# Supplementary material for: Embodied emotions in ancient Neo-Assyrian texts revealed by bodily mapping of emotional semantics
Source: iScience. 2024 Dec 4;27(12):111365. doi: 10.1016/j.isci.2024.111365 (PMC11700638; doi:10.1016/j.isci.2024.111365)
Supplement: Data S1. Procedure to download and process a set of texts including an example set of texts [file mmc1.zip]

Archive with 7 entries (7 files):
- example_wpl_stop_words_preProduced.txt
- README.txt
- stop_words_dic.py
- Cleaning with dict.py
- example.txt
- example_clean_preProduced.txt
- example_wordPerLine_preProduced.txt
