# Supplementary material for: Embodied emotions in ancient Neo-Assyrian texts revealed by bodily mapping of emotional semantics
Source: iScience. 2024 Dec 4;27(12):111365. doi: 10.1016/j.isci.2024.111365 (PMC11700638; doi:10.1016/j.isci.2024.111365)
Supplement: Data S1. Procedure to download and process a set of texts including an example set of texts [file mmc1.zip › example_wpl_stop_words_preProduced.txt]

perʾu[bud]N
QN
šūquru[very-valuable]AJ
narāmu[loved-one]N
_
DN
_
_
_
_
pitqu[casting]N
DN
<stop>
<stop>
bēlūtu[rule]N
mātu[land]N
_
_
_
_
_
_
rabû[be(come)-big]V
<stop>
šarrūtu[kingship]N
šakkanakku[(military)-governor]N
_
_
_
_
_
_
muṣṣibu[one-who-increases]N
šagigurrû[free-will-offering]N
<stop>
_
_
_
_
_
_
_
_
šurīnu[(divine)-emblem]N
zikaru[male]N
dannu[strong]AJ
nūru[light]N
kiššatu[totality]N
nišu[people]N
etellu[pre-eminent-one]N
_
kalû[totality]N
malku[prince]N
_
_
_
dāʾipu[one-who-pushes-away]N
gērû[opponent]N
eṭlu[young-man]N
qardu[valiant]AJ
sāpinu[flattener]N
_
nakru[enemy]N
<stop>
huršānu[mountain(s)]N
etguru[crossed-over]AJ
<stop>
qû[flax]N
salātu[slit]V
_
_
_
_
_
_
#
qurādu[warrior]N
_
kanāšu[bow-down]V
šēpu[foot]N
_
<stop>
kakku[stick]N
maqātu[fall]V
_
mumtalku[deliberate]AJ
_
_
_
_
<stop>
_
#
_
našāqu[kiss]V
šēpu[foot]N
_
šadû[mountain]N
_
qablu[battle]N
_
<stop>
gimru[totality]N
šarru[king]N
wāšibu[inhabitant]N
parakku[dais]N
_
mumtalku[deliberate]AJ
_
ušumgallu[great-dragon]N
ṣīru[exalted]AJ
_
dadmū[villages]N
#
<stop>
rēšu[head]N
šarrūtu[kingship]N
<stop>
<stop>
palû[reign]N
<stop>
_
warhu[month]N
<stop>
<stop>
kussû[chair]N
šarrūtu[kingship]N
rabîš[magnificently]AV
wašābu[sit-(down)]V
DN
bēl[lord]N
takālu[trust]V
<stop>
Hamranaya[1]EN
Luhuʾatu[1]EN
Hatallaya[1]EN
Rubbu[1]EN
Rapiqu[of-Rapiqu]EN
Hiranu[1]EN
Rabilaya[1]EN
Naṣiru[1]EN
Gulusu[1]EN
Nabatu[1]EN
Liʾtaʾu[1]EN
Rahiqaya[1]EN
Kapiri[1]EN
Rummulutu[1]EN
Adile[1]EN
Gibre[1]EN
Ubudu[1]EN
Gurumu[1]EN
#
_
zaʾānu[be(come)-adorned]V
<stop>
mātu[land]N
alāku[go]V
ālu[town]N
<stop>
<stop>
eššūtu[newness]N
epēšu[do]V
<stop>
muhhu[skull]N
tīlu[(ruin)-mound]N
kamru[piled-up]AJ
<stop>
SN
qabû[say]V
ālu[town]N
epēšu[do]V
<stop>
uššu[foundation(s)]N
<stop>
gabadibbu[parapet]N
raṣāpu[build]V
šuklulu[complete]V
ēkallu[palace]N
mūšabu[dwelling]N
šarrūtu[kingship]N
<stop>
libbu[interior]N
nadû[throw-down]V
Kar-Assur[Assur]SN
šumu[name]N
nabû[name]V
kakku[stick]N
DN
bēl[lord]N
<stop>
libbu[interior]N
ramû[set-in-place]V
nišu[people]N
mātu[land]N
kišittu[achievement]N
qātu[hand]N
<stop>
libbu[interior]N
wašābu[sit-(down)]V
biltu[load]N
maddattu[payment]N
kânu[be(come)-permanent]V
<stop>
nišu[people]N
mātu[land]N
Assur[Assyria]GN
manû[count]V
WN
<stop>
<stop>
ūmu[day]N
rūqu[distant]AJ
nadû[placed]AJ
_
herû[dig]V
<stop>
qerbu[centre]N
habābu[murmur]V
mû[water]N
nuhšu[abundance]N
_
<stop>
SN
SN
<stop>
DN
_
Nasikku[1]EN
Naqiru[1]EN
Tane[1]EN
SN
WN
SN
<stop>
Dunanu[1]EN
SN
_
Adile[1]EN
GN
SN
Qin-SN
ālu[town]N
<stop>
GN
<stop>
libbu[interior]N
WN
<stop>
ahu[arm]N
tiāmtu[sea]N
šaplû[lower]AJ
bêlu[rule-(over)]V
<stop>
miṣru[border]N
mātu[land]N
Assur[Assyria]GN
târu[turn]V
šūt[who(m)]REL
rēšu[head]N
bēl[lord]N
pīhātu[post]N
<stop>
šakānu[put]V
<stop>
libbu[interior]N
immeru[sheep]N
ṣibtu[interest]N
<stop>
šattišam[year-by-year]AV
ṣabātu[seize]V
_
<stop>
_
immeru[sheep]N
kadrû[present]N
<stop>
DN
bēl[lord]N
rakāsu[tie]V
<stop>
Aramu[Aramean]EN
<stop>
<stop>
šalālu[carry-off]V
_
_
<stop>
pīhātu[post]N
tartānu[deputy]N
_
<stop>
pīhātu[post]N
nāgiru[herald]N
ēkallu[palace]N
_
_
<stop>
pīhātu[post]N
rab-šāqê[chief-cupbearer]N
_
_
<stop>
pīhātu[post]N
GN
_
<stop>
pīhātu[post]N
GN
parāsu[stop]V
wašābu[sit-(down)]V
pû[mouth]N
<stop>
šakānu[put]V
<stop>
nišu[people]N
mātu[land]N
Assur[Assyria]GN
manû[count]V
nīru[yoke]N
DN
bēl[lord]N
<stop>
<stop>
Aššuru[Assyrian]EN
emēdu[lean-on]V
dadmū[villages]N
nadû[placed]AJ
<stop>
perku[transverse-line]N
mātu[land]N
<stop>
<stop>
tarṣu[before]N
šarru[king]N
abu[father]N
arbūtu[desolation]N
alāku[go]V
#
<stop>
eššūtu[newness]N
kašāru[restore]V
mātu[land]N
Assur[Assyria]GN
<stop>
_
ālu[town]N
epēšu[do]V
ēkallu[palace]N
mūšabu[dwelling]N
šarrūtu[kingship]N
<stop>
libbu[interior]N
nadû[throw-down]V
_
šumu[name]N
nabû[name]V
kakku[stick]N
DN
bēl[lord]N
<stop>
libbu[interior]N
ramû[set-in-place]V
nišu[people]N
mātu[land]N
kišittu[achievement]N
qātu[hand]N
<stop>
libbu[interior]N
wašābu[sit-(down)]V
biltu[load]N
maddattu[payment]N
kânu[be(come)-permanent]V
<stop>
nišu[people]N
mātu[land]N
Assur[Assyria]GN
manû[count]V
ṣalmu[effigy]N
šarrūtu[kingship]N
<stop>
ṣalmu[effigy]N
ilu[god]N
rabû[great]AJ
bēl[lord]N
epēšu[do]V
lītu[victory]N
<stop>
danānu[power]N
<stop>
<stop>
zikru[utterance]N
DN
bēl[lord]N
<stop>
mātu[land]N
šakānu[put]V
<stop>
muhhu[skull]N
šaṭāru[write]V
<stop>
_
izuzzu[stand]V
_
_
biltu[load]N
hurāṣu[gold]N
<stop>
dannu[strong-one]N
_
<stop>
biltu[load]N
kaspu[silver]N
_
maddattu[payment]N
mahāru[face]V
<stop>
_
palû[reign]N
DN
bēl[lord]N
takālu[trust]V
<stop>
GN
_
GN
GN
GN
_
alāku[go]V
_
akāmu[dust-cloud]N
gerru[way]N
amāru[see]V
SN
ālu[town]N
dannūtu[strength]N
wašāru[sink-down]V
_
zanānu[rain]V
Nikkurayu[of-Nikkur]EN
kakku[stick]N
_
sisû[horse]N
parû[mule]N
alpu[ox]N
_
SN
SN
_
#
_
SN
SN
SN
SN
SN
SN
_
šadû[mountain]N
<stop>
Halihadri[Mount-Halihadri]GN
ubānu[finger]N
šadû[mountain]N
šaqû[high]AJ
ṣabātu[seize]V
w<stop>
redû[accompany]V
dabdû[defeat]N
šakānu[put]V
_
hurru[hole]N
šadû[mountain]N
erēbu[enter]V
<stop>
gīru[fire(-god)]N
qamû[burn]V
SN
<stop>
GN
lawû[surround]V
kašādu[reach]V
RN
_
SN
<stop>
GN
<stop>
RN
ekēmu[remove]V
lawû[surround]V
kašādu[reach]V
šallatu[booty]N
šalālu[carry-off]V
_
SN
<stop>
ālu[town]N
<stop>
liwītu[packaging]N
<stop>
eššūtu[newness]N
epēšu[do]V
nišu[people]N
mātu[land]N
kišittu[achievement]N
qātu[hand]N
<stop>
libbu[interior]N
wašābu[sit-(down)]V
_
šūt[who(m)]REL
rēšu[head]N
bēl[lord]N
pīhātu[post]N
<stop>
šakānu[put]V
GN
GN
GN
<stop>
sapāru[(deity's)-net]N
sahāpu[envelop]V
dīktu[fighting]N
mādu[many]AJ
dâku[kill]V
_
<stop>
zaqīpu[stake]N
elû[go-up]V
šittu[remainder]N
mundahṣu[fighting-one]N
rittu[hand]N
nakāsu[cut]V
<stop>
qerbu[centre]N
mātu[land]N
wašāru[sink-down]V
_
udru[Bactrian-camel]N
alpu[ox]N
ṣēnu[flock]N
ummānu[military-force]N
<stop>
<stop>
mānu[counting]N
leqû[take]V
RN
_
SN
erēbu[enter]V
SN
SN
kašādu[reach]V
<stop>
aššatu[wife]N
māru[son]N
mārtu[daughter]N
_
ālu[town]N
<stop>
<stop>
ālu[town]N
<stop>
liwītu[packaging]N
napālu[dig]V
naqāru[demolish]V
<stop>
išātu[fire]N
šarāpu[burn]V
RN
māru[son]N
GN
_
kanāšu[bow-down]V
našû[lift]V
tupšikku[brick-carrying-frame]N
<stop>
<stop>
sapāhu[scatter]V
nagû[region]N
SN
ezēbu[leave]V
_
<stop>
šakānu[put]V
SN
<stop>
<stop>
RN
Kišesayu[of-Kišesim]EN
nabalkutu[cross-over]V
kašādu[reach]V
#
šallatu[booty]N
šalālu[carry-off]V
RN
<stop>
GN
_
<stop>
hallālāniš[like-a-centipede]AV
naparšudu[flee]V
<stop>
<stop>
amāru[see]V
ašru[place]N
_
sisû[horse]N
alpu[ox]N
ṣēnu[flock]N
uqnû[lapis-lazuli]N
hīpu[break(age)]N
šadû[mountain]N
_
ilu[god]N
rabû[great]AJ
bēl[lord]N
naqû[pour-(a-libation)]V
RN
Sumurzayu[of-Sumurzu]EN
_
_
kašādu[reach]V
mundahṣu[fighting-one]N
<stop>
zaqīpu[stake]N
elû[go-up]V
_
Sumurzu[1]SN
GN
<stop>
miṣru[border]N
mātu[land]N
Assur[Assyria]GN
târu[turn]V
_
nišu[people]N
mātu[land]N
kišittu[achievement]N
qātu[hand]N
<stop>
libbu[interior]N
wašābu[sit-(down)]V
šūt[who(m)]REL
rēšu[head]N
bēl[lord]N
pīhātu[post]N
<stop>
šakānu[put]V
_
<stop>
DN
bēl[lord]N
rakāsu[tie]V
SN
<stop>
<stop>
_
napālu[dig]V
naqāru[demolish]V
<stop>
išātu[fire]N
šarāpu[burn]V
<stop>
bēl[lord]N
ālu[town]N
<stop>
kanšu[submissive]AJ
_
_
<stop>
biltu[load]N
uqnû[lapis-lazuli]N
_
<stop>
biltu[load]N
_
_
siparru[bronze]N
_
maddattu[payment]N
<stop>
RN
māru[son]N
GN
_
RN
<stop>
Halpi-x-SN
_
RN
<stop>
_
#
_
nišu[people]N
<stop>
mātu[land]N
Assur[Assyria]GN
warû[lead]V
_
_
<stop>
_
palû[reign]N
DN
bēl[lord]N
takālu[trust]V
_
_
_
_
_
_
_
_
_
_
_
_
RN
Melidaya[1]EN
RN
Gurgumaya[1]EN
_
_
_
mātitān[all-countries]N
<stop>
emūqu[strength]N
ahāmiš[one-another]PRP
takālu[trust]V
_
_
<stop>
lītu[victory]N
<stop>
danānu[power]N
<stop>
DN
bēl[lord]N
<stop>
mahāṣu[beat]V
dīktu[fighting]N
dâku[kill]V
_
_
qurādu[warrior]N
dâku[kill]V
hurru[hole]N
natbāku[pouring]N
šadû[mountain]N
malû[be(come)-full]V
narkabtu[chariot]N
_
_
<stop>
<stop>
mānu[counting]N
leqû[take]V
<stop>
qablu[hips]N
tidūku[battle]N
<stop>
RN
_
_
_
_
<stop>
qātu[hand]N
ṣabātu[seize]V
_
<stop>
_
<stop>
_
<stop>
_
_
_
_
<stop>
_
_
RN
<stop>
ezēbu[leave]V
napištu[throat]N
mūšiš[at-night]AV
halāqu[be(come)-lost]V
<stop>
šamšu[sun]N
urruhiš[very-quickly]AV
naprušu[fly]V
_
_
<stop>
šiltāhu[arrow]N
pāriʾu[one-who-cuts-through]N
napištu[throat]N
<stop>
titūru[bridge]N
WN
miṣru[border]N
mātu[land]N
ṭarādu[send]V
eršu[bed]N
_
_
<stop>
šadādu[drag]V
šarrūtu[kingship]N
kunukku[seal]N
kišādu[neck]N
<stop>
abnu[stone]N
kišādu[neck]N
narkabtu[chariot]N
šarrūtu[kingship]N
_
_
<stop>
šumu[name]N
mādu[many]AJ
<stop>
nību[naming]N
<stop>
išû[have]V
ekēmu[remove]V
sisû[horse]N
_
_
ummiānu[investor]N
<stop>
<stop>
mānu[counting]N
leqû[take]V
bītu[house]N
ṣēru[back]N
kuštāru[tent]N
šarrūtu[kingship]N
_
_
unūtu[tools]N
tāhāzu[battle]N
mādu[many]AJ
<stop>
qerbu[centre]N
ušmannu[(military)-camp]N
<stop>
išātu[fire]N
šarāpu[burn]V
_
_
_
eršu[bed]N
<stop>
DN
šarratu[queen]N
SN
qiāšu[give]V
_
#
_
SN
SN
SN
<stop>
GN
šadû[mountain]N
kašādu[reach]V
<stop>
muhhu[skull]N
pīhātu[post]N
rab-šāqê[chief-cupbearer]N
_
_
_
_
<stop>
SN
SN
<stop>
SN
SN
SN
<stop>
GN
<stop>
piātu[edge]N
<stop>
WN
GN
mātu[land]N
abāru[lead]N
GN
_
SN
SN
#
GN
_
<stop>
libbu[interior]N
_
_
<stop>
RN
_
<stop>
muhhu[skull]N
šakānu[put]V
<stop>
RN
_
_
_
_
biltu[load]N
hurāṣu[gold]N
_
<stop>
biltu[load]N
kaspu[silver]N
_
<stop>
biltu[load]N
_
_
_
biltu[load]N
ladinnu[(an-aromatic)]N
_
<stop>
_
_
_
_
RN
Kummuhaya[1]EN
_
Ṣurraya[from-Tyre]EN
RN
Que[1]EN
_
RN
Gargamisaya[from-Carchemish]EN
RN
Gurgumaya[1]EN
_
parzillu[iron]N
mašku[skin]N
pīru[elephant]N
šinnu[tooth]N
pīru[elephant]N
argamannu[purple]N
_
#
mašku[skin]N
pīru[elephant]N
šinnu[tooth]N
pīru[elephant]N
argamannu[purple]N
takiltu[purple-(wool)]N
lubuštu[clothing]N
birmu[multicoloured-cloth]N
kitû[flax]N
lubuštu[clothing]N
mātu[land]N
mādu[many]AJ
_
_
_
_
_
_
tillu[(military)-equipment]N
pilaqqu[spindle]N
_
_
_
_
<stop>
qerbu[centre]N
SN
mahāru[face]V
RN
šarru[king]N
GN
<stop>
adû[(treaty-)oath]N
ilu[god]N
rabû[great]AJ
haṭû[do-wrong]V
šiāṭu[be(come)-neglectful]V
napištu[throat]N
gerru[way]N
_
<stop>
malāku[discuss]V
<stop>
<stop>
uzzu[anger]N
libbu[interior]N
_
<stop>
RN
<stop>
rabû[great-one]N
_
SN
ālu[town]N
šarrūtu[kingship]N
kašādu[reach]V
nišu[people]N
<stop>
maršītu[property]N
_
kūdanu[mule]N
<stop>
qerbu[centre]N
ummānu[military-force]N
<stop>
ṣēnu[flock]N
manû[count]V
_
<stop>
qabaltu[middle]N
ēkallu[palace]N
<stop>
RN
kussû[chair]N
nadû[throw-down]V
_
_
_
_
_
<stop>
biltu[load]N
kaspu[silver]N
<stop>
dannu[strong-one]N
_
<stop>
biltu[load]N
_
_
unūtu[tools]N
tāhāzu[battle]N
lubuštu[clothing]N
birmu[multicoloured-cloth]N
kitû[flax]N
rīqu[aromatic-substance]N
kalāma[all-(of-it)]N
būšu[goods]N
ēkallu[palace]N
_
SN
<stop>
eššūtu[newness]N
ṣabātu[seize]V
GN
<stop>
pāṭu[edge]N
gimru[totality]N
kanāšu[bow-down]V
_
šūt[who(m)]REL
rēšu[head]N
bēl[lord]N
pīhātu[post]N
<stop>
šakānu[put]V
#
_
_
_
_
_
_
_
_
_
_
_
_
_
RN
_
ṣabātu[seize]V
_
_
_
_
_
maddattu[payment]N
<stop>
<stop>
Aššuru[Assyrian]EN
emēdu[lean-on]V
_
_
_
_
_
kitru[help]N
_
_
SN
SN
Ma-SN
SN
<stop>
ahu[arm]N
tiāmtu[sea]N
<stop>
ālu[town]N
_
<stop>
GN
šadû[mountain]N
<stop>
<stop>
GN
nakāpu[push]V
GN
<stop>
GN
šadû[mountain]N
taskarinnu[box-tree]N
GN
šadû[mountain]N
<stop>
gimirtu[totality]N
pīhātu[post]N
Kar-SN
SN
pīhātu[post]N
SN
GN
<stop>
ālu[town]N
<stop>
sihirtu[circumference]N
SN
_
<stop>
ālu[town]N
<stop>
sihirtu[circumference]N
GN
šadû[mountain]N
<stop>
gimirtu[totality]N
SN
SN
GN
šadû[mountain]N
<stop>
gimirtu[totality]N
_
SN
SN
<stop>
libbu[interior]N
SN
_
SN
_
nagû[region]N
<stop>
GN
<stop>
ālu[town]N
<stop>
sihirtu[circumference]N
<stop>
ahu[arm]N
tiāmtu[sea]N
<stop>
šulmu[completeness]N
šamšu[sun]N
<stop>
<stop>
hīṭu[error]N
<stop>
gullultu[sin]N
<stop>
RN
ekēmu[remove]V
<stop>
miṣru[border]N
mātu[land]N
Assur[Assyria]GN
târu[turn]V
_
šūt[who(m)]REL
rēšu[head]N
bēl[lord]N
pīhātu[post]N
<stop>
šakānu[put]V
_
_
<stop>
_
<stop>
_
_
<stop>
ālu[town]N
<stop>
pīhātu[post]N
SN
ṣabātu[seize]V
_
<stop>
_
<stop>
_
nišu[people]N
<stop>
pīhātu[post]N
Ulluba[2]GN
wašābu[sit-(down)]V
_
_
_
_
_
ṣabātu[seize]V
urhu[way]N
qurādu[warrior]N
<stop>
nēberu[crossing]N
Zaba-elu[Upper-Zab]WN
<stop>
kašādu[reach]V
Ahlamu[(desig.-for-Aramaeans)]EN
dekû[raise]V
Gurumu[1]EN
_
_
_
_
_
Aramu[Aramean]EN
<stop>
šiddu[side]N
Zaba-elu[Upper-Zab]WN
_
dīktu[fighting]N
dâku[kill]V
ālu[town]N
kašādu[reach]V
šallatu[booty]N
šalālu[carry-off]V
_
_
Aramu[Aramean]EN
<stop>
maʾdû[(large)-quantity]N
tebû[arise]V
<stop>
irtu[breast]N
šakānu[put]V
sidirtu[row]N
Aramu[Aramean]EN
tukultu[trust]N
dâku[kill]V
_
_
<stop>
ezēbu[leave]V
napištu[throat]N
ēdēnû[single]AJ
naparšudu[flee]V
elû[go-up]V
birtu[fort]N
<stop>
PN
SN
_
_
<stop>
ālu[town]N
<stop>
liwītu[packaging]N
kašādu[reach]V
_
<stop>
nišu[people]N
<stop>
maršītu[property]N
alpu[ox]N
ṣēnu[flock]N
<stop>
_
_
<stop>
GN
<stop>
mahru[front]N
wabālu[carry]V
šūt[who(m)]REL
rēšu[head]N
šaknu[appointee]N
mātu[land]N
GN
SN
_
_
<stop>
kutallu[back]N
dannūtu[strength]N
<stop>
māru[son]N
SN
<stop>
ālu[town]N
<stop>
liwītu[packaging]N
kašādu[reach]V
dīktu[fighting]N
dâku[kill]V
_
_
<stop>
GN
<stop>
mahru[front]N
wabālu[carry]V
šūt[who(m)]REL
rēšu[head]N
šaknu[appointee]N
mātu[land]N
GN
SN
_
#
_
<stop>
GN
<stop>
mahru[front]N
wabālu[carry]V
šūt[who(m)]REL
rēšu[head]N
šaknu[appointee]N
mātu[land]N
GN
SN
_
<stop>
ālu[town]N
<stop>
liwītu[packaging]N
kašādu[reach]V
šallatu[booty]N
šalālu[carry-off]V
PN
rabû[great-one]N
birtu[fort]N
_
šalālu[carry-off]V
<stop>
GN
<stop>
mahru[front]N
wabālu[carry]V
_
<stop>
šallatu[booty]N
SN
<stop>
Damunu[1]EN
_
<stop>
_
<stop>
šallatu[booty]N
SN
<stop>
SN
_
SN
SN
SN
SN
SN
SN
ālu[town]N
<stop>
GN
wašābu[sit-(down)]V
_
šallatu[booty]N
Qutu[1]EN
GN
_
<stop>
_
<stop>
Illilayu[of-Illila]EN
_
<stop>
_
<stop>
_
Nakkabayu[of-Nakkaba]EN
Budayu[of-Budu]EN
<stop>
_
SN
SN
SN
SN
<stop>
šiddu[side]N
tiāmtu[sea]N
wašābu[sit-(down)]V
_
<stop>
_
Budayu[of-Budu]EN
Dunu[1]EN
_
_
_
_
<stop>
_
Belayu[of-Bela]EN
_
<stop>
_
Banitayu[of-Banitu]EN
_
<stop>
_
Palil-andil-mati[1]EN
_
<stop>
_
Sangillu[1]EN
_
Illilayu[of-Illila]EN
_
<stop>
_
šallatu[booty]N
Qutu[1]EN
GN
<stop>
pīhātu[post]N
SN
wašābu[sit-(down)]V
_
<stop>
_
šallatu[booty]N
Qutu[1]EN
GN
<stop>
SN
wašābu[sit-(down)]V
<stop>
nišu[people]N
mātu[land]N
Assur[Assyria]GN
manû[count]V
ilku[state-service]N
tupšikku[brick-carrying-frame]N
<stop>
<stop>
Aššuru[Assyrian]EN
emēdu[lean-on]V
maddattu[payment]N
<stop>
RN
Kummuhaya[1]EN
RN
Ša-imerišayu[of-Damascus]EN
RN
Samerinayu[of-Samaria]EN
RN
Ṣurraya[from-Tyre]EN
RN
Gublaya[from-Byblos]EN
RN
Que[1]EN
RN
Gargamisaya[from-Carchemish]EN
RN
Hamataya[from-Hamath]EN
RN
Samʾallayu[of-Samʾal]EN
RN
Gurgumaya[1]EN
RN
Melidaya[1]EN
RN
#
Kaskayu[of-Kaska]EN
RN
Tabalaya[1]EN
RN
Atunayu[of-Atuna]EN
RN
Tuhanayu[of-Tuhana]EN
RN
Ištundayu[of-Ištunda]EN
RN
Hubušnayu[of-Hubušnu]EN
RN
šarratu[queen]N
GN
hurāṣu[gold]N
kaspu[silver]N
annaku[tin]N
parzillu[iron]N
mašku[skin]N
pīru[elephant]N
šinnu[tooth]N
pīru[elephant]N
lubuštu[clothing]N
birmu[multicoloured-cloth]N
kitû[flax]N
takiltu[purple-(wool)]N
argamannu[purple]N
ušû[diorite]N
taskarinnu[box-tree]N
<stop>
waqru[rare]AJ
niṣirtu[treasure]N
šarrūtu[kingship]N
immeru[sheep]N
balṭu[living]AJ
<stop>
šīpātu[wool]N
argamannu[purple]N
ṣarpu[burnt]AJ
iṣṣūru[bird]N
šamû[sky]N
muttaprišu[winged]AJ
<stop>
agappu[wing]N
<stop>
takiltu[purple-(wool)]N
ṣarpu[burnt]AJ
sisû[horse]N
kūdanu[mule]N
alpu[ox]N
<stop>
ṣēnu[flock]N
ibilu[camel]N
anāqutu[she-camel]N
<stop>
bakru[foal]N
mahāru[face]V
<stop>
_
palû[reign]N
DN
bēl[lord]N
takālu[trust]V
<stop>
GN
GN
GN
Madaya[1]EN
GN
GN
Tubliyaš[1]WN
alāku[go]V
TN
SN
SN
SN
SN
SN
SN
SN
SN
<stop>
ālu[town]N
<stop>
liwītu[packaging]N
kašādu[reach]V
šallatu[booty]N
šalālu[carry-off]V
napālu[dig]V
naqāru[demolish]V
<stop>
išātu[fire]N
šarāpu[burn]V
<stop>
ūmu[day]N
mulmullu[arrow]N
parzillu[iron]N
zaqtu[pointed]AJ
epēšu[do]V
lītu[victory]N
DN
bēl[lord]N
<stop>
muhhu[skull]N
šaṭāru[write]V
<stop>
muhhu[skull]N
nambaʾu[source]N
<stop>
TN
kânu[be(come)-permanent]V
RN
māru[son]N
GN
nišu[people]N
pahāru[gather]V
<stop>
GN
šadû[mountain]N
elû[go-up]V
w<stop>
redû[accompany]V
dīktu[fighting]N
dâku[kill]V
šallatu[booty]N
šalālu[carry-off]V
ālu[town]N
napālu[dig]V
naqāru[demolish]V
<stop>
išātu[fire]N
šarāpu[burn]V
RN
SN
RN
<stop>
SN
palāhu[be(come)-afraid]V
šadû[mountain]N
ṣabātu[seize]V
w<stop>
elû[go-up]V
dīktu[fighting]N
dâku[kill]V
šallatu[booty]N
šalālu[carry-off]V
RN
<stop>
qātu[hand]N
ṣabātu[seize]V
ālu[town]N
napālu[dig]V
naqāru[demolish]V
<stop>
išātu[fire]N
šarāpu[burn]V
SN
<stop>
ālu[town]N
<stop>
liwītu[packaging]N
kašādu[reach]V
šallatu[booty]N
šalālu[carry-off]V
RN
#
_
_
_
šallatu[booty]N
šalālu[carry-off]V
_
_
pahāru[gather]V
<stop>
_
_
_
_
_
_
_
_
_
_
w<stop>
elû[go-up]V
dīktu[fighting]N
dâku[kill]V
šallatu[booty]N
šalālu[carry-off]V
RN
_
_
_
_
_
sittūtu[those-remaining]N
<stop>
naparšudu[flee]V
<stop>
GN
nagû[region]N
<stop>
pūtu[forehead]N
GN
šadû[mountain]N
<stop>
_
_
w<stop>
alāku[go]V
dīktu[fighting]N
dâku[kill]V
<stop>
<stop>
leqû[take]V
Karzibrayu[of-Karzibra]EN
_
wašāru[sink-down]V
w<stop>
redû[accompany]V
<stop>
qablu[hips]N
gerru[way]N
<stop>
rihiṣtu[flooding]N
DN
rahāṣu[trample]V
_
<stop>
<stop>
mānu[counting]N
leqû[take]V
<stop>
<stop>
libbu[interior]N
<stop>
naparšudu[flee]V
<stop>
šadû[mountain]N
<stop>
elû[go-up]V
nišu[people]N
_
dannūtu[strength]N
<stop>
māru[son]N
SN
ṣabātu[seize]V
w<stop>
elû[go-up]V
dīktu[fighting]N
dâku[kill]V
šallatu[booty]N
šalālu[carry-off]V
_
<stop>
gīru[fire(-god)]N
qamû[burn]V
<stop>
muhhu[skull]N
GN
<stop>
dannūtu[strength]N
<stop>
māru[son]N
SN
qabû[say]V
ṣalmu[effigy]N
šarrūtu[kingship]N
_
<stop>
GN
waṣû[go-out]V
nīqu[offering]N
ellu[pure]AJ
<stop>
DN
wāšibu[inhabitant]N
GN
naqû[pour-(a-libation)]V
SN
<stop>
Tubliyaš[1]WN
_
#
GN
GN
GN
mātu[land]N
tarlugallu[hen]N
GN
GN
GN
GN
GN
GN
<stop>
dannūtu[strength]N
<stop>
māru[son]N
SN
qabû[say]V
_
_
kašādu[reach]V
dīktu[fighting]N
dâku[kill]V
šallatu[booty]N
šalālu[carry-off]V
_
sisû[horse]N
kūdanu[mule]N
udru[Bactrian-camel]N
alpu[ox]N
ṣēnu[flock]N
<stop>
<stop>
mānu[counting]N
šalālu[carry-off]V
ālu[town]N
napālu[dig]V
naqāru[demolish]V
<stop>
išātu[fire]N
šarāpu[burn]V
<stop>
tīlu[(ruin)-mound]N
<stop>
karmu[heap]N
târu[turn]V
GN
GN
GN
Sumurzu[1]SN
GN
GN
GN
SN
<stop>
Tubliyaš[1]WN
GN
GN
GN
GN
GN
GN
GN
TN
SN
<stop>
Madaya[1]EN
dannu[strong]AJ
<stop>
miṣru[border]N
mātu[land]N
Assur[Assyria]GN
târu[turn]V
ālu[town]N
<stop>
qerbu[centre]N
<stop>
eššūtu[newness]N
epēšu[do]V
kakku[stick]N
DN
bēl[lord]N
<stop>
libbu[interior]N
ramû[set-in-place]V
nišu[people]N
mātu[land]N
kišittu[achievement]N
qātu[hand]N
<stop>
libbu[interior]N
wašābu[sit-(down)]V
_
šūt[who(m)]REL
rēšu[head]N
bēl[lord]N
pīhātu[post]N
<stop>
šakānu[put]V
ṣalmu[effigy]N
šarrūtu[kingship]N
<stop>
SN
TN
SN
GN
mātu[land]N
tarlugallu[hen]N
GN
<stop>
dannūtu[strength]N
<stop>
māru[son]N
SN
qabû[say]V
izuzzu[stand]V
maddattu[payment]N
<stop>
Madaya[1]EN
Ellipaya[Ellipean]EN
<stop>
bēl[lord]N
ālu[town]N
<stop>
šadû[mountain]N
kalû[totality]N
<stop>
GN
_
sisû[horse]N
kūdanu[mule]N
udru[Bactrian-camel]N
alpu[ox]N
<stop>
ṣēnu[flock]N
<stop>
<stop>
mānu[counting]N
mahāru[face]V
RN
Mannaya[1]EN
qurdu[warriorhood]N
tanittu[(hymn-of)-praise]N
<stop>
DN
bēl[lord]N
<stop>
<stop>
šadû[mountain]N
kalû[totality]N
epēšu[do]V
šemû[hear]V
namurratu[awe-inspiring-radiance]N
DN
bēl[lord]N
sahāpu[envelop]V
_
_
<stop>
mahru[front]N
alāku[go]V
našāqu[kiss]V
šēpu[foot]N
sisû[horse]N
kūdanu[mule]N
alpu[ox]N
<stop>
ṣēnu[flock]N
_
#
_
SN
SN
SN
SN
<stop>
Uluruš[2]WN
kašādu[reach]V
dīktu[fighting]N
dâku[kill]V
_
<stop>
_
<stop>
_
nišu[people]N
_
sisû[horse]N
_
<stop>
kūdanu[mule]N
_
<stop>
_
imēru[donkey]N
_
<stop>
_
<stop>
_
alpu[ox]N
_
<stop>
immeru[sheep]N
šalālu[carry-off]V
napālu[dig]V
naqāru[demolish]V
<stop>
išātu[fire]N
šarāpu[burn]V
_
<stop>
miṣru[border]N
mātu[land]N
Assur[Assyria]GN
târu[turn]V
ālu[town]N
<stop>
<stop>
eššūtu[newness]N
epēšu[do]V
nišu[people]N
mātu[land]N
kišittu[achievement]N
qātu[hand]N
<stop>
libbu[interior]N
wašābu[sit-(down)]V
_
kakku[stick]N
DN
bēl[lord]N
<stop>
libbu[interior]N
ramû[set-in-place]V
<stop>
muhhu[skull]N
pīhātu[post]N
GN
redû[accompany]V
SN
SN
SN
SN
_
SN
SN
SN
SN
SN
WN
SN
SN
SN
_
kašādu[reach]V
dīktu[fighting]N
dâku[kill]V
_
<stop>
nišu[people]N
_
<stop>
_
alpu[ox]N
_
<stop>
immeru[sheep]N
sisû[horse]N
kūdanu[mule]N
imēru[donkey]N
šalālu[carry-off]V
_
ālu[town]N
napālu[dig]V
naqāru[demolish]V
<stop>
išātu[fire]N
šarāpu[burn]V
nišu[people]N
GN
akāmu[dust-cloud]N
gerru[way]N
amāru[see]V
SN
#
<stop>
<stop>
qablu[hips]N
_
māru[son]N
mārtu[daughter]N
kimtu[family]N
_
batāqu[cut-off]V
<stop>
mātu[land]N
wašāru[sink-down]V
_
sisû[horse]N
kūdanu[mule]N
_
napālu[dig]V
naqāru[demolish]V
<stop>
išātu[fire]N
šarāpu[burn]V
_
kašādu[reach]V
napālu[dig]V
naqāru[demolish]V
<stop>
išātu[fire]N
šarāpu[burn]V
_
kašādu[reach]V
dīktu[fighting]N
dâku[kill]V
_
_
#
<stop>
RN
_
šallatu[booty]N
kabtu[heavy]AJ
šalālu[carry-off]V
_
māliku[adviser]N
_
dāmu[blood]N
qurādu[warrior]N
_
_
_
_
šamru[furious]AJ
ṣarāpu[burn]V
illūriš[like-a-(red)-flower]AV
_
āliku[goer]N
pānu[front]N
bēl[lord]N
narkabtu[chariot]N
<stop>
_
kakku[stick]N
šebēru[break]V
_
_
sisû[horse]N
kūdanu[mule]N
mundahṣu[fighting-one]N
nāšû[bearer]N
qaštu[bow]N
nāšû[bearer]N
kabābu[shield]N
azmarû[lance]N
<stop>
qātu[hand]N
ṣabātu[seize]V
tāhāzu[battle]N
paṭāru[loosen]V
<stop>
<stop>
ezēbu[leave]V
napištu[throat]N
ēdēnû[single]AJ
naparšudu[flee]V
<stop>
šikkû[mongoose]N
abullu[(city)-gate]N
ālu[town]N
erēbu[enter]V
ašarēdu[first-and-foremost-one]N
balṭūtu[state-of-being-alive]N
<stop>
zaqīpu[stake]N
elû[go-up]V
dagālu[see]V
mātu[land]N
_
_
ūmu[day]N
ušmannu[(military)-camp]N
<stop>
itû[boundary]N
ālu[town]N
kaṣāru[tie]V
<stop>
iṣṣūru[bird]N
quppu[box]N
esēru[enclose]V
kirû[(fruit)-plantation]N
_
ṣippatu[fruit-orchard]N
<stop>
nību[naming]N
<stop>
išû[have]V
nakāsu[cut]V
<stop>
<stop>
ezēbu[leave]V
_
_
bītu[house]N
abu[father]N
<stop>
RN
Ša-imerišayu[of-Damascus]EN
ašru[place]N
walādu[give-birth-(to)]V
lawû[surround]V
kašādu[reach]V
_
<stop>
nišu[people]N
<stop>
maršītu[property]N
alpu[ox]N
ṣēnu[flock]N
šalālu[carry-off]V
_
<stop>
_
šallatu[booty]N
SN
SN
_
<stop>
_
šallatu[booty]N
SN
šalālu[carry-off]V
_
<stop>
_
ālu[town]N
<stop>
_
nagû[region]N
<stop>
GN
<stop>
tīlu[(ruin)-mound]N
abūbu[flood]N
abātu[destroy]V
RN
šarratu[queen]N
GN
<stop>
māmītu[oath]N
DN
etēqu[go-past]V
#
<stop>
_
_
<stop>
<stop>
_
_
<stop>
_
nagû[region]N
<stop>
GN
_
šallatu[booty]N
_
_
<stop>
_
_
šallatu[booty]N
_
_
<stop>
_
_
<stop>
_
šallatu[booty]N
_
_
<stop>
_
<stop>
_
_
<stop>
maršītu[property]N
_
<stop>
<stop>
šadû[mountain]N
marṣu[sick]AJ
šitkunu[situated]AJ
šubtu[seat]N
_
RN
Isqalunayu[of-Ashkelon]EN
<stop>
adû[(treaty-)oath]N
ilu[god]N
rabû[great]AJ
haṭû[do-wrong]V
_
<stop>
nabalkutu[cross-over]V
_
RN
amāru[see]V
<stop>
palāhu[be(come)-afraid]V
libbu[interior]N
_
hātu[terror]N
<stop>
maqātu[fall]V
_
RN
māru[son]N
_
<stop>
kussû[chair]N
wašābu[sit-(down)]V
#
_
_
_
_
_
_
_
<stop>
imbaru[fog]N
sahāpu[envelop]V
_
_
<stop>
_
nagû[region]N
<stop>
GN
qaqqariš[(down)-to-the-ground]AV
manû[count]V
_
_
_
<stop>
_
šallatu[booty]N
_
_
SN
_
<stop>
_
šallatu[booty]N
_
_
SN
_
<stop>
_
šallatu[booty]N
_
_
SN
SN
_
_
RN
Isqalunayu[of-Ashkelon]EN
<stop>
adû[(treaty-)oath]N
ilu[god]N
rabû[great]AJ
haṭû[do-wrong]V
_
<stop>
nabalkutu[cross-over]V
_
_
RN
amāru[see]V
<stop>
miqtu[fall]N
ṭēmu[report]N
_
_
RN
māru[son]N
_
<stop>
kussû[chair]N
wašābu[sit-(down)]V
<stop>
_
_
dâlu[move]V
ṣullû[beseech]V
_
<stop>
_
_
<stop>
ālu[town]N
erēbu[enter]V
_
ālu[town]N
_
_
RN
GN
_
#
_
<stop>
<stop>
nību[naming]N
_
_
_
_
_
Qabiʾi[1]EN
_
_
_
_
<stop>
_
_
birtu[fort]N
<stop>
GN
_
_
Aramu[Aramean]EN
<stop>
šiddu[side]N
_
_
GN
_
#
<stop>
raksu[tied-one]N
ebēru[cross]V
<stop>
Aramu[Aramean]EN
kalû[totality]N
_
_
_
<stop>
_
<stop>
nišu[people]N
_
_
<stop>
_
<stop>
alpu[ox]N
_
napālu[dig]V
naqāru[demolish]V
<stop>
išātu[fire]N
šarāpu[burn]V
raʾsu[sheikh]N
<stop>
GN
_
namurratu[awe-inspiring-radiance]N
DN
bēl[lord]N
sahāpu[envelop]V
_
alāku[go]V
našāqu[kiss]V
šēpu[foot]N
_
ēribu[entering]N
bītu[house]N
<stop>
TN
TN
TN
_
rēhtu[remainder]N
DN
DN
DN
<stop>
mahru[front]N
wabālu[carry]V
_
#
ēkallu[palace]N
erēnu[cedar]N
_
<stop>
mūšabu[dwelling]N
bēlūtu[rule]N
<stop>
bītu[house]N
hilāni[portico(ed-building)]N
tamšīlu[likeness]N
ēkallu[palace]N
GN
<stop>
muštaʾʾûtu[leisure]N
<stop>
qerbu[centre]N
SN
epēšu[do]V
_
<stop>
rabû[great]AJ
šiddu[side]N
_
<stop>
rabû[great]AJ
pūtu[forehead]N
mišihtu[measurement]N
qaqqaru[ground]N
<stop>
ēkallu[palace]N
abu[father]N
<stop>
<stop>
libbu[interior]N
WN
watāru[be(come)-outsize]V
ṣabātu[seize]V
_
#
_
šalālu[carry-off]V
<stop>
GN
<stop>
mahru[front]N
wabālu[carry]V
_
<stop>
šallatu[booty]N
SN
<stop>
Damunu[1]EN
_
<stop>
_
<stop>
šallatu[booty]N
GN
<stop>
SN
_
SN
SN
SN
SN
SN
SN
ālu[town]N
<stop>
GN
wašābu[sit-(down)]V
_
šallatu[booty]N
Qutu[1]EN
GN
_
<stop>
_
<stop>
Illilayu[of-Illila]EN
_
<stop>
_
<stop>
_
Nakkabayu[of-Nakkaba]EN
Budayu[of-Budu]EN
<stop>
_
SN
SN
SN
SN
<stop>
šiddu[side]N
tiāmtu[sea]N
wašābu[sit-(down)]V
_
<stop>
_
Budayu[of-Budu]EN
Dunu[1]EN
_
_
<stop>
_
Belayu[of-Bela]EN
_
<stop>
_
Banitayu[of-Banitu]EN
_
<stop>
_
Palil-andil-mati[1]EN
_
<stop>
_
Sangillu[1]EN
_
Illilayu[of-Illila]EN
_
<stop>
_
šallatu[booty]N
Qutu[1]EN
GN
#
<stop>
pīhātu[post]N
SN
wašābu[sit-(down)]V
_
<stop>
_
šallatu[booty]N
Qutu[1]EN
GN
<stop>
SN
wašābu[sit-(down)]V
<stop>
nišu[people]N
mātu[land]N
Assur[Assyria]GN
manû[count]V
ilku[state-service]N
tupšikku[brick-carrying-frame]N
<stop>
<stop>
Aššuru[Assyrian]EN
emēdu[lean-on]V
maddattu[payment]N
<stop>
RN
Kummuhaya[1]EN
RN
Ša-imerišayu[of-Damascus]EN
RN
Samerinayu[of-Samaria]EN
RN
Ṣurraya[from-Tyre]EN
RN
Gublaya[from-Byblos]EN
RN
Que[1]EN
RN
Gargamisaya[from-Carchemish]EN
RN
Hamataya[from-Hamath]EN
RN
Samʾallayu[of-Samʾal]EN
RN
Gurgumaya[1]EN
RN
Melidaya[1]EN
RN
Kaskayu[of-Kaska]EN
RN
Tabalaya[1]EN
RN
Atunayu[of-Atuna]EN
RN
Tuhanayu[of-Tuhana]EN
RN
Ištundayu[of-Ištunda]EN
RN
Hubušnayu[of-Hubušnu]EN
RN
šarratu[queen]N
GN
hurāṣu[gold]N
kaspu[silver]N
annaku[tin]N
parzillu[iron]N
mašku[skin]N
pīru[elephant]N
šinnu[tooth]N
pīru[elephant]N
lubuštu[clothing]N
birmu[multicoloured-cloth]N
kitû[flax]N
takiltu[purple-(wool)]N
argamannu[purple]N
ušû[diorite]N
taskarinnu[box-tree]N
#
<stop>
waqru[rare]AJ
niṣirtu[treasure]N
šarrūtu[kingship]N
immeru[sheep]N
balṭu[living]AJ
<stop>
šīpātu[wool]N
argamannu[purple]N
ṣarpu[burnt]AJ
iṣṣūru[bird]N
šamû[sky]N
muttaprišu[winged]AJ
<stop>
agappu[wing]N
<stop>
takiltu[purple-(wool)]N
ṣarpu[burnt]AJ
sisû[horse]N
kūdanu[mule]N
alpu[ox]N
<stop>
ṣēnu[flock]N
ibilu[camel]N
anāqutu[she-camel]N
<stop>
bakru[foal]N
mahāru[face]V
<stop>
_
palû[reign]N
DN
bēl[lord]N
takālu[trust]V
<stop>
GN
GN
GN
Madaya[1]EN
GN
GN
Tubliyaš[1]WN
alāku[go]V
TN
SN
SN
SN
SN
SN
SN
SN
SN
<stop>
ālu[town]N
<stop>
liwītu[packaging]N
kašādu[reach]V
šallatu[booty]N
šalālu[carry-off]V
napālu[dig]V
naqāru[demolish]V
<stop>
išātu[fire]N
šarāpu[burn]V
<stop>
ūmu[day]N
mulmullu[arrow]N
parzillu[iron]N
zaqtu[pointed]AJ
epēšu[do]V
lītu[victory]N
DN
bēl[lord]N
<stop>
muhhu[skull]N
šaṭāru[write]V
<stop>
muhhu[skull]N
nambaʾu[source]N
<stop>
TN
kânu[be(come)-permanent]V
RN
māru[son]N
GN
nišu[people]N
pahāru[gather]V
<stop>
GN
šadû[mountain]N
elû[go-up]V
w<stop>
redû[accompany]V
dīktu[fighting]N
dâku[kill]V
šallatu[booty]N
#
<stop>
GN
šadû[mountain]N
<stop>
<stop>
GN
nakāpu[push]V
GN
<stop>
GN
šadû[mountain]N
taskarinnu[box-tree]N
GN
šadû[mountain]N
<stop>
gimirtu[totality]N
pīhātu[post]N
Kar-SN
SN
pīhātu[post]N
SN
GN
<stop>
ālu[town]N
<stop>
sihirtu[circumference]N
SN
_
#
_
<stop>
ālu[town]N
<stop>
sihirtu[circumference]N
GN
šadû[mountain]N
<stop>
gimirtu[totality]N
SN
SN
GN
šadû[mountain]N
<stop>
gimirtu[totality]N
_
SN
SN
<stop>
libbu[interior]N
SN
_
_
SN
_
nagû[region]N
<stop>
GN
<stop>
ālu[town]N
<stop>
sihirtu[circumference]N
<stop>
ahu[arm]N
tiāmtu[sea]N
<stop>
šulmu[completeness]N
šamšu[sun]N
<stop>
<stop>
hīṭu[error]N
<stop>
gullultu[sin]N
<stop>
RN
ekēmu[remove]V
<stop>
miṣru[border]N
mātu[land]N
Assur[Assyria]GN
târu[turn]V
_
šūt[who(m)]REL
rēšu[head]N
bēl[lord]N
pīhātu[post]N
<stop>
šakānu[put]V
maddattu[payment]N
<stop>
RN
Kummuhaya[1]EN
RN
Ša-imerišayu[of-Damascus]EN
#
maddattu[payment]N
<stop>
RN
Kummuhaya[1]EN
RN
Ša-imerišayu[of-Damascus]EN
RN
Samerinayu[of-Samaria]EN
RN
Ṣurraya[from-Tyre]EN
RN
Gublaya[from-Byblos]EN
RN
Que[1]EN
RN
Gargamisaya[from-Carchemish]EN
RN
Hamataya[from-Hamath]EN
RN
Samʾallayu[of-Samʾal]EN
RN
Gurgumaya[1]EN
RN
Melidaya[1]EN
RN
Kaskayu[of-Kaska]EN
RN
Tabalaya[1]EN
RN
Atunayu[of-Atuna]EN
RN
Tuhanayu[of-Tuhana]EN
RN
Ištundayu[of-Ištunda]EN
RN
Hubušnayu[of-Hubušnu]EN
RN
šarratu[queen]N
GN
hurāṣu[gold]N
kaspu[silver]N
annaku[tin]N
parzillu[iron]N
mašku[skin]N
pīru[elephant]N
šinnu[tooth]N
pīru[elephant]N
lubuštu[clothing]N
birmu[multicoloured-cloth]N
kitû[flax]N
takiltu[purple-(wool)]N
argamannu[purple]N
ušû[diorite]N
taskarinnu[box-tree]N
<stop>
waqru[rare]AJ
niṣirtu[treasure]N
šarrūtu[kingship]N
immeru[sheep]N
balṭu[living]AJ
<stop>
šīpātu[wool]N
argamannu[purple]N
ṣarpu[burnt]AJ
iṣṣūru[bird]N
šamû[sky]N
muttaprišu[winged]AJ
<stop>
agappu[wing]N
<stop>
takiltu[purple-(wool)]N
ṣarpu[burnt]AJ
sisû[horse]N
kūdanu[mule]N
alpu[ox]N
<stop>
ṣēnu[flock]N
ibilu[camel]N
anāqutu[she-camel]N
<stop>
bakru[foal]N
mahāru[face]V
_
_
RN
_
#
DN
bēl[lord]N
rabû[great]AJ
DN
ilu[god]N
mušimmu[one-who-decrees]N
šīmtu[what-is-fixed]N
DN
muštēširu[one-who-puts-in-order]N
uṣurtu[drawing]N
bānû[creator]N
mithurtu[convergence]N
pāqidu[carer]N
_
mukinnu[witness]N
išdu[foundation]N
mātu[land]N
DN
tāmihu[one-who-grasps]N
gidubbû[stylus]N
nāšû[bearer]N
ṭuppu[(clay)-tablet]N
šīmtu[what-is-fixed]N
ilu[god]N
_
DN
_
_
<stop>
<stop>
mahāru[face]V
qablu[battle]N
DN
šākinu[one-who-places]N
ṣillu[shade]N
_
_
_
_
DN
nannāru[light-of-the-sky]N
nawru[bright]AJ
nādinu[giver]N
haṭṭu[stick]N
agû[tiara]N
mukinnu[witness]N
bēlūtu[rule]N
DN
gugallu[irrigation-controller]N
šamû[sky]N
erṣetu[earth]N
mukammiru[one-who-heaps-up]N
ṭuhdu[plenty]N
hengallu[plenty]N
_
_
DN
bēl[lord]N
nēmequ[wisdom]N
pātiqu[shaper]N
kullatu[totality]N
<stop>
šumu[name]N
mubannû[one-who-beautifies]N
nabnītu[creation]N
DN
_
rāʾimu[one-who-loves]N
šarru[king]N
migru[consent]N
_
_
DN
bēl[lord]N
gašru[very-strong]AJ
āliku[goer]N
pānu[front]N
ummānu[military-force]N
mušamqitu[one-who-brings-to-fall]N
_
_
_
_
_
_
DN
_
_
_
_
_
_
_
_
_
_
ilu[god]N
rabû[great]AJ
wāšibu[inhabitant]N
šamû[sky]N
erṣetu[earth]N
_
_
_
_
_
_
_
_
_
RN
šaknu[appointee]N
DN
rubû[prince]N
šangû[priest]N
DN
_
mušteʾʾû[one-who-keeps-searching]N
ašru[place]N
iššiakku[city-ruler]N
_
_
perʾu[bud]N
QN
šūquru[very-valuable]AJ
_
biblu[(action-of)-bringing]N
libbu[interior]N
DN
bēltu[lady]N
rabû[great]AJ
_
_
_
_
rēmu[womb]N
rašû[acquire]V
balāṭu[life]N
_
šarru[king]N
kiššatu[totality]N
šarru[king]N
mātu[land]N
Assur[Assyria]GN
šarru[king]N
mātu[land]N
GN
<stop>
SN
šarru[king]N
kibru[riverbank]N
<stop>UU
rēʾû[shepherd]N
baʾūlātu[people]N
šākinu[one-who-places]N
andurāru[freedom]N
mātu[land]N
Assur[Assyria]GN
muṭibbu[one-who-makes-pleasing]N
libbu[interior]N
DN
murappišu[one-who-makes-wide]N
miṣru[border]N
mātu[land]N
Assur[Assyria]GN
māhiru[opponent]N
biltu[load]N
<stop>
igisû[contribution]N
<stop>
kalû[totality]N
adnātu[world]N
_
<stop>
rapāšu[be(come)-broad]V
nišu[people]N
rapšu[wide]AJ
_
aburriš[in-a-green-pasture]AV
<stop>
reʾû[pasture]V
_
šakānu[put]V
_
DN
DN
ilu[god]N
_
<stop>
maqātu[fall]V
<stop>
māgiru[submissive-one]N
_
<stop>
rēšu[head]N
šarrūtu[kingship]N
<stop>
<stop>
palû[reign]N
<stop>
_
warhu[month]N
<stop>
<stop>
kussû[chair]N
šarrūtu[kingship]N
rabîš[magnificently]AV
wašābu[sit-(down)]V
ummānu[military-force]N
mātu[land]N
Assur[Assyria]GN
gapšu[arisen]AJ
<stop>
dekû[raise]V
_
_
_
_
_
_
pû[mouth]N
<stop>
šakānu[put]V
<stop>
mātu[land]N
Assur[Assyria]GN
warû[lead]V
_
šūt[who(m)]REL
rēšu[head]N
<stop>
muhhu[skull]N
šakānu[put]V
<stop>
_
palû[reign]N
<stop>
GN
GN
<stop>
alāku[go]V
_
GN
_
_
_
<stop>
_
_
_
_
_
_
_
_
_
qiāšu[give]V
<stop>
kakku[stick]N
maqātu[fall]V
šallatu[booty]N
šalālu[carry-off]V
šūt[who(m)]REL
rēšu[head]N
<stop>
muhhu[skull]N
GN
šūt[who(m)]REL
rēšu[head]N
<stop>
muhhu[skull]N
GN
šakānu[put]V
mātu[land]N
<stop>
<stop>
pulukku[boundary-marker]N
mātu[land]N
Assur[Assyria]GN
târu[turn]V
maddattu[payment]N
<stop>
RN
Ellipaya[Ellipean]EN
bēl[lord]N
ālu[town]N
<stop>
GN
GN
Madaya[1]EN
<stop>
šadû[mountain]N
kalû[totality]N
<stop>
niphu[(act-of)-lighting]N
šamšu[sun]N
sisû[horse]N
parû[mule]N
ṣimittu[binding]N
nīru[yoke]N
udru[Bactrian-camel]N
alpu[ox]N
<stop>
ṣēnu[flock]N
<stop>
<stop>
mīnu[number]N
mahāru[face]V
<stop>
tayyartu[return]N
RN
Mannaya[1]EN
qurdu[warriorhood]N
tanittu[(hymn-of)-praise]N
<stop>
DN
bēl[lord]N
<stop>
<stop>
bēl[lord]N
ālu[town]N
<stop>
šadû[mountain]N
kalû[totality]N
epēšu[do]V
šemû[hear]V
hurbāšu[frost]N
<stop>
tabāku[pour-(out)]V
<stop>
GN
itû[boundary]N
mātu[land]N
Assur[Assyria]GN
<stop>
mahru[front]N
alāku[go]V
našāqu[kiss]V
šēpu[foot]N
sisû[horse]N
peṣû[white]AJ
birmu[multicoloured]AJ
Haršaya[1]EN
_
šīru[flesh]N
<stop>
tallultu[trappings]N
_
_
gumāhu[prize-bull]N
ṣīru[exalted]AJ
šû[sheep]N
marû[fattened]AJ
_
_
_
_
_
mahāru[face]V
<stop>
_
palû[reign]N
RN
māru[son]N
Attar-šumki[Ruler
of
Arpad]RN
bārtu[rebellion]N
nabalkattu[crossing]N
<stop>
mātu[land]N
Assur[Assyria]GN
epēšu[do]V
haṭû[do-wrong]V
_
šarru[king]N
<stop>
<stop>
_
_
<stop>
GN
_
_
_
_
GN
zērātu[hostilities]N
mātu[land]N
Assur[Assyria]GN
_
nakāru[be(come)-different]V
mātitān[all-countries]N
RN
Urarṭu[1]EN
RN
Melidaya[1]EN
RN
Gurgumaya[1]EN
<stop>
kitru[help]N
alāku[go]V
<stop>
<stop>
GN
<stop>
GN
nagû[region]N
<stop>
GN
<stop>
emūqu[strength]N
ahāmiš[one-another]PRP
takālu[trust]V
šakānu[put]V
sidirtu[row]N
_
bēru[double-hour]N
qaqqaru[ground]N
mūšu[night]N
<stop>
urru[daytime]N
alāku[go]V
ummānu[military-force]N
mātu[land]N
Assur[Assyria]GN
<stop>
pašāhu[be(come)-at-rest]V
mû[water]N
<stop>
šaqû[give-to-drink]V
ušmannu[(military)-camp]N
<stop>
šakānu[put]V
<stop>
kaṣāru[tie]V
karāšu[military-camp]N
ummānu[military-force]N
anhūtu[tiredness]N
<stop>
mahāṣu[beat]V
dabdû[defeat]N
šakānu[put]V
ušmannu[(military)-camp]N
karāšu[military-camp]N
ekēmu[remove]V
<stop>
ezēbu[leave]V
napištu[throat]N
halāqu[be(come)-lost]V
RN
Urarṭu[1]EN
ēdēnû[single]AJ
<stop>
urītu[mare]N
rakābu[ride]V
mūšiš[at-night]AV
naprušu[fly]V
_
_
_
_
_
<stop>
<stop>
pašultu[(a-crawling-creature)]N
_
<stop>
_
puquttu[thorn]N
eddittu[(a-kind-of-thorn-bush)]N
_
_
pašālu[crawl]V
elû[go-up]V
<stop>
mātu[land]N
târu[turn]V
<stop>
_
namāšu[set-(oneself)-in-motion]V
_
<stop>
ālu[town]N
<stop>
RN
Gurgumaya[1]EN
katāmu[cover]V
_
<stop>
ālu[town]N
<stop>
sihirtu[circumference]N
kašādu[reach]V
RN
_
<stop>
ašarēdu[first-and-foremost-one]N
<stop>
mātu[land]N
<stop>
kudurru[carrying-frame]N
<stop>
mahru[front]N
alāku[go]V
našāqu[kiss]V
šēpu[foot]N
<stop>
<stop>
halāqu[be(come)-lost]V
GN
_
mahāru[face]V
<stop>
GN
namāšu[set-(oneself)-in-motion]V
<stop>
ālu[town]N
_
dekû[raise]V
ušmannu[(military)-camp]N
SN
_
_
<stop>
_
_
GN
_
<stop>
SN
<stop>
Tubliyaš[1]WN
_
GN
<stop>
sihirtu[circumference]N
GN
<stop>
sihirtu[circumference]N
<stop>
_
_
SN
<stop>
kišādu[neck]N
WN
_
SN
SN
_
SN
<stop>
madbaru[steppe]N
<stop>
SN
GN
GN
GN
SN
<stop>
pāṭu[edge]N
gimru[totality]N
SN
SN
<stop>
šēpu[foot]N
GN
SN
GN
SN
bītu[house]N
kāru[quay]N
<stop>
muhhu[skull]N
tiāmtu[sea]N
bītu[house]N
ṣibûtu[wish]N
šarrūtu[kingship]N
mātu[land]N
taskarinnu[box-tree]N
SN
<stop>
SN
<stop>
GN
<stop>
miṣru[border]N
mātu[land]N
Assur[Assyria]GN
târu[turn]V
<stop>
miṣru[border]N
mātu[land]N
Assur[Assyria]GN
mātu[land]N
watāru[be(come)-outsize]V
ṣabātu[seize]V
<stop>
nišu[people]N
nišu[people]N
<stop>
<stop>
mānu[counting]N
redû[accompany]V
aburriš[in-a-green-pasture]AV
reʾû[pasture]V
<stop>
RN
šarru[king]N
mātu[land]N
Assur[Assyria]GN
<stop>
<stop>
ṣītu[exit]N
šamšu[sun]N
<stop>
erbu[(sun)set]N
šamšu[sun]N
šadû[mountain]N
kalû[totality]N
qātu[hand]N
kašādu[reach]V
ašru[place]N
šarru[king]N
abu[father]N
<stop>
etēqu[go-past]V
mugerru[two-wheeled-vehicle]N
šakānu[put]V
šaknu[appointee]N
<stop>
tiāmtu[sea]N
rabû[great]AJ
<stop>
ṣītu[exit]N
šamšu[sun]N
<stop>
SN
SN
<stop>
kišādu[neck]N
tiāmtu[sea]N
rabû[great]AJ
<stop>
šulmu[completeness]N
šamšu[sun]N
alāku[go]V
bêlu[rule-(over)]V
kibru[riverbank]N
<stop>
_
palû[reign]N
<stop>
Madaya[1]EN
alāku[go]V
qabû[say]V
<stop>
bēl[lord]N
ālu[town]N
<stop>
kanšu[submissive]AJ
ālu[town]N
kašādu[reach]V
dīktu[fighting]N
dâku[kill]V
šallatu[booty]N
šalālu[carry-off]V
<stop>
_
TN
SN
GN
GN
šadû[mountain]N
dannu[strong]AJ
narû[stele]N
kânu[be(come)-permanent]V
<stop>
kanšu[submissive-one]N
maddattu[payment]N
mahāru[face]V
_
<stop>
_
sisû[horse]N
TN
<stop>
nagû[region]N
mahāru[face]V
_
<stop>
_
SN
SN
Sisad-SN
_
<stop>
RN
māru[son]N
GN
_
<stop>
RN
<stop>
GN
_
<stop>
RN
<stop>
SN
_
<stop>
RN
<stop>
GN
_
<stop>
RN
<stop>
SN
_
RN
<stop>
Kitku-SN
_
RN
<stop>
GN
_
<stop>
RN
<stop>
SN
_
<stop>
RN
<stop>
GN
_
<stop>
RN
<stop>
GN
_
<stop>
RN
<stop>
SN
_
<stop>
RN
<stop>
Uizak-SN
_
_
RN
<stop>
Urba-SN
_
<stop>
SN
_
<stop>
SN
_
<stop>
Aku-x-SN
šarru[king]N
<stop>
GN
GN
<stop>
šiddu[side]N
tiāmtu[sea]N
<stop>
šulmu[completeness]N
šamšu[sun]N
GN
GN
RN
Kummuhaya[1]EN
RN
Ša-imerišayu[of-Damascus]EN
RN
Samerinayu[of-Samaria]EN
RN
Ṣurraya[from-Tyre]EN
RN
Gublaya[from-Byblos]EN
RN
Que[1]EN
RN
Melidaya[1]EN
RN
Tabalaya[1]EN
RN
Atunayu[of-Atuna]EN
RN
Tuhanayu[of-Tuhana]EN
RN
Ištundayu[of-Ištunda]EN
RN
Hubušnayu[of-Hubušnu]EN
RN
Kaskayu[of-Kaska]EN
RN
Gargamisaya[from-Carchemish]EN
RN
Samʾallayu[of-Samʾal]EN
RN
Gurgumaya[1]EN
RN
šarratu[queen]N
GN
biltu[load]N
maddattu[payment]N
kaspu[silver]N
hurāṣu[gold]N
annaku[tin]N
parzillu[iron]N
mašku[skin]N
pīru[elephant]N
šinnu[tooth]N
pīru[elephant]N
takiltu[purple-(wool)]N
argamannu[purple]N
lubuštu[clothing]N
birmu[multicoloured-cloth]N
kitû[flax]N
ibilu[camel]N
anāqutu[she-camel]N
<stop>
kânu[be(come)-permanent]V
<stop>
<stop>
RN
Mannaya[1]EN
RN
Ellipaya[Ellipean]EN
bēl[lord]N
ālu[town]N
<stop>
GN
Bit-Sangibutayu[of-Bit-Sangibutu]EN
<stop>
šadû[mountain]N
kalû[totality]N
<stop>
niphu[(act-of)-lighting]N
šamšu[sun]N
sisû[horse]N
parû[mule]N
udru[Bactrian-camel]N
alpu[ox]N
ṣēnu[flock]N
<stop>
kânu[be(come)-permanent]V
šattišam[year-by-year]AV
mahāru[face]V
<stop>
qerbu[centre]N
mātu[land]N
Assur[Assyria]GN
epēšu[do]V
narû[stele]N
<stop>
sihirtu[circumference]N
šadû[mountain]N
ilu[god]N
rabû[great]AJ
bēl[lord]N
<stop>
muhhu[skull]N
eṣēru[draw]V
ṣalmu[effigy]N
šarrūtu[kingship]N
<stop>
qerbu[centre]N
banû[create]V
lītu[victory]N
DN
bēl[lord]N
<stop>
kišittu[achievement]N
qātu[hand]N
<stop>
<stop>
mātu[land]N
epēšu[do]V
<stop>
muhhu[skull]N
šaṭāru[write]V
<stop>
miṣru[border]N
<stop>
<stop>
_
_
narû[stele]N
_
ilu[god]N
rabû[great]AJ
wāšibu[inhabitant]N
šamû[sky]N
erṣetu[earth]N
<stop>
<stop>
narû[stele]N
<stop>
šumu[name]N
zakru[named]AJ
kussû[chair]N
nasāhu[tear-out]V
palû[reign]N
sakāpu[push-down]V
mātu[land]N
târu[turn]V
<stop>
tīlu[(ruin)-mound]N
<stop>
karmu[heap]N
rubû[prince]N
warkû[rear]AJ
narû[stele]N
<stop>
šasû[shout]V
mû[water]N
ramāku[bathe]V
šamnu[oil]N
pašāšu[anoint]V
nīqu[offering]N
naqû[pour-(a-libation)]V
ilu[god]N
<stop>
ikribu[prayer]N
šemû[hear]V
#
_
_
_
_
_
maddattu[payment]N
<stop>
_
_
RN
<stop>
GN
_
_
GN
_
_
GN
_
_
RN
Ellipaya[Ellipean]EN
_
_
sisû[horse]N
parû[mule]N
udru[Bactrian-camel]N
alpu[ox]N
<stop>
ṣēnu[flock]N
_
_
GN
_
_
nabalkutu[cross-over]V
<stop>
_
_
napālu[dig]V
naqāru[demolish]V
<stop>
išātu[fire]N
šarāpu[burn]V
_
_
RN
Urarṭu[1]EN
<stop>
<stop>
<stop>
gerru[way]N
_
_
WN
<stop>
mīlu[high-water]N
ebēru[cross]V
_
_
<stop>
palgu[ditch]N
šahāṭu[jump]V
_
_
_
_
_
_
_
_
_
_
_
_
_
#
DN
bēl[lord]N
rabû[great]AJ
DN
ilu[god]N
mušimmu[one-who-decrees]N
šīmtu[what-is-fixed]N
DN
muštēširu[one-who-puts-in-order]N
uṣurtu[drawing]N
kalû[totality]N
mātu[land]N
_
_
_
_
_
DN
tāmihu[one-who-grasps]N
gidubbû[stylus]N
nāšû[bearer]N
ṭuppu[(clay)-tablet]N
šīmtu[what-is-fixed]N
ilu[god]N
āširu[inspector]N
_
_
_
DN
šarru[king]N
šamû[sky]N
erṣetu[earth]N
bānû[creator]N
ṣalmu[black-one]N
qaqqadu[head]N
_
abru[strong-one]N
DN
nannāru[light-of-the-sky]N
nawru[bright]AJ
nādinu[giver]N
haṭṭu[stick]N
agû[tiara]N
mukinnu[witness]N
bēlūtu[rule]N
DN
gugallu[irrigation-controller]N
šamû[sky]N
erṣetu[earth]N
mukammiru[one-who-heaps-up]N
ṭuhdu[plenty]N
hengallu[plenty]N
muṭahhidu[one-who-enriches]N
nuhšu[abundance]N
DN
bēl[lord]N
nēmequ[wisdom]N
pātiqu[shaper]N
kullatu[totality]N
<stop>
šumu[name]N
mubannû[one-who-beautifies]N
nabnītu[creation]N
DN
bēltu[lady]N
qablu[battle]N
tāhāzu[battle]N
bēltu[lady]N
rāʾimu[one-who-loves]N
šarru[king]N
migru[consent]N
mukannišu[subjugator]N
šapṣu[recalcitant]N
DN
bēl[lord]N
gašru[very-strong]AJ
āliku[goer]N
pānu[front]N
ummānu[military-force]N
mušamqitu[one-who-brings-to-fall]N
ayyābu[enemy]N
DN
nāšû[bearer]N
gamlu[bent-stick]N
banduddû[bucket]N
DN
muštēširu[one-who-puts-in-order]N
_
ilu[god]N
rabû[great]AJ
wāšibu[inhabitant]N
šamû[sky]N
erṣetu[earth]N
mukinnu[witness]N
šangûtu[priesthood]N
nāṣiru[guard]N
šarrūtu[kingship]N
_
mušarû[(royal)-inscription]N
RN
šarru[king]N
kibru[riverbank]N
<stop>UU
šaknu[appointee]N
DN
rubû[prince]N
šangû[priest]N
DN
nišītu[lifting]N
īnu[eye]N
_
<stop>
ilu[god]N
epištu[deed]N
râmu[love]V
hašāhu[need]V
šangûtu[priesthood]N
_
_
_
_
_
_
_
_
_
_
_
_
_
_
šadû[mountain]N
dannu[strong]AJ
<stop>
haṣabtu[sherd-(of-pottery)]N
daqāqu[be(come)-minute]V
_
_
_
_
_
_
_
_
_
adnātu[world]N
<stop>
<stop>
tiāmtu[sea]N
elû[upper]AJ
<stop>
šulmu[completeness]N
šamšu[sun]N
<stop>
tiāmtu[sea]N
šaplû[lower]AJ
<stop>
niphu[(act-of)-lighting]N
šamšu[sun]N
_
<stop>
_
palû[reign]N
Ullubaya[1]EN
wāšibu[inhabitant]N
pūtu[forehead]N
mātu[land]N
Assur[Assyria]GN
kapādu[plan]V
gullultu[sin]N
karšu[stomach]N
<stop>
<stop>
šarru[king]N
āliku[goer]N
pānu[front]N
<stop>
abu[father]N
<stop>
šâṭu[pull]V
abšānu[yoke]N
<stop>
epēšu[do]V
wardūtu[slavery]N
ālu[town]N
_
Ahlamu[(desig.-for-Aramaeans)]EN
<stop>
bābilu[one-who-carries]N
igisû[contribution]N
<stop>
edû[known]AJ
_
_
_
_
libbu[interior]N
gapāšu[rise-up]V
<stop>
ayyalu[stag]N
turāhu[ibex]N
<stop>
šadû[mountain]N
alāku[go]V
ṣabātu[seize]V
_
_
_
kapādu[plan]V
lemuttu[evil]N
zērātu[hostilities]N
mātu[land]N
Assur[Assyria]GN
dabābu[speak]V
epēšu[do]V
_
_
_
_
_
_
_
_
_
_
<stop>
kitru[help]N
wabālu[carry]V
_
<stop>
GN
mātu[land]N
nabalkutu[crossed-over]AJ
_
_
_
_
_
qabû[say]V
alāku[go]V
harrānu[road]N
_
_
_
_
_
_
_
GN
pūtu[forehead]N
_
ezziš[furiously]AV
šamriš[furiously]AV
<stop>
nērebu[entrance]N
<stop>
Izza-x[Mount-Izza-x]GN
_
erēbu[enter]V
GN
x-tadda[Mount-x-tadda]GN
Abia-x[Mount-Abia-x]GN
GN
x[Mount-x]GN
_
_
_
_
_
_
Mama-SN
_
_
_
_
_
_
_
_
_
_
_
_
_
Qina-SN
SN
_
_
<stop>
_
_
_
SN
SN
_
_
SN
_
_
_
Na-x-SN
_
SN
_
_
SN
SN
_
_
SN
_
napharu[total]N
_
ālu[town]N
<stop>
Ullubaya[1]EN
_
_
_
_
_
sahāpu[envelop]V
šallatu[booty]N
šalālu[carry-off]V
_
nišu[people]N
<stop>
ālu[town]N
<stop>
<stop>
Ullubaya[1]EN
<stop>
<stop>
pānu[front]N
kakku[stick]N
_
_
<stop>
marṣu[sick-one]N
GN
nadû[placed]AJ
ṣabātu[seize]V
_
_
<stop>
kippatu[circle]N
lawû[surround]V
danānu[be(come)-strong]V
_
amāru[see]V
namurratu[awe-inspiring-radiance]N
DN
bēl[lord]N
sahāpu[envelop]V
hurbāšu[frost]N
_
_
_
<stop>
ṣābu[people]N
<stop>
maršītu[property]N
<stop>
<stop>
marṣu[sick-one]N
šadû[mountain]N
_
_
<stop>
<stop>
dannūtu[strength]N
ṣabātu[seize]V
šallatu[booty]N
amāru[see]V
_
ṣabātu[seize]V
adāru[be(come)-afraid]V
kakku[stick]N
_
_
_
_
_
_
_
_
_
_
_
_
<stop>
maršītu[property]N
šalālu[carry-off]V
<stop>
qerbu[centre]N
_
<stop>
minûtu[count(ing)]N
manû[count]V
ālu[town]N
<stop>
<stop>
sihirtu[circumference]N
<stop>
eššūtu[newness]N
ṣabātu[seize]V
nišu[people]N
kišittu[achievement]N
qātu[hand]N
<stop>
libbu[interior]N
wašābu[sit-(down)]V
šūt[who(m)]REL
rēšu[head]N
bēl[lord]N
pīhātu[post]N
<stop>
šakānu[put]V
<stop>
mātu[land]N
Assur[Assyria]GN
târu[turn]V
epēšu[do]V
narû[stele]N
<stop>
GN
_
ṣalmu[effigy]N
šarrūtu[kingship]N
<stop>
qerbu[centre]N
banû[create]V
<stop>
ṣiātu[distant-time]N
ūmu[day]N
izuzzu[stand]V
<stop>
_
šiṭru[(piece-of)-writing]N
pašāṭu[erase]V
nakāru[be(come)-different]V
mušarû[(royal)-inscription]N
_
halāqu[be(come)-lost]V
pasāsu[erase]V
<stop>
<stop>
abnu[stone]N
daqāqu[be(come)-minute]V
_
<stop>
<stop>
eperu[earth]N
katāmu[cover]V
ilu[god]N
rabû[great]AJ
wāšibu[inhabitant]N
šamû[sky]N
erṣetu[earth]N
<stop>
<stop>
narû[stele]N
<stop>
šumu[name]N
zakru[named]AJ
kussû[chair]N
nasāhu[tear-out]V
palû[reign]N
sakāpu[push-down]V
mātu[land]N
târu[turn]V
<stop>
tīlu[(ruin)-mound]N
<stop>
karmu[heap]N
rubû[prince]N
warkû[rear]AJ
narû[stele]N
<stop>
šasû[shout]V
mû[water]N
ramāku[bathe]V
šamnu[oil]N
pašāšu[anoint]V
nīqu[offering]N
naqû[pour-(a-libation)]V
ilu[god]N
<stop>
ikribu[prayer]N
šemû[hear]V
#
_
_
_
_
GN
_
_
<stop>
_
_
SN
_
_
SN
<stop>
Tubliyaš[1]WN
_
_
_
<stop>
_
_
#
ēkallu[palace]N
RN
šarru[king]N
rabû[great]AJ
šarru[king]N
dannu[strong]AJ
šarru[king]N
kiššatu[totality]N
šarru[king]N
mātu[land]N
Assur[Assyria]GN
šarru[king]N
mātu[land]N
GN
<stop>
SN
šarru[king]N
kibru[riverbank]N
<stop>UU
amru[seen]N
nīšu[lifting]N
īnu[eye]N
DN
šarru[king]N
<stop>
<stop>
ṣītu[exit]N
šamšu[sun]N
<stop>
erbu[(sun)set]N
šamšu[sun]N
nagbu[underground-water]N
zāmânû[hostile-one]N
zīqīqiš[into-(the)-wind]AV
manû[count]V
bêlu[rule-(over)]V
kiššūtu[exercise-of-power]N
mušpêlu[one-who-switches]N
nišu[people]N
mātu[land]N
elû[upper]AJ
šaplû[lower]AJ
munakkiru[one-who-alters-something]N
malku[prince]N
mukinnu[witness]N
šakkanakku[(military)-governor]N
<stop>
rēšu[head]N
šarrūtu[kingship]N
<stop>
_
palû[reign]N
<stop>
SN
SN
<stop>
DN
SN
<stop>
Dunanu[1]EN
<stop>
SN
Ituʾaya[Ituʾean]EN
Rupuʾu[of-Rupuʾu]EN
GN
kalû[totality]N
<stop>
šiddu[side]N
WN
WN
<stop>
WN
<stop>
ahu[arm]N
tiāmtu[sea]N
šaplû[lower]AJ
bêlu[rule-(over)]V
<stop>
muhhu[skull]N
tīlu[(ruin)-mound]N
kamru[piled-up]AJ
<stop>
SN
qabû[say]V
ālu[town]N
epēšu[do]V
Kar-Assur[Assur]SN
šumu[name]N
nabû[name]V
nišu[people]N
mātu[land]N
kišittu[achievement]N
qātu[hand]N
<stop>
libbu[interior]N
wašābu[sit-(down)]V
šūt[who(m)]REL
rēšu[head]N
<stop>
muhhu[skull]N
šakānu[put]V
GN
<stop>
sihirtu[circumference]N
<stop>
haṣbattu[(a-pottery-bowl)]N
daqāqu[be(come)-minute]V
SN
ālu[town]N
šarrūtu[kingship]N
rabû[great]AJ
<stop>
tīlu[(ruin)-mound]N
abūbu[flood]N
abātu[destroy]V
šallatu[booty]N
šalālu[carry-off]V
RN
šarru[king]N
mehretu[opposite-side]N
abullu[(city)-gate]N
ālu[town]N
<stop>
zaqīpu[stake]N
elû[go-up]V
dagālu[see]V
mātu[land]N
aššatu[wife]N
māru[son]N
mārtu[daughter]N
makkūru[property]N
niṣirtu[treasure]N
ēkallu[palace]N
šalālu[carry-off]V
GN
<stop>
dayyaštu[threshing-sledge]N
diāšu[tread-down]V
puhru[assembly]N
nišu[people]N
būšu[goods]N
<stop>
mātu[land]N
Assur[Assyria]GN
warû[lead]V
<stop>
Puqudu[1]EN
Ruʾuaya[1]EN
Liʾtaʾu[1]EN
dabdû[defeat]N
mahāṣu[beat]V
<stop>
ašru[place]N
nasāhu[tear-out]V
Aramu[Aramean]EN
<stop>
bāšû[existing]AJ
<stop>
šēpu[foot]N
kanāšu[bow-down]V
ṣābu[people]N
šarru[king]N
ṣabātu[seize]V
GN
bêlu[rule-(over)]V
<stop>
raʾsu[sheikh]N
<stop>
GN
biltu[load]N
maddattu[payment]N
kânu[be(come)-permanent]V
<stop>
DN
DN
DN
DN
DN
DN
DN
bēltu[lady]N
SN
DN
DN
nīqu[offering]N
ellu[pure]AJ
<stop>
Hursagkalama[1]SN
naqû[pour-(a-libation)]V
GN
Sumurzu[1]SN
GN
GN
GN
SN
<stop>
Tubliyaš[1]WN
GN
GN
GN
<stop>
SN
<stop>
Madaya[1]EN
dannu[strong]AJ
bêlu[rule-(over)]V
_
šūt[who(m)]REL
rēšu[head]N
bēl[lord]N
pīhātu[post]N
<stop>
šakānu[put]V
maddattu[payment]N
<stop>
bēl[lord]N
ālu[town]N
<stop>
Madaya[1]EN
<stop>
GN
mahāru[face]V
RN
Urarṭu[1]EN
<stop>
nabalkutu[cross-over]V
<stop>
RN
šakānu[put]V
pû[mouth]N
<stop>
GN
<stop>
GN
nagû[region]N
<stop>
GN
dabdû[defeat]N
mahāṣu[beat]V
napharu[total]N
karāšu[military-camp]N
ekēmu[remove]V
namurratu[awe-inspiring-radiance]N
kakku[stick]N
palāhu[be(come)-afraid]V
<stop>
ezēbu[leave]V
napištu[throat]N
ēdēnû[single]AJ
halāqu[be(come)-lost]V
<stop>
SN
ālu[town]N
esēru[enclose]V
dīktu[fighting]N
mādu[many]AJ
<stop>
pānu[front]N
abullu[(city)-gate]N
dâku[kill]V
ṣalmu[effigy]N
šarrūtu[kingship]N
<stop>
tarṣu[before]N
SN
izuzzu[stand]V
_
bēru[double-hour]N
qaqqaru[ground]N
<stop>
GN
rapšu[wide]AJ
<stop>
eliš[above]AV
<stop>
šapliš[below]AV
etelliš[as-a-lord]AV
alāku[go]V
māhiru[opponent]N
<stop>
išû[have]V
Ulluba[2]GN
<stop>
gimirtu[totality]N
SN
SN
SN
SN
SN
SN
GN
SN
SN
GN
Tapsia[1]SN
birtu[fort]N
<stop>
GN
<stop>
kutallu[back]N
GN
<stop>
miṣru[border]N
mātu[land]N
Assur[Assyria]GN
târu[turn]V
<stop>
qerbu[centre]N
Ulluba[2]GN
ālu[town]N
epēšu[do]V
SN
šumu[name]N
nabû[name]V
šūt[who(m)]REL
rēšu[head]N
bēl[lord]N
pīhātu[post]N
<stop>
muhhu[skull]N
šakānu[put]V
SN
SN
SN
SN
GN
SN
SN
SN
SN
<stop>
GN
šadû[mountain]N
<stop>
muhhu[skull]N
pīhātu[post]N
rab-šāqê[chief-cupbearer]N
redû[accompany]V
SN
SN
SN
SN
SN
<stop>
muhhu[skull]N
WN
miṣru[border]N
GN
SN
SN
SN
SN
SN
SN
GN
SN
SN
birtu[fort]N
<stop>
GN
WN
nāru[river]N
kašādu[reach]V
<stop>
miṣru[border]N
mātu[land]N
Assur[Assyria]GN
târu[turn]V
<stop>
muhhu[skull]N
pīhātu[post]N
bītu[house]N
tartānu[deputy]N
<stop>
pīhātu[post]N
GN
redû[accompany]V
#
ēkallu[palace]N
RN
šarru[king]N
rabû[great]AJ
šarru[king]N
dannu[strong]AJ
šarru[king]N
kiššatu[totality]N
šarru[king]N
mātu[land]N
Assur[Assyria]GN
šarru[king]N
SN
šarru[king]N
mātu[land]N
GN
<stop>
SN
šarru[king]N
kibru[riverbank]N
<stop>UU
amru[seen]N
nīšu[lifting]N
īnu[eye]N
DN
<stop>
rēšu[head]N
šarrūtu[kingship]N
<stop>
_
palû[reign]N
Ituʾaya[Ituʾean]EN
Rupuʾu[of-Rupuʾu]EN
Hamranaya[1]EN
Luhuʾatu[1]EN
Nabatu[1]EN
Hindaraya[1]EN
Ruʾuaya[1]EN
Liʾtaʾu[1]EN
Marusu[1]EN
Puqudu[1]EN
Aramu[Aramean]EN
<stop>
bāšû[existing]AJ
<stop>
šiddu[side]N
WN
WN
<stop>
WN
WN
<stop>
tiāmtu[sea]N
šaplû[lower]AJ
<stop>
niphu[(act-of)-lighting]N
šamšu[sun]N
kašādu[reach]V
<stop>
miṣru[border]N
mātu[land]N
Assur[Assyria]GN
târu[turn]V
šūt[who(m)]REL
rēšu[head]N
bēl[lord]N
pīhātu[post]N
<stop>
šakānu[put]V
GN
GN
<stop>
dayyaštu[threshing-sledge]N
diāšu[tread-down]V
šarru[king]N
qātu[hand]N
kašādu[reach]V
SN
SN
ālu[town]N
rabû[great]AJ
<stop>
tīlu[(ruin)-mound]N
abātu[destroy]V
puhru[assembly]N
nišu[people]N
<stop>
mātu[land]N
Assur[Assyria]GN
warû[lead]V
<stop>
SN
erēbu[enter]V
nīqu[offering]N
ellu[pure]AJ
<stop>
pānu[front]N
DN
bēl[lord]N
naqû[pour-(a-libation)]V
GN
bêlu[rule-(over)]V
_
<stop>
raʾsu[sheikh]N
<stop>
GN
biltu[load]N
maddattu[payment]N
kânu[be(come)-permanent]V
GN
Sumurzu[1]SN
GN
GN
GN
#
SN
ālu[town]N
rabû[great]AJ
<stop>
tīlu[(ruin)-mound]N
abātu[destroy]V
puhru[assembly]N
nišu[people]N
<stop>
mātu[land]N
Assur[Assyria]GN
warû[lead]V
<stop>
SN
erēbu[enter]V
nīqu[offering]N
ellu[pure]AJ
<stop>
pānu[front]N
DN
bēl[lord]N
naqû[pour-(a-libation)]V
GN
bêlu[rule-(over)]V
_
<stop>
raʾsu[sheikh]N
<stop>
GN
biltu[load]N
maddattu[payment]N
kânu[be(come)-permanent]V
GN
Sumurzu[1]SN
GN
GN
GN
SN
<stop>
Tubliyaš[1]WN
GN
GN
GN
<stop>
SN
TN
GN
GN
SN
SN
GN
GN
GN
mātu[land]N
tarlugallu[hen]N
GN
šadû[mountain]N
<stop>
bītu[house]N
ṭabtu[salt]N
GN
GN
tīlu[(ruin)-mound]N
<stop>
Aššuru[Assyrian]EN
ālu[town]N
dannūtu[strength]N
<stop>
māru[son]N
SN
<stop>
miṣru[border]N
mātu[land]N
Assur[Assyria]GN
târu[turn]V
_
šūt[who(m)]REL
rēšu[head]N
bēl[lord]N
pīhātu[post]N
<stop>
šakānu[put]V
maddattu[payment]N
<stop>
bēl[lord]N
ālu[town]N
<stop>
šadû[mountain]N
kalû[totality]N
<stop>
GN
mahāru[face]V
šūt[who(m)]REL
rēšu[head]N
PN
<stop>
Madaya[1]EN
dannu[strong]AJ
<stop>
niphu[(act-of)-lighting]N
šamšu[sun]N
šapāru[send]V
_
<stop>
sisû[horse]N
nišu[people]N
alpu[ox]N
<stop>
ṣēnu[flock]N
<stop>
<stop>
mānu[counting]N
leqû[take]V
RN
Urarṭu[1]EN
<stop>
nabalkutu[cross-over]V
<stop>
RN
māru[son]N
GN
šakānu[put]V
pû[mouth]N
<stop>
<stop>
GN
<stop>
GN
nagû[region]N
<stop>
GN
dabdû[defeat]N
mahāṣu[beat]V
<stop>
<stop>
manû[count]V
napharu[total]N
karāšu[military-camp]N
ekēmu[remove]V
namurratu[awe-inspiring-radiance]N
kakku[stick]N
palāhu[be(come)-afraid]V
<stop>
ezēbu[leave]V
napištu[throat]N
<stop>
urītu[mare]N
rakābu[ride]V
<stop>
GN
šadû[mountain]N
marṣu[sick]AJ
mušītiš[during-the-night-time]AV
halāqu[be(come)-lost]V
elû[go-up]V
RN
Urarṭu[1]EN
<stop>
SN
ālu[town]N
esēru[enclose]V
dīktu[fighting]N
mādu[many]AJ
<stop>
pānu[front]N
abullu[(city)-gate]N
dâku[kill]V
ṣalmu[effigy]N
šarrūtu[kingship]N
epēšu[do]V
<stop>
tarṣu[before]N
SN
izuzzu[stand]V
_
bēru[double-hour]N
qaqqaru[ground]N
<stop>
GN
rapšu[wide]AJ
<stop>
eliš[above]AV
<stop>
šapliš[below]AV
etelliš[as-a-lord]AV
alāku[go]V
māhiru[opponent]N
<stop>
išû[have]V
Ulluba[2]GN
GN
<stop>
kutallu[back]N
GN
<stop>
gimirtu[totality]N
kašādu[reach]V
<stop>
miṣru[border]N
mātu[land]N
Assur[Assyria]GN
târu[turn]V
ṣalmu[effigy]N
šarrūtu[kingship]N
<stop>
GN
izuzzu[stand]V
<stop>
qerbu[centre]N
Ulluba[2]GN
ālu[town]N
epēšu[do]V
SN
šumu[name]N
nabû[name]V
nišu[people]N
mātu[land]N
kišittu[achievement]N
qātu[hand]N
<stop>
libbu[interior]N
erēbu[enter]V
šūt[who(m)]REL
rēšu[head]N
bēl[lord]N
pīhātu[post]N
<stop>
muhhu[skull]N
šakānu[put]V
_
ālu[town]N
_
_
_
#
_
<stop>
_
SN
<stop>
GN
_
SN
_
SN
SN
SN
_
SN
SN
SN
SN
_
ālu[town]N
bītu[house]N
kāru[quay]N
_
_
tiāmtu[sea]N
elû[upper]AJ
bêlu[rule-(over)]V
_
šūt[who(m)]REL
rēšu[head]N
bēl[lord]N
pīhātu[post]N
<stop>
šakānu[put]V
_
SN
<stop>
ahu[arm]N
tiāmtu[sea]N
elû[upper]AJ
_
SN
<stop>
SN
<stop>
pāṭu[edge]N
GN
GN
rapšu[wide]AJ
<stop>
sihirtu[circumference]N
<stop>
miṣru[border]N
mātu[land]N
Assur[Assyria]GN
târu[turn]V
_
šūt[who(m)]REL
rēšu[head]N
bēl[lord]N
pīhātu[post]N
<stop>
šakānu[put]V
RN
Hazzataya[from-Gaza]EN
<stop>
<stop>
kakku[stick]N
naparšudu[flee]V
<stop>
GN
abātu[run-away]V
GN
ālu[town]N
šarrūtu[kingship]N
kašādu[reach]V
būšu[goods]N
ilu[god]N
šalālu[carry-off]V
ṣalmu[effigy]N
ilu[god]N
bēl[lord]N
<stop>
ṣalmu[effigy]N
šarrūtu[kingship]N
<stop>
hurāṣu[gold]N
epēšu[do]V
<stop>
qerbu[centre]N
ēkallu[palace]N
<stop>
GN
izuzzu[stand]V
<stop>
ilu[god]N
mātu[land]N
manû[count]V
sattukku[regular-delivery]N
kânu[be(come)-permanent]V
<stop>
<stop>
namurratu[awe-inspiring-radiance]N
DN
bēl[lord]N
sahāpu[envelop]V
<stop>
iṣṣūru[bird]N
<stop>
GN
naprušu[fly]V
_
<stop>
ašru[place]N
târu[turn]V
_
<stop>
bītu[house]N
kāru[quay]N
<stop>
mātu[land]N
Assur[Assyria]GN
manû[count]V
hurāṣu[gold]N
kaspu[silver]N
lubuštu[clothing]N
birmu[multicoloured-cloth]N
kitû[flax]N
sisû[horse]N
rabû[great]AJ
_
mahāru[face]V
GN
_
tillūtu[(military)-assistance]N
ṣābu[people]N
_
puhru[assembly]N
nišu[people]N
_
<stop>
mātu[land]N
Assur[Assyria]GN
warû[lead]V
RN
šarru[king]N
_
RN
<stop>
šarrūtu[kingship]N
<stop>
muhhu[skull]N
šakānu[put]V
_
biltu[load]N
hurāṣu[gold]N
_
_
biltu[load]N
kaspu[silver]N
<stop>
maršītu[property]N
mahāru[face]V
<stop>
mātu[land]N
Assur[Assyria]GN
warû[lead]V
<stop>
RN
šarratu[queen]N
GN
<stop>
GN
šadû[mountain]N
_
<stop>
_
<stop>
dīktu[fighting]N
dâku[kill]V
_
<stop>
nišu[people]N
_
<stop>
ibilu[camel]N
_
<stop>
alpu[ox]N
_
_
<stop>
rīqu[aromatic-substance]N
kalāma[all-(of-it)]N
_
_
_
nēmettu[levy]N
ilu[god]N
tillu[(military)-equipment]N
haṭṭu[stick]N
ištaru[goddess]N
makkūru[property]N
ekēmu[remove]V
<stop>
<stop>
<stop>
ezēbu[leave]V
napištu[throat]N
_
<stop>
madbaru[steppe]N
ašru[place]N
ṣumāmu[thirst]N
<stop>
serremtu[female-onager]N
šakānu[put]V
pānu[front]N
šittu[remainder]N
makkūru[property]N
kuštāru[tent]N
hurādu[soldier]N
nišu[people]N
<stop>
qablu[hips]N
karāšu[military-camp]N
<stop>
išātu[fire]N
šarāpu[burn]V
RN
<stop>
kakku[stick]N
dannu[strong]AJ
šahātu[be(come)-afraid]V
ibilu[camel]N
anāqutu[she-camel]N
<stop>
bakru[foal]N
<stop>
mātu[land]N
Assur[Assyria]GN
<stop>
mahru[front]N
našû[lift]V
qīpu[believable-one]N
<stop>
muhhu[skull]N
šakānu[put]V
_
<stop>
ṣābu[people]N
_
Masʾaya[1]EN
Temanaya[1]EN
Sabaʾ[1]EN
Hayappayu[of-Hayappa]EN
Badanayu[of-Badanu]EN
Hattaya[Hittite]EN
Idibaʾilu[1]EN
_
<stop>
miṣru[border]N
mātu[land]N
<stop>
šulmu[completeness]N
šamšu[sun]N
<stop>
<stop>
<stop>
edû[know]V
ašru[place]N
rūqu[distant]AJ
tanittu[(hymn-of)-praise]N
bēlūtu[rule]N
alkakātu[ways-of-life]N
qurdu[warriorhood]N
šemû[hear]V
ṣullû[beseech]V
bēlūtu[rule]N
hurāṣu[gold]N
kaspu[silver]N
ibilu[camel]N
anāqutu[she-camel]N
rīqu[aromatic-substance]N
kalāma[all-(of-it)]N
maddattu[payment]N
<stop>
<stop>
<stop>
mahru[front]N
wabālu[carry]V
našāqu[kiss]V
šēpu[foot]N
RN
<stop>
atûtu[function-of-doorkeeper]N
<stop>
muhhu[skull]N
GN
paqādu[entrust]V
_
kakku[stick]N
DN
<stop>
libbu[interior]N
šakānu[put]V
_
_
epēšu[do]V
_
nīru[yoke]N
DN
bēl[lord]N
emēdu[lean-on]V
_
<stop>
mātu[land]N
kalû[totality]N
<stop>
alāku[go]V
#
_
_
_
_
_
SN
_
SN
SN
_
_
_
ālu[town]N
<stop>
muhhu[skull]N
tiāmtu[sea]N
<stop>
GN
_
_
_
_
SN
_
SN
_
_
SN
_
GN
_
SN
_
_
_
SN
_
ālu[town]N
<stop>
GN
_
<stop>
GN
_
SN
GN
_
SN
_
SN
_
SN
_
SN
_
SN
SN
ālu[town]N
<stop>
GN
Ta-SN
_
_
SN
_
SN
_
SN
SN
SN
_
SN
_
SN
_
SN
ālu[town]N
<stop>
GN
SN
SN
SN
SN
_
SN
SN
_
SN
_
SN
SN
SN
SN
SN
SN
SN
_
ālu[town]N
<stop>
GN
SN
_
#
_
_
_
_
epēšu[do]V
wardūtu[slavery]N
<stop>
SN
<stop>
mahru[front]N
šapāru[send]V
_
<stop>
RN
šarratu[queen]N
GN
<stop>
GN
šadû[mountain]N
_
_
gimru[totality]N
karāšu[military-camp]N
_
<stop>
<stop>
<stop>
<stop>
kakku[stick]N
šahātu[be(come)-afraid]V
_
_
<stop>
mātu[land]N
Assur[Assyria]GN
<stop>
mahru[front]N
našû[lift]V
qīpu[believable-one]N
<stop>
muhhu[skull]N
šakānu[put]V
_
<stop>
ṣābu[people]N
_
_
<stop>
šēpu[foot]N
kanāšu[bow-down]V
Masʾaya[1]EN
Temanaya[1]EN
Sabaʾ[1]EN
Hayappayu[of-Hayappa]EN
Badanayu[of-Badanu]EN
Hattaya[Hittite]EN
Idibaʾilu[1]EN
_
<stop>
miṣru[border]N
mātu[land]N
<stop>
šulmu[completeness]N
šamšu[sun]N
<stop>
<stop>
<stop>
edû[know]V
ašru[place]N
rūqu[distant]AJ
tanittu[(hymn-of)-praise]N
bēlūtu[rule]N
alkakātu[ways-of-life]N
qurdu[warriorhood]N
šemû[hear]V
ṣullû[beseech]V
bēlūtu[rule]N
hurāṣu[gold]N
kaspu[silver]N
ibilu[camel]N
anāqutu[she-camel]N
rīqu[aromatic-substance]N
kalāma[all-(of-it)]N
maddattu[payment]N
<stop>
<stop>
<stop>
mahru[front]N
wabālu[carry]V
našāqu[kiss]V
šēpu[foot]N
šulmānu[greeting-gift]N
_
_
_
ēkallu[palace]N
_
_
_
_
_
RN
<stop>
_
<stop>
muhhu[skull]N
GN
paqādu[entrust]V
GN
<stop>
<stop>
gerru[way]N
<stop>
gimru[totality]N
ālu[town]N
qaqqariš[(down)-to-the-ground]AV
manû[count]V
_
būlu[animals]N
šalālu[carry-off]V
SN
ēdēnû[single]AJ
wašāru[sink-down]V
RN
šarru[king]N
#
_
Puqudu[1]EN
Aramu[Aramean]EN
<stop>
bāšû[existing]AJ
_
_
WN
_
_
šūt[who(m)]REL
rēšu[head]N
bēl[lord]N
pīhātu[post]N
<stop>
šakānu[put]V
_
#
ēkallu[palace]N
RN
šarru[king]N
rabû[great]AJ
šarru[king]N
dannu[strong]AJ
šarru[king]N
kiššatu[totality]N
šarru[king]N
mātu[land]N
Assur[Assyria]GN
_
amru[seen]N
nīšu[lifting]N
īnu[eye]N
DN
_
muddišu[restorer]N
ešertu[chapel]N
<stop>
<stop>
_
rapāšu[be(come)-broad]V
mātu[land]N
Assur[Assyria]GN
sapānu[flatten]V
mātu[land]N
nakru[enemy]N
DN
bēl[lord]N
wâru[go-(up-to)]V
<stop>
rēšu[head]N
šarrūtu[kingship]N
<stop>
_
_
palû[reign]N
_
Hatallaya[1]EN
GN
_
Aramu[Aramean]EN
<stop>
bāšû[existing]AJ
<stop>
šiddu[side]N
WN
<stop>
WN
_
kašādu[reach]V
_
<stop>
muhhu[skull]N
tīlu[(ruin)-mound]N
kamru[piled-up]AJ
<stop>
SN
qabû[say]V
ālu[town]N
epēšu[do]V
Kar-Assur[Assur]SN
šumu[name]N
nabû[name]V
_
Nasikku[1]EN
Naqiru[1]EN
_
<stop>
SN
SN
<stop>
DN
WN
nārtu[ditch]N
_
šūt[who(m)]REL
rēšu[head]N
bēl[lord]N
pīhātu[post]N
<stop>
muhhu[skull]N
šakānu[put]V
_
GN
GN
_
GN
ubānu[finger]N
šadû[mountain]N
_
GN
_
<stop>
Madaya[1]EN
dannu[strong]AJ
bêlu[rule-(over)]V
<stop>
miṣru[border]N
mātu[land]N
Assur[Assyria]GN
târu[turn]V
šūt[who(m)]REL
rēšu[head]N
bēl[lord]N
pīhātu[post]N
<stop>
muhhu[skull]N
šakānu[put]V
_
_
GN
_
GN
kašādu[reach]V
šūt[who(m)]REL
rēšu[head]N
bēl[lord]N
pīhātu[post]N
<stop>
muhhu[skull]N
šakānu[put]V
GN
<stop>
pāṭu[edge]N
gimru[totality]N
GN
<stop>
sihirtu[circumference]N
bêlu[rule-(over)]V
_
šūt[who(m)]REL
rēšu[head]N
bēl[lord]N
pīhātu[post]N
<stop>
muhhu[skull]N
šakānu[put]V
<stop>
SN
<stop>
ahu[arm]N
tiāmtu[sea]N
elû[upper]AJ
SN
SN
_
<stop>
GN
_
kašādu[reach]V
šūt[who(m)]REL
rēšu[head]N
bēl[lord]N
pīhātu[post]N
<stop>
šakānu[put]V
_
tiāmtu[sea]N
elû[upper]AJ
<stop>
šulmu[completeness]N
šamšu[sun]N
_
<stop>
miṣru[border]N
mātu[land]N
Assur[Assyria]GN
târu[turn]V
_
šubtu[seat]N
nēhtu[calm]N
wašābu[sit-(down)]V
_
Salmanu-ašared_V[Shalmaneser-V-king-of-Assyria]RN
_
wuṣṣû[spread-out]V
#
ēkallu[palace]N
RN
šarru[king]N
rabû[great]AJ
šarru[king]N
dannu[strong]AJ
šarru[king]N
kiššatu[totality]N
šarru[king]N
mātu[land]N
Assur[Assyria]GN
šarru[king]N
SN
šarru[king]N
mātu[land]N
GN
<stop>
SN
šarru[king]N
kibru[riverbank]N
<stop>UU
eṭlu[young-man]N
qardu[valiant]AJ
<stop>
<stop>
tukultu[trust]N
DN
bēl[lord]N
kullatu[totality]N
<stop>
māgiru[submissive-one]N
<stop>
haṣbattu[(a-pottery-bowl)]N
daqāqu[be(come)-minute]V
abūbāniš[like-a-flood]AV
sapānu[flatten]V
zīqīqiš[into-(the)-wind]AV
manû[count]V
šarru[king]N
<stop>
<stop>
zikru[utterance]N
DN
DN
<stop>
DN
ilu[god]N
rabû[great]AJ
alāku[go]V
<stop>
marratu[bitter-thing]N
<stop>
GN
<stop>
GN
<stop>
niphu[(act-of)-lighting]N
šamšu[sun]N
<stop>
tiāmtu[sea]N
<stop>
šulmu[completeness]N
šamšu[sun]N
<stop>
GN
<stop>
išdu[foundation]N
šamû[sky]N
<stop>
elītu[that-which-is-above]N
šamû[sky]N
mātu[land]N
bêlu[rule-(over)]V
epēšu[do]V
šarrūtu[kingship]N
<stop>
rēšu[head]N
šarrūtu[kingship]N
<stop>
_
palû[reign]N
Ituʾaya[Ituʾean]EN
Rupuʾu[of-Rupuʾu]EN
Hamranaya[1]EN
Luhuʾatu[1]EN
Hatallaya[1]EN
Rubbu[1]EN
Rapiqu[of-Rapiqu]EN
Hiranu[1]EN
Rabilaya[1]EN
Naṣiru[1]EN
Gulusu[1]EN
Nabatu[1]EN
Rahiqaya[1]EN
Kapiri[1]EN
Rummulutu[1]EN
Adile[1]EN
Gibre[1]EN
Ubudu[1]EN
Gurumu[1]EN
Hudadu[1]EN
Hindaraya[1]EN
Damunu[1]EN
Dunanu[1]EN
Nilqu[1]EN
Rade[1]EN
Dai-x-nu[1]EN
Ubulu[1]EN
Karmaʾu[1]EN
Amlatu[1]EN
Ruʾuaya[1]EN
Qabiʾi[1]EN
Liʾtaʾu[1]EN
Marusu[1]EN
Amatu[1]EN
Hagaranu[1]EN
SN
SN
birtu[fort]N
<stop>
SN
birtu[fort]N
<stop>
GN
birtu[fort]N
<stop>
SN
Aramu[Aramean]EN
kalû[totality]N
<stop>
šiddu[side]N
WN
WN
<stop>
WN
<stop>
libbu[interior]N
WN
<stop>
kišādu[neck]N
tiāmtu[sea]N
šaplû[lower]AJ
kašādu[reach]V
dīktu[fighting]N
dâku[kill]V
šallatu[booty]N
šalālu[carry-off]V
Aramu[Aramean]EN
<stop>
bāšû[existing]AJ
<stop>
miṣru[border]N
mātu[land]N
Assur[Assyria]GN
târu[turn]V
šūt[who(m)]REL
rēšu[head]N
bēl[lord]N
pīhātu[post]N
<stop>
šakānu[put]V
<stop>
muhhu[skull]N
tīlu[(ruin)-mound]N
kamru[piled-up]AJ
<stop>
SN
qabû[say]V
ālu[town]N
epēšu[do]V
Kar-Assur[Assur]SN
šumu[name]N
nabû[name]V
nišu[people]N
mātu[land]N
kišittu[achievement]N
qātu[hand]N
<stop>
libbu[interior]N
erēbu[enter]V
<stop>
SN
SN
SN
SN
SN
SN
SN
<stop>
SN
māhāzu[shrine]N
<stop>
šanānu[equal]V
nīqu[offering]N
ellu[pure]AJ
<stop>
DN
DN
DN
DN
DN
DN
ilu[god]N
rabû[great]AJ
bēl[lord]N
naqû[pour-(a-libation)]V
râmu[love]V
šangûtu[priesthood]N
GN
rapšu[wide]AJ
<stop>
pāṭu[edge]N
gimru[totality]N
bêlu[rule-(over)]V
epēšu[do]V
šarrūtu[kingship]N
Puqudu[1]EN
<stop>
sapāru[(deity's)-net]N
sahāpu[envelop]V
dīktu[fighting]N
dâku[kill]V
šallatu[booty]N
mādu[many]AJ
šalālu[carry-off]V
Puqudu[1]EN
<stop>
SN
<stop>
GN
SN
SN
<stop>
pāṭu[edge]N
GN
<stop>
miṣru[border]N
mātu[land]N
Assur[Assyria]GN
târu[turn]V
<stop>
qātu[hand]N
šūt[who(m)]REL
rēšu[head]N
šaknu[appointee]N
mātu[land]N
SN
manû[count]V
GN
<stop>
bāšû[existing]AJ
nasāhu[tear-out]V
<stop>
qerbu[centre]N
mātu[land]N
Assur[Assyria]GN
ṣabātu[seize]V
GN
<stop>
sihirtu[circumference]N
huhāriš[as-with-a-bird-snare]AV
sahāpu[envelop]V
<stop>
RN
māru[son]N
GN
dīktu[fighting]N
<stop>
itû[boundary]N
SN
ālu[town]N
dâku[kill]V
<stop>
<stop>
mehretu[opposite-side]N
abullu[(city)-gate]N
ālu[town]N
<stop>
zaqīpu[stake]N
elû[go-up]V
dagālu[see]V
mātu[land]N
SN
<stop>
šipku[heaping-up]N
eperu[earth]N
<stop>
yašibu[battering-ram]N
kašādu[reach]V
_
<stop>
_
<stop>
nišu[people]N
<stop>
maršītu[property]N
šallatu[booty]N
būšu[goods]N
makkūru[property]N
aššatu[wife]N
māru[son]N
mārtu[daughter]N
<stop>
ilu[god]N
šalālu[carry-off]V
ālu[town]N
<stop>
<stop>
ālu[town]N
<stop>
liwītu[packaging]N
napālu[dig]V
naqāru[demolish]V
<stop>
išātu[fire]N
šarāpu[burn]V
<stop>
tīlu[(ruin)-mound]N
<stop>
karmu[heap]N
târu[turn]V
SN
SN
kašādu[reach]V
_
<stop>
nišu[people]N
<stop>
maršītu[property]N
būšu[goods]N
makkūru[property]N
<stop>
ilu[god]N
šalālu[carry-off]V
ālu[town]N
<stop>
<stop>
ālu[town]N
<stop>
liwītu[packaging]N
<stop>
tīlu[(ruin)-mound]N
abūbu[flood]N
abātu[destroy]V
RN
māru[son]N
GN
<stop>
adû[(treaty-)oath]N
ilu[god]N
rabû[great]AJ
haṭû[do-wrong]V
<stop>
nakru[enemy]N
šakānu[put]V
pû[mouth]N
<stop>
<stop>
<stop>
rabû[great-one]N
<stop>
qātu[hand]N
ṣabātu[seize]V
birītu[fetter]N
parzillu[iron]N
nadû[throw-down]V
<stop>
mātu[land]N
Assur[Assyria]GN
leqû[take]V
nišu[people]N
GN
palāhu[be(come)-afraid]V
SN
ālu[town]N
šarrūtu[kingship]N
<stop>
dannūtu[strength]N
ṣabātu[seize]V
ālu[town]N
<stop>
<stop>
bērūtu[mound]N
<stop>
nēpešu[activity]N
kašādu[reach]V
qaqqariš[(down)-to-the-ground]AV
manû[count]V
_
<stop>
_
<stop>
nišu[people]N
<stop>
maršītu[property]N
šallatu[booty]N
būšu[goods]N
makkūru[property]N
aššatu[wife]N
māru[son]N
mārtu[daughter]N
<stop>
ilu[god]N
šalālu[carry-off]V
SN
kašādu[reach]V
nišu[people]N
<stop>
maršītu[property]N
šallatu[booty]N
būšu[goods]N
makkūru[property]N
šalālu[carry-off]V
GN
<stop>
sihirtu[circumference]N
abūbāniš[like-a-flood]AV
sapānu[flatten]V
harābu[be(come)-deserted]V
dadmū[villages]N
mātu[land]N
<stop>
<stop>
miṣru[border]N
mātu[land]N
Assur[Assyria]GN
târu[turn]V
RN
māru[son]N
GN
<stop>
Sapia[1]SN
ālu[town]N
šarrūtu[kingship]N
esēru[enclose]V
dīktu[fighting]N
mādu[many]AJ
<stop>
pānu[front]N
abullu[(city)-gate]N
dâku[kill]V
kirû[(fruit)-plantation]N
musukkannu[Magan-tree]N
<stop>
ṭēhu[proximity]N
dūru[city-wall]N
nakāsu[cut]V
<stop>
<stop>
ezēbu[leave]V
gišimmaru[date-palm]N
<stop>
perku[transverse-line]N
mātu[land]N
dâku[kill]V
uhinnu[fresh-date(s)]N
šamāṭu[tear-away]V
malû[be(come)-full]V
qerbetu[environs]N
gimru[totality]N
ālu[town]N
napālu[dig]V
naqāru[demolish]V
<stop>
išātu[fire]N
šarāpu[burn]V
GN
GN
<stop>
GN
<stop>
sihirtu[circumference]N
<stop>
tīlu[(ruin)-mound]N
abūbu[flood]N
abātu[destroy]V
<stop>
tīlu[(ruin)-mound]N
<stop>
karmu[heap]N
târu[turn]V
maddattu[payment]N
<stop>
RN
māru[son]N
GN
RN
Larakaya[1]EN
kaspu[silver]N
hurāṣu[gold]N
nisiqtu[selection]N
abnu[stone]N
mahāru[face]V
RN
māru[son]N
GN
šarru[king]N
tiāmtu[sea]N
<stop>
<stop>
šarru[king]N
abu[father]N
<stop>
mahru[front]N
<stop>
<stop>
alāku[go]V
<stop>
našāqu[kiss]V
šēpu[foot]N
pulhu[fearsomeness]N
melammu[fearsome-radiance]N
<stop>
DN
bēl[lord]N
sahāpu[envelop]V
<stop>
Sapia[1]SN
<stop>
mahru[front]N
alāku[go]V
našāqu[kiss]V
šēpu[foot]N
hurāṣu[gold]N
eperu[earth]N
šadû[mountain]N
<stop>
maʾdû[(large)-quantity]N
šukuttu[adornment]N
hurāṣu[gold]N
abnu[stone]N
kišādu[neck]N
hurāṣu[gold]N
nisiqtu[selection]N
abnu[stone]N
binûtu[creation]N
tiāmtu[sea]N
gušūru[tree-trunk]N
ušû[diorite]N
ellūtu[(a-type-of-tree)]N
ašqulālu[(a-weapon)]N
amīlānu[(a-medical-plant)]N
lubuštu[clothing]N
birmu[multicoloured-cloth]N
rīqu[aromatic-substance]N
kalāma[all-(of-it)]N
alpu[ox]N
<stop>
ṣēnu[flock]N
maddattu[payment]N
mahāru[face]V
GN
GN
GN
Sumurzu[1]SN
GN
GN
GN
SN
<stop>
Tubliyaš[1]WN
GN
GN
GN
GN
GN
GN
GN
TN
SN
GN
GN
SN
SN
GN
GN
GN
GN
mātu[land]N
tarlugallu[hen]N
GN
GN
GN
GN
GN
GN
<stop>
dannūtu[strength]N
<stop>
māru[son]N
SN
qabû[say]V
GN
<stop>
mātu[land]N
bītu[house]N
ṭabtu[salt]N
GN
GN
<stop>
hurāṣu[gold]N
nagû[region]N
<stop>
Madaya[1]EN
dannu[strong]AJ
<stop>
pāṭu[edge]N
gimru[totality]N
huhāriš[as-with-a-bird-snare]AV
katāmu[cover]V
dīktu[fighting]N
mādu[many]AJ
dâku[kill]V
_
<stop>
_
<stop>
nišu[people]N
<stop>
maršītu[property]N
sisû[horse]N
kūdanu[mule]N
udru[Bactrian-camel]N
alpu[ox]N
ṣēnu[flock]N
<stop>
<stop>
mānu[counting]N
šalālu[carry-off]V
ālu[town]N
napālu[dig]V
naqāru[demolish]V
<stop>
išātu[fire]N
šarāpu[burn]V
<stop>
tīlu[(ruin)-mound]N
<stop>
karmu[heap]N
târu[turn]V
GN
GN
GN
Sumurzu[1]SN
GN
GN
GN
SN
<stop>
Tubliyaš[1]WN
GN
GN
GN
GN
GN
GN
GN
TN
SN
<stop>
Madaya[1]EN
dannu[strong]AJ
<stop>
miṣru[border]N
mātu[land]N
Assur[Assyria]GN
târu[turn]V
ālu[town]N
<stop>
qerbu[centre]N
<stop>
eššūtu[newness]N
epēšu[do]V
kakku[stick]N
DN
bēl[lord]N
<stop>
libbu[interior]N
ramû[set-in-place]V
nišu[people]N
mātu[land]N
kišittu[achievement]N
qātu[hand]N
<stop>
libbu[interior]N
erēbu[enter]V
_
šūt[who(m)]REL
rēšu[head]N
bēl[lord]N
pīhātu[post]N
<stop>
šakānu[put]V
ṣalmu[effigy]N
šarrūtu[kingship]N
<stop>
SN
TN
SN
GN
mātu[land]N
tarlugallu[hen]N
GN
<stop>
dannūtu[strength]N
<stop>
māru[son]N
SN
qabû[say]V
izuzzu[stand]V
maddattu[payment]N
<stop>
Madaya[1]EN
Ellipaya[Ellipean]EN
<stop>
bēl[lord]N
ālu[town]N
<stop>
šadû[mountain]N
kalû[totality]N
<stop>
GN
_
_
sisû[horse]N
kūdanu[mule]N
udru[Bactrian-camel]N
alpu[ox]N
<stop>
ṣēnu[flock]N
<stop>
<stop>
mānu[counting]N
mahāru[face]V
RN
Mannaya[1]EN
qurdu[warriorhood]N
tanittu[(hymn-of)-praise]N
<stop>
DN
bēl[lord]N
<stop>
<stop>
šadû[mountain]N
kalû[totality]N
epēšu[do]V
šemû[hear]V
melammu[fearsome-radiance]N
DN
bēl[lord]N
sahāpu[envelop]V
<stop>
Dur-Tukulti-apil-SN
<stop>
_
<stop>
mahru[front]N
alāku[go]V
našāqu[kiss]V
šēpu[foot]N
_
sisû[horse]N
kūdanu[mule]N
alpu[ox]N
<stop>
ṣēnu[flock]N
tillu[(military)-equipment]N
_
šūt[who(m)]REL
rēšu[head]N
PN
<stop>
Madaya[1]EN
dannu[strong]AJ
<stop>
niphu[(act-of)-lighting]N
šamšu[sun]N
šapāru[send]V
_
<stop>
sisû[horse]N
nišu[people]N
alpu[ox]N
<stop>
ṣēnu[flock]N
<stop>
<stop>
mānu[counting]N
leqû[take]V
Ulluba[2]GN
GN
<stop>
gimirtu[totality]N
kašādu[reach]V
<stop>
miṣru[border]N
mātu[land]N
Assur[Assyria]GN
târu[turn]V
_
<stop>
qerbu[centre]N
Ulluba[2]GN
ālu[town]N
epēšu[do]V
SN
šumu[name]N
nabû[name]V
ēkallu[palace]N
mūšabu[dwelling]N
šarrūtu[kingship]N
<stop>
libbu[interior]N
nadû[throw-down]V
kakku[stick]N
DN
bēl[lord]N
<stop>
libbu[interior]N
ramû[set-in-place]V
nišu[people]N
mātu[land]N
kišittu[achievement]N
qātu[hand]N
<stop>
libbu[interior]N
wašābu[sit-(down)]V
_
RN
Urarṭu[1]EN
RN
Melidaya[1]EN
RN
Gurgumaya[1]EN
_
_
RN
Kummuhaya[1]EN
<stop>
kašādu[reach]V
šalālu[carry-off]V
miṣru[border]N
mātu[land]N
Assur[Assyria]GN
_
_
<stop>
<stop>
GN
<stop>
GN
nagû[region]N
<stop>
GN
dabdû[defeat]N
mahāṣu[beat]V
<stop>
<stop>
manû[count]V
_
dāmu[blood]N
qurādu[warrior]N
WN
nārtu[ditch]N
<stop>
nabāsu[red(-dyed)-wool]N
ṣarāpu[burn]V
_
napharu[total]N
karāšu[military-camp]N
ekēmu[remove]V
<stop>
qablu[hips]N
tidūku[battle]N
_
_
_
eršu[bed]N
šarrūtu[kingship]N
_
_
<stop>
išātu[fire]N
šarāpu[burn]V
RN
<stop>
kakku[stick]N
dannu[strong]AJ
šahātu[be(come)-afraid]V
ibilu[camel]N
anāqutu[she-camel]N
<stop>
bakru[foal]N
<stop>
mātu[land]N
Assur[Assyria]GN
<stop>
mahru[front]N
našû[lift]V
qīpu[believable-one]N
<stop>
muhhu[skull]N
šakānu[put]V
_
<stop>
ṣābu[people]N
_
Masʾaya[1]EN
Temanaya[1]EN
Sabaʾ[1]EN
Hayappayu[of-Hayappa]EN
Badanayu[of-Badanu]EN
Hattaya[Hittite]EN
Idibaʾilu[1]EN
_
<stop>
miṣru[border]N
mātu[land]N
<stop>
šulmu[completeness]N
šamšu[sun]N
<stop>
<stop>
<stop>
edû[know]V
ašru[place]N
rūqu[distant]AJ
tanittu[(hymn-of)-praise]N
bēlūtu[rule]N
alkakātu[ways-of-life]N
qurdu[warriorhood]N
šemû[hear]V
ṣullû[beseech]V
bēlūtu[rule]N
hurāṣu[gold]N
kaspu[silver]N
ibilu[camel]N
anāqutu[she-camel]N
rīqu[aromatic-substance]N
kalāma[all-(of-it)]N
maddattu[payment]N
<stop>
<stop>
<stop>
mahru[front]N
wabālu[carry]V
našāqu[kiss]V
šēpu[foot]N
RN
<stop>
atûtu[function-of-doorkeeper]N
<stop>
muhhu[skull]N
GN
šakānu[put]V
<stop>
mātu[land]N
kalû[totality]N
<stop>
_
_
maddattu[payment]N
<stop>
RN
Kummuhaya[1]EN
RN
Que[1]EN
RN
Gublaya[from-Byblos]EN
RN
Ṣurraya[from-Tyre]EN
RN
Gargamisaya[from-Carchemish]EN
RN
Hamataya[from-Hamath]EN
RN
Samʾallayu[of-Samʾal]EN
RN
Gurgumaya[1]EN
RN
Melidaya[1]EN
RN
Kaskayu[of-Kaska]EN
RN
Tabalaya[1]EN
RN
Atunayu[of-Atuna]EN
RN
Tuhanayu[of-Tuhana]EN
RN
Ištundayu[of-Ištunda]EN
RN
Hubušnayu[of-Hubušnu]EN
RN
Arwadayu[of-Arwad]EN
RN
Bit-Ammanaya[from-Bit-Ammon]EN
RN
Maʾabaya[1]EN
_
RN
Isqalunayu[of-Ashkelon]EN
RN
Yaudayu[of-Judah]EN
RN
Udumaya[Edomite]EN
_
RN
Hazzataya[from-Gaza]EN
hurāṣu[gold]N
kaspu[silver]N
annaku[tin]N
parzillu[iron]N
abāru[lead]N
lubuštu[clothing]N
birmu[multicoloured-cloth]N
kitû[flax]N
lubuštu[clothing]N
mātu[land]N
argamannu[purple]N
_
<stop>
waqru[rare]AJ
binûtu[creation]N
tiāmtu[sea]N
nābalu[dry-land]N
ṣibûtu[wish]N
mātu[land]N
niṣirtu[treasure]N
šarrūtu[kingship]N
sisû[horse]N
kūdanu[mule]N
ṣimittu[binding]N
nīru[yoke]N
_
mahāru[face]V
RN
Tabalaya[1]EN
<stop>
epištu[deed]N
mātu[land]N
Assur[Assyria]GN
mašālu[equal]V
<stop>
mahru[front]N
<stop>
alāku[go]V
šūt[who(m)]REL
rēšu[head]N
rabû[great-one]N
rēšu[head]N
<stop>
GN
šapāru[send]V
_
RN
māru[son]N
<stop>
<stop>
<stop>
kussû[chair]N
šarrūtu[kingship]N
wašābu[sit-(down)]V
_
biltu[load]N
hurāṣu[gold]N
_
<stop>
biltu[load]N
kaspu[silver]N
_
<stop>
sisû[horse]N
_
kūdanu[mule]N
tāmartu[view(ing)]N
mahāru[face]V
šūt[who(m)]REL
rēšu[head]N
rabû[great-one]N
rēšu[head]N
<stop>
SN
šapāru[send]V
<stop>
Metenna[1]RN
Ṣurraya[from-Tyre]EN
_
<stop>
_
biltu[load]N
hurāṣu[gold]N
_
<stop>
biltu[load]N
kaspu[silver]N
tāmartu[view(ing)]N
mahāru[face]V
<stop>
uznu[ear]N
nikiltu[skill]N
hasīsu[ear]N
palkû[wide]AJ
<stop>
šarāku[present]V
apkallu[wise-man]N
ilu[god]N
rubû[prince]N
DN
ēkallu[palace]N
erēnu[cedar]N
_
<stop>
mūšabu[dwelling]N
bēlūtu[rule]N
<stop>
bītu[house]N
hilāni[portico(ed-building)]N
tamšīlu[likeness]N
ēkallu[palace]N
GN
<stop>
muštaʾʾûtu[leisure]N
<stop>
qerbu[centre]N
SN
epēšu[do]V
_
<stop>
rabû[great]AJ
šiddu[side]N
_
<stop>
rabû[great]AJ
pūtu[forehead]N
mišihtu[measurement]N
qaqqaru[ground]N
<stop>
ēkallu[palace]N
abu[father]N
<stop>
<stop>
libbu[interior]N
WN
watāru[be(come)-outsize]V
ṣabātu[seize]V
_
_
_
gimru[totality]N
māru[son]N
ummiānu[investor]N
hassu[clever]AJ
nakliš[artistically]AV
kaṣāpu[think]V
_
_
_
_
_
<stop>
rabû[great]AJ
šuplu[depth]N
mû[water]N
ezzu[furious]AJ
pīlu[limestone]N
dannu[strong]AJ
<stop>
šipku[heaping-up]N
šadû[mountain]N
šapāku[heap-up]V
_
mīlu[high-water]N
tamlīu[fill]N
šakānu[put]V
išdu[foundation]N
kânu[be(come)-permanent]V
šaqû[be(come)-high]V
rēšu[head]N
_
nindanu[rod]N
_
<stop>
bītu[house]N
_
kaṣāru[tie]V
mehretu[opposite-side]N
ištānu[North]N
mahāru[face]V
bābu[gate]N
<stop>
šinnu[tooth]N
pīru[elephant]N
ušû[diorite]N
taskarinnu[box-tree]N
musukkannu[Magan-tree]N
erēnu[cedar]N
šurmēnu[cypress]N
burāšu[(species-of)-juniper]N
<stop>
daprānu[juniper]N
biltu[load]N
šarru[king]N
GN
malku[prince]N
GN
<stop>
GN
<stop>
<stop>
mētellu[lordship]N
qarrādūtu[heroism]N
kanāšu[bow-down]V
<stop>
šēpu[foot]N
_
šakānu[put]V
lalû[plenty]N
malû[be(come)-full]V
_
_
nindanu[rod]N
_
<stop>
<stop>
šuplu[depth]N
mû[water]N
<stop>
pasqu[coping-(of-a-wall)]N
šikittu[form]N
eṣēru[draw]V
<stop>
ēkallu[palace]N
mātu[land]N
šarāhu[take-pride-in]V
epištu[deed]N
gušūru[tree-trunk]N
erēnu[cedar]N
šīhu[grown-(tall)]AJ
<stop>
<stop>
erīšu[scent]N
hašūru[(a-kind-of-cypress)]N
<stop>
eṣēnu[smell]V
ṭābu[good]AJ
tarbītu[child-rearing]N
GN
GN
<stop>
GN
ṣullulu[roof-over]V
<stop>
kanû[care-(for)]V
alāku[go]V
<stop>
šarāhu[take-pride-in]V
simtu[appropriate-symbol]N
<stop>
šigaru[(wooden)-clamp]N
_
_
abnu[stone]N
šipru[sending]N
purkullūtu[craft-of-the-stonecutter]N
banû[create]V
wasāmu[be(come)-fitting]V
bābu[gate]N
daltu[door]N
erēnu[cedar]N
šurmēnu[cypress]N
tūʾamu[twin]N
munahhišu[one-who-grants-prosperity]N
ēribu[entering]N
erīšu[scent]N
ziāqu[blow]V
libbu[interior]N
<stop>
misarru[belt]N
zahalû[silver-alloy]N
<stop>
ešmarû[(a-silver-alloy)]N
ebbu[bright]AJ
rakāsu[tie]V
<stop>
bābu[gate]N
retû[drive-in]V
urmahhu[lion-colossus]N
šēdu[protective-deity]N
lamassu[(female)-tutelary-deity]N
<stop>
binītu[creation]N
mādiš[greatly]AV
nukkulu[skilful]AJ
hitlupu[intertwined]AJ
kuzbu[attractiveness]N
nērebu[entrance]N
ṣabātu[seize]V
<stop>
tabrītu[appearance]N
izuzzu[stand]V
askuppu[(threshold)-slab]N
gaṣṣu[gypsum]N
parūtu[(a-type-of-alabaster)]N
<stop>
šaplu[underside]N
ṣalāʾu[throw]V
nawāru[be(come)-bright]V
mūṣû[exit]N
<stop>
ṣalmu[effigy]N
abnu[stone]N
maṣṣaru[guard]N
šūt[who(m)]REL
ilu[god]N
rabû[great]AJ
binûtu[creation]N
apsû[(cosmic)-underground-water]N
kisû[footing]N
sahāru[go-around]V
puluhtu[awesomeness]N
rašû[acquire]V
sikkatu[peg]N
karru[knob]N
hurāṣu[gold]N
kaspu[silver]N
<stop>
siparru[bronze]N
<stop>
šuklultu[completion]N
lawû[surround]V
nabāṭu[be(come)-bright]V
būnu[goodness]N
<stop>
šubtu[seat]N
šarrūtu[kingship]N
watmanu[cella]N
šamšu[sun]N
nisiqtu[selection]N
abnu[stone]N
šipru[sending]N
tamlīu[fill]N
ramû[set-in-place]V
qerbu[centre]N
ēkallu[palace]N
hidiātu[joy]N
nāšû[bearer]N
hengallu[plenty]N
kāribu[one-who-blesses]N
šarru[king]N
mulabbiru[one-who-makes-lasting]N
ēpišu[doer]N
<stop>
šumu[name]N
nabû[name]V
bābu[gate]N
mīšaru[justice]N
muštēširu[one-who-puts-in-order]N
dīnu[legal-decision]N
malku[prince]N
<stop>
kibru[riverbank]N
<stop>UU
mušamhiru[one-who-makes-receive]N
biltu[load]N
šadû[mountain]N
<stop>
tiāmtu[sea]N
mušēribu[one-who-brings-in]N
hiṣbu[luxuriance]N
adnātu[world]N
<stop>
mahru[front]N
šarru[king]N
bēl[lord]N
zakāru[speak]V
zikru[utterance]N
bābu[gate]N
#
_
_
_
_
<stop>
nābalu[dry-land]N
_
_
napištu[throat]N
tabāku[pour-(out)]V
ālu[town]N
<stop>
<stop>
_
_
<stop>
qablu[hips]N
tiāmtu[sea]N
rahāṣu[trample]V
<stop>
<stop>
bāšû[existing]AJ
alāku[go]V
_
<stop>
hurbāšu[frost]N
tāhāzu[battle]N
<stop>
maqātu[fall]V
tarāku[switch-a-whip]V
libbu[interior]N
saqqu[sack(cloth)]N
labāšu[clothe-oneself]V
_
_
_
šinnu[tooth]N
ušû[diorite]N
tamlītu[full-payment]N
abnu[stone]N
hurāṣu[gold]N
<stop>
_
_
_
šinnu[tooth]N
pīru[elephant]N
šamnu[oil]N
ṭābu[good]AJ
rīqu[aromatic-substance]N
kalāma[all-(of-it)]N
sisû[horse]N
GN
_
šakānu[put]V
<stop>
SN
<stop>
kišādu[neck]N
tiāmtu[sea]N
elû[upper]AJ
<stop>
_
<stop>
qātu[hand]N
šūt[who(m)]REL
rēšu[head]N
šaknu[appointee]N
mātu[land]N
SN
manû[count]V
_
<stop>
urqītu[vegetation]N
pagru[body]N
mundahṣu[fighting-one]N
malû[be(come)-full]V
ṣēru[back]N
_
<stop>
maršītu[property]N
alpu[ox]N
ṣēnu[flock]N
imēru[donkey]N
_
_
<stop>
qerbu[centre]N
ēkallu[palace]N
_
_
mêšu[disregard]V
hīṭu[error]N
mahāru[face]V
mātu[land]N
balāṭu[live]V
_
RN
Hazzataya[from-Gaza]EN
<stop>
kakku[stick]N
dannu[strong]AJ
palāhu[be(come)-afraid]V
<stop>
GN
abātu[run-away]V
GN
ālu[town]N
šarrūtu[kingship]N
kašādu[reach]V
_
_
biltu[load]N
hurāṣu[gold]N
_
<stop>
biltu[load]N
kaspu[silver]N
nišu[people]N
<stop>
maršītu[property]N
aššatu[wife]N
māru[son]N
mārtu[daughter]N
_
būšu[goods]N
ilu[god]N
šalālu[carry-off]V
ṣalmu[effigy]N
ilu[god]N
rabû[great]AJ
bēl[lord]N
<stop>
ṣalmu[effigy]N
šarrūtu[kingship]N
<stop>
hurāṣu[gold]N
epēšu[do]V
<stop>
qerbu[centre]N
ēkallu[palace]N
<stop>
GN
izuzzu[stand]V
<stop>
ilu[god]N
mātu[land]N
manû[count]V
sattukku[regular-delivery]N
kânu[be(come)-permanent]V
<stop>
<stop>
<stop>
GN
<stop>
iṣṣūru[bird]N
naprušu[fly]V
_
<stop>
ašru[place]N
târu[turn]V
_
<stop>
bītu[house]N
kāru[quay]N
<stop>
mātu[land]N
Assur[Assyria]GN
manû[count]V
ṣalmu[effigy]N
šarrūtu[kingship]N
<stop>
ālu[town]N
nahallu[stream]N
GN
nāru[river]N
<stop>
_
_
_
izuzzu[stand]V
_
_
<stop>
biltu[load]N
kaspu[silver]N
nasāhu[tear-out]V
<stop>
mātu[land]N
Assur[Assyria]GN
warû[lead]V
_
<stop>
šarru[king]N
āliku[goer]N
pānu[front]N
<stop>
šapālu[be(come)-deep]V
<stop>
šapāru[send]V
šipru[sending]N
kišittu[achievement]N
GN
šemû[hear]V
namurratu[awe-inspiring-radiance]N
DN
bēl[lord]N
sahāpu[envelop]V
rašû[acquire]V
naquttu[critical-situation]N
ṣīru[exalted-one]N
<stop>
epēšu[do]V
wardūtu[slavery]N
<stop>
SN
<stop>
mahru[front]N
šapāru[send]V
_
RN
Muʾunayu[Meʾunite]EN
<stop>
šaplu[underside]N
GN
_
_
zikru[utterance]N
šumu[name]N
ṣīru[exalted]AJ
kišittu[achievement]N
qātu[hand]N
šūturu[very-great]AJ
šemû[hear]V
_
_
<stop>
RN
šarratu[queen]N
GN
<stop>
GN
šadû[mountain]N
_
<stop>
_
<stop>
dīktu[fighting]N
dâku[kill]V
_
_
nēmettu[levy]N
ilu[god]N
tillu[(military)-equipment]N
haṭṭu[stick]N
ištaru[goddess]N
makkūru[property]N
ekēmu[remove]V
<stop>
<stop>
<stop>
ezēbu[leave]V
napištu[throat]N
_
<stop>
madbaru[steppe]N
ašru[place]N
ṣumāmu[thirst]N
<stop>
serremtu[female-onager]N
šakānu[put]V
pānu[front]N
šittu[remainder]N
makkūru[property]N
kuštāru[tent]N
hurādu[soldier]N
nišu[people]N
<stop>
qablu[hips]N
karāšu[military-camp]N
<stop>
išātu[fire]N
šarāpu[burn]V
RN
<stop>
kakku[stick]N
dannu[strong]AJ
šahātu[be(come)-afraid]V
ibilu[camel]N
anāqutu[she-camel]N
<stop>
bakru[foal]N
#
_
dabdû[defeat]N
mahāṣu[beat]V
<stop>
<stop>
manû[count]V
napharu[total]N
karāšu[military-camp]N
ekēmu[remove]V
namurratu[awe-inspiring-radiance]N
kakku[stick]N
palāhu[be(come)-afraid]V
<stop>
ezēbu[leave]V
napištu[throat]N
<stop>
urītu[mare]N
rakābu[ride]V
<stop>
GN
šadû[mountain]N
marṣu[sick]AJ
mušītiš[during-the-night-time]AV
halāqu[be(come)-lost]V
elû[go-up]V
RN
Urarṭu[1]EN
<stop>
SN
ālu[town]N
esēru[enclose]V
dīktu[fighting]N
mādu[many]AJ
<stop>
pānu[front]N
abullu[(city)-gate]N
dâku[kill]V
ṣalmu[effigy]N
šarrūtu[kingship]N
epēšu[do]V
<stop>
tarṣu[before]N
SN
izuzzu[stand]V
_
bēru[double-hour]N
qaqqaru[ground]N
<stop>
GN
rapšu[wide]AJ
<stop>
eliš[above]AV
<stop>
šapliš[below]AV
etelliš[as-a-lord]AV
alāku[go]V
māhiru[opponent]N
<stop>
išû[have]V
Ulluba[2]GN
GN
<stop>
kutallu[back]N
GN
<stop>
gimirtu[totality]N
kašādu[reach]V
<stop>
miṣru[border]N
mātu[land]N
Assur[Assyria]GN
târu[turn]V
ṣalmu[effigy]N
šarrūtu[kingship]N
<stop>
GN
izuzzu[stand]V
<stop>
qerbu[centre]N
Ulluba[2]GN
ālu[town]N
epēšu[do]V
SN
šumu[name]N
nabû[name]V
nišu[people]N
mātu[land]N
kišittu[achievement]N
qātu[hand]N
<stop>
libbu[interior]N
erēbu[enter]V
šūt[who(m)]REL
rēšu[head]N
bēl[lord]N
pīhātu[post]N
<stop>
muhhu[skull]N
šakānu[put]V
_
ālu[town]N
<stop>
šēpu[foot]N
karru[knob]N
šadû[mountain]N
kašādu[reach]V
_
_
SN
SN
_
_
_
x-luppi[Mount-x-luppi]GN
šadû[mountain]N
kašādu[reach]V
<stop>
muhhu[skull]N
pīhātu[post]N
SN
redû[accompany]V
_
GN
danānu[be(come)-strong]V
epēšu[do]V
x-ti-Assur[Assur]SN
šumu[name]N
nabû[name]V
nišu[people]N
mātu[land]N
kišittu[achievement]N
qātu[hand]N
<stop>
libbu[interior]N
erēbu[enter]V
<stop>
_
SN
GN
Tapsia[1]SN
GN
<stop>
GN
birtu[fort]N
dannu[strong]AJ
<stop>
GN
<stop>
ālu[town]N
<stop>
liwītu[packaging]N
kašādu[reach]V
<stop>
miṣru[border]N
mātu[land]N
Assur[Assyria]GN
târu[turn]V
<stop>
muhhu[skull]N
pīhātu[post]N
mašennu[(an-administrator)]N
redû[accompany]V
_
GN
SN
SN
SN
SN
GN
SN
SN
SN
<stop>
GN
šadû[mountain]N
SN
SN
SN
<stop>
GN
šadû[mountain]N
kašādu[reach]V
<stop>
muhhu[skull]N
pīhātu[post]N
rab-šāqê[chief-cupbearer]N
redû[accompany]V
_
_
<stop>
SN
SN
<stop>
SN
SN
SN
<stop>
GN
<stop>
piātu[edge]N
<stop>
WN
GN
mātu[land]N
abāru[lead]N
GN
_
_
_
_
SN
SN
SN
<stop>
GN
nagû[region]N
<stop>
<stop>
muhhu[skull]N
piātu[edge]N
<stop>
WN
<stop>
muhhu[skull]N
pīhātu[post]N
GN
redû[accompany]V
SN
SN
SN
SN
<stop>
GN
nagû[region]N
_
GN
GN
GN
GN
_
_
nagû[region]N
<stop>
Eribi[Mount-Eribi]GN
šadû[mountain]N
<stop>
muhhu[skull]N
WN
miṣru[border]N
GN
_
GN
<stop>
gimirtu[totality]N
<stop>
GN
nagû[region]N
kašādu[reach]V
<stop>
miṣru[border]N
mātu[land]N
Assur[Assyria]GN
târu[turn]V
<stop>
muhhu[skull]N
pīhātu[post]N
tartānu[deputy]N
redû[accompany]V
GN
hepû[break]V
_
biltu[load]N
hurāṣu[gold]N
_
<stop>
biltu[load]N
kaspu[silver]N
makkūru[property]N
<stop>
mātu[land]N
Assur[Assyria]GN
warû[lead]V
GN
<stop>
miṣru[border]N
mātu[land]N
Assur[Assyria]GN
târu[turn]V
šūt[who(m)]REL
rēšu[head]N
bēl[lord]N
pīhātu[post]N
<stop>
šakānu[put]V
GN
<stop>
pāṭu[edge]N
gimru[totality]N
kašādu[reach]V
_
biltu[load]N
hurāṣu[gold]N
_
makkūru[property]N
_
<stop>
mātu[land]N
Assur[Assyria]GN
warû[lead]V
GN
<stop>
miṣru[border]N
mātu[land]N
Assur[Assyria]GN
târu[turn]V
šūt[who(m)]REL
rēšu[head]N
bēl[lord]N
pīhātu[post]N
<stop>
šakānu[put]V
SN
<stop>
GN
šadû[mountain]N
SN
<stop>
ahu[arm]N
tiāmtu[sea]N
elû[upper]AJ
SN
SN
<stop>
miṣru[border]N
mātu[land]N
Assur[Assyria]GN
târu[turn]V
_
šūt[who(m)]REL
rēšu[head]N
bēl[lord]N
pīhātu[post]N
<stop>
šakānu[put]V
GN
rapšu[wide]AJ
<stop>
sihirtu[circumference]N
<stop>
GN
<stop>
libbu[interior]N
SN
SN
<stop>
pāṭu[edge]N
GN
<stop>
miṣru[border]N
mātu[land]N
Assur[Assyria]GN
târu[turn]V
šūt[who(m)]REL
rēšu[head]N
bēl[lord]N
pīhātu[post]N
<stop>
šakānu[put]V
RN
Ṣurraya[from-Tyre]EN
<stop>
<stop>
RN
šakānu[put]V
pû[mouth]N
_
SN
ālu[town]N
dannūtu[strength]N
<stop>
ālu[town]N
rabû[great]AJ
kašādu[reach]V
šallatu[booty]N
šalālu[carry-off]V
_
<stop>
mahru[front]N
alāku[go]V
našāqu[kiss]V
šēpu[foot]N
_
biltu[load]N
hurāṣu[gold]N
_
lubuštu[clothing]N
birmu[multicoloured-cloth]N
kitû[flax]N
šūt[who(m)]REL
rēšu[head]N
nāru[musician]N
nārtu[female-musician]N
_
_
sisû[horse]N
<stop>
GN
_
mahāru[face]V
GN
<stop>
gimirtu[totality]N
kašādu[reach]V
_
<stop>
maršītu[property]N
<stop>
mātu[land]N
Assur[Assyria]GN
warû[lead]V
_
RN
<stop>
šarrūtu[kingship]N
<stop>
muhhu[skull]N
šakānu[put]V
_
<stop>
SN
<stop>
mahru[front]N
wabālu[carry]V
_
_
<stop>
biltu[load]N
kaspu[silver]N
nasāhu[tear-out]V
<stop>
mātu[land]N
Assur[Assyria]GN
warû[lead]V
RN
Hazzataya[from-Gaza]EN
<stop>
kakku[stick]N
dannu[strong]AJ
palāhu[be(come)-afraid]V
<stop>
GN
abātu[run-away]V
GN
ālu[town]N
šarrūtu[kingship]N
kašādu[reach]V
_
ṣalmu[effigy]N
ilu[god]N
rabû[great]AJ
bēl[lord]N
<stop>
ṣalmu[effigy]N
šarrūtu[kingship]N
<stop>
hurāṣu[gold]N
epēšu[do]V
<stop>
qerbu[centre]N
ēkallu[palace]N
<stop>
GN
izuzzu[stand]V
<stop>
ilu[god]N
mātu[land]N
manû[count]V
sattukku[regular-delivery]N
kânu[be(come)-permanent]V
<stop>
<stop>
<stop>
iṣṣūru[bird]N
<stop>
GN
naprušu[fly]V
_
<stop>
ašru[place]N
târu[turn]V
_
<stop>
bītu[house]N
kāru[quay]N
<stop>
mātu[land]N
Assur[Assyria]GN
manû[count]V
<stop>
RN
šarratu[queen]N
GN
<stop>
GN
šadû[mountain]N
_
_
<stop>
kakku[stick]N
maqātu[fall]V
gimru[totality]N
karāšu[military-camp]N
_
_
rīqu[aromatic-substance]N
kalāma[all-(of-it)]N
<stop>
<stop>
mānu[counting]N
ilu[god]N
ekēmu[remove]V
<stop>
<stop>
<stop>
ezēbu[leave]V
napištu[throat]N
<stop>
madbaru[steppe]N
ašru[place]N
ṣumāmu[thirst]N
<stop>
serremtu[female-onager]N
šakānu[put]V
pānu[front]N
šittu[remainder]N
makkūru[property]N
kuštāru[tent]N
hurādu[soldier]N
nišu[people]N
<stop>
qablu[hips]N
karāšu[military-camp]N
<stop>
išātu[fire]N
šarāpu[burn]V
RN
<stop>
kakku[stick]N
dannu[strong]AJ
šahātu[be(come)-afraid]V
ibilu[camel]N
anāqutu[she-camel]N
<stop>
bakru[foal]N
<stop>
mātu[land]N
Assur[Assyria]GN
<stop>
mahru[front]N
našû[lift]V
qīpu[believable-one]N
<stop>
muhhu[skull]N
šakānu[put]V
_
<stop>
ṣābu[people]N
_
_
<stop>
<stop>
šarru[king]N
āliku[goer]N
pānu[front]N
<stop>
šapālu[be(come)-deep]V
<stop>
šapāru[send]V
šipru[sending]N
_
kišittu[achievement]N
GN
šemû[hear]V
namurratu[awe-inspiring-radiance]N
DN
bēl[lord]N
sahāpu[envelop]V
rašû[acquire]V
naquttu[critical-situation]N
ṣīru[exalted-one]N
<stop>
epēšu[do]V
wardūtu[slavery]N
<stop>
SN
<stop>
mahru[front]N
šapāru[send]V
šūt[who(m)]REL
rēšu[head]N
rabû[great-one]N
rēšu[head]N
<stop>
SN
šapāru[send]V
<stop>
Metenna[1]RN
Ṣurraya[from-Tyre]EN
_
biltu[load]N
hurāṣu[gold]N
_
<stop>
biltu[load]N
kaspu[silver]N
tāmartu[view(ing)]N
mahāru[face]V
RN
Tabalaya[1]EN
<stop>
epištu[deed]N
mātu[land]N
Assur[Assyria]GN
mašālu[equal]V
<stop>
mahru[front]N
<stop>
alāku[go]V
šūt[who(m)]REL
rēšu[head]N
rabû[great-one]N
rēšu[head]N
<stop>
GN
šapāru[send]V
_
RN
māru[son]N
<stop>
<stop>
<stop>
kussû[chair]N
šarrūtu[kingship]N
wašābu[sit-(down)]V
_
biltu[load]N
hurāṣu[gold]N
_
<stop>
biltu[load]N
kaspu[silver]N
_
<stop>
sisû[horse]N
_
kūdanu[mule]N
tāmartu[view(ing)]N
mahāru[face]V
_
<stop>
<stop>
šarru[king]N
abu[father]N
<stop>
<stop>
_
_
tāmartu[view(ing)]N
mahāru[face]V
#
GN
<stop>
pāṭu[edge]N
gimru[totality]N
kašādu[reach]V
_
biltu[load]N
hurāṣu[gold]N
_
makkūru[property]N
_
<stop>
mātu[land]N
Assur[Assyria]GN
warû[lead]V
GN
<stop>
miṣru[border]N
mātu[land]N
Assur[Assyria]GN
târu[turn]V
šūt[who(m)]REL
rēšu[head]N
bēl[lord]N
pīhātu[post]N
<stop>
šakānu[put]V
SN
<stop>
GN
šadû[mountain]N
SN
<stop>
ahu[arm]N
tiāmtu[sea]N
elû[upper]AJ
SN
SN
<stop>
miṣru[border]N
mātu[land]N
Assur[Assyria]GN
târu[turn]V
_
šūt[who(m)]REL
rēšu[head]N
bēl[lord]N
pīhātu[post]N
<stop>
šakānu[put]V
GN
rapšu[wide]AJ
<stop>
sihirtu[circumference]N
<stop>
GN
<stop>
libbu[interior]N
SN
SN
<stop>
pāṭu[edge]N
GN
<stop>
miṣru[border]N
mātu[land]N
Assur[Assyria]GN
târu[turn]V
šūt[who(m)]REL
rēšu[head]N
bēl[lord]N
pīhātu[post]N
<stop>
šakānu[put]V
RN
Ṣurraya[from-Tyre]EN
<stop>
<stop>
RN
šakānu[put]V
pû[mouth]N
_
#
ēkallu[palace]N
RN
šarru[king]N
rabû[great]AJ
šarru[king]N
dannu[strong]AJ
šarru[king]N
kiššatu[totality]N
šarru[king]N
mātu[land]N
Assur[Assyria]GN
šarru[king]N
SN
šarru[king]N
mātu[land]N
GN
<stop>
SN
šarru[king]N
kibru[riverbank]N
<stop>UU
eṭlu[young-man]N
qardu[valiant]AJ
<stop>
<stop>
tukultu[trust]N
DN
bēl[lord]N
kullatu[totality]N
<stop>
māgiru[submissive-one]N
<stop>
haṣbattu[(a-pottery-bowl)]N
daqāqu[be(come)-minute]V
abūbāniš[like-a-flood]AV
sapānu[flatten]V
zīqīqiš[into-(the)-wind]AV
manû[count]V
šarru[king]N
<stop>
<stop>
zikru[utterance]N
DN
DN
<stop>
DN
ilu[god]N
rabû[great]AJ
alāku[go]V
<stop>
marratu[bitter-thing]N
<stop>
GN
<stop>
GN
<stop>
niphu[(act-of)-lighting]N
šamšu[sun]N
<stop>
tiāmtu[sea]N
<stop>
šulmu[completeness]N
šamšu[sun]N
<stop>
GN
<stop>
išdu[foundation]N
šamû[sky]N
<stop>
elītu[that-which-is-above]N
šamû[sky]N
mātu[land]N
bêlu[rule-(over)]V
epēšu[do]V
šarrūtu[kingship]N
<stop>
rēšu[head]N
šarrūtu[kingship]N
<stop>
_
palû[reign]N
Ituʾaya[Ituʾean]EN
Rupuʾu[of-Rupuʾu]EN
Hamranaya[1]EN
Luhuʾatu[1]EN
Hatallaya[1]EN
Rubbu[1]EN
Rapiqu[of-Rapiqu]EN
Nabatu[1]EN
Gurumu[1]EN
Dunanu[1]EN
Ubulu[1]EN
Ruʾuaya[1]EN
Liʾtaʾu[1]EN
Marusu[1]EN
SN
SN
birtu[fort]N
<stop>
SN
birtu[fort]N
<stop>
GN
Aramu[Aramean]EN
kalû[totality]N
<stop>
šiddu[side]N
WN
WN
<stop>
WN
WN
<stop>
tiāmtu[sea]N
šaplû[lower]AJ
<stop>
niphu[(act-of)-lighting]N
šamšu[sun]N
kašādu[reach]V
<stop>
miṣru[border]N
mātu[land]N
Assur[Assyria]GN
târu[turn]V
šūt[who(m)]REL
rēšu[head]N
bēl[lord]N
pīhātu[post]N
<stop>
šakānu[put]V
<stop>
SN
SN
SN
SN
SN
SN
SN
SN
māhāzu[shrine]N
<stop>
šanānu[equal]V
nīqu[offering]N
ellu[pure]AJ
<stop>
DN
DN
DN
DN
DN
<stop>
DN
ilu[god]N
bēl[lord]N
naqû[pour-(a-libation)]V
qiāšu[give]V
qīštu[gift]N
GN
rapšu[wide]AJ
bêlu[rule-(over)]V
epēšu[do]V
šarrūtu[kingship]N
GN
GN
<stop>
pāṭu[edge]N
gimru[totality]N
nasāhu[tear-out]V
RN
RN
šarru[king]N
qātu[hand]N
kašādu[reach]V
SN
SN
SN
SN
SN
ālu[town]N
šarrūtu[kingship]N
rabû[great]AJ
<stop>
šipku[heaping-up]N
eperu[earth]N
<stop>
yašibu[battering-ram]N
kašādu[reach]V
_
<stop>
_
<stop>
_
<stop>
nišu[people]N
<stop>
maršītu[property]N
būšu[goods]N
makkūru[property]N
būlu[animals]N
<stop>
<stop>
mānu[counting]N
šalālu[carry-off]V
mātu[land]N
<stop>
<stop>
miṣru[border]N
mātu[land]N
Assur[Assyria]GN
târu[turn]V
GN
daqāqu[be(come)-minute]V
puhru[assembly]N
nišu[people]N
<stop>
mātu[land]N
Assur[Assyria]GN
warû[lead]V
RN
šarru[king]N
<stop>
Sapia[1]SN
ālu[town]N
esēru[enclose]V
SN
SN
<stop>
pāṭu[edge]N
GN
<stop>
miṣru[border]N
mātu[land]N
Assur[Assyria]GN
târu[turn]V
<stop>
qātu[hand]N
šūt[who(m)]REL
rēšu[head]N
šaknu[appointee]N
mātu[land]N
SN
manû[count]V
maddattu[payment]N
<stop>
raʾsu[sheikh]N
<stop>
GN
<stop>
RN
māru[son]N
GN
RN
Larakaya[1]EN
<stop>
RN
māru[son]N
GN
šarru[king]N
mātu[land]N
tiāmtu[sea]N
hurāṣu[gold]N
eperu[earth]N
šadû[mountain]N
kaspu[silver]N
nisiqtu[selection]N
abnu[stone]N
ušû[diorite]N
ellūtu[(a-type-of-tree)]N
alpu[ox]N
ṣēnu[flock]N
mahāru[face]V
GN
GN
GN
Sumurzu[1]SN
GN
GN
_
#
ēkallu[palace]N
RN
šarru[king]N
rabû[great]AJ
šarru[king]N
dannu[strong]AJ
šarru[king]N
kiššatu[totality]N
šarru[king]N
mātu[land]N
Assur[Assyria]GN
šarru[king]N
SN
šarru[king]N
mātu[land]N
GN
<stop>
SN
šarru[king]N
kibru[riverbank]N
<stop>UU
eṭlu[young-man]N
qardu[valiant]AJ
<stop>
<stop>
tukultu[trust]N
DN
bēl[lord]N
kullatu[totality]N
<stop>
māgiru[submissive-one]N
<stop>
haṣbattu[(a-pottery-bowl)]N
daqāqu[be(come)-minute]V
abūbāniš[like-a-flood]AV
sapānu[flatten]V
zīqīqiš[into-(the)-wind]AV
manû[count]V
šarru[king]N
<stop>
<stop>
zikru[utterance]N
DN
DN
<stop>
DN
ilu[god]N
rabû[great]AJ
alāku[go]V
<stop>
marratu[bitter-thing]N
<stop>
GN
<stop>
GN
<stop>
niphu[(act-of)-lighting]N
šamšu[sun]N
<stop>
tiāmtu[sea]N
<stop>
šulmu[completeness]N
šamšu[sun]N
<stop>
GN
<stop>
išdu[foundation]N
šamû[sky]N
<stop>
elītu[that-which-is-above]N
šamû[sky]N
mātu[land]N
bêlu[rule-(over)]V
epēšu[do]V
šarrūtu[kingship]N
<stop>
rēšu[head]N
šarrūtu[kingship]N
<stop>
_
palû[reign]N
Ituʾaya[Ituʾean]EN
Rupuʾu[of-Rupuʾu]EN
Hamranaya[1]EN
Luhuʾatu[1]EN
Hatallaya[1]EN
Rubbu[1]EN
Rapiqu[of-Rapiqu]EN
Nabatu[1]EN
Gurumu[1]EN
Dunanu[1]EN
Ubulu[1]EN
Ruʾuaya[1]EN
Liʾtaʾu[1]EN
Marusu[1]EN
SN
SN
birtu[fort]N
<stop>
SN
birtu[fort]N
<stop>
GN
Aramu[Aramean]EN
kalû[totality]N
<stop>
šiddu[side]N
WN
WN
<stop>
WN
WN
<stop>
tiāmtu[sea]N
šaplû[lower]AJ
<stop>
niphu[(act-of)-lighting]N
šamšu[sun]N
kašādu[reach]V
<stop>
miṣru[border]N
mātu[land]N
Assur[Assyria]GN
târu[turn]V
šūt[who(m)]REL
rēšu[head]N
bēl[lord]N
pīhātu[post]N
<stop>
šakānu[put]V
<stop>
SN
SN
SN
SN
SN
SN
SN
SN
#
RN
šarru[king]N
rabû[great]AJ
_
kāšidu[conqueror]N
_
kāšidu[conqueror]N
Ituʾaya[Ituʾean]EN
Rupuʾu[of-Rupuʾu]EN
_
_
dâku[kill]V
_
_
_
_
_
_
_
_
_
_
_
Hauranu[Mount-Hauranu]GN
šadû[mountain]N
malû[be(come)-full]V
_
_
<stop>
immeru[sheep]N
šallatu[booty]N
šalālu[carry-off]V
_
_
kašādu[reach]V
<stop>
<stop>
namurratu[awe-inspiring-radiance]N
DN
bēl[lord]N
sahāpu[envelop]V
_
_
<stop>
dalīlu[praise]N
ezēbu[leave]V
_
šaknu[appointee]N
<stop>
ūmu[day]N
PN
šaknu[appointee]N
mātu[land]N
_
_
SN
<stop>
uššu[foundation(s)]N
<stop>
gabadibbu[parapet]N
raṣāpu[build]V
šuklulu[complete]V
_
_
gušūru[tree-trunk]N
_
_
ṣullulu[roof-over]V
daltu[door]N
erēnu[cedar]N
<stop>
bābu[gate]N
retû[drive-in]V
_
šumu[name]N
nabû[name]V
ṣalmu[effigy]N
DN
<stop>
qerbu[centre]N
kânu[be(come)-permanent]V
mazzāzu[position]N
_
_
_
_
_
_
_
_
_
ṣalmu[effigy]N
ṣulû[supplication]N
_
_
<stop>
qibītu[speech]N
DN
rīmu[wild-bull]N
atbaru[basalt]N
kiṣru[knot]N
šadû[mountain]N
šiknu[setting]N
_
parzillu[iron]N
_
_
_
_
_
_
<stop>
bābu[gate]N
izuzzu[stand]V
šumu[name]N
rīmu[wild-bull]N
<stop>
<stop>
<stop>
GN
izuzzu[stand]V
ūmu[day]N
ezzu[furious]AJ
ṣābitu[recipient]N
ayyābu[enemy]N
mušamqitu[one-who-brings-to-fall]N
lemnu[evil]N
šarru[king]N
šumu[name]N
šumu[name]N
<stop>
rīmu[wild-bull]N
<stop>
<stop>
šadû[mountain]N
izuzzu[stand]V
kāšidu[conqueror]N
ernittu[triumph]N
šarru[king]N
mušamṣû[one-who-allows-someone-to-attain-something]N
<stop>
libbu[interior]N
mušēṣû[drain]N
lemnu[evil]N
mušēribu[one-who-brings-in]N
damqu[good]N
šumu[name]N
<stop>
balāṭu[life]N
šemû[hear]V
supû[prayer]N
labāru[be(come)-old]V
palû[reign]N
šalāmu[be(come)-healthy]V
zēru[seed]N
kânu[be(come)-permanent]V
išdu[foundation]N
kussû[chair]N
šangûtu[priesthood]N
<stop>
bāšû[existing]AJ
murṣu[illness]N
<stop>
ešēru[go-well]V
ebūru[harvest]N
mātu[land]N
Assur[Assyria]GN
šalāmu[be(come)-healthy]V
mātu[land]N
Assur[Assyria]GN
<stop>
qerbu[centre]N
SN
<stop>
tāmartu[view(ing)]N
šubtu[seat]N
ramû[set-in-place]V
#
_
_
_
_
_
_
_
_
_
_
qabû[say]V
bābu[gate]N
edlu[shut]AJ
petû[open]V
_
_
nišu[people]N
wāšibu[inhabitant]N
libbu[interior]N
šalālu[carry-off]V
_
_
_
šakānu[put]V
šarru[king]N
_
<stop>
SN
_
_
_
târu[turn]V
_
_
šalālu[carry-off]V
_
_
šarru[king]N
<stop>
GN
_
_
_
RN
_
_
_
narkabtu[chariot]N
<stop>
RN
_
_
_
_
_
_
_
_
<stop>
_
_
_
GN
šadû[mountain]N
_
_
_
_
_
_
_
_
šêtu[be(come)-remaining]V
_
_
_
_
_
_
<stop>
mātu[land]N
_
_
_
_
_
_
_
#
GN
#
DN
#
SN
#
ēkallu[palace]N
RN
šarru[king]N
mātu[land]N
Assur[Assyria]GN
māru[son]N
Adad-narari_III[king-of-Assyria]RN
šarru[king]N
mātu[land]N
Assur[Assyria]GN
<stop>
kigallu[socle]N
<stop>
bītu[house]N
DN
#
RN
šarru[king]N
rabû[great]AJ
šarru[king]N
dannu[strong]AJ
šarru[king]N
kiššatu[totality]N
šarru[king]N
mātu[land]N
Assur[Assyria]GN
<stop>
kigallu[socle]N
alpu[ox]N
<stop>
bābu[gate]N
bītu[house]N
DN
#
ēkallu[palace]N
RN
šarru[king]N
rabû[great]AJ
šarru[king]N
dannu[strong]AJ
šarru[king]N
kiššatu[totality]N
šarru[king]N
mātu[land]N
Assur[Assyria]GN
<stop>
kigallu[socle]N
alpu[ox]N
<stop>
bābu[gate]N
bītu[house]N
DN
#
ēkallu[palace]N
RN
šarru[king]N
kiššatu[totality]N
šarru[king]N
mātu[land]N
Assur[Assyria]GN
#
ēkallu[palace]N
RN
šarru[king]N
rabû[great]AJ
šarru[king]N
dannu[strong]AJ
šarru[king]N
kiššatu[totality]N
šarru[king]N
mātu[land]N
Assur[Assyria]GN
_
manû[unit]N
#
ēkallu[palace]N
RN
šarru[king]N
mātu[land]N
Assur[Assyria]GN
_
manû[unit]N
<stop>
šarru[king]N
#
ēkallu[palace]N
RN
_
#
ēkallu[palace]N
RN
šarru[king]N
mātu[land]N
Assur[Assyria]GN
#
ēkallu[palace]N
RN
šarru[king]N
kiššatu[totality]N
šarru[king]N
Assur[Assyria]GN
#
<stop>
DN
gugallu[irrigation-controller]N
šamû[sky]N
erṣetu[earth]N
bēl[lord]N
rabû[great]AJ
bēl[lord]N
PN
<stop>
balāṭu[life]N
RN
šarru[king]N
mātu[land]N
Assur[Assyria]GN
bēl[lord]N
<stop>
<stop>
balāṭu[life]N
qiāšu[give]V
#
nīšu[(oath-on-the)-life]N
DN
DN
DN
ilu[god]N
rabû[great]AJ
<stop>
erṣetu[earth]N
RN
<stop>
ēkallu[palace]N
<stop>
mūtu[death]N
šīmtu[what-is-fixed]N
napištu[throat]N
kašādu[reach]V
urhu[way]N
abu[father]N
alāku[go]V
<stop>
warkû[rear]AJ
<stop>
<stop>
ēkallu[palace]N
<stop>
<stop>
kussû[chair]N
wašābu[sit-(down)]V
<stop>
sekretu[enclosed-(woman)]N
ēkallu[palace]N
narāmtu[beloved-(woman)]N
šarru[king]N
<stop>
<stop>
kimahhu[grave]N
dekû[raise]V
<stop>
<stop>
<stop>
<stop>
šakānu[put]V
<stop>
<stop>
šukuttu[adornment]N
qātu[hand]N
<stop>
lemuttu[evil]N
tarāṣu[stretch-out]V
<stop>
kunukku[seal]N
<stop>
kimahhu[grave]N
<stop>
petû[open]V
elēnu[above]PRP
<stop>
šarūru[brilliance]N
šamšu[sun]N
eṭemmu[ghost]N
<stop>
ṣummû[thirst]N
kawû[outer-one]N
rapādu[roam]V
<stop>
<stop>
erṣetu[earth]N
<stop>
naqû[pour-(a-libation)]V
mû[water]N
šikaru[beer]N
<stop>
karānu[vine]N
upumtu[(a-type-of)-flour]N
<stop>
DN
taklīmu[(a-food-offering)]N
<stop>
mahāru[face]V
DN
DN
ilu[god]N
rabû[great]AJ
<stop>
erṣetu[earth]N
šalamtu[corpse]N
zīqīqu[wind]N
<stop>
ṣalālu[lie-(down)]V
emēdu[lean-on]V
<stop>
dūru[permanence]N
dāriš[forever]AV
#
<stop>
RN
<stop>
ēkallu[palace]N
aššatu[wife]N
RN
šarru[king]N
mātu[land]N
Assur[Assyria]GN
#
<stop>
RN
<stop>
ēkallu[palace]N
<stop>
RN
šarru[king]N
mātu[land]N
Assur[Assyria]GN
#
<stop>
RN
<stop>
ēkallu[palace]N
<stop>
Salmanu-ašared_V[Shalmaneser-V-king-of-Assyria]RN
šarru[king]N
mātu[land]N
Assur[Assyria]GN
#
ēkallu[palace]N
RN
šarru[king]N
rabû[great]AJ
šarru[king]N
dannu[strong]AJ
šarru[king]N
kiššatu[totality]N
šarru[king]N
mātu[land]N
Assur[Assyria]GN
#
<stop>
RN
_
šarru[king]N
mātu[land]N
šarhu[proud]AJ
_
PN
šaknu[appointee]N
mātu[land]N
_
<stop>
Arraphaya[of-Arrapha]EN
_
terṣu[pointing]N
qātu[hand]N
RN
šarru[king]N
mātu[land]N
Assur[Assyria]GN
_
<stop>
ēkallu[palace]N
hūdu[happiness]N
libbu[interior]N
_
_
_
_
#
perʾu[bud]N
QN
šūquru[very-valuable]AJ
narāmu[loved-one]N
_
DN
_
_
_
_
pitqu[casting]N
DN
<stop>
<stop>
bēlūtu[rule]N
mātu[land]N
_
_
_
_
_
_
rabû[be(come)-big]V
<stop>
šarrūtu[kingship]N
šakkanakku[(military)-governor]N
_
_
_
_
_
_
muṣṣibu[one-who-increases]N
šagigurrû[free-will-offering]N
<stop>
_
_
_
_
_
_
_
_
šurīnu[(divine)-emblem]N
zikaru[male]N
dannu[strong]AJ
nūru[light]N
kiššatu[totality]N
nišu[people]N
etellu[pre-eminent-one]N
_
kalû[totality]N
malku[prince]N
_
_
_
dāʾipu[one-who-pushes-away]N
gērû[opponent]N
eṭlu[young-man]N
qardu[valiant]AJ
sāpinu[flattener]N
_
nakru[enemy]N
<stop>
huršānu[mountain(s)]N
etguru[crossed-over]AJ
<stop>
qû[flax]N
salātu[slit]V
_
_
_
_
_
_
qurādu[warrior]N
_
kanāšu[bow-down]V
šēpu[foot]N
_
<stop>
kakku[stick]N
maqātu[fall]V
_
mumtalku[deliberate]AJ
_
_
_
_
<stop>
_
_
našāqu[kiss]V
šēpu[foot]N
_
šadû[mountain]N
_
qablu[battle]N
_
<stop>
gimru[totality]N
šarru[king]N
wāšibu[inhabitant]N
parakku[dais]N
_
mumtalku[deliberate]AJ
_
ušumgallu[great-dragon]N
ṣīru[exalted]AJ
_
dadmū[villages]N
<stop>
rēšu[head]N
šarrūtu[kingship]N
<stop>
<stop>
palû[reign]N
<stop>
_
warhu[month]N
<stop>
<stop>
kussû[chair]N
šarrūtu[kingship]N
rabîš[magnificently]AV
wašābu[sit-(down)]V
DN
bēl[lord]N
takālu[trust]V
<stop>
Hamranaya[1]EN
Luhuʾatu[1]EN
Hatallaya[1]EN
Rubbu[1]EN
Rapiqu[of-Rapiqu]EN
Hiranu[1]EN
Rabilaya[1]EN
Naṣiru[1]EN
Gulusu[1]EN
Nabatu[1]EN
Liʾtaʾu[1]EN
Rahiqaya[1]EN
Kapiri[1]EN
Rummulutu[1]EN
Adile[1]EN
Gibre[1]EN
Ubudu[1]EN
Gurumu[1]EN
_
šalālu[carry-off]V
<stop>
GN
<stop>
mahru[front]N
wabālu[carry]V
_
<stop>
šallatu[booty]N
SN
<stop>
Damunu[1]EN
_
<stop>
_
<stop>
šallatu[booty]N
GN
<stop>
SN
_
SN
SN
SN
SN
SN
SN
ālu[town]N
<stop>
GN
wašābu[sit-(down)]V
_
šallatu[booty]N
Qutu[1]EN
GN
_
<stop>
_
<stop>
Illilayu[of-Illila]EN
_
<stop>
_
<stop>
_
Nakkabayu[of-Nakkaba]EN
Budayu[of-Budu]EN
<stop>
_
SN
SN
SN
SN
<stop>
šiddu[side]N
tiāmtu[sea]N
wašābu[sit-(down)]V
_
<stop>
_
Budayu[of-Budu]EN
Dunu[1]EN
_
_
<stop>
_
Belayu[of-Bela]EN
_
<stop>
_
Banitayu[of-Banitu]EN
_
<stop>
_
Palil-andil-mati[1]EN
_
<stop>
_
Sangillu[1]EN
_
Illilayu[of-Illila]EN
_
<stop>
_
šallatu[booty]N
Qutu[1]EN
GN
<stop>
pīhātu[post]N
SN
wašābu[sit-(down)]V
_
<stop>
_
šallatu[booty]N
Qutu[1]EN
GN
<stop>
SN
wašābu[sit-(down)]V
<stop>
nišu[people]N
mātu[land]N
Assur[Assyria]GN
manû[count]V
ilku[state-service]N
tupšikku[brick-carrying-frame]N
<stop>
<stop>
Aššuru[Assyrian]EN
emēdu[lean-on]V
maddattu[payment]N
<stop>
RN
Kummuhaya[1]EN
RN
Ša-imerišayu[of-Damascus]EN
RN
Samerinayu[of-Samaria]EN
RN
Ṣurraya[from-Tyre]EN
RN
Gublaya[from-Byblos]EN
RN
Que[1]EN
RN
Gargamisaya[from-Carchemish]EN
RN
Hamataya[from-Hamath]EN
RN
Samʾallayu[of-Samʾal]EN
RN
Gurgumaya[1]EN
RN
Melidaya[1]EN
RN
Kaskayu[of-Kaska]EN
RN
Tabalaya[1]EN
RN
Atunayu[of-Atuna]EN
RN
Tuhanayu[of-Tuhana]EN
RN
Ištundayu[of-Ištunda]EN
RN
Hubušnayu[of-Hubušnu]EN
RN
šarratu[queen]N
GN
hurāṣu[gold]N
kaspu[silver]N
annaku[tin]N
parzillu[iron]N
mašku[skin]N
pīru[elephant]N
šinnu[tooth]N
pīru[elephant]N
lubuštu[clothing]N
birmu[multicoloured-cloth]N
kitû[flax]N
takiltu[purple-(wool)]N
argamannu[purple]N
ušû[diorite]N
taskarinnu[box-tree]N
<stop>
waqru[rare]AJ
niṣirtu[treasure]N
šarrūtu[kingship]N
immeru[sheep]N
balṭu[living]AJ
<stop>
šīpātu[wool]N
argamannu[purple]N
ṣarpu[burnt]AJ
iṣṣūru[bird]N
šamû[sky]N
muttaprišu[winged]AJ
<stop>
agappu[wing]N
<stop>
takiltu[purple-(wool)]N
ṣarpu[burnt]AJ
sisû[horse]N
kūdanu[mule]N
alpu[ox]N
<stop>
ṣēnu[flock]N
ibilu[camel]N
anāqutu[she-camel]N
<stop>
bakru[foal]N
mahāru[face]V
<stop>
_
palû[reign]N
DN
bēl[lord]N
takālu[trust]V
<stop>
GN
GN
GN
Madaya[1]EN
GN
GN
Tubliyaš[1]WN
alāku[go]V
TN
SN
SN
SN
SN
SN
SN
SN
SN
<stop>
ālu[town]N
<stop>
liwītu[packaging]N
kašādu[reach]V
šallatu[booty]N
šalālu[carry-off]V
napālu[dig]V
naqāru[demolish]V
<stop>
išātu[fire]N
šarāpu[burn]V
<stop>
ūmu[day]N
mulmullu[arrow]N
parzillu[iron]N
zaqtu[pointed]AJ
epēšu[do]V
lītu[victory]N
DN
bēl[lord]N
<stop>
muhhu[skull]N
šaṭāru[write]V
<stop>
muhhu[skull]N
nambaʾu[source]N
<stop>
TN
kânu[be(come)-permanent]V
RN
māru[son]N
GN
nišu[people]N
pahāru[gather]V
<stop>
GN
šadû[mountain]N
elû[go-up]V
w<stop>
redû[accompany]V
dīktu[fighting]N
dâku[kill]V
šallatu[booty]N
šalālu[carry-off]V
_
_
SN
SN
SN
SN
<stop>
Uluruš[2]WN
kašādu[reach]V
dīktu[fighting]N
dâku[kill]V
_
<stop>
_
<stop>
_
nišu[people]N
_
sisû[horse]N
_
<stop>
kūdanu[mule]N
_
<stop>
_
imēru[donkey]N
_
<stop>
_
<stop>
_
alpu[ox]N
_
<stop>
immeru[sheep]N
šalālu[carry-off]V
napālu[dig]V
naqāru[demolish]V
<stop>
išātu[fire]N
šarāpu[burn]V
_
<stop>
miṣru[border]N
mātu[land]N
Assur[Assyria]GN
târu[turn]V
ālu[town]N
<stop>
<stop>
eššūtu[newness]N
epēšu[do]V
nišu[people]N
mātu[land]N
kišittu[achievement]N
qātu[hand]N
<stop>
libbu[interior]N
wašābu[sit-(down)]V
_
kakku[stick]N
DN
bēl[lord]N
<stop>
libbu[interior]N
ramû[set-in-place]V
<stop>
muhhu[skull]N
pīhātu[post]N
GN
redû[accompany]V
SN
SN
SN
SN
_
SN
SN
SN
SN
SN
WN
SN
SN
SN
_
kašādu[reach]V
dīktu[fighting]N
dâku[kill]V
_
<stop>
nišu[people]N
_
<stop>
_
alpu[ox]N
_
<stop>
immeru[sheep]N
sisû[horse]N
kūdanu[mule]N
imēru[donkey]N
šalālu[carry-off]V
_
ālu[town]N
napālu[dig]V
naqāru[demolish]V
<stop>
išātu[fire]N
šarāpu[burn]V
nišu[people]N
GN
akāmu[dust-cloud]N
gerru[way]N
amāru[see]V
SN
<stop>
<stop>
qablu[hips]N
_
māru[son]N
mārtu[daughter]N
kimtu[family]N
_
batāqu[cut-off]V
<stop>
mātu[land]N
wašāru[sink-down]V
_
sisû[horse]N
kūdanu[mule]N
_
napālu[dig]V
naqāru[demolish]V
<stop>
išātu[fire]N
šarāpu[burn]V
_
kašādu[reach]V
napālu[dig]V
naqāru[demolish]V
<stop>
išātu[fire]N
šarāpu[burn]V
_
kašādu[reach]V
dīktu[fighting]N
dâku[kill]V
_
_
_
<stop>
<stop>
nību[naming]N
_
_
_
_
_
Qabiʾi[1]EN
_
_
_
_
<stop>
_
_
birtu[fort]N
<stop>
GN
_
_
Aramu[Aramean]EN
<stop>
šiddu[side]N
_
_
GN
_
<stop>
raksu[tied-one]N
ebēru[cross]V
<stop>
Aramu[Aramean]EN
kalû[totality]N
_
_
_
<stop>
_
<stop>
nišu[people]N
_
_
<stop>
_
<stop>
alpu[ox]N
_
napālu[dig]V
naqāru[demolish]V
<stop>
išātu[fire]N
šarāpu[burn]V
raʾsu[sheikh]N
<stop>
GN
_
namurratu[awe-inspiring-radiance]N
DN
bēl[lord]N
sahāpu[envelop]V
_
alāku[go]V
našāqu[kiss]V
šēpu[foot]N
_
ēribu[entering]N
bītu[house]N
<stop>
TN
TN
TN
_
rēhtu[remainder]N
DN
DN
DN
<stop>
mahru[front]N
wabālu[carry]V
_
#
_
zaʾānu[be(come)-adorned]V
<stop>
mātu[land]N
alāku[go]V
ālu[town]N
<stop>
<stop>
eššūtu[newness]N
epēšu[do]V
<stop>
muhhu[skull]N
tīlu[(ruin)-mound]N
kamru[piled-up]AJ
<stop>
SN
qabû[say]V
ālu[town]N
epēšu[do]V
<stop>
uššu[foundation(s)]N
<stop>
gabadibbu[parapet]N
raṣāpu[build]V
šuklulu[complete]V
ēkallu[palace]N
mūšabu[dwelling]N
šarrūtu[kingship]N
<stop>
libbu[interior]N
nadû[throw-down]V
Kar-Assur[Assur]SN
šumu[name]N
nabû[name]V
kakku[stick]N
DN
bēl[lord]N
<stop>
libbu[interior]N
ramû[set-in-place]V
nišu[people]N
mātu[land]N
kišittu[achievement]N
qātu[hand]N
<stop>
libbu[interior]N
wašābu[sit-(down)]V
biltu[load]N
maddattu[payment]N
kânu[be(come)-permanent]V
<stop>
nišu[people]N
mātu[land]N
Assur[Assyria]GN
manû[count]V
WN
<stop>
<stop>
ūmu[day]N
rūqu[distant]AJ
nadû[placed]AJ
_
herû[dig]V
<stop>
qerbu[centre]N
habābu[murmur]V
mû[water]N
nuhšu[abundance]N
_
<stop>
SN
SN
<stop>
DN
_
Nasikku[1]EN
Naqiru[1]EN
Tane[1]EN
SN
WN
SN
<stop>
Dunanu[1]EN
SN
_
Adile[1]EN
GN
SN
Qin-SN
ālu[town]N
<stop>
GN
<stop>
libbu[interior]N
WN
<stop>
ahu[arm]N
tiāmtu[sea]N
šaplû[lower]AJ
bêlu[rule-(over)]V
<stop>
miṣru[border]N
mātu[land]N
Assur[Assyria]GN
târu[turn]V
šūt[who(m)]REL
rēšu[head]N
bēl[lord]N
pīhātu[post]N
<stop>
šakānu[put]V
<stop>
libbu[interior]N
immeru[sheep]N
ṣibtu[interest]N
<stop>
šattišam[year-by-year]AV
ṣabātu[seize]V
_
<stop>
_
immeru[sheep]N
kadrû[present]N
<stop>
DN
bēl[lord]N
rakāsu[tie]V
<stop>
Aramu[Aramean]EN
<stop>
<stop>
šalālu[carry-off]V
_
_
<stop>
pīhātu[post]N
tartānu[deputy]N
_
<stop>
pīhātu[post]N
nāgiru[herald]N
ēkallu[palace]N
_
_
<stop>
pīhātu[post]N
rab-šāqê[chief-cupbearer]N
_
_
<stop>
pīhātu[post]N
GN
_
<stop>
pīhātu[post]N
GN
parāsu[stop]V
wašābu[sit-(down)]V
pû[mouth]N
<stop>
šakānu[put]V
<stop>
nišu[people]N
mātu[land]N
Assur[Assyria]GN
manû[count]V
nīru[yoke]N
DN
bēl[lord]N
<stop>
<stop>
Aššuru[Assyrian]EN
emēdu[lean-on]V
dadmū[villages]N
nadû[placed]AJ
<stop>
perku[transverse-line]N
mātu[land]N
<stop>
<stop>
tarṣu[before]N
šarru[king]N
abu[father]N
arbūtu[desolation]N
alāku[go]V
<stop>
eššūtu[newness]N
kašāru[restore]V
mātu[land]N
Assur[Assyria]GN
<stop>
_
ālu[town]N
epēšu[do]V
ēkallu[palace]N
mūšabu[dwelling]N
šarrūtu[kingship]N
<stop>
libbu[interior]N
nadû[throw-down]V
_
šumu[name]N
nabû[name]V
kakku[stick]N
DN
bēl[lord]N
<stop>
libbu[interior]N
ramû[set-in-place]V
nišu[people]N
mātu[land]N
kišittu[achievement]N
qātu[hand]N
<stop>
libbu[interior]N
wašābu[sit-(down)]V
biltu[load]N
maddattu[payment]N
kânu[be(come)-permanent]V
<stop>
nišu[people]N
mātu[land]N
Assur[Assyria]GN
manû[count]V
ṣalmu[effigy]N
šarrūtu[kingship]N
<stop>
ṣalmu[effigy]N
ilu[god]N
rabû[great]AJ
bēl[lord]N
epēšu[do]V
lītu[victory]N
<stop>
danānu[power]N
<stop>
<stop>
zikru[utterance]N
DN
bēl[lord]N
<stop>
mātu[land]N
šakānu[put]V
<stop>
muhhu[skull]N
šaṭāru[write]V
<stop>
_
izuzzu[stand]V
_
_
biltu[load]N
hurāṣu[gold]N
<stop>
dannu[strong-one]N
_
<stop>
biltu[load]N
kaspu[silver]N
_
maddattu[payment]N
mahāru[face]V
<stop>
_
palû[reign]N
DN
bēl[lord]N
takālu[trust]V
<stop>
GN
_
GN
GN
GN
_
alāku[go]V
_
akāmu[dust-cloud]N
gerru[way]N
amāru[see]V
SN
ālu[town]N
dannūtu[strength]N
wašāru[sink-down]V
_
zanānu[rain]V
Nikkurayu[of-Nikkur]EN
kakku[stick]N
_
sisû[horse]N
parû[mule]N
alpu[ox]N
_
SN
SN
_
_
SN
SN
SN
SN
SN
SN
_
šadû[mountain]N
<stop>
Halihadri[Mount-Halihadri]GN
ubānu[finger]N
šadû[mountain]N
šaqû[high]AJ
ṣabātu[seize]V
w<stop>
redû[accompany]V
dabdû[defeat]N
šakānu[put]V
_
hurru[hole]N
šadû[mountain]N
erēbu[enter]V
<stop>
gīru[fire(-god)]N
qamû[burn]V
SN
<stop>
GN
lawû[surround]V
kašādu[reach]V
RN
_
SN
<stop>
GN
<stop>
RN
ekēmu[remove]V
lawû[surround]V
kašādu[reach]V
šallatu[booty]N
šalālu[carry-off]V
_
SN
<stop>
ālu[town]N
<stop>
liwītu[packaging]N
<stop>
eššūtu[newness]N
epēšu[do]V
nišu[people]N
mātu[land]N
kišittu[achievement]N
qātu[hand]N
<stop>
libbu[interior]N
wašābu[sit-(down)]V
_
šūt[who(m)]REL
rēšu[head]N
bēl[lord]N
pīhātu[post]N
<stop>
šakānu[put]V
GN
GN
GN
<stop>
sapāru[(deity's)-net]N
sahāpu[envelop]V
dīktu[fighting]N
mādu[many]AJ
dâku[kill]V
_
<stop>
zaqīpu[stake]N
elû[go-up]V
šittu[remainder]N
mundahṣu[fighting-one]N
rittu[hand]N
nakāsu[cut]V
<stop>
qerbu[centre]N
mātu[land]N
wašāru[sink-down]V
_
udru[Bactrian-camel]N
alpu[ox]N
ṣēnu[flock]N
ummānu[military-force]N
<stop>
<stop>
mānu[counting]N
leqû[take]V
RN
_
SN
erēbu[enter]V
SN
SN
kašādu[reach]V
<stop>
aššatu[wife]N
māru[son]N
mārtu[daughter]N
_
ālu[town]N
<stop>
<stop>
ālu[town]N
<stop>
liwītu[packaging]N
napālu[dig]V
naqāru[demolish]V
<stop>
išātu[fire]N
šarāpu[burn]V
RN
māru[son]N
GN
_
kanāšu[bow-down]V
našû[lift]V
tupšikku[brick-carrying-frame]N
<stop>
<stop>
sapāhu[scatter]V
nagû[region]N
SN
ezēbu[leave]V
_
<stop>
šakānu[put]V
SN
<stop>
<stop>
RN
Kišesayu[of-Kišesim]EN
nabalkutu[cross-over]V
kašādu[reach]V
šallatu[booty]N
šalālu[carry-off]V
RN
<stop>
GN
_
<stop>
hallālāniš[like-a-centipede]AV
naparšudu[flee]V
<stop>
<stop>
amāru[see]V
ašru[place]N
_
sisû[horse]N
alpu[ox]N
ṣēnu[flock]N
uqnû[lapis-lazuli]N
hīpu[break(age)]N
šadû[mountain]N
_
ilu[god]N
rabû[great]AJ
bēl[lord]N
naqû[pour-(a-libation)]V
RN
Sumurzayu[of-Sumurzu]EN
_
_
kašādu[reach]V
mundahṣu[fighting-one]N
<stop>
zaqīpu[stake]N
elû[go-up]V
_
Sumurzu[1]SN
GN
<stop>
miṣru[border]N
mātu[land]N
Assur[Assyria]GN
târu[turn]V
_
nišu[people]N
mātu[land]N
kišittu[achievement]N
qātu[hand]N
<stop>
libbu[interior]N
wašābu[sit-(down)]V
šūt[who(m)]REL
rēšu[head]N
bēl[lord]N
pīhātu[post]N
<stop>
šakānu[put]V
_
<stop>
DN
bēl[lord]N
rakāsu[tie]V
SN
<stop>
<stop>
_
napālu[dig]V
naqāru[demolish]V
<stop>
išātu[fire]N
šarāpu[burn]V
<stop>
bēl[lord]N
ālu[town]N
<stop>
kanšu[submissive]AJ
_
_
<stop>
biltu[load]N
uqnû[lapis-lazuli]N
_
<stop>
biltu[load]N
_
_
siparru[bronze]N
_
maddattu[payment]N
<stop>
RN
māru[son]N
GN
_
RN
<stop>
Halpi-x-SN
_
RN
<stop>
_
_
<stop>
GN
<stop>
mahru[front]N
wabālu[carry]V
šūt[who(m)]REL
rēšu[head]N
šaknu[appointee]N
mātu[land]N
GN
SN
_
<stop>
ālu[town]N
<stop>
liwītu[packaging]N
kašādu[reach]V
šallatu[booty]N
šalālu[carry-off]V
PN
rabû[great-one]N
birtu[fort]N
_
šalālu[carry-off]V
<stop>
GN
<stop>
mahru[front]N
wabālu[carry]V
_
<stop>
šallatu[booty]N
SN
<stop>
Damunu[1]EN
_
<stop>
_
<stop>
šallatu[booty]N
SN
<stop>
SN
_
SN
SN
SN
SN
SN
SN
ālu[town]N
<stop>
GN
wašābu[sit-(down)]V
_
šallatu[booty]N
Qutu[1]EN
GN
_
<stop>
_
<stop>
Illilayu[of-Illila]EN
_
<stop>
_
<stop>
_
Nakkabayu[of-Nakkaba]EN
Budayu[of-Budu]EN
<stop>
_
SN
SN
SN
SN
<stop>
šiddu[side]N
tiāmtu[sea]N
wašābu[sit-(down)]V
_
<stop>
_
Budayu[of-Budu]EN
Dunu[1]EN
_
_
_
_
<stop>
_
Belayu[of-Bela]EN
_
<stop>
_
Banitayu[of-Banitu]EN
_
<stop>
_
Palil-andil-mati[1]EN
_
<stop>
_
Sangillu[1]EN
_
Illilayu[of-Illila]EN
_
<stop>
_
šallatu[booty]N
Qutu[1]EN
GN
<stop>
pīhātu[post]N
SN
wašābu[sit-(down)]V
_
<stop>
_
šallatu[booty]N
Qutu[1]EN
GN
<stop>
SN
wašābu[sit-(down)]V
<stop>
nišu[people]N
mātu[land]N
Assur[Assyria]GN
manû[count]V
ilku[state-service]N
tupšikku[brick-carrying-frame]N
<stop>
<stop>
Aššuru[Assyrian]EN
emēdu[lean-on]V
maddattu[payment]N
<stop>
RN
Kummuhaya[1]EN
RN
Ša-imerišayu[of-Damascus]EN
RN
Samerinayu[of-Samaria]EN
RN
Ṣurraya[from-Tyre]EN
RN
Gublaya[from-Byblos]EN
RN
Que[1]EN
RN
Gargamisaya[from-Carchemish]EN
RN
Hamataya[from-Hamath]EN
RN
Samʾallayu[of-Samʾal]EN
RN
Gurgumaya[1]EN
RN
Melidaya[1]EN
RN
Kaskayu[of-Kaska]EN
RN
Tabalaya[1]EN
RN
Atunayu[of-Atuna]EN
RN
Tuhanayu[of-Tuhana]EN
RN
Ištundayu[of-Ištunda]EN
RN
Hubušnayu[of-Hubušnu]EN
RN
šarratu[queen]N
GN
hurāṣu[gold]N
kaspu[silver]N
annaku[tin]N
parzillu[iron]N
mašku[skin]N
pīru[elephant]N
šinnu[tooth]N
pīru[elephant]N
lubuštu[clothing]N
birmu[multicoloured-cloth]N
kitû[flax]N
takiltu[purple-(wool)]N
argamannu[purple]N
ušû[diorite]N
taskarinnu[box-tree]N
<stop>
waqru[rare]AJ
niṣirtu[treasure]N
šarrūtu[kingship]N
immeru[sheep]N
balṭu[living]AJ
<stop>
šīpātu[wool]N
argamannu[purple]N
ṣarpu[burnt]AJ
iṣṣūru[bird]N
šamû[sky]N
muttaprišu[winged]AJ
<stop>
agappu[wing]N
<stop>
takiltu[purple-(wool)]N
ṣarpu[burnt]AJ
sisû[horse]N
kūdanu[mule]N
alpu[ox]N
<stop>
ṣēnu[flock]N
ibilu[camel]N
anāqutu[she-camel]N
<stop>
bakru[foal]N
mahāru[face]V
<stop>
_
palû[reign]N
DN
bēl[lord]N
takālu[trust]V
<stop>
GN
GN
GN
Madaya[1]EN
GN
GN
Tubliyaš[1]WN
alāku[go]V
TN
SN
SN
SN
SN
SN
SN
SN
SN
<stop>
ālu[town]N
<stop>
liwītu[packaging]N
kašādu[reach]V
šallatu[booty]N
šalālu[carry-off]V
napālu[dig]V
naqāru[demolish]V
<stop>
išātu[fire]N
šarāpu[burn]V
<stop>
ūmu[day]N
mulmullu[arrow]N
parzillu[iron]N
zaqtu[pointed]AJ
epēšu[do]V
lītu[victory]N
DN
bēl[lord]N
<stop>
muhhu[skull]N
šaṭāru[write]V
<stop>
muhhu[skull]N
nambaʾu[source]N
<stop>
TN
kânu[be(come)-permanent]V
RN
māru[son]N
GN
nišu[people]N
pahāru[gather]V
<stop>
GN
šadû[mountain]N
elû[go-up]V
w<stop>
redû[accompany]V
dīktu[fighting]N
dâku[kill]V
šallatu[booty]N
šalālu[carry-off]V
ālu[town]N
napālu[dig]V
naqāru[demolish]V
<stop>
išātu[fire]N
šarāpu[burn]V
RN
SN
RN
<stop>
SN
palāhu[be(come)-afraid]V
šadû[mountain]N
ṣabātu[seize]V
w<stop>
elû[go-up]V
dīktu[fighting]N
dâku[kill]V
šallatu[booty]N
šalālu[carry-off]V
RN
<stop>
qātu[hand]N
ṣabātu[seize]V
ālu[town]N
napālu[dig]V
naqāru[demolish]V
<stop>
išātu[fire]N
šarāpu[burn]V
SN
<stop>
ālu[town]N
<stop>
liwītu[packaging]N
kašādu[reach]V
šallatu[booty]N
šalālu[carry-off]V
RN
_
_
_
šallatu[booty]N
šalālu[carry-off]V
_
_
pahāru[gather]V
<stop>
x[Mount-x]GN
_
_
_
_
_
_
_
_
_
w<stop>
elû[go-up]V
dīktu[fighting]N
dâku[kill]V
šallatu[booty]N
šalālu[carry-off]V
RN
_
_
_
_
_
sittūtu[those-remaining]N
<stop>
naparšudu[flee]V
<stop>
GN
nagû[region]N
<stop>
pūtu[forehead]N
GN
šadû[mountain]N
<stop>
_
_
w<stop>
alāku[go]V
dīktu[fighting]N
dâku[kill]V
<stop>
<stop>
leqû[take]V
Karzibrayu[of-Karzibra]EN
_
wašāru[sink-down]V
w<stop>
redû[accompany]V
<stop>
qablu[hips]N
gerru[way]N
<stop>
rihiṣtu[flooding]N
DN
rahāṣu[trample]V
_
<stop>
<stop>
mānu[counting]N
leqû[take]V
<stop>
<stop>
libbu[interior]N
<stop>
naparšudu[flee]V
<stop>
šadû[mountain]N
<stop>
elû[go-up]V
nišu[people]N
_
dannūtu[strength]N
<stop>
māru[son]N
SN
ṣabātu[seize]V
w<stop>
elû[go-up]V
dīktu[fighting]N
dâku[kill]V
šallatu[booty]N
šalālu[carry-off]V
_
<stop>
gīru[fire(-god)]N
qamû[burn]V
<stop>
muhhu[skull]N
GN
<stop>
dannūtu[strength]N
<stop>
māru[son]N
SN
qabû[say]V
ṣalmu[effigy]N
šarrūtu[kingship]N
_
<stop>
GN
waṣû[go-out]V
nīqu[offering]N
ellu[pure]AJ
<stop>
DN
wāšibu[inhabitant]N
GN
naqû[pour-(a-libation)]V
SN
<stop>
Tubliyaš[1]WN
_
GN
GN
GN
mātu[land]N
tarlugallu[hen]N
GN
GN
GN
GN
GN
GN
<stop>
dannūtu[strength]N
<stop>
māru[son]N
SN
qabû[say]V
_
_
kašādu[reach]V
dīktu[fighting]N
dâku[kill]V
šallatu[booty]N
šalālu[carry-off]V
_
sisû[horse]N
kūdanu[mule]N
udru[Bactrian-camel]N
alpu[ox]N
ṣēnu[flock]N
<stop>
<stop>
mānu[counting]N
šalālu[carry-off]V
ālu[town]N
napālu[dig]V
naqāru[demolish]V
<stop>
išātu[fire]N
šarāpu[burn]V
<stop>
tīlu[(ruin)-mound]N
<stop>
karmu[heap]N
târu[turn]V
GN
GN
GN
Sumurzu[1]SN
GN
GN
GN
SN
<stop>
Tubliyaš[1]WN
GN
GN
GN
GN
GN
GN
GN
TN
SN
<stop>
Madaya[1]EN
dannu[strong]AJ
<stop>
miṣru[border]N
mātu[land]N
Assur[Assyria]GN
târu[turn]V
ālu[town]N
<stop>
qerbu[centre]N
<stop>
eššūtu[newness]N
epēšu[do]V
kakku[stick]N
DN
bēl[lord]N
<stop>
libbu[interior]N
ramû[set-in-place]V
nišu[people]N
mātu[land]N
kišittu[achievement]N
qātu[hand]N
<stop>
libbu[interior]N
wašābu[sit-(down)]V
_
šūt[who(m)]REL
rēšu[head]N
bēl[lord]N
pīhātu[post]N
<stop>
šakānu[put]V
ṣalmu[effigy]N
šarrūtu[kingship]N
<stop>
SN
TN
SN
GN
mātu[land]N
tarlugallu[hen]N
GN
<stop>
dannūtu[strength]N
<stop>
māru[son]N
SN
qabû[say]V
izuzzu[stand]V
maddattu[payment]N
<stop>
Madaya[1]EN
Ellipaya[Ellipean]EN
<stop>
bēl[lord]N
ālu[town]N
<stop>
šadû[mountain]N
kalû[totality]N
<stop>
GN
_
sisû[horse]N
kūdanu[mule]N
udru[Bactrian-camel]N
alpu[ox]N
<stop>
ṣēnu[flock]N
<stop>
<stop>
mānu[counting]N
mahāru[face]V
RN
Mannaya[1]EN
qurdu[warriorhood]N
tanittu[(hymn-of)-praise]N
<stop>
DN
bēl[lord]N
<stop>
<stop>
šadû[mountain]N
kalû[totality]N
epēšu[do]V
šemû[hear]V
namurratu[awe-inspiring-radiance]N
DN
bēl[lord]N
sahāpu[envelop]V
_
_
<stop>
mahru[front]N
alāku[go]V
našāqu[kiss]V
šēpu[foot]N
sisû[horse]N
kūdanu[mule]N
alpu[ox]N
<stop>
ṣēnu[flock]N
_
#
_
nišu[people]N
<stop>
mātu[land]N
Assur[Assyria]GN
warû[lead]V
_
_
<stop>
_
palû[reign]N
DN
bēl[lord]N
takālu[trust]V
_
_
_
_
_
_
_
_
_
_
_
_
RN
Melidaya[1]EN
RN
Gurgumaya[1]EN
_
_
_
mātitān[all-countries]N
<stop>
emūqu[strength]N
ahāmiš[one-another]PRP
takālu[trust]V
_
_
<stop>
lītu[victory]N
<stop>
danānu[power]N
<stop>
DN
bēl[lord]N
<stop>
mahāṣu[beat]V
dīktu[fighting]N
dâku[kill]V
_
_
qurādu[warrior]N
dâku[kill]V
hurru[hole]N
natbāku[pouring]N
šadû[mountain]N
malû[be(come)-full]V
narkabtu[chariot]N
_
_
<stop>
<stop>
mānu[counting]N
leqû[take]V
<stop>
qablu[hips]N
tidūku[battle]N
<stop>
RN
_
_
_
_
<stop>
qātu[hand]N
ṣabātu[seize]V
_
<stop>
_
<stop>
_
<stop>
_
_
_
_
<stop>
_
_
RN
<stop>
ezēbu[leave]V
napištu[throat]N
mūšiš[at-night]AV
halāqu[be(come)-lost]V
<stop>
šamšu[sun]N
urruhiš[very-quickly]AV
naprušu[fly]V
_
_
<stop>
šiltāhu[arrow]N
pāriʾu[one-who-cuts-through]N
napištu[throat]N
<stop>
titūru[bridge]N
WN
miṣru[border]N
mātu[land]N
ṭarādu[send]V
eršu[bed]N
_
_
<stop>
šadādu[drag]V
šarrūtu[kingship]N
kunukku[seal]N
kišādu[neck]N
<stop>
abnu[stone]N
kišādu[neck]N
narkabtu[chariot]N
šarrūtu[kingship]N
_
_
<stop>
šumu[name]N
mādu[many]AJ
<stop>
nību[naming]N
<stop>
išû[have]V
ekēmu[remove]V
sisû[horse]N
_
_
ummiānu[investor]N
<stop>
<stop>
mānu[counting]N
leqû[take]V
bītu[house]N
ṣēru[back]N
kuštāru[tent]N
šarrūtu[kingship]N
_
_
unūtu[tools]N
tāhāzu[battle]N
mādu[many]AJ
<stop>
qerbu[centre]N
ušmannu[(military)-camp]N
<stop>
išātu[fire]N
šarāpu[burn]V
_
_
_
eršu[bed]N
<stop>
DN
šarratu[queen]N
SN
qiāšu[give]V
_
_
SN
SN
SN
<stop>
GN
šadû[mountain]N
kašādu[reach]V
<stop>
muhhu[skull]N
pīhātu[post]N
rab-šāqê[chief-cupbearer]N
_
_
_
_
<stop>
SN
SN
<stop>
SN
SN
SN
<stop>
GN
<stop>
piātu[edge]N
<stop>
WN
GN
mātu[land]N
abāru[lead]N
GN
_
SN
SN
GN
_
<stop>
libbu[interior]N
_
_
<stop>
RN
_
<stop>
muhhu[skull]N
šakānu[put]V
<stop>
RN
_
_
_
_
biltu[load]N
hurāṣu[gold]N
_
<stop>
biltu[load]N
kaspu[silver]N
_
<stop>
biltu[load]N
_
_
_
biltu[load]N
ladinnu[(an-aromatic)]N
_
<stop>
_
_
_
_
RN
Kummuhaya[1]EN
_
Ṣurraya[from-Tyre]EN
RN
Que[1]EN
_
RN
Gargamisaya[from-Carchemish]EN
RN
Gurgumaya[1]EN
_
parzillu[iron]N
mašku[skin]N
pīru[elephant]N
šinnu[tooth]N
pīru[elephant]N
argamannu[purple]N
takiltu[purple-(wool)]N
lubuštu[clothing]N
birmu[multicoloured-cloth]N
kitû[flax]N
lubuštu[clothing]N
mātu[land]N
mādu[many]AJ
_
_
_
_
_
_
tillu[(military)-equipment]N
pilaqqu[spindle]N
_
_
_
_
<stop>
qerbu[centre]N
SN
mahāru[face]V
RN
šarru[king]N
GN
<stop>
adû[(treaty-)oath]N
ilu[god]N
rabû[great]AJ
haṭû[do-wrong]V
šiāṭu[be(come)-neglectful]V
napištu[throat]N
gerru[way]N
_
<stop>
malāku[discuss]V
<stop>
<stop>
uzzu[anger]N
libbu[interior]N
_
<stop>
RN
<stop>
rabû[great-one]N
_
SN
ālu[town]N
šarrūtu[kingship]N
kašādu[reach]V
nišu[people]N
<stop>
maršītu[property]N
_
kūdanu[mule]N
<stop>
qerbu[centre]N
ummānu[military-force]N
<stop>
ṣēnu[flock]N
manû[count]V
_
<stop>
qabaltu[middle]N
ēkallu[palace]N
<stop>
RN
kussû[chair]N
nadû[throw-down]V
_
_
_
_
_
<stop>
biltu[load]N
kaspu[silver]N
<stop>
dannu[strong-one]N
_
<stop>
biltu[load]N
_
_
unūtu[tools]N
tāhāzu[battle]N
lubuštu[clothing]N
birmu[multicoloured-cloth]N
kitû[flax]N
rīqu[aromatic-substance]N
kalāma[all-(of-it)]N
būšu[goods]N
ēkallu[palace]N
_
SN
<stop>
eššūtu[newness]N
ṣabātu[seize]V
GN
<stop>
pāṭu[edge]N
gimru[totality]N
kanāšu[bow-down]V
_
šūt[who(m)]REL
rēšu[head]N
bēl[lord]N
pīhātu[post]N
<stop>
šakānu[put]V
_
_
_
_
_
_
_
_
_
_
_
_
_
RN
_
ṣabātu[seize]V
_
_
_
_
_
maddattu[payment]N
<stop>
<stop>
Aššuru[Assyrian]EN
emēdu[lean-on]V
_
_
_
_
_
kitru[help]N
_
_
SN
SN
Ma-SN
SN
<stop>
ahu[arm]N
tiāmtu[sea]N
<stop>
ālu[town]N
_
<stop>
GN
šadû[mountain]N
<stop>
<stop>
GN
nakāpu[push]V
GN
<stop>
GN
šadû[mountain]N
taskarinnu[box-tree]N
GN
šadû[mountain]N
<stop>
gimirtu[totality]N
pīhātu[post]N
Kar-SN
SN
pīhātu[post]N
SN
GN
<stop>
ālu[town]N
<stop>
sihirtu[circumference]N
SN
_
<stop>
ālu[town]N
<stop>
sihirtu[circumference]N
GN
šadû[mountain]N
<stop>
gimirtu[totality]N
SN
SN
GN
šadû[mountain]N
<stop>
gimirtu[totality]N
_
SN
SN
<stop>
libbu[interior]N
SN
_
_
SN
_
nagû[region]N
<stop>
GN
<stop>
ālu[town]N
<stop>
sihirtu[circumference]N
<stop>
ahu[arm]N
tiāmtu[sea]N
<stop>
šulmu[completeness]N
šamšu[sun]N
<stop>
<stop>
hīṭu[error]N
<stop>
gullultu[sin]N
<stop>
RN
ekēmu[remove]V
<stop>
miṣru[border]N
mātu[land]N
Assur[Assyria]GN
târu[turn]V
_
šūt[who(m)]REL
rēšu[head]N
bēl[lord]N
pīhātu[post]N
<stop>
šakānu[put]V
_
_
<stop>
_
<stop>
_
_
<stop>
ālu[town]N
<stop>
pīhātu[post]N
SN
ṣabātu[seize]V
_
<stop>
_
<stop>
_
nišu[people]N
<stop>
pīhātu[post]N
Ulluba[2]GN
wašābu[sit-(down)]V
_
_
_
_
_
ṣabātu[seize]V
urhu[way]N
qurādu[warrior]N
<stop>
nēberu[crossing]N
Zaba-elu[Upper-Zab]WN
<stop>
kašādu[reach]V
Ahlamu[(desig.-for-Aramaeans)]EN
dekû[raise]V
Gurumu[1]EN
_
_
_
_
_
Aramu[Aramean]EN
<stop>
šiddu[side]N
Zaba-elu[Upper-Zab]WN
_
dīktu[fighting]N
dâku[kill]V
ālu[town]N
kašādu[reach]V
šallatu[booty]N
šalālu[carry-off]V
_
_
Aramu[Aramean]EN
<stop>
maʾdû[(large)-quantity]N
tebû[arise]V
<stop>
irtu[breast]N
šakānu[put]V
sidirtu[row]N
Aramu[Aramean]EN
tukultu[trust]N
dâku[kill]V
_
_
<stop>
ezēbu[leave]V
napištu[throat]N
ēdēnû[single]AJ
naparšudu[flee]V
elû[go-up]V
birtu[fort]N
<stop>
PN
SN
_
_
<stop>
ālu[town]N
<stop>
liwītu[packaging]N
kašādu[reach]V
_
<stop>
nišu[people]N
<stop>
maršītu[property]N
alpu[ox]N
ṣēnu[flock]N
<stop>
_
_
<stop>
GN
<stop>
mahru[front]N
wabālu[carry]V
šūt[who(m)]REL
rēšu[head]N
šaknu[appointee]N
mātu[land]N
GN
SN
_
_
<stop>
kutallu[back]N
dannūtu[strength]N
<stop>
māru[son]N
SN
<stop>
ālu[town]N
<stop>
liwītu[packaging]N
kašādu[reach]V
dīktu[fighting]N
dâku[kill]V
_
_
<stop>
GN
<stop>
mahru[front]N
wabālu[carry]V
šūt[who(m)]REL
rēšu[head]N
šaknu[appointee]N
mātu[land]N
GN
SN
_
maddattu[payment]N
<stop>
RN
Kummuhaya[1]EN
RN
Ša-imerišayu[of-Damascus]EN
RN
Samerinayu[of-Samaria]EN
RN
Ṣurraya[from-Tyre]EN
RN
Gublaya[from-Byblos]EN
RN
Que[1]EN
RN
Gargamisaya[from-Carchemish]EN
RN
Hamataya[from-Hamath]EN
RN
Samʾallayu[of-Samʾal]EN
RN
Gurgumaya[1]EN
RN
Melidaya[1]EN
RN
Kaskayu[of-Kaska]EN
RN
Tabalaya[1]EN
RN
Atunayu[of-Atuna]EN
RN
Tuhanayu[of-Tuhana]EN
RN
Ištundayu[of-Ištunda]EN
RN
Hubušnayu[of-Hubušnu]EN
RN
šarratu[queen]N
GN
hurāṣu[gold]N
kaspu[silver]N
annaku[tin]N
parzillu[iron]N
mašku[skin]N
pīru[elephant]N
šinnu[tooth]N
pīru[elephant]N
lubuštu[clothing]N
birmu[multicoloured-cloth]N
kitû[flax]N
takiltu[purple-(wool)]N
argamannu[purple]N
ušû[diorite]N
taskarinnu[box-tree]N
<stop>
waqru[rare]AJ
niṣirtu[treasure]N
šarrūtu[kingship]N
immeru[sheep]N
balṭu[living]AJ
<stop>
šīpātu[wool]N
argamannu[purple]N
ṣarpu[burnt]AJ
iṣṣūru[bird]N
šamû[sky]N
muttaprišu[winged]AJ
<stop>
agappu[wing]N
<stop>
takiltu[purple-(wool)]N
ṣarpu[burnt]AJ
sisû[horse]N
kūdanu[mule]N
alpu[ox]N
<stop>
ṣēnu[flock]N
ibilu[camel]N
anāqutu[she-camel]N
<stop>
bakru[foal]N
mahāru[face]V
_
_
RN
_
<stop>
RN
_
šallatu[booty]N
kabtu[heavy]AJ
šalālu[carry-off]V
_
māliku[adviser]N
_
dāmu[blood]N
qurādu[warrior]N
_
_
_
_
šamru[furious]AJ
ṣarāpu[burn]V
illūriš[like-a-(red)-flower]AV
_
āliku[goer]N
pānu[front]N
bēl[lord]N
narkabtu[chariot]N
<stop>
_
kakku[stick]N
šebēru[break]V
_
_
sisû[horse]N
kūdanu[mule]N
mundahṣu[fighting-one]N
nāšû[bearer]N
qaštu[bow]N
nāšû[bearer]N
kabābu[shield]N
azmarû[lance]N
<stop>
qātu[hand]N
ṣabātu[seize]V
tāhāzu[battle]N
paṭāru[loosen]V
<stop>
<stop>
ezēbu[leave]V
napištu[throat]N
ēdēnû[single]AJ
naparšudu[flee]V
<stop>
šikkû[mongoose]N
abullu[(city)-gate]N
ālu[town]N
erēbu[enter]V
ašarēdu[first-and-foremost-one]N
balṭūtu[state-of-being-alive]N
<stop>
zaqīpu[stake]N
elû[go-up]V
dagālu[see]V
mātu[land]N
_
_
ūmu[day]N
ušmannu[(military)-camp]N
<stop>
itû[boundary]N
ālu[town]N
kaṣāru[tie]V
<stop>
iṣṣūru[bird]N
quppu[box]N
esēru[enclose]V
kirû[(fruit)-plantation]N
_
ṣippatu[fruit-orchard]N
<stop>
nību[naming]N
<stop>
išû[have]V
nakāsu[cut]V
<stop>
<stop>
ezēbu[leave]V
_
_
bītu[house]N
abu[father]N
<stop>
RN
Ša-imerišayu[of-Damascus]EN
ašru[place]N
walādu[give-birth-(to)]V
lawû[surround]V
kašādu[reach]V
_
<stop>
nišu[people]N
<stop>
maršītu[property]N
alpu[ox]N
ṣēnu[flock]N
šalālu[carry-off]V
_
<stop>
_
šallatu[booty]N
SN
SN
_
<stop>
_
šallatu[booty]N
SN
šalālu[carry-off]V
_
<stop>
_
ālu[town]N
<stop>
_
nagû[region]N
<stop>
GN
<stop>
tīlu[(ruin)-mound]N
abūbu[flood]N
abātu[destroy]V
RN
šarratu[queen]N
GN
<stop>
māmītu[oath]N
DN
etēqu[go-past]V
<stop>
_
_
<stop>
<stop>
_
_
<stop>
_
nagû[region]N
<stop>
GN
_
šallatu[booty]N
_
_
<stop>
_
_
šallatu[booty]N
_
_
<stop>
_
_
<stop>
_
šallatu[booty]N
_
_
<stop>
_
<stop>
_
_
<stop>
maršītu[property]N
_
<stop>
<stop>
šadû[mountain]N
marṣu[sick]AJ
šitkunu[situated]AJ
šubtu[seat]N
_
RN
Isqalunayu[of-Ashkelon]EN
<stop>
adû[(treaty-)oath]N
ilu[god]N
rabû[great]AJ
haṭû[do-wrong]V
_
<stop>
nabalkutu[cross-over]V
_
RN
amāru[see]V
<stop>
palāhu[be(come)-afraid]V
libbu[interior]N
_
hātu[terror]N
<stop>
maqātu[fall]V
_
RN
māru[son]N
_
<stop>
kussû[chair]N
wašābu[sit-(down)]V
<stop>
_
_
dâlu[move]V
ṣullû[beseech]V
_
<stop>
_
_
<stop>
ālu[town]N
erēbu[enter]V
_
ālu[town]N
_
_
RN
GN
_
ēkallu[palace]N
erēnu[cedar]N
_
<stop>
mūšabu[dwelling]N
bēlūtu[rule]N
<stop>
bītu[house]N
hilāni[portico(ed-building)]N
tamšīlu[likeness]N
ēkallu[palace]N
GN
<stop>
muštaʾʾûtu[leisure]N
<stop>
qerbu[centre]N
SN
epēšu[do]V
_
<stop>
rabû[great]AJ
šiddu[side]N
_
<stop>
rabû[great]AJ
pūtu[forehead]N
mišihtu[measurement]N
qaqqaru[ground]N
<stop>
ēkallu[palace]N
abu[father]N
<stop>
<stop>
libbu[interior]N
WN
watāru[be(come)-outsize]V
ṣabātu[seize]V
_
#
perʾu[bud]N
QN
šūquru[very-valuable]AJ
narāmu[loved-one]N
_
DN
_
_
_
_
pitqu[casting]N
DN
<stop>
<stop>
bēlūtu[rule]N
mātu[land]N
_
_
_
_
_
_
rabû[be(come)-big]V
<stop>
šarrūtu[kingship]N
šakkanakku[(military)-governor]N
_
_
_
_
_
_
muṣṣibu[one-who-increases]N
šagigurrû[free-will-offering]N
<stop>
_
_
_
_
_
_
_
_
šurīnu[(divine)-emblem]N
zikaru[male]N
dannu[strong]AJ
nūru[light]N
kiššatu[totality]N
nišu[people]N
etellu[pre-eminent-one]N
_
kalû[totality]N
malku[prince]N
_
_
_
dāʾipu[one-who-pushes-away]N
gērû[opponent]N
eṭlu[young-man]N
qardu[valiant]AJ
sāpinu[flattener]N
_
nakru[enemy]N
<stop>
huršānu[mountain(s)]N
etguru[crossed-over]AJ
<stop>
qû[flax]N
salātu[slit]V
_
_
_
_
_
_
qurādu[warrior]N
_
kanāšu[bow-down]V
šēpu[foot]N
_
<stop>
kakku[stick]N
maqātu[fall]V
_
mumtalku[deliberate]AJ
_
_
_
_
<stop>
_
_
našāqu[kiss]V
šēpu[foot]N
_
šadû[mountain]N
_
qablu[battle]N
_
<stop>
gimru[totality]N
šarru[king]N
wāšibu[inhabitant]N
parakku[dais]N
_
mumtalku[deliberate]AJ
_
ušumgallu[great-dragon]N
ṣīru[exalted]AJ
_
dadmū[villages]N
<stop>
rēšu[head]N
šarrūtu[kingship]N
<stop>
<stop>
palû[reign]N
<stop>
_
warhu[month]N
<stop>
<stop>
kussû[chair]N
šarrūtu[kingship]N
rabîš[magnificently]AV
wašābu[sit-(down)]V
DN
bēl[lord]N
takālu[trust]V
<stop>
Hamranaya[1]EN
Luhuʾatu[1]EN
Hatallaya[1]EN
Rubbu[1]EN
Rapiqu[of-Rapiqu]EN
Hiranu[1]EN
Rabilaya[1]EN
Naṣiru[1]EN
Gulusu[1]EN
Nabatu[1]EN
Liʾtaʾu[1]EN
Rahiqaya[1]EN
Kapiri[1]EN
Rummulutu[1]EN
Adile[1]EN
Gibre[1]EN
Ubudu[1]EN
Gurumu[1]EN
_
zaʾānu[be(come)-adorned]V
<stop>
mātu[land]N
alāku[go]V
ālu[town]N
<stop>
<stop>
eššūtu[newness]N
epēšu[do]V
<stop>
muhhu[skull]N
tīlu[(ruin)-mound]N
kamru[piled-up]AJ
<stop>
SN
qabû[say]V
ālu[town]N
epēšu[do]V
<stop>
uššu[foundation(s)]N
<stop>
gabadibbu[parapet]N
raṣāpu[build]V
šuklulu[complete]V
ēkallu[palace]N
mūšabu[dwelling]N
šarrūtu[kingship]N
<stop>
libbu[interior]N
nadû[throw-down]V
Kar-Assur[Assur]SN
šumu[name]N
nabû[name]V
kakku[stick]N
DN
bēl[lord]N
<stop>
libbu[interior]N
ramû[set-in-place]V
nišu[people]N
mātu[land]N
kišittu[achievement]N
qātu[hand]N
<stop>
libbu[interior]N
wašābu[sit-(down)]V
biltu[load]N
maddattu[payment]N
kânu[be(come)-permanent]V
<stop>
nišu[people]N
mātu[land]N
Assur[Assyria]GN
manû[count]V
WN
<stop>
<stop>
ūmu[day]N
rūqu[distant]AJ
nadû[placed]AJ
_
herû[dig]V
<stop>
qerbu[centre]N
habābu[murmur]V
mû[water]N
nuhšu[abundance]N
_
<stop>
SN
SN
<stop>
DN
_
Nasikku[1]EN
Naqiru[1]EN
Tane[1]EN
SN
WN
SN
<stop>
Dunanu[1]EN
SN
_
Adile[1]EN
GN
SN
Qin-SN
ālu[town]N
<stop>
GN
<stop>
libbu[interior]N
WN
<stop>
ahu[arm]N
tiāmtu[sea]N
šaplû[lower]AJ
bêlu[rule-(over)]V
<stop>
miṣru[border]N
mātu[land]N
Assur[Assyria]GN
târu[turn]V
šūt[who(m)]REL
rēšu[head]N
bēl[lord]N
pīhātu[post]N
<stop>
šakānu[put]V
<stop>
libbu[interior]N
immeru[sheep]N
ṣibtu[interest]N
<stop>
šattišam[year-by-year]AV
ṣabātu[seize]V
_
<stop>
_
immeru[sheep]N
kadrû[present]N
<stop>
DN
bēl[lord]N
rakāsu[tie]V
<stop>
Aramu[Aramean]EN
<stop>
<stop>
šalālu[carry-off]V
_
_
<stop>
pīhātu[post]N
tartānu[deputy]N
_
<stop>
pīhātu[post]N
nāgiru[herald]N
ēkallu[palace]N
_
_
<stop>
pīhātu[post]N
rab-šāqê[chief-cupbearer]N
_
_
<stop>
pīhātu[post]N
GN
_
<stop>
pīhātu[post]N
GN
parāsu[stop]V
wašābu[sit-(down)]V
pû[mouth]N
<stop>
šakānu[put]V
<stop>
nišu[people]N
mātu[land]N
Assur[Assyria]GN
manû[count]V
nīru[yoke]N
DN
bēl[lord]N
<stop>
<stop>
Aššuru[Assyrian]EN
emēdu[lean-on]V
dadmū[villages]N
nadû[placed]AJ
<stop>
perku[transverse-line]N
mātu[land]N
<stop>
<stop>
tarṣu[before]N
šarru[king]N
abu[father]N
arbūtu[desolation]N
alāku[go]V
<stop>
eššūtu[newness]N
kašāru[restore]V
mātu[land]N
Assur[Assyria]GN
<stop>
_
ālu[town]N
epēšu[do]V
ēkallu[palace]N
mūšabu[dwelling]N
šarrūtu[kingship]N
<stop>
libbu[interior]N
nadû[throw-down]V
_
šumu[name]N
nabû[name]V
kakku[stick]N
DN
bēl[lord]N
<stop>
libbu[interior]N
ramû[set-in-place]V
nišu[people]N
mātu[land]N
kišittu[achievement]N
qātu[hand]N
<stop>
libbu[interior]N
wašābu[sit-(down)]V
biltu[load]N
maddattu[payment]N
kânu[be(come)-permanent]V
<stop>
nišu[people]N
mātu[land]N
Assur[Assyria]GN
manû[count]V
ṣalmu[effigy]N
šarrūtu[kingship]N
<stop>
ṣalmu[effigy]N
ilu[god]N
rabû[great]AJ
bēl[lord]N
epēšu[do]V
lītu[victory]N
<stop>
danānu[power]N
<stop>
<stop>
zikru[utterance]N
DN
bēl[lord]N
<stop>
mātu[land]N
šakānu[put]V
<stop>
muhhu[skull]N
šaṭāru[write]V
<stop>
_
izuzzu[stand]V
_
_
biltu[load]N
hurāṣu[gold]N
<stop>
dannu[strong-one]N
_
<stop>
biltu[load]N
kaspu[silver]N
_
maddattu[payment]N
mahāru[face]V
<stop>
_
palû[reign]N
DN
bēl[lord]N
takālu[trust]V
<stop>
GN
_
GN
GN
GN
_
alāku[go]V
_
akāmu[dust-cloud]N
gerru[way]N
amāru[see]V
SN
ālu[town]N
dannūtu[strength]N
wašāru[sink-down]V
_
zanānu[rain]V
Nikkurayu[of-Nikkur]EN
kakku[stick]N
_
sisû[horse]N
parû[mule]N
alpu[ox]N
_
SN
SN
_
_
SN
SN
SN
SN
SN
SN
_
šadû[mountain]N
<stop>
Halihadri[Mount-Halihadri]GN
ubānu[finger]N
šadû[mountain]N
šaqû[high]AJ
ṣabātu[seize]V
w<stop>
redû[accompany]V
dabdû[defeat]N
šakānu[put]V
_
hurru[hole]N
šadû[mountain]N
erēbu[enter]V
<stop>
gīru[fire(-god)]N
qamû[burn]V
SN
<stop>
GN
lawû[surround]V
kašādu[reach]V
RN
_
SN
<stop>
GN
<stop>
RN
ekēmu[remove]V
lawû[surround]V
kašādu[reach]V
šallatu[booty]N
šalālu[carry-off]V
_
SN
<stop>
ālu[town]N
<stop>
liwītu[packaging]N
<stop>
eššūtu[newness]N
epēšu[do]V
nišu[people]N
mātu[land]N
kišittu[achievement]N
qātu[hand]N
<stop>
libbu[interior]N
wašābu[sit-(down)]V
_
šūt[who(m)]REL
rēšu[head]N
bēl[lord]N
pīhātu[post]N
<stop>
šakānu[put]V
GN
GN
GN
<stop>
sapāru[(deity's)-net]N
sahāpu[envelop]V
dīktu[fighting]N
mādu[many]AJ
dâku[kill]V
_
<stop>
zaqīpu[stake]N
elû[go-up]V
šittu[remainder]N
mundahṣu[fighting-one]N
rittu[hand]N
nakāsu[cut]V
<stop>
qerbu[centre]N
mātu[land]N
wašāru[sink-down]V
_
udru[Bactrian-camel]N
alpu[ox]N
ṣēnu[flock]N
ummānu[military-force]N
<stop>
<stop>
mānu[counting]N
leqû[take]V
RN
_
SN
erēbu[enter]V
SN
SN
kašādu[reach]V
<stop>
aššatu[wife]N
māru[son]N
mārtu[daughter]N
_
ālu[town]N
<stop>
<stop>
ālu[town]N
<stop>
liwītu[packaging]N
napālu[dig]V
naqāru[demolish]V
<stop>
išātu[fire]N
šarāpu[burn]V
RN
māru[son]N
GN
_
kanāšu[bow-down]V
našû[lift]V
tupšikku[brick-carrying-frame]N
<stop>
<stop>
sapāhu[scatter]V
nagû[region]N
SN
ezēbu[leave]V
_
<stop>
šakānu[put]V
SN
<stop>
<stop>
RN
Kišesayu[of-Kišesim]EN
nabalkutu[cross-over]V
kašādu[reach]V
šallatu[booty]N
šalālu[carry-off]V
RN
<stop>
GN
_
<stop>
hallālāniš[like-a-centipede]AV
naparšudu[flee]V
<stop>
<stop>
amāru[see]V
ašru[place]N
_
sisû[horse]N
alpu[ox]N
ṣēnu[flock]N
uqnû[lapis-lazuli]N
hīpu[break(age)]N
šadû[mountain]N
_
ilu[god]N
rabû[great]AJ
bēl[lord]N
naqû[pour-(a-libation)]V
RN
Sumurzayu[of-Sumurzu]EN
_
_
kašādu[reach]V
mundahṣu[fighting-one]N
<stop>
zaqīpu[stake]N
elû[go-up]V
_
Sumurzu[1]SN
GN
<stop>
miṣru[border]N
mātu[land]N
Assur[Assyria]GN
târu[turn]V
_
nišu[people]N
mātu[land]N
kišittu[achievement]N
qātu[hand]N
<stop>
libbu[interior]N
wašābu[sit-(down)]V
šūt[who(m)]REL
rēšu[head]N
bēl[lord]N
pīhātu[post]N
<stop>
šakānu[put]V
_
<stop>
DN
bēl[lord]N
rakāsu[tie]V
SN
<stop>
<stop>
_
napālu[dig]V
naqāru[demolish]V
<stop>
išātu[fire]N
šarāpu[burn]V
<stop>
bēl[lord]N
ālu[town]N
<stop>
kanšu[submissive]AJ
_
_
<stop>
biltu[load]N
uqnû[lapis-lazuli]N
_
<stop>
biltu[load]N
_
_
siparru[bronze]N
_
maddattu[payment]N
<stop>
RN
māru[son]N
GN
_
RN
<stop>
Halpi-x-SN
_
RN
<stop>
_
_
nišu[people]N
<stop>
mātu[land]N
Assur[Assyria]GN
warû[lead]V
_
_
<stop>
_
palû[reign]N
DN
bēl[lord]N
takālu[trust]V
_
_
_
_
_
_
_
_
_
_
_
_
RN
Melidaya[1]EN
RN
Gurgumaya[1]EN
_
_
_
mātitān[all-countries]N
<stop>
emūqu[strength]N
ahāmiš[one-another]PRP
takālu[trust]V
_
_
<stop>
lītu[victory]N
<stop>
danānu[power]N
<stop>
DN
bēl[lord]N
<stop>
mahāṣu[beat]V
dīktu[fighting]N
dâku[kill]V
_
_
qurādu[warrior]N
dâku[kill]V
hurru[hole]N
natbāku[pouring]N
šadû[mountain]N
malû[be(come)-full]V
narkabtu[chariot]N
_
_
<stop>
<stop>
mānu[counting]N
leqû[take]V
<stop>
qablu[hips]N
tidūku[battle]N
<stop>
RN
_
_
_
_
<stop>
qātu[hand]N
ṣabātu[seize]V
_
<stop>
_
<stop>
_
<stop>
_
_
_
_
<stop>
_
_
RN
<stop>
ezēbu[leave]V
napištu[throat]N
mūšiš[at-night]AV
halāqu[be(come)-lost]V
<stop>
šamšu[sun]N
urruhiš[very-quickly]AV
naprušu[fly]V
_
_
<stop>
šiltāhu[arrow]N
pāriʾu[one-who-cuts-through]N
napištu[throat]N
<stop>
titūru[bridge]N
WN
miṣru[border]N
mātu[land]N
ṭarādu[send]V
eršu[bed]N
_
_
<stop>
šadādu[drag]V
šarrūtu[kingship]N
kunukku[seal]N
kišādu[neck]N
<stop>
abnu[stone]N
kišādu[neck]N
narkabtu[chariot]N
šarrūtu[kingship]N
_
_
<stop>
šumu[name]N
mādu[many]AJ
<stop>
nību[naming]N
<stop>
išû[have]V
ekēmu[remove]V
sisû[horse]N
_
_
ummiānu[investor]N
<stop>
<stop>
mānu[counting]N
leqû[take]V
bītu[house]N
ṣēru[back]N
kuštāru[tent]N
šarrūtu[kingship]N
_
_
unūtu[tools]N
tāhāzu[battle]N
mādu[many]AJ
<stop>
qerbu[centre]N
ušmannu[(military)-camp]N
<stop>
išātu[fire]N
šarāpu[burn]V
_
_
_
eršu[bed]N
<stop>
DN
šarratu[queen]N
SN
qiāšu[give]V
_
_
SN
SN
SN
<stop>
GN
šadû[mountain]N
kašādu[reach]V
<stop>
muhhu[skull]N
pīhātu[post]N
rab-šāqê[chief-cupbearer]N
_
_
_
_
<stop>
SN
SN
<stop>
SN
SN
SN
<stop>
GN
<stop>
piātu[edge]N
<stop>
WN
GN
mātu[land]N
abāru[lead]N
GN
_
SN
SN
GN
_
<stop>
libbu[interior]N
_
_
<stop>
RN
_
<stop>
muhhu[skull]N
šakānu[put]V
<stop>
RN
_
_
_
_
biltu[load]N
hurāṣu[gold]N
_
<stop>
biltu[load]N
kaspu[silver]N
_
<stop>
biltu[load]N
_
_
_
biltu[load]N
ladinnu[(an-aromatic)]N
_
<stop>
_
_
_
_
RN
Kummuhaya[1]EN
_
Ṣurraya[from-Tyre]EN
RN
Que[1]EN
_
RN
Gargamisaya[from-Carchemish]EN
RN
Gurgumaya[1]EN
_
parzillu[iron]N
mašku[skin]N
pīru[elephant]N
šinnu[tooth]N
pīru[elephant]N
argamannu[purple]N
takiltu[purple-(wool)]N
lubuštu[clothing]N
birmu[multicoloured-cloth]N
kitû[flax]N
lubuštu[clothing]N
mātu[land]N
mādu[many]AJ
_
_
_
_
_
_
tillu[(military)-equipment]N
pilaqqu[spindle]N
_
_
_
_
<stop>
qerbu[centre]N
SN
mahāru[face]V
RN
šarru[king]N
GN
<stop>
adû[(treaty-)oath]N
ilu[god]N
rabû[great]AJ
haṭû[do-wrong]V
šiāṭu[be(come)-neglectful]V
napištu[throat]N
gerru[way]N
_
<stop>
malāku[discuss]V
<stop>
<stop>
uzzu[anger]N
libbu[interior]N
_
<stop>
RN
<stop>
rabû[great-one]N
_
SN
ālu[town]N
šarrūtu[kingship]N
kašādu[reach]V
nišu[people]N
<stop>
maršītu[property]N
_
kūdanu[mule]N
<stop>
qerbu[centre]N
ummānu[military-force]N
<stop>
ṣēnu[flock]N
manû[count]V
_
<stop>
qabaltu[middle]N
ēkallu[palace]N
<stop>
RN
kussû[chair]N
nadû[throw-down]V
_
_
_
_
_
<stop>
biltu[load]N
kaspu[silver]N
<stop>
dannu[strong-one]N
_
<stop>
biltu[load]N
_
_
unūtu[tools]N
tāhāzu[battle]N
lubuštu[clothing]N
birmu[multicoloured-cloth]N
kitû[flax]N
rīqu[aromatic-substance]N
kalāma[all-(of-it)]N
būšu[goods]N
ēkallu[palace]N
_
SN
<stop>
eššūtu[newness]N
ṣabātu[seize]V
GN
<stop>
pāṭu[edge]N
gimru[totality]N
kanāšu[bow-down]V
_
šūt[who(m)]REL
rēšu[head]N
bēl[lord]N
pīhātu[post]N
<stop>
šakānu[put]V
_
_
_
_
_
_
_
_
_
_
_
_
_
RN
_
ṣabātu[seize]V
_
_
_
_
_
maddattu[payment]N
<stop>
<stop>
Aššuru[Assyrian]EN
emēdu[lean-on]V
_
_
_
_
_
kitru[help]N
_
_
SN
SN
Ma-SN
SN
<stop>
ahu[arm]N
tiāmtu[sea]N
<stop>
ālu[town]N
_
<stop>
GN
šadû[mountain]N
<stop>
<stop>
GN
nakāpu[push]V
GN
<stop>
GN
šadû[mountain]N
taskarinnu[box-tree]N
GN
šadû[mountain]N
<stop>
gimirtu[totality]N
pīhātu[post]N
Kar-SN
SN
pīhātu[post]N
SN
GN
<stop>
ālu[town]N
<stop>
sihirtu[circumference]N
SN
_
<stop>
ālu[town]N
<stop>
sihirtu[circumference]N
GN
šadû[mountain]N
<stop>
gimirtu[totality]N
SN
SN
GN
šadû[mountain]N
<stop>
gimirtu[totality]N
_
SN
SN
<stop>
libbu[interior]N
SN
_
_
SN
_
nagû[region]N
<stop>
GN
<stop>
ālu[town]N
<stop>
sihirtu[circumference]N
<stop>
ahu[arm]N
tiāmtu[sea]N
<stop>
šulmu[completeness]N
šamšu[sun]N
<stop>
<stop>
hīṭu[error]N
<stop>
gullultu[sin]N
<stop>
RN
ekēmu[remove]V
<stop>
miṣru[border]N
mātu[land]N
Assur[Assyria]GN
târu[turn]V
_
šūt[who(m)]REL
rēšu[head]N
bēl[lord]N
pīhātu[post]N
<stop>
šakānu[put]V
_
_
<stop>
_
<stop>
_
_
<stop>
ālu[town]N
<stop>
pīhātu[post]N
SN
ṣabātu[seize]V
_
<stop>
_
<stop>
_
nišu[people]N
<stop>
pīhātu[post]N
Ulluba[2]GN
wašābu[sit-(down)]V
_
_
_
_
_
ṣabātu[seize]V
urhu[way]N
qurādu[warrior]N
<stop>
nēberu[crossing]N
Zaba-elu[Upper-Zab]WN
<stop>
kašādu[reach]V
Ahlamu[(desig.-for-Aramaeans)]EN
dekû[raise]V
Gurumu[1]EN
_
_
_
_
_
Aramu[Aramean]EN
<stop>
šiddu[side]N
Zaba-elu[Upper-Zab]WN
_
dīktu[fighting]N
dâku[kill]V
ālu[town]N
kašādu[reach]V
šallatu[booty]N
šalālu[carry-off]V
_
_
Aramu[Aramean]EN
<stop>
maʾdû[(large)-quantity]N
tebû[arise]V
<stop>
irtu[breast]N
šakānu[put]V
sidirtu[row]N
Aramu[Aramean]EN
tukultu[trust]N
dâku[kill]V
_
_
<stop>
ezēbu[leave]V
napištu[throat]N
ēdēnû[single]AJ
naparšudu[flee]V
elû[go-up]V
birtu[fort]N
<stop>
PN
SN
_
_
<stop>
ālu[town]N
<stop>
liwītu[packaging]N
kašādu[reach]V
_
<stop>
nišu[people]N
<stop>
maršītu[property]N
alpu[ox]N
ṣēnu[flock]N
<stop>
_
_
<stop>
GN
<stop>
mahru[front]N
wabālu[carry]V
šūt[who(m)]REL
rēšu[head]N
šaknu[appointee]N
mātu[land]N
GN
SN
_
_
<stop>
kutallu[back]N
dannūtu[strength]N
<stop>
māru[son]N
SN
<stop>
ālu[town]N
<stop>
liwītu[packaging]N
kašādu[reach]V
dīktu[fighting]N
dâku[kill]V
_
_
<stop>
GN
<stop>
mahru[front]N
wabālu[carry]V
šūt[who(m)]REL
rēšu[head]N
šaknu[appointee]N
mātu[land]N
GN
SN
_
_
<stop>
ālu[town]N
<stop>
liwītu[packaging]N
kašādu[reach]V
šallatu[booty]N
šalālu[carry-off]V
PN
rabû[great-one]N
birtu[fort]N
_
šalālu[carry-off]V
<stop>
GN
<stop>
mahru[front]N
wabālu[carry]V
_
<stop>
šallatu[booty]N
SN
<stop>
Damunu[1]EN
_
<stop>
_
<stop>
šallatu[booty]N
SN
<stop>
SN
_
SN
SN
SN
SN
SN
SN
ālu[town]N
<stop>
GN
wašābu[sit-(down)]V
_
šallatu[booty]N
Qutu[1]EN
GN
_
<stop>
_
<stop>
Illilayu[of-Illila]EN
_
<stop>
_
<stop>
_
Nakkabayu[of-Nakkaba]EN
Budayu[of-Budu]EN
<stop>
_
SN
SN
SN
SN
<stop>
šiddu[side]N
tiāmtu[sea]N
wašābu[sit-(down)]V
_
<stop>
_
Budayu[of-Budu]EN
Dunu[1]EN
_
_
_
_
<stop>
_
Belayu[of-Bela]EN
_
<stop>
_
Banitayu[of-Banitu]EN
_
<stop>
_
Palil-andil-mati[1]EN
_
<stop>
_
Sangillu[1]EN
_
Illilayu[of-Illila]EN
_
<stop>
_
šallatu[booty]N
Qutu[1]EN
GN
<stop>
pīhātu[post]N
SN
wašābu[sit-(down)]V
_
<stop>
_
šallatu[booty]N
Qutu[1]EN
GN
<stop>
SN
wašābu[sit-(down)]V
<stop>
nišu[people]N
mātu[land]N
Assur[Assyria]GN
manû[count]V
ilku[state-service]N
tupšikku[brick-carrying-frame]N
<stop>
<stop>
Aššuru[Assyrian]EN
emēdu[lean-on]V
maddattu[payment]N
<stop>
RN
Kummuhaya[1]EN
RN
Ša-imerišayu[of-Damascus]EN
RN
Samerinayu[of-Samaria]EN
RN
Ṣurraya[from-Tyre]EN
RN
Gublaya[from-Byblos]EN
RN
Que[1]EN
RN
Gargamisaya[from-Carchemish]EN
RN
Hamataya[from-Hamath]EN
RN
Samʾallayu[of-Samʾal]EN
RN
Gurgumaya[1]EN
RN
Melidaya[1]EN
RN
Kaskayu[of-Kaska]EN
RN
Tabalaya[1]EN
RN
Atunayu[of-Atuna]EN
RN
Tuhanayu[of-Tuhana]EN
RN
Ištundayu[of-Ištunda]EN
RN
Hubušnayu[of-Hubušnu]EN
RN
šarratu[queen]N
GN
hurāṣu[gold]N
kaspu[silver]N
annaku[tin]N
parzillu[iron]N
mašku[skin]N
pīru[elephant]N
šinnu[tooth]N
pīru[elephant]N
lubuštu[clothing]N
birmu[multicoloured-cloth]N
kitû[flax]N
takiltu[purple-(wool)]N
argamannu[purple]N
ušû[diorite]N
taskarinnu[box-tree]N
<stop>
waqru[rare]AJ
niṣirtu[treasure]N
šarrūtu[kingship]N
immeru[sheep]N
balṭu[living]AJ
<stop>
šīpātu[wool]N
argamannu[purple]N
ṣarpu[burnt]AJ
iṣṣūru[bird]N
šamû[sky]N
muttaprišu[winged]AJ
<stop>
agappu[wing]N
<stop>
takiltu[purple-(wool)]N
ṣarpu[burnt]AJ
sisû[horse]N
kūdanu[mule]N
alpu[ox]N
<stop>
ṣēnu[flock]N
ibilu[camel]N
anāqutu[she-camel]N
<stop>
bakru[foal]N
mahāru[face]V
<stop>
_
palû[reign]N
DN
bēl[lord]N
takālu[trust]V
<stop>
GN
GN
GN
Madaya[1]EN
GN
GN
Tubliyaš[1]WN
alāku[go]V
TN
SN
SN
SN
SN
SN
SN
SN
SN
<stop>
ālu[town]N
<stop>
liwītu[packaging]N
kašādu[reach]V
šallatu[booty]N
šalālu[carry-off]V
napālu[dig]V
naqāru[demolish]V
<stop>
išātu[fire]N
šarāpu[burn]V
<stop>
ūmu[day]N
mulmullu[arrow]N
parzillu[iron]N
zaqtu[pointed]AJ
epēšu[do]V
lītu[victory]N
DN
bēl[lord]N
<stop>
muhhu[skull]N
šaṭāru[write]V
<stop>
muhhu[skull]N
nambaʾu[source]N
<stop>
TN
kânu[be(come)-permanent]V
RN
māru[son]N
GN
nišu[people]N
pahāru[gather]V
<stop>
GN
šadû[mountain]N
elû[go-up]V
w<stop>
redû[accompany]V
dīktu[fighting]N
dâku[kill]V
šallatu[booty]N
šalālu[carry-off]V
ālu[town]N
napālu[dig]V
naqāru[demolish]V
<stop>
išātu[fire]N
šarāpu[burn]V
RN
SN
RN
<stop>
SN
palāhu[be(come)-afraid]V
šadû[mountain]N
ṣabātu[seize]V
w<stop>
elû[go-up]V
dīktu[fighting]N
dâku[kill]V
šallatu[booty]N
šalālu[carry-off]V
RN
<stop>
qātu[hand]N
ṣabātu[seize]V
ālu[town]N
napālu[dig]V
naqāru[demolish]V
<stop>
išātu[fire]N
šarāpu[burn]V
SN
<stop>
ālu[town]N
<stop>
liwītu[packaging]N
kašādu[reach]V
šallatu[booty]N
šalālu[carry-off]V
RN
_
_
_
šallatu[booty]N
šalālu[carry-off]V
_
_
pahāru[gather]V
<stop>
x[Mount-x]GN
_
_
_
_
_
_
_
_
_
w<stop>
elû[go-up]V
dīktu[fighting]N
dâku[kill]V
šallatu[booty]N
šalālu[carry-off]V
RN
_
_
_
_
_
sittūtu[those-remaining]N
<stop>
naparšudu[flee]V
<stop>
GN
nagû[region]N
<stop>
pūtu[forehead]N
GN
šadû[mountain]N
<stop>
_
_
w<stop>
alāku[go]V
dīktu[fighting]N
dâku[kill]V
<stop>
<stop>
leqû[take]V
Karzibrayu[of-Karzibra]EN
_
wašāru[sink-down]V
w<stop>
redû[accompany]V
<stop>
qablu[hips]N
gerru[way]N
<stop>
rihiṣtu[flooding]N
DN
rahāṣu[trample]V
_
<stop>
<stop>
mānu[counting]N
leqû[take]V
<stop>
<stop>
libbu[interior]N
<stop>
naparšudu[flee]V
<stop>
šadû[mountain]N
<stop>
elû[go-up]V
nišu[people]N
_
dannūtu[strength]N
<stop>
māru[son]N
SN
ṣabātu[seize]V
w<stop>
elû[go-up]V
dīktu[fighting]N
dâku[kill]V
šallatu[booty]N
šalālu[carry-off]V
_
<stop>
gīru[fire(-god)]N
qamû[burn]V
<stop>
muhhu[skull]N
GN
<stop>
dannūtu[strength]N
<stop>
māru[son]N
SN
qabû[say]V
ṣalmu[effigy]N
šarrūtu[kingship]N
_
<stop>
GN
waṣû[go-out]V
nīqu[offering]N
ellu[pure]AJ
<stop>
DN
wāšibu[inhabitant]N
GN
naqû[pour-(a-libation)]V
SN
<stop>
Tubliyaš[1]WN
_
GN
GN
GN
mātu[land]N
tarlugallu[hen]N
GN
GN
GN
GN
GN
GN
<stop>
dannūtu[strength]N
<stop>
māru[son]N
SN
qabû[say]V
_
_
kašādu[reach]V
dīktu[fighting]N
dâku[kill]V
šallatu[booty]N
šalālu[carry-off]V
_
sisû[horse]N
kūdanu[mule]N
udru[Bactrian-camel]N
alpu[ox]N
ṣēnu[flock]N
<stop>
<stop>
mānu[counting]N
šalālu[carry-off]V
ālu[town]N
napālu[dig]V
naqāru[demolish]V
<stop>
išātu[fire]N
šarāpu[burn]V
<stop>
tīlu[(ruin)-mound]N
<stop>
karmu[heap]N
târu[turn]V
GN
GN
GN
Sumurzu[1]SN
GN
GN
GN
SN
<stop>
Tubliyaš[1]WN
GN
GN
GN
GN
GN
GN
GN
TN
SN
<stop>
Madaya[1]EN
dannu[strong]AJ
<stop>
miṣru[border]N
mātu[land]N
Assur[Assyria]GN
târu[turn]V
ālu[town]N
<stop>
qerbu[centre]N
<stop>
eššūtu[newness]N
epēšu[do]V
kakku[stick]N
DN
bēl[lord]N
<stop>
libbu[interior]N
ramû[set-in-place]V
nišu[people]N
mātu[land]N
kišittu[achievement]N
qātu[hand]N
<stop>
libbu[interior]N
wašābu[sit-(down)]V
_
šūt[who(m)]REL
rēšu[head]N
bēl[lord]N
pīhātu[post]N
<stop>
šakānu[put]V
ṣalmu[effigy]N
šarrūtu[kingship]N
<stop>
SN
TN
SN
GN
mātu[land]N
tarlugallu[hen]N
GN
<stop>
dannūtu[strength]N
<stop>
māru[son]N
SN
qabû[say]V
izuzzu[stand]V
maddattu[payment]N
<stop>
Madaya[1]EN
Ellipaya[Ellipean]EN
<stop>
bēl[lord]N
ālu[town]N
<stop>
šadû[mountain]N
kalû[totality]N
<stop>
GN
_
sisû[horse]N
kūdanu[mule]N
udru[Bactrian-camel]N
alpu[ox]N
<stop>
ṣēnu[flock]N
<stop>
<stop>
mānu[counting]N
mahāru[face]V
RN
Mannaya[1]EN
qurdu[warriorhood]N
tanittu[(hymn-of)-praise]N
<stop>
DN
bēl[lord]N
<stop>
<stop>
šadû[mountain]N
kalû[totality]N
epēšu[do]V
šemû[hear]V
namurratu[awe-inspiring-radiance]N
DN
bēl[lord]N
sahāpu[envelop]V
_
_
<stop>
mahru[front]N
alāku[go]V
našāqu[kiss]V
šēpu[foot]N
sisû[horse]N
kūdanu[mule]N
alpu[ox]N
<stop>
ṣēnu[flock]N
_
_
SN
SN
SN
SN
<stop>
Uluruš[2]WN
kašādu[reach]V
dīktu[fighting]N
dâku[kill]V
_
<stop>
_
<stop>
_
nišu[people]N
_
sisû[horse]N
_
<stop>
kūdanu[mule]N
_
<stop>
_
imēru[donkey]N
_
<stop>
_
<stop>
_
alpu[ox]N
_
<stop>
immeru[sheep]N
šalālu[carry-off]V
napālu[dig]V
naqāru[demolish]V
<stop>
išātu[fire]N
šarāpu[burn]V
_
<stop>
miṣru[border]N
mātu[land]N
Assur[Assyria]GN
târu[turn]V
ālu[town]N
<stop>
<stop>
eššūtu[newness]N
epēšu[do]V
nišu[people]N
mātu[land]N
kišittu[achievement]N
qātu[hand]N
<stop>
libbu[interior]N
wašābu[sit-(down)]V
_
kakku[stick]N
DN
bēl[lord]N
<stop>
libbu[interior]N
ramû[set-in-place]V
<stop>
muhhu[skull]N
pīhātu[post]N
GN
redû[accompany]V
SN
SN
SN
SN
_
SN
SN
SN
SN
SN
WN
SN
SN
SN
_
kašādu[reach]V
dīktu[fighting]N
dâku[kill]V
_
<stop>
nišu[people]N
_
<stop>
_
alpu[ox]N
_
<stop>
immeru[sheep]N
sisû[horse]N
kūdanu[mule]N
imēru[donkey]N
šalālu[carry-off]V
_
ālu[town]N
napālu[dig]V
naqāru[demolish]V
<stop>
išātu[fire]N
šarāpu[burn]V
nišu[people]N
GN
akāmu[dust-cloud]N
gerru[way]N
amāru[see]V
SN
<stop>
<stop>
qablu[hips]N
_
māru[son]N
mārtu[daughter]N
kimtu[family]N
_
batāqu[cut-off]V
<stop>
mātu[land]N
wašāru[sink-down]V
_
sisû[horse]N
kūdanu[mule]N
_
napālu[dig]V
naqāru[demolish]V
<stop>
išātu[fire]N
šarāpu[burn]V
_
kašādu[reach]V
napālu[dig]V
naqāru[demolish]V
<stop>
išātu[fire]N
šarāpu[burn]V
_
kašādu[reach]V
dīktu[fighting]N
dâku[kill]V
_
_
<stop>
RN
_
šallatu[booty]N
kabtu[heavy]AJ
šalālu[carry-off]V
_
māliku[adviser]N
_
dāmu[blood]N
qurādu[warrior]N
_
_
_
_
šamru[furious]AJ
ṣarāpu[burn]V
illūriš[like-a-(red)-flower]AV
_
āliku[goer]N
pānu[front]N
bēl[lord]N
narkabtu[chariot]N
<stop>
_
kakku[stick]N
šebēru[break]V
_
_
sisû[horse]N
kūdanu[mule]N
mundahṣu[fighting-one]N
nāšû[bearer]N
qaštu[bow]N
nāšû[bearer]N
kabābu[shield]N
azmarû[lance]N
<stop>
qātu[hand]N
ṣabātu[seize]V
tāhāzu[battle]N
paṭāru[loosen]V
<stop>
<stop>
ezēbu[leave]V
napištu[throat]N
ēdēnû[single]AJ
naparšudu[flee]V
<stop>
šikkû[mongoose]N
abullu[(city)-gate]N
ālu[town]N
erēbu[enter]V
ašarēdu[first-and-foremost-one]N
balṭūtu[state-of-being-alive]N
<stop>
zaqīpu[stake]N
elû[go-up]V
dagālu[see]V
mātu[land]N
_
_
ūmu[day]N
ušmannu[(military)-camp]N
<stop>
itû[boundary]N
ālu[town]N
kaṣāru[tie]V
<stop>
iṣṣūru[bird]N
quppu[box]N
esēru[enclose]V
kirû[(fruit)-plantation]N
_
ṣippatu[fruit-orchard]N
<stop>
nību[naming]N
<stop>
išû[have]V
nakāsu[cut]V
<stop>
<stop>
ezēbu[leave]V
_
_
bītu[house]N
abu[father]N
<stop>
RN
Ša-imerišayu[of-Damascus]EN
ašru[place]N
walādu[give-birth-(to)]V
lawû[surround]V
kašādu[reach]V
_
<stop>
nišu[people]N
<stop>
maršītu[property]N
alpu[ox]N
ṣēnu[flock]N
šalālu[carry-off]V
_
<stop>
_
šallatu[booty]N
SN
SN
_
<stop>
_
šallatu[booty]N
SN
šalālu[carry-off]V
_
<stop>
_
ālu[town]N
<stop>
_
nagû[region]N
<stop>
GN
<stop>
tīlu[(ruin)-mound]N
abūbu[flood]N
abātu[destroy]V
RN
šarratu[queen]N
GN
<stop>
māmītu[oath]N
DN
etēqu[go-past]V
<stop>
_
_
<stop>
<stop>
_
_
<stop>
_
nagû[region]N
<stop>
GN
_
šallatu[booty]N
_
_
<stop>
_
_
šallatu[booty]N
_
_
<stop>
_
_
<stop>
_
šallatu[booty]N
_
_
<stop>
_
<stop>
_
_
<stop>
maršītu[property]N
_
<stop>
<stop>
šadû[mountain]N
marṣu[sick]AJ
šitkunu[situated]AJ
šubtu[seat]N
_
RN
Isqalunayu[of-Ashkelon]EN
<stop>
adû[(treaty-)oath]N
ilu[god]N
rabû[great]AJ
haṭû[do-wrong]V
_
<stop>
nabalkutu[cross-over]V
_
RN
amāru[see]V
<stop>
palāhu[be(come)-afraid]V
libbu[interior]N
_
hātu[terror]N
<stop>
maqātu[fall]V
_
RN
māru[son]N
_
<stop>
kussû[chair]N
wašābu[sit-(down)]V
<stop>
_
_
dâlu[move]V
ṣullû[beseech]V
_
<stop>
_
_
<stop>
ālu[town]N
erēbu[enter]V
_
ālu[town]N
_
_
RN
GN
_
_
<stop>
<stop>
nību[naming]N
_
_
_
_
_
Qabiʾi[1]EN
_
_
_
_
<stop>
_
_
birtu[fort]N
<stop>
GN
_
_
Aramu[Aramean]EN
<stop>
šiddu[side]N
_
_
GN
_
<stop>
raksu[tied-one]N
ebēru[cross]V
<stop>
Aramu[Aramean]EN
kalû[totality]N
_
_
_
<stop>
_
<stop>
nišu[people]N
_
_
<stop>
_
<stop>
alpu[ox]N
_
napālu[dig]V
naqāru[demolish]V
<stop>
išātu[fire]N
šarāpu[burn]V
raʾsu[sheikh]N
<stop>
GN
_
namurratu[awe-inspiring-radiance]N
DN
bēl[lord]N
sahāpu[envelop]V
_
alāku[go]V
našāqu[kiss]V
šēpu[foot]N
_
ēribu[entering]N
bītu[house]N
<stop>
TN
TN
TN
_
rēhtu[remainder]N
DN
DN
DN
<stop>
mahru[front]N
wabālu[carry]V
_
ēkallu[palace]N
erēnu[cedar]N
_
<stop>
mūšabu[dwelling]N
bēlūtu[rule]N
<stop>
bītu[house]N
hilāni[portico(ed-building)]N
tamšīlu[likeness]N
ēkallu[palace]N
GN
<stop>
muštaʾʾûtu[leisure]N
<stop>
qerbu[centre]N
SN
epēšu[do]V
_
<stop>
rabû[great]AJ
šiddu[side]N
_
<stop>
rabû[great]AJ
pūtu[forehead]N
mišihtu[measurement]N
qaqqaru[ground]N
<stop>
ēkallu[palace]N
abu[father]N
<stop>
<stop>
libbu[interior]N
WN
watāru[be(come)-outsize]V
ṣabātu[seize]V
_
#

#
