# Supplementary material for: Embodied emotions in ancient Neo-Assyrian texts revealed by bodily mapping of emotional semantics
Source: iScience. 2024 Dec 4;27(12):111365. doi: 10.1016/j.isci.2024.111365 (PMC11700638; doi:10.1016/j.isci.2024.111365)
Supplement: Data S1. Procedure to download and process a set of texts including an example set of texts [file mmc1.zip › README.txt]

----------------------------------------
Preparing the texts for analyses
----------------------------------------
To replicate the analyses on a new set of texts, the texts have to first be downloaded.
The following script can be edited to download the desired texts from Oracc:
https://github.com/EllieBennett91/ORACC-download

After creating a text file containing all the texts that should be analyzed, the file should be cleaned
and reformatted with the scripts included here or in the Zenodo record of the article
(https://doi.org/10.5281/zenodo.11242728).
Importantly, the scripts use hardcoded filenames, so the text files have to be renamed or the scripts
edited when applying them to new data.

----------------------------------------
Example procedure
----------------------------------------
The scripts can be tested with the included example.txt file (contains rinap/rinap1, saao/saa01,
and saao/saa02 from the Oracc). 

Run the following command on your command line (Terminal/Console) in the folder where the script
and the example.txt are situated: 
python Cleaning with dict.py > example_clean.txt

Then change the format to word-per-line with, for example, the following command 
sed 's/\r$/ #/g' example_clean.txt | sed 's/ /\r\n/g' > example_wordPerLine.txt 
	(on MacOs or Linux use sed 's/$/ #/g' example_clean.txt | sed 's/ /\n/g') 
or change the name of example_wordPerLine_preProduced.txt to example_wordPerLine.txt

Run the following command on your command line:
python stop_words_dic.py
This will produce a file named example_wpl_stop_words.txt

The files ending in _preProduced.txt exemplify the content of the example texts after the
various stages of the process.

The resulting file can then be processed by the PMI-embeddings script to produce word vectors.
(https://github.com/asahala/pmi-embeddings)

For additional information on the subsequent analyses, please refer to the Zenodo record of the article.
(https://doi.org/10.5281/zenodo.11242728)
