# Supplementary material for: Embodied emotions in ancient Neo-Assyrian texts revealed by bodily mapping of emotional semantics
Source: iScience. 2024 Dec 4;27(12):111365. doi: 10.1016/j.isci.2024.111365 (PMC11700638; doi:10.1016/j.isci.2024.111365)
Supplement: Data S1. Procedure to download and process a set of texts including an example set of texts [file mmc1.zip › stop_words_dic.py]

#To change stop words to <stop>, and as many Sumerian words as I could find to _.

text = open("example_wordPerLine.txt", encoding="utf-8")
t = text.read()

dictionary = {
'adanniš[very-much]AV': '<stop>',
'adi[until]PRP': '<stop>',
'adû[now]AV': '<stop>',
'adīni[hitherto]AV': '<stop>',
'agannû[these]DP': '<stop>',
'agâ[this]DP': '<stop>',
'ah[dry]V/i': '_',
'aharriš[in-future]AV': '<stop>',
'ahennâ[each-by-it]AV': '<stop>',
'ahāmiš[one-another]AV': '<stop>',
'ai[alas!]J': '<stop>',
'ai[not]MOD': '<stop>',
'akanna[here]AV': '<stop>',
'akannaka[there]AV': '<stop>',
'akanni[now]AV': '<stop>',
'akia[in-the-following-way]AV': '<stop>',
'akkāʾi[how?]QP': '<stop>',
'akê[how?]QP': '<stop>',
'akī[as]PRP': '<stop>',
'ali[where?]AV': '<stop>',
'ali[where?]QP': '<stop>',
'alla[beyond]PRP': '<stop>',
'ammaka[there]AV': '<stop>',
'ammar[as-much-as]PRP': '<stop>',
'ammar[as-much-as]REL': '<stop>',
'ammatu[unit]N': '<stop>',
'ammiu[that]DET': '<stop>',
'ammiu[that]DP': '<stop>',
'ammîša[there]AV': '<stop>',
'ammûri[at-that-time]AV': '<stop>',
'ammānu[(meaning-uncertain)]N': '<stop>',
'ammīni[why?]AV': '<stop>',
'ammīni[why?]QP': '<stop>',
'ana[to]PRP': '<stop>',
'ana[what?]QP': '<stop>',
'anam[what]N': '<stop>',
'anna[yes]AV': '<stop>',
'anna[yes]J': '<stop>',
'annaka[here]AV': '<stop>',
'annanna[NN]DP': '<stop>',
'annanna[so-and-so]DP': '<stop>',
'annanna[so-and-so]XP': '<stop>',
'annîša[here]AV': '<stop>',
'annû[this-one]N': '<stop>',
'annû[this]DP': '<stop>',
'annûri[now]AV': '<stop>',
'annāka[here]AV': '<stop>',
'annāma[there]AV': '<stop>',
'annāya[(meaning-uncertain)]N': '<stop>',
'anubda[quarter]N': '<stop>',
'anumma[now]AV': '<stop>',
'anāku[I/I]IP': '<stop>',
'anāku[I]IP': '<stop>',
'anīna[hear-me!]J': '<stop>',
'anīna[now]AV': '<stop>',
'anīnu[we]IP': '<stop>',
'aplu[late]AJ': '<stop>',
'apputtu[please!]J': '<stop>',
'appūna[moreover]AV': '<stop>',
'aragubbû[the-sign-DU]N': '<stop>',
'arbaʾu[four]NU': '<stop>',
'arka[afterwards]AV': '<stop>',
'arki[after]PRP': '<stop>',
'arki[behind]PRP': '<stop>',
'asû[1]N': '<stop>',
'atta[you]IP': '<stop>',
'attamannu[whoever-you-are]XP': '<stop>',
'atti[you-(f.)]IP': '<stop>',
'attimannu[whoever-you-are]XP': '<stop>',
'atti[you-(f.)]IP': '<stop>',
'attimannu[whoever-you-are]XP': '<stop>',
'attu-[belonging-to]AV': '<stop>',
'attunu[you-(pl.)]IP': '<stop>',
'attunu[you]IP': '<stop>',
'attā[you]IP': '<stop>',
'attī[you-(f.)]IP': '<stop>',
'attī[you]IP': '<stop>',
'atâ[why?]QP': '<stop>',
'atā[why?]QP': '<stop>',
'ay[not]MOD': '<stop>',
'ayyaka[where?]QP': '<stop>',
'ayyekamēni[anywhere]AV': '<stop>',
'ayyiša[whither?]QP': '<stop>',
'ayyu[any]XP': '<stop>',
'ayyu[which?]QP': '<stop>',
'ayyumma[any]XP': '<stop>',
'ayyānu[where?]QP': '<stop>',
'aŋ[measure]V/t': '_',
'aŋar[rainshower]N': '<stop>',
'aŋarin[matrix]N': '<stop>',
'aŋgig[bad-thing]N': '<stop>',
'ašar[where]SBJ': '<stop>',
'ašariš[there]AV': '<stop>',
'ašaršani[elsewhere]AV': '<stop>',
'ašša[because]CNJ': '<stop>',
'ašša[because]PRP': '<stop>',
'aššu[because-(of)]PRP': '<stop>',
'aššu[because-(of)]SBJ': '<stop>',
'aššu[because]SBJ': '<stop>',
'aššum[because-(of)]PRP': '<stop>',
'aḫāmiš[each-other]AV': '<stop>',
'ba[allot]V/t': '_',
'babbar[white]V/i': '_',
'bad[open]V/t': '_',
'bal[dig]V/t': '_',
'bala[turn]V/t': '_',
'balu[without]PRP': '<stop>',
'balāt[without]PRP': '<stop>',
'banda[junior]V/i': '_',
'bar[cvve]V/t': '_',
'bar[outside]V/t': '_',
'barag[mix?]V/t': '_',
'baršuŋal[functionary]N': '<stop>',
'battubattu/e[all-around]PRP': '<stop>',
'battubattu[all-round]PRP': '<stop>',
'bil[burn]V/t': '_',
'bil[sour]V/i': '_',
'biri-[among]PRP': '<stop>',
'biri-[between]PN': 'PN',
'biri-[between]PRP': '<stop>',
'birti[between]PRP': '<stop>',
'birīt[between]PRP': '<stop>',
'birītu[space-between]N': '<stop>',
'bis[then]AV': '<stop>',
'biz[trickle]V/t': '_',
'bur[spread]V/t': '_',
'bābānû[outer]AJ': '<stop>',
'bāmtu[half]N': '<stop>',
'bīt[where]PRP': '<stop>',
'bīt[where]SBJ': '<stop>',
'c-UD-ši[1]PN': 'PN',
'dab[seize]V/t': '_',
'dadag[bright]V/i': '_',
'dag[demolish]V/t': '_',
'dag[roam-around]V/i': '_',
'dalayu[1]PN': 'PN',
'dari[eternal]V/i': '_',
'daŋal[wide]V/i': '_',
'de[pour]V/t': '_',
'deg[collect]V/t': '-',
'di[go]V/i': '_',
'di[speak]V/t': '_',
'dib[burn]V/t': '_',
'dilmun[important]V/i': '_',
'dim[create]V/t': '_',
'dimpiriŋ[wooden-object]N': '<stop>',
'diŋir[deity]N': '<stop>',
'dir-Addari[intercalary-Adar-(XIIIth-month)]MN': 'MN',
'diri-Addari[intercalary-Adar]MN': 'MN',
'dirig[exceed]V/i': '_',
'dirig[fall]V/i': '_',
'du[all]V/i': '_',
'du[build]V/t': '_',
'du[go]V/i': '_',
'du[spread]V/t': '_',
'dug[good]V/i': '_',
'dug[speak]V/t': '_',
'dugud[heavy]V/i': '_',
'duh[loosen]V/t': '_',
'duru[wet]V/i': '_',
'dāt[behind]PRP': '<stop>',
'e[leave]V/i': '_',
'e[speak]V/t': '_',
'ed[ascend]V/i': '_',
'ela[apart-from]PRP': '<stop>',
'eli[on]PRP': '<stop>',
'enenna[now]AV': '<stop>',
'enna[now]AV': '<stop>',
'enūma[when]XP': '<stop>',
'erbe[four]N': '<stop>',
'erbe[four]NU': '<stop>',
'ezib[except-(that)]PRP': '<stop>',
'eš[three]NU': '<stop>',
'ešer[ten]NU': '<stop>',
'ešrētu[one-tenth]NU': '<stop>',
'gabdi[adjoining-to]PRP': '<stop>',
'gagû[the-sign-GA]N': '<stop>',
'gal[big]V/i': '_',
'galam[skilful]V/i': '_',
'gana[come-on!]J': '<stop>',
'ganam[moreover]MA': '<stop>',
'gaqqu[the-sign-KAK]N': '<stop>',
'gar[heap]V/t': '_',
'gaz[kill]V/t': '_',
'gi[turn]V/i': '_',
'gibil[new]V/i': '_',
'gid[long]V/i': '_',
'giggi[black]V/i': '_',
'gin[firm]V/i': '_',
'gir[slip]V/i': '_',
'giŋ[ax]N': '_',
'gu[eat]V/t': '_',
'gub[stand]V/i': '_',
'gubalŋešdua[hump]N': '_',
'gugû[the-sign-GU]N': '<stop>',
'gul[destroy]V/t': '_',
'gur[lift]V/t': '_',
'gur[reap]V/t': '_',
'gur[turn]V/i': '_',
'gurum[bend]V/t': '_',
'hadi[either]CNJ': '<stop>',
'hal[divide]V/t': '_',
'halam[foresake]V/i': '_',
'halam[forsake]V/t': '_',
'hamiš[five]NU': '<stop>',
'hamuštu[a-fifth]N': '<stop>',
'hamšu[fifth]AJ': '<stop>',
'hamšu[fifth]NU': '<stop>',
'hamšā[fifty]NU': '<stop>',
'hamšīšu[five-times]AV': '<stop>',
'hi[mix]V/t': '_',
'hulu[bad]V/i': '_',
'huluŋal[evil]AJ': '<stop>',
'hunu[weak]V/i': '_',
'hurri[ever-(after)]AV': '<stop>',
'hursaŋ[mountain]N': '<stop>',
'huŋ[hire]V/t': '_',
'huŋ[pacify]V/t': '_',
'huš[reddish]V/i': '_',
'hūr[ever-(after)]AV': '<stop>',
'i[may]MOD': '<stop>',
'ikkû[your(s)]PP': '<stop>',
'ikkānû[your(s)]PP': '<stop>',
'il[raise]V/t': '_',
'illurê[(an-exclamation)]J': '<stop>',
'imin[seven]NU': '<stop>',
'ina[in]PRP': '<stop>',
'inanna[now]AV': '<stop>',
'indi[next-to?]PRP': '<stop>',
'ini[this]DP': '<stop>',
'innû[ours]PP': '<stop>',
'inu[when]CNJ': '<stop>',
'inu[when]SBJ': '<stop>',
'inuki[this]DP': '<stop>',
'inūma[when]SBJ': '<stop>',
'ir[bring]V/t': '_',
'irsaŋ[pigeon]N': '<stop>',
'issu[from]PRP': '<stop>',
'issurri[perhaps]AV': '<stop>',
'ita[adjacent-to]PRP': '<stop>',
'itti[with]PRP': '<stop>',
'ittī[on-top-of-that]AV': '<stop>',
'itu-[with]PRP': '<stop>',
'iyû[my]PP': '<stop>',
'izû[the-sign-NE]N': '<stop>',
'iŋeš[oil]N': '_',
'išti[with]PRP': '<stop>',
'ištu[from]N': '<stop>',
'ištu[from]PRP': '<stop>',
'ištu[from]SBJ': '<stop>',
'ištânû[1]AJ': '<stop>',
'ištēn[one]NU': '<stop>',
'ištēnšeret[eleven]NU': '<stop>',
'ištēnšerû[eleventh]AJ': '<stop>',
'ištīššu[once]NU': '<stop>',
'iššanû[hers]PP': '<stop>',
'iššanû[theirs]PP': '<stop>',
'kadî[according-to]PRP': '<stop>',
'kal[the-sign-KAL]N': '<stop>',
'kalag[strong]V/i': '_',
'kaqdâ[constantly]AV': '<stop>',
'kar[flee]V/i': '_',
'kataduggû[saying]N': '<stop>',
'kašūtu[1]N': '<stop>',
'kaŋirid[road]N': '<stop>',
'kešed[bind]V/t': '_',
'kilallān[both]AJ': '<stop>',
'kilallān[both]IP': '<stop>',
'kirādu[kir=adu]N': '<stop>',
'kiŋ[seek]V/t': '_',
'kiŋgia[messenger]N': '<stop>',
'kiʾaŋa[beloved]AJ': '<stop>',
'kud[cut]V/t': '_',
'kud[sweet]V/i': '_',
'kug[pure]V/i': '_',
'kunāšunu[to-you-(pl.)]IP': '<stop>',
'kur[different]V/i': '_',
'kur[enter]V/i': '_',
'kuŋ[stair]N': '<stop>',
'kâti[you]IP': '<stop>',
'kâšim[to-you]IP': '<stop>',
'kâšu[to-you]IP': '<stop>',
'kâšunu[you-(pl.)]IP': '<stop>',
'kâšunu[you]IP': '<stop>',
'kê[how?]QP': '<stop>',
'kî[like]PRP': '<stop>',
'kû[your]IP': '<stop>',
'kû[your]PP': '<stop>',
'kû[yours]PP': '<stop>',
'kāgu[the-sign-KA]N': '<stop>',
'kē[how?]QP': '<stop>',
'kī[as-like]PRP': '<stop>',
'kī[like]PRP': '<stop>',
'kī[when]PRP': '<stop>',
'kī[when]SBJ': '<stop>',
'kīam[so]AV': '<stop>',
'kīkī[how?]AV': '<stop>',
'kīkī[how?]QP': '<stop>',
'kīma[like]PRP': '<stop>',
'kīmū[instead-of]PRP': '<stop>',
'kūdanu[1]N': '<stop>',
'kūm[instead-of]PRP': '<stop>',
'la-qāt[from-the-hand]N': '<stop>',
'la-qāt[from-the-hand]PRP': '<stop>',
'la[from]PRP': '<stop>',
'la[hang]V/t': '_',
'labû[howl]V': '_',
'lapān[in-front-of]PRP': '<stop>',
'lapāni[in-front-of]PRP': '<stop>',
'laššu[(there)-is-not]V': '<stop>',
'libbū[belonging-to]AV': '<stop>',
'libbū[from-out-of]PRP': '<stop>',
'libbū[in-the-same-way-as]AV': '<stop>',
'libir[old]V/i': '_',
'limmu[four]NU': '<stop>',
'lu[mix]V/t': '_',
'lugud[short]V/i': '_',
'lā[not]MOD': '<stop>',
'lāma[before-(in-time)]PRP': '<stop>',
'lāma[before]PRP': '<stop>',
'lāma[before]SBJ': '<stop>',
'līm[thousand]NU': '<stop>',
'līmu[thousand]NU': '<stop>',
'lū[either]CNJ': '<stop>',
'lū[indeed]MOD': '<stop>',
'lū[may]MOD': '<stop>',
'lū[or]CNJ': '<stop>',
'luhuŋa[hireling]N': '_',
'maga': '<stop>',
'mah[great]V/i': '_',
'mahra[in-front]AV': '<stop>',
'mahriš[in-front]AV': '<stop>',
'mahrâ[first]AJ': '<stop>',
'mahrû[first-one]N': '<stop>',
'mahrû[first]AJ': '<stop>',
'mala[as-much-as]PRP': '<stop>',
'mala[as-much-as]REL': '<stop>',
'mala[once]AV': '<stop>',
'malani[once]AV': '<stop>',
'malmališ[correspondingly]AV': '<stop>',
'mamlu[impetuous-one]N': '<stop>',
'mamlu[impetuous]AJ': '<stop>',
'mamma[somebody]XP': '<stop>',
'mamman[somebody]PRP': '<stop>',
'mamman[somebody]XP': '<stop>',
'mammanu-[whosoever]XP': '<stop>',
'mammāna[who(so)ever]XP': '<stop>',
'mannu[who?]QP': '<stop>',
'mannu[who]QP': '<stop>',
'mannummê[who(so)ever]XP': '<stop>',
'manāma[somebody]XP': '<stop>',
'mar[place]V/t': '_',
'mati[when?]AV': '<stop>',
'mati[when?]QP': '<stop>',
'matimeni[ever]AV': '<stop>',
'mašlu[half]N': '<stop>',
'mašlu[half]NU': '<stop>',
'me[be]V/i': '_',
'memû[the-sign-ME]N': '<stop>',
'memēni[somebody]XP': '<stop>',
'menaše[how-long?]QP': '<stop>',
'menimeni[somebody]XP': '<stop>',
'meʾatu[(one)-hundred]NU': '<stop>',
'meʾatu[hundred]NU': '<stop>',
'meʾe[I]IP': '<stop>',
'mimma[anything]XP': '<stop>',
'mimmāmu[everything]XP': '<stop>',
'min[two]NU': '<stop>',
'minamma[why?]QP': '<stop>',
'minde[perhaps]AV': '<stop>',
'minsu[why?]QP': '<stop>',
'mir[angry]V/i': '_',
'mišlu[half]N': '<stop>',
'mišlu[half]NU': '<stop>',
'mud[scared]V/i': '_',
'muk[saying]PRP': '<stop>',
'mummu[someone]XP': '<stop>',
'muttatu[half]N': '<stop>',
'mušennû[the-sign-HU]N': '<stop>',
'mušlu[similar]AJ': '<stop>',
'mā[saying]PRP': '<stop>',
'mā[what!]J': '<stop>',
'mīnu[what?]QP': '<stop>',
'mīnû[what?]QP': '<stop>',
'naŋasigaz[mortar]N': '_',
'naŋasiʾe[plant]N': '_',
'nisigû[the-sign-SAR]N': '<stop>',
'niāši[to-us]IP': '<stop>',
'nirŋal[authoritative]AJ': '<stop>',
'niŋ[thing]N': '_',
'niŋamani[plant]N': '_',
'niŋba[gift]N': '_',
'niŋgilim[rodent]N': '_',
'niŋgul[hatchet]N': '_',
'niŋin[encircle]V/t': '_',
'niŋkalaga[strong]AJ': '_',
'niŋkas[account]N': '_',
'niŋkud[due]N': '_',
'niŋmussa[gift]N': '_',
'niŋna[bag]N': '_',
'niŋŋala[possessions]N': '_',
'niŋšulu[bead]N': '_',
'niŋšuzabar[mirror]N': '_',
'niš[twenty]NU': '<stop>',
'nu[not]V/i': '_',
'nud[lie]V/i': '_',
'nunû[the-sign-NA₂]N': '<stop>',
'nēmel[because]SBJ': '<stop>',
'nēr[600]NU': '<stop>',
'nīnu[we]IP': '<stop>',
'pad[find]V/t': '_',
'pel[defile]V/t': '_',
'peš[thick]V/i': '_',
'piqtatti[perhaps]AV': '<stop>',
'pitti[just-as]AV': '<stop>',
'pāna[previously]AV': '<stop>',
'pāni[previously]AV': '<stop>',
'pīqat[perhaps]AV': '<stop>',
'piriŋ[lion]N': '_',
'piriŋgal[lion]N': '_',
'pusaŋ[pit]N': '_',
'qiqilani[1]PN': 'PN',
'rabbu[fourth]NU': '<stop>',
'rah[beat]V/t': '_',
'ramānu[self]N': '<stop>',
'ramānu[self]RP': '<stop>',
'raš[the-sign-KASKAL]N': '<stop>',
'rebû[fourth]N': '<stop>',
'rebîš[fourthly]AV': '<stop>',
'rebû[fourth]AJ': '<stop>',
'rebû[fourth]NU': '<stop>',
'ri[impose]V/t': '_',
'ru[cvve]V/t': '_',
'rēštû[first-one]N': '<stop>',
'rēštû[first]AJ': '<stop>',
'rēštû[first]NU': '<stop>',
'sa[equal]V/t': '_',
'sa[pay-for]V/t': '_',
'sag[good]V/i': '_',
'samānû[eighth]AJ': '<stop>',
'sar[write]V/t': '_',
'saŋ[head]N': '_',
'saŋba[oath]N': '_',
'saŋdili[batchelor]N': '_',
'saŋdu[creator]N': '_',
'saŋgiga[humankind]N': '_',
'saŋil[grass]N': '_',
'saŋkal[foremost]AJ': '_',
'saŋki[forehead]N': '_',
'saŋkul[bolt]N': '_',
'saŋus[constant]V/i': '_',
'saŋŋa[official]N': '_',
'saʾellaŋdu[net]N': '_',
'sebe[seven]NU': '<stop>',
'sebû[seventh]AJ': '<stop>',
'sebû[seventh]NU': '<stop>',
'sebīšu[seven-times]AV': '<stop>',
'sed[cold]V/i': '_',
'sig[weak]V/i': '_',
'sikil[pure]V/i': '_',
'sisa[straighten]V/t': '_',
'sissig[green]V/i': '_',
'siŋar[bolt]N': '_',
'sud[distant]V/i': '_',
'sur[press]V/t': '_',
'surri[as-soon-as]SBJ': '<stop>',
'tab[double]V/t': '_',
'tag[touch]V/t': '_',
'tahta[under]PRP': '<stop>',
'taklak-ana-iliya[1]PN': 'PN',
'tallu[the-sign-RI]N': '<stop>',
'taphu': '<stop>',
'tar[cut]V/t': '_',
'ten[cool]V/i': '_',
'teŋ[near]V/i': '_',
'til[complete]V/i': '_',
'til[live]V/i': '_',
'tillenû[(meaning-unknown)]X': '<stop>',
'tiše[nine]NU': '<stop>',
'tišû[ninth]AJ': '<stop>',
'tuku[acquire]V/t': '_',
'tukum[if]CNJ': '<stop>',
'tum[bring]V/t': '_',
'tur[small]V/i': '_',
'tuš[sit]V/i': '_',
'tuša[it-could-have-been-that]MOD': '<stop>',
'tūra[again]AV': '<stop>',
'u[and]CNJ': '<stop>',
'u[and]PRP': '<stop>',
'u[ride]V/t': '_',
'ug[kill]V/t': '_',
'ugu[cvne]N': '_',
'ui[not]MOD': '<stop>',
'ul[distant]V/i': '_',
'ul[not]MOD': '<stop>',
'ula[not]J': '<stop>',
'ula[not]MOD': '<stop>',
'ulla[no!]AV': '<stop>',
'ulla[no!]J': '<stop>',
'ullânu[there]AV': '<stop>',
'ullû[that]DP': '<stop>',
'ullāman[otherwise]AV': '<stop>',
'ultu[from]PRP': '<stop>',
'ulâ[or]AV': '<stop>',
'ulū[or]CNJ': '<stop>',
'umma[saying]PRP': '<stop>',
'undu[when]CNJ': '<stop>',
'ur[drag]V/t': '_',
'ur[pluck]V/t': '_',
'urin[pure]V/i': '_',
'uru[sow]V/t': '_',
'us[follow]V/t': '_',
'utud[bear]V/t': '_',
'uŋ[people]N': '_',
'uš[die]V/i': '_',
'uš[the-sign-UŠ]N': '<stop>',
'ušu[thirty]NU': '<stop>',
'warkat[after]PRP': '<stop>',
'warki[after]PRP': '<stop>',
'warki[behind]PRP': '<stop>',
'zagniŋinni[bird]N': '_',
'x-Adad[1]PN': 'PN',
'x-Adda[1]PN': 'PN',
'x-Apladad[1]PN': 'PN',
'x-Aššur[1]PN': 'PN',
'x-BAR[1]PN': 'PN',
'x-Bel-Harran[1]PN': 'PN',
'x-Bel[1]PN': 'PN',
'x-Dada[1]PN': 'PN',
'x-Dadi[1]PN': 'PN',
'x-Gula-ereš[1]PN': 'PN',
'x-Inurta[1]PN': 'PN',
'x-Issar[1]PN': 'PN',
'x-KAD[1]PN': 'PN',
'x-Kubaba[1]PN': 'PN',
'x-ME[1]PN': 'PN',
'x-Marduk[1]PN': 'PN',
'x-N[1]PN': 'PN',
'x-Nabu[1]PN': 'PN',
'x-Nergal[1]PN': 'PN',
'x-PAB[1]PN': 'PN',
'x-Salamnu[1]PN': 'PN',
'x-Salmanu[1]PN': 'PN',
'x-Seʾ[1]PN': 'PN',
'x-Sin[1]PN': 'PN',
'x-Tašmetu[1]PN': 'PN',
'x-Zababa[1]PN': 'PN',
'x-a-ili[1]PN': 'PN',
'x-a-x[1]PN': 'PN',
'x-a[1]PN': 'PN',
'x-ab[1]PN': 'PN',
'x-abi[1]PN': 'PN',
'x-ahhe-uṣur[1]PN': 'PN',
'x-ahu-eṭir[1]PN': 'PN',
'x-ahu-iddina[1]PN': 'PN',
'x-ahu-uṣur[1]PN': 'PN',
'x-al-x[1]PN': 'PN',
'x-alau-x[1]PN': 'PN',
'x-ani[1]PN': 'PN',
'x-anu[1]PN': 'PN',
'x-aplu-uṣur[1]PN': 'PN',
'x-aplu-x[1]PN': 'PN',
'x-ar-x[1]PN': 'PN',
'x-aum[1]PN': 'PN',
'x-aya[1]PN': 'PN',
'x-ayu[1]PN': 'PN',
'x-ayu[1]SN': 'SN',
'x-ayyu[1]PN': 'PN',
'x-aši-x[1]PN': 'PN',
'x-aḫ[1]PN': 'PN',
'x-aḫḫe[1]PN': 'PN',
'x-ba[1]PN': 'PN',
'x-baliaku[1]PN': 'PN',
'x-basalli[1]PN': 'PN',
'x-bate[1]PN': 'PN',
'x-bayu[1]PN': 'PN',
'x-bašti[1]PN': 'PN',
'x-bi[1]PN': 'PN',
'x-bia[1]PN': 'PN',
'x-bisuni[1]PN': 'PN',
'x-bite[1]PN': 'PN',
'x-bite[1]SN': 'SN',
'x-bssunu[1]PN': 'PN',
'x-bu[1]PN': 'PN',
'x-da-x[1]SN': 'SN',
'x-dan[1]PN': 'PN',
'x-dannani[palace-prefect]PN': 'PN',
'x-dari[1]PN': 'PN',
'x-de[1]PN': 'PN',
'x-deni-lamur[1]PN': 'PN',
'x-di-x[1]PN': 'PN',
'x-di[1]PN': 'PN',
'x-dia[1]PN': 'PN',
'x-dilašu[1]SN': 'SN',
'x-dini[1]PN': 'PN',
'x-dise[1]PN': 'PN',
'x-du[1]PN': 'PN',
'x-duri[1]PN': 'PN',
'x-e[1]PN': 'PN',
'x-edu-iddina[1]PN': 'PN',
'x-emuranni[1]PN': 'PN',
'x-ereš[1]PN': 'PN',
'x-eriba[1]PN': 'PN',
'x-eṭir[1]PN': 'PN',
'x-eṭiranni[1]PN': 'PN',
'x-gama[1]PN': 'PN',
'x-garru-x[1]PN': 'PN',
'x-gi-Teššup[Šubrian-prince]RN': 'RN',
'x-gi[1]PN': 'PN',
'x-hanu[1]SN': 'SN',
'x-hi[1]PN': 'PN',
'x-hira[1]PN': 'PN',
'x-husame[1]PN': 'PN',
'x-i[1]PN': 'PN',
'x-ia-x-x[1]PN': 'PN',
'x-iada[Gambulian-sheikh]RN': 'RN',
'x-ibni-ahu[1]PN': 'PN',
'x-ibni[1]PN': 'PN',
'x-ibqi[1]PN': 'PN',
'x-iddin[1]PN': 'PN',
'x-iddina[1]PN': 'PN',
'x-idi[1]PN': 'PN',
'x-ilani[1]PN': 'PN',
'x-ilaʾi[1]PN': 'PN',
'x-ili[1]PN': 'PN',
'x-ilia[1]PN': 'PN',
'x-iqbi[1]PN': 'PN',
'x-ir-x[1]PN': 'PN',
'x-irra-x[1]SN': 'SN',
'x-isseʾa[1]PN': 'PN',
'x-issi-Sin[1]PN': 'PN',
'x-itannu[1]PN': 'PN',
'x-iutu[1]PN': 'PN',
'x-iškun[1]PN': 'PN',
'x-ka[1]PN': 'PN',
'x-kauari[1]PN': 'PN',
'x-ke[1]SN': 'SN',
'x-kenu-iddina[1]PN': 'PN',
'x-kenu-lešir[1]PN': 'PN',
'x-ki-duri[1]PN': 'PN',
'x-ki[1]PN': 'PN',
'x-kil-Harrani[1]PN': 'PN',
'x-killanni[1]PN': 'PN',
'x-kipi-x[1]PN': 'PN',
'x-ku-x[1]PN': 'PN',
'x-kur[1]PN': 'PN',
'x-la[1]PN': 'PN',
'x-labi[1]PN': 'PN',
'x-lal-x[1]SN': 'SN',
'x-lama[1]SN': 'SN',
'x-lamur[1]PN': 'PN',
'x-lanu[1]PN': 'PN',
'x-laya[1]PN': 'PN',
'x-lemuruni[1]PN': 'PN',
'x-leʾi[1]PN': 'PN',
'x-li-x[1]PN': 'PN',
'x-li[1]PN': 'PN',
'x-lu-ilaʾi[1]PN': 'PN',
'x-lu-x[1]PN': 'PN',
'x-lum-Šamaš[1]PN': 'PN',
'x-luppi[Mount-...luppi]GN': 'GN',
'x-ma-Sin[1]PN': 'PN',
'x-ma[1]PN': 'PN',
'x-mani[1]PN': 'PN',
'x-mardaya[1]PN': 'PN',
'x-maš[1]PN': 'PN',
'x-maʾa[1]SN': 'SN',
'x-me[1]PN': 'PN',
'x-mesu[1]PN': 'PN',
'x-mu-x-tu[1]PN': 'PN',
'x-mu[1]PN': 'PN',
'x-mudammiq[1]PN': 'PN',
'x-mutakkil[1]PN': 'PN',
'x-mušallim[1]PN': 'PN',
'x-na[1]PN': 'PN',
'x-nadin-x[1]PN': 'PN',
'x-nadin[1]PN': 'PN',
'x-nana[1]PN': 'PN',
'x-nanana[1]PN': 'PN',
'x-natu[1]PN': 'PN',
'x-nauru[1]PN': 'PN',
'x-naš[1]SN': 'SN',
'x-naša[1]PN': 'PN',
'x-naʾid[1]PN': 'PN',
'x-naṣir[1]PN': 'PN',
'x-ne[1]PN': 'PN',
'x-ni-UD-x[1]PN': 'PN',
'x-ni[1]PN': 'PN',
'x-nu[1]PN': 'PN',
'x-pa[1]PN': 'PN',
'x-pamunu[1]PN': 'PN',
'x-panu[1]PN': 'PN',
'x-pi[1]PN': 'PN',
'x-pu[1]PN': 'PN',
'x-ra-x[1]PN': 'PN',
'x-ra[1]PN': 'PN',
'x-ra[1]SN': 'SN',
'x-rahi[1]PN': 'PN',
'x-rapiʾ[1]PN': 'PN',
'x-rara-x[1]PN': 'PN',
'x-rari[1]PN': 'PN',
'x-rašu-x[1]PN': 'PN',
'x-remanni[1]PN': 'PN',
'x-ri-x[1]PN': 'PN',
'x-ri[1]GN': 'GN',
'x-ri[1]PN': 'PN',
'x-ribanu[1]PN': 'PN',
'x-riki[1]PN': 'PN',
'x-rini[1]PN': 'PN',
'x-riz[1]SN': 'SN',
'x-ru-x[1]PN': 'PN',
'x-ru[1]PN': 'PN',
'x-rue[1]PN': 'PN',
'x-ruḫi-Mullissu[1]PN': 'PN',
'x-saka[1]PN': 'PN',
'x-sakip[1]PN': 'PN',
'x-sani[1]PN': 'PN',
'x-sayu[1]PN': 'PN',
'x-si-ili[1]PN': 'PN',
'x-si[1]PN': 'PN',
'x-silla[foreign-ruler]RN': 'RN',
'x-ta[1]PN': 'PN',
'x-tabni-uṣur[1]PN': 'PN',
'x-tadda[Mount-...tadda]GN': 'GN',
'x-te[1]PN': 'PN',
'x-te[1]SN': 'SN',
'x-ti-Aššur[1]SN': 'SN',
'x-ti[1]PN': 'PN',
'x-tu-x[1]PN': 'PN',
'x-tua[1]PN': 'PN',
'x-tuanu[1]PN': 'PN',
'x-tunu[1]PN': 'PN',
'x-u[1]PN': 'PN',
'x-ua[1]PN': 'PN',
'x-ukin[1]PN': 'PN',
'x-ummi[1]PN': 'PN',
'x-uʾa[1]PN': 'PN',
'x-uṣri[1]PN': 'PN',
'x-uṣu-x[1]PN': 'PN',
'x-uṣur[1]PN': 'PN',
'x-x-PAB[1]PN': 'PN',
'x-x-aya[1]PN': 'PN',
'x-x-sana[1]SN': 'SN',
'x-x-taya-x[1]SN': 'SN',
'x-x-x-ba[1]SN': 'SN',
'x-x-x-ruta[1]SN': 'SN',
'x-x-x-x-tu[1]SN': 'SN',
'x-x-x-x[1]PN': 'PN',
'x-x-x-x[1]SN': 'SN',
'x-x-x[1]PN': 'PN',
'x-x-xdurini[1]GN': 'GN',
'x-ya[1]PN': 'PN',
'x-za[1]PN': 'PN',
'x-zeru-ukin[1]PN': 'PN',
'x-zi-x[1]PN': 'PN',
'x-zu-x[1]PN': 'PN',
'x-Šamaš[1]PN': 'PN',
'x-ša[1]PN': 'PN',
'x-šakin-šulme[1]PN': 'PN',
'x-šakin-šumi[1]PN': 'PN',
'x-šallim-ahhe[1]PN': 'PN',
'x-šallim[1]PN': 'PN',
'x-šarrani[1]PN': 'PN',
'x-šarri[1]PN': 'PN',
'x-šarru-iškun[1]PN': 'PN',
'x-šarru-uṣur[1]PN': 'PN',
'x-šarru-x[1]PN': 'PN',
'x-šarru[1]PN': 'PN',
'x-šezib[1]PN': 'PN',
'x-ši[1]PN': 'PN',
'x-šimanni[1]PN': 'PN',
'x-šir[1]PN': 'PN',
'x-šu[1]PN': 'PN',
'x-šual[1]PN': 'PN',
'x-šulmu[1]PN': 'PN',
'x-šum-riba[1]PN': 'PN',
'x-šumayu[1]PN': 'PN',
'x-šume[1]PN': 'PN',
'x-šumu-ereš[1]PN': 'PN',
'x-šumu-iddina[1]PN': 'PN',
'x-šumu-uṣur[1]PN': 'PN',
'x-ʾ[1]PN': 'PN',
'x-ʾa[1]PN': 'PN',
'x-ʾe[1]PN': 'PN',
'x-ʾiṣi[1]PN': 'PN',
'x-ḫu[1]PN': 'PN',
'x-ṣibu[1]PN': 'PN',
'x-ṣima[1]PN': 'PN',
'x-ṭab[1]PN': 'PN',
'x-ṭu-bašti[1]PN': 'PN',
'x[(uncertain)]DN': 'DN',
'x[(uncertain)]GN': 'GN',
'x[(uncertain)]RN': 'RN',
'x[(uncertain)]SN': 'SN',
'x[1]DN': 'DN',
'x[1]GN': 'GN',
'x[1]MN': 'MN',
'x[1]PN': 'PN',
'x[1]SN': 'SN',
'x[Mount-...]GN': 'GN',
'x[uncertain)]MN': 'MN',
'xanu[1]PN': 'PN',
'xguhhab-x[1]PN': 'PN',
'xidana[1]PN': 'PN',
'xnia[1]PN': 'PN',
'xparnua[Median-ruler-of-Sikris]RN': 'RN',
'xteabte[1]PN': 'PN',
'xturi[1]PN': 'PN',
'xxx-bel-šimti[1]PN': 'PN',
'xxx-dan[1]PN': 'PN',
'xxx-ilaʾi[1]PN': 'PN',
'xxx-ili[1]PN': 'PN',
'xxx-inanni[1]PN': 'PN',
'xxx-ni[1]PN': 'PN',
'xxx-uballiṭ[1]PN': 'PN',
'xxx-šarri-ken[1]PN': 'PN',
'xxx[1]PN': 'PN',
'xxxbi-ili[1]PN': 'PN',
'ya[five]NU': '<stop>',
'yamattu[each]XP': '<stop>',
'yâti[me]IP': '<stop>',
'yâši[to-me]IP': '<stop>',
'yâšim[to-me]IP': '<stop>',
'yû[mine]PP': '<stop>',
'yānu[(there)-is-not]V': '<stop>',
'yāši[to-me]IP': '<stop>',
'yāʾu[my]PP': '<stop>',
'zal[pass]V/t': '_',
'zalag[shine]V/i': '_',
'zi[cut]V/t': '_',
'zid[right]V/i': '_',
'zig[rise]V/i': '_',
'zir[break]V/t': '_',
'zu[know]V/t': '_',
'§almanu-šarru-uṣur[1]PN': 'PN',
'ēkâ[where?]QP': '<stop>',
'ēkânu[where?]QP': '<stop>',
'ēkīam[where?]AV': '<stop>',
'ēkīam[where?]QP': '<stop>',
'ēm[whatever]XP': '<stop>',
'ēm[wherever]CNJ': '<stop>',
'ēm[wherever]PRP': '<stop>',
'ēm[wherever]XP': '<stop>',
'ŋal[be]V/i': '_',
'ŋar[place]V/t': '_',
'ŋarza[rites]N': '_',
'ŋaʾe[I]IP': '_',
'ŋen[go]V/i': '_',
'ŋeš[tree]N': '_',
'ŋešgana[tree]N': '_',
'ŋešgu[stock]N': '_',
'ŋešla[battle]N': '_',
'ŋešnimbar[palm]N': '_',
'ŋešnu[tree]N': '_',
'ŋešpar[trap]N': '_',
'ŋeštin[vine]N': '_',
'ŋeššen[were-it-so]O': '_',
'ŋiri[dagger]N': '_',
'ŋiri[foot]N': '_',
'ŋirila[butcher]N': '_',
'ŋisal[rudder]N': '_',
'ŋissu[shade]N': '_',
'šeŋeši[sesame]N': '_',
'Š-x[1]PN': 'PN',
'ŠEG₅.ŠEG₅-bēlu-rēṣūšu[1]PN': 'PN',
'ŠLMY-x[1]PN': 'PN',
'ŠU-x-nuri[1]PN': 'PN',
'Ša-Adad-anenu[1]PN': 'PN',
'Ša-Aya[1]PN': 'PN',
'Ša-Aššur-anenu[1]PN': 'PN',
'Ša-Aššur-dubbu[1]PN': 'PN',
'Ša-Aššur-taru[1]SN': 'SN',
'Ša-Ǎšur-dubbu[1]PN': 'PN',
'Ša-Birtaya[1]GN': 'GN',
'Ša-Issar-dubbu[1]PN': 'PN',
'Ša-Issar-šunu[1]PN': 'PN',
'Ša-Nabu-damiq[1]PN': 'PN',
'Ša-Nabu-izzaz[1]PN': 'PN',
'Ša-Nabu-šu[1]PN': 'PN',
'Ša-Nabu-šu[chief-eunuch-and-eponym-of-the-year-658]PN': 'PN',
'Ša-Nabû-šû[1]PN': 'PN',
'Ša-Nashur-Bel[1]GN': 'GN',
'Ša-Salamnu-šu[1]PN': 'PN',
'Ša-Turmiš[1]GN': 'GN',
'Ša-Uqimutaya[1]GN': 'GN',
'Ša-amele[1]GN': 'GN',
'Ša-emuq-Aššur[1]SN': 'SN',
'Ša-ili-dubbu[1]PN': 'PN',
'Ša-ili-tazzaz[1]PN': 'PN',
'Ša-ilimma-damqa[eponym-of-the-year-879]PN': 'PN',
'Ša-imerišu[Damascus]GN': 'GN',
'Ša-iṣṣur-Adad[1]GN': 'GN',
'Ša-kinate[1]MN': 'MN',
'Ša-la-Bel-mannu[1]PN': 'PN',
'Ša-la-Belet-mannu[1]PN': 'PN',
'Ša-la-Issar-mannu[1]PN': 'PN',
'Ša-la-ili-mannu[1]PN': 'PN',
'Ša-la-maše[1]PN': 'PN',
'Ša-la-mašše[1]PN': 'PN',
'Ša-lamašše[1]PN': 'PN',
'Ša-pi-Bel[1]GN': 'GN',
'Ša-pi-Bel[1]PN': 'PN',
'Ša-pi-Bel[1]SN': 'SN',
'Ša-qala-tuaršu[1]PN': 'PN',
'Ša-x-šu[1]PN': 'PN',
'Ša-x[1]PN': 'PN',
'Ša-x[1]SN': 'SN',
'Ša-Ṣillaya[1]GN': 'GN',
'Ša-ṣuru-Adad[1]SN': 'SN',
'Šabaku[Shabako-Kushite-pharaoh-of-Egypt-father-of-Tanutamon]RN': 'RN',
'Šabarme[1]GN': 'GN',
'Šabasiya[1]DN': 'DN',
'Šabaṭu[1]MN': 'MN',
'Šabaṭu[Shebat]MN': 'MN',
'Šabbu[1]GN': 'GN',
'Šabhanu[1]GN': 'GN',
'Šabirešu[1]GN': 'GN',
'Šaburam[1]SN': 'SN',
'Šabāṭi[1]MN': 'MN',
'Šada[1]PN': 'PN',
'Šadahinini[1]PN': 'PN',
'Šadanu[1]DN': 'DN',
'Šaddayu[1]PN': 'PN',
'Šaddikanni[1]SN': 'SN',
'Šaddinnu[1]PN': 'PN',
'Šadditu[1]PN': 'PN',
'Šaddunu[1]PN': 'PN',
'Šadidu[1]PN': 'PN',
'Šadikanni[1]GN': 'GN',
'Šadikannu[1]SN': 'SN',
'Šadina[1]GN': 'GN',
'Šadirtu[1]GN': 'GN',
"Šadu['Mountain']DN": '<stop>',
'Šagarakti-Šuriaš[king-of-Babylon]RN': 'RN',
'Šagim[1]PN': 'PN',
'Šaharasiʾ[1]SN': 'SN',
'Šahu[Pig]CN': 'CN',
'Šahuppa[1]GN': 'GN',
'Šakil-Aya[1]PN': 'PN',
'Šakin-šumi[1]PN': 'PN',
'Šakinate[1]MN': 'MN',
'Šakiru[1]PN': 'PN',
'Šakkan[(cattle-god)]DN': 'DN',
'Šakkan[1]DN': 'DN',
'Šakkil-Aya[1]PN': 'PN',
'Šal-x-daʾattu[1]SN': 'SN',
'Šala[1]DN': 'DN',
'Šalamu-Dadi[1]PN': 'PN',
'Šalamu[1]PN': 'PN',
'Šalimtu[1]DN': 'DN',
'Šalimu[1]SN': 'SN',
'Šalmu[1]PN': 'PN',
'Šamaku[1]PN': 'PN',
'Šamanitu[1]PN': 'PN',
'Šamaš-...[1]PN': 'PN',
'Šamaš-abari[1]LN': 'LN',
'Šamaš-abu-uṣur[1]PN': 'PN',
'Šamaš-abua[eponym-of-the-year-840]PN': 'PN',
'Šamaš-abua[eponym-of-the-year-894]PN': 'PN',
'Šamaš-abuʾa[1]PN': 'PN',
'Šamaš-abuʾa[eponym-of-the-year-894]PN': 'PN',
'Šamaš-abuʾa[governor-of-Naṣibina-and-eponym-of-the-year-852]PN': 'PN',
'Šamaš-adi-atmuti[1]PN': 'PN',
'Šamaš-ahhe-iddina[1]PN': 'PN',
'Šamaš-ahhe-šallim[1]PN': 'PN',
'Šamaš-ahu-iddina[1]PN': 'PN',
'Šamaš-ahu-uṣur[1]PN': 'PN',
'Šamaš-ahu-x[1]PN': 'PN',
'Šamaš-aplu-iddina[1]PN': 'PN',
'Šamaš-ayali[1]PN': 'PN',
'Šamaš-aḫu-uṣur[1]PN': 'PN',
'Šamaš-balassu-iqbi[1]PN': 'PN',
'Šamaš-ballissu[1]PN': 'PN',
'Šamaš-balliṭ[1]PN': 'PN',
'Šamaš-balliṭanni[1]PN': 'PN',
'Šamaš-bani-apli[1]PN': 'PN',
'Šamaš-bani-aḫḫe[1]PN': 'PN',
'Šamaš-bani[1]PN': 'PN',
'Šamaš-banuʾa[1]PN': 'PN',
'Šamaš-belu-uṣur[1]PN': 'PN',
'Šamaš-belu-uṣur[eponym-of-the-year-893]PN': 'PN',
'Šamaš-belu-uṣur[governor-of-Kalhu-and-eponym-of-the-years-864-and-851]PN': 'PN',
'Šamaš-bunaya[1]PN': 'PN',
'Šamaš-dala[1]PN': 'PN',
'Šamaš-dari[1]PN': 'PN',
'Šamaš-daʾʾinanni[1]PN': 'PN',
'Šamaš-deni-amur[1]PN': 'PN',
'Šamaš-deni-lamur[1]PN': 'PN',
'Šamaš-edu-lešir[1]PN': 'PN',
'Šamaš-emuranni[1]PN': 'PN',
'Šamaš-ereš[1]PN': 'PN',
'Šamaš-eriba[1]PN': 'PN',
'Šamaš-ibni[1]PN': 'PN',
'Šamaš-ibni[leader-of-the-Bit-Dakkuri]RN': 'RN',
'Šamaš-iddin[1]PN': 'PN',
'Šamaš-iddina[1]PN': 'PN',
'Šamaš-idri[1]PN': 'PN',
'Šamaš-ilaya[1]PN': 'PN',
'Šamaš-ilaʾi[1]PN': 'PN',
'Šamaš-ilaʾi[eponym-of-the-year-818]PN': 'PN',
'Šamaš-ili[1]PN': 'PN',
'Šamaš-ilia[1]PN': 'PN',
'Šamaš-ilšu[1]PN': 'PN',
'Šamaš-immi[1]PN': 'PN',
'Šamaš-ipuš[1]PN': 'PN',
'Šamaš-iqbi[1]PN': 'PN',
'Šamaš-iqiš[1]PN': 'PN',
'Šamaš-iqiša[1]PN': 'PN',
'Šamaš-isseʾa[1]PN': 'PN',
'Šamaš-išmanni[1]PN': 'PN',
'Šamaš-kašid-ayabi[1]PN': 'PN',
'Šamaš-kašid-ayabi[governor-of-Ashdod-and-eponym-of-the-year-669]PN': 'PN',
'Šamaš-kašid-ayyabi[1]PN': 'PN',
'Šamaš-kenu-balliṭ[1]PN': 'PN',
'Šamaš-kenu-dugul[1]PN': 'PN',
'Šamaš-kenu-lešir[1]PN': 'PN',
'Šamaš-kenu-ušallim[1]PN': 'PN',
'Šamaš-kenu-uṣur[1]PN': 'PN',
'Šamaš-kettu-iddina[1]PN': 'PN',
'Šamaš-ki-x[1]PN': 'PN',
'Šamaš-killanni[1]PN': 'PN',
'Šamaš-kumua[goveronr-of-Arrapha-and-eponym-of-the-year-811]PN': 'PN',
'Šamaš-kumuʾa[1]PN': 'PN',
'Šamaš-leʾi[1]PN': 'PN',
'Šamaš-metu-uballiṭ[1]PN': 'PN',
'Šamaš-mudammiq[ruler-of-Babylonia]RN': 'RN',
'Šamaš-nadin-ahi[1]PN': 'PN',
'Šamaš-nammir[1]PN': 'PN',
'Šamaš-naplis[1]PN': 'PN',
'Šamaš-naʾdi[1]PN': 'PN',
'Šamaš-naʾid[1]PN': 'PN',
'Šamaš-naṣir[1]GN': 'GN',
'Šamaš-naṣir[1]PN': 'PN',
'Šamaš-nuri[1]PN': 'PN',
'Šamaš-nuri[eponym-of-the-year-866]PN': 'PN',
'Šamaš-nuri[governor-of-Guzanu]PN': 'PN',
'Šamaš-pirʾu-uṣur[1]PN': 'PN',
'Šamaš-qana[1]PN': 'PN',
'Šamaš-raʾim-ketti[1]PN': 'PN',
'Šamaš-remanni[1]PN': 'PN',
'Šamaš-reʾuwa[1]PN': 'PN',
'Šamaš-riqa[1]GN': 'GN',
'Šamaš-ruqaya[1]PN': 'PN',
'Šamaš-tabni-uṣur[1]PN': 'PN',
'Šamaš-tabši[1]PN': 'PN',
'Šamaš-taklak[1]PN': 'PN',
'Šamaš-tukultuʾa[1]PN': 'PN',
'Šamaš-uballiṭ[1]PN': 'PN',
'Šamaš-ukin[1]PN': 'PN',
'Šamaš-upahhir[1]PN': 'PN',
'Šamaš-x[1]PN': 'PN',
'Šamaš-yadaʾ[1]PN': 'PN',
'Šamaš-zeru-iqiša[1]PN': 'PN',
'Šamaš-zeru-uṣur[1]PN': 'PN',
'Šamaš-šallim-ahhe[1]PN': 'PN',
'Šamaš-šallim[1]PN': 'PN',
'Šamaš-šallimanni[1]PN': 'PN',
'Šamaš-šarrani[1]PN': 'PN',
'Šamaš-šarru-ibni[1]PN': 'PN',
'Šamaš-šarru-uṣur[1]PN': 'PN',
'Šamaš-šezib[1]PN': 'PN',
'Šamaš-šiʾi[1]PN': 'PN',
'Šamaš-šum-ukin[1]RN': 'RN',
'Šamaš-šuma-ukin[king-of-Babylon]RN': 'RN',
'Šamaš-šumu-ereš[1]PN': 'PN',
'Šamaš-šumu-iddina[1]PN': 'PN',
'Šamaš-šumu-iidina[1]PN': 'PN',
'Šamaš-šumu-lešir[1]PN': 'PN',
'Šamaš-šumu-ukin[1]PN': 'PN',
'Šamaš-šumu-ukin[1]RN': 'RN',
'Šamaš-šumu-uṣur[1]PN': 'PN',
'Šamaš-ḫiṭi[1]PN': 'PN',
'Šamaš-ṣabtanni[1]PN': 'PN',
'Šamaš-ṣalmu[1]DN': 'DN',
'Šamaš[1]DN': 'DN',
'Šamaʾ[1]PN': 'PN',
'Šamaʾgunu[1]PN': 'PN',
'Šamaʾunu[1]GN': 'GN',
'Šame-tabani[1]PN': 'PN',
'Šamgayani[1]PN': 'PN',
'Šamgayanu[1]PN': 'PN',
'Šamiku[1]PN': 'PN',
'Šammu-uballiṭ[1]PN': 'PN',
'Šamsi-uṣur[1]PN': 'PN',
'Šamsi-yada[1]PN': 'PN',
'Šamulu[1]PN': 'PN',
'Šamšani[1]PN': 'PN',
'Šamšanni-ilu[1]PN': 'PN',
'Šamšati[1]PN': 'PN',
'Šamšaya[1]DN': 'DN',
'Šamši-Adad[1]RN': 'RN',
'Šamši-Adad[Šamši-Adad-I-king-of-Assyria]RN': 'RN',
'Šamši-Adad[Šamši-Adad-V-king-of-Assyria]RN': 'RN',
'Šamši-Adad[Šamši-Adad-V]RN': 'RN',
'Šamši-Adad_I[son-of-Ila-kabkabu-vice-regent-of-Aššur]RN': 'RN',
'Šamši-Adad_V[king-of-Assyria]RN': 'RN',
'Šamši-abi[1]PN': 'PN',
'Šamši-ilat-wašṭi[1]PN': 'PN',
'Šamši-ilu[1]PN': 'PN',
'Šamši-ilu[commander-in-chief-and-eponym-of-the-years-780-770-752]PN': 'PN',
'Šamši-ilu[feld-marshal-and-eponym-of-the-years-780-770-752]PN': 'PN',
'Šamši-iqbi[1]PN': 'PN',
'Šamši-ukin[1]PN': 'PN',
'Šamši[1]PN': 'PN',
'Šamšia[1]PN': 'PN',
'Šamšu-matati[1]DN': 'DN',
'Šamšu[sun]DN': 'DN',
'Šamšua[1]PN': 'PN',
'Šamšya[1]PN': 'PN',
'Šanaštiku[1]SN': 'SN',
'Šangu-Adad[1]LN': 'LN',
'Šangu-Issar[1]PN': 'PN',
'Šangu-Ninurta[1]LN': 'LN',
'Šangu-Sippar[1]LN': 'LN',
'Šangu-Zariqu[1]LN': 'LN',
'Šanhara[1]SN': 'SN',
'Šania[1]PN': 'PN',
'Šanini-ay-irši[1]SN': 'SN',
'Šanugu[1]SN': 'SN',
'Šanumma[(a-name-of-Mars)]CN': 'CN',
'Šaparda[1]GN': 'GN',
'Šaparre[1]SN': 'SN',
'Šapatakuʾ[king-of-Meluhha]RN': 'RN',
'Šapazzu[1]GN': 'GN',
'Šapik-zeri[1]PN': 'PN',
'Šapik[1]PN': 'PN',
'Šapiku[1]PN': 'PN',
'Šapiya[1]SN': 'SN',
'Šapiʾ[1]PN': 'PN',
'Šaplaya[1]PN': 'PN',
'Šapparišu[1]SN': 'SN',
'Šappulu[1]PN': 'PN',
'Šar-Aššur[1]PN': 'PN',
'Šar-Issar[1]PN': 'PN',
'Šar-Nuri[1]PN': 'PN',
'Šar-ilani-il[1]PN': 'PN',
'Šar-ilani[1]PN': 'PN',
'Šar-ili[1]PN': 'PN',
'Šar-nuri[1]PN': 'PN',
'Šar-warri[1]PN': 'PN',
'Šar-x[1]PN': 'PN',
'Šara-x[1]SN': 'SN',
'Šaraššu[1]GN': 'GN',
'Šargaz[(part-of-Scorpius)]CN': 'CN',
'Šargaz[1]DN': 'DN',
'Šarhisa[1]PN': 'PN',
'Šari[1]PN': 'PN',
'Šaridu[1]PN': 'PN',
'Šarmu[1]PN': 'PN',
'Šarra[1]PN': 'PN',
'Šarragitu[1]GN': 'GN',
'Šarrahitu[1]DN': 'DN',
'Šarrani[1]PN': 'PN',
'Šarrat-Amqarruna[1]DN': 'DN',
'Šarrat-Der[1]DN': 'DN',
'Šarrat-Deri[1]DN': 'DN',
'Šarrat-Esaggil[1]DN': 'DN',
'Šarrat-Kidmuri[(Queen-of-Kidmuru)]DN': 'DN',
'Šarrat-Kidmuri[1]DN': 'DN',
'Šarrat-Kidmuri[Queen-of-Kidmuru]DN': 'DN',
'Šarrat-Ninua[(Queen-of-Nineveh)]DN': 'DN',
'Šarrat-Ninua[Queen-of-Nineveh]DN': 'DN',
'Šarrat-Nippur[1]DN': 'DN',
'Šarrat-eqi[1]DN': 'DN',
'Šarrat-nakkanti[1]DN': 'DN',
'Šarrat-nari[Lady-of-the-river]DN': 'DN',
'Šarrat-nipha[1]DN': 'DN',
'Šarrat-niphi[1]DN': 'DN',
'Šarrat-samma-ilaʾi[1]PN': 'PN',
'Šarrat-samme-ilaʾi[1]PN': 'PN',
'Šarrat-samme[1]DN': 'DN',
'Šarrat-šade[Lady-of-the-Mountain]DN': 'DN',
'Šarrat-šame[Queen-of-heaven-(Ištar)]DN': 'DN',
'Šarratu[(Queen)]DN': 'DN',
'Šarri[1]PN': 'PN',
'Šarru-Dariši[1]GN': 'GN',
'Šarru-Hattu-ipella[1]PN': 'PN',
'Šarru-ali[1]PN': 'PN',
'Šarru-amuranni[1]PN': 'PN',
'Šarru-bani[1]PN': 'PN',
'Šarru-dili[1]PN': 'PN',
'Šarru-duri[1]PN': 'PN',
'Šarru-emurani[1]PN': 'PN',
'Šarru-emuranni[1]PN': 'PN',
'Šarru-emuranni[2]PN': 'PN',
'Šarru-gabbu-uda[1]PN': 'PN',
'Šarru-hariaya[1]PN': 'PN',
'Šarru-hatti-ipel[1]PN': 'PN',
'Šarru-hatti-ipella[governor-of-the-cities-Ashur-Naṣibina-Ušalka-Kalhu-Masaka-and-eponym-of-the-years-831-and-815]PN': 'PN',
'Šarru-hattu-ipella[governor-of-the-cities-Ashur-NaṣibinaUšalka-Kalhu-Masaka-and-eponym-of-the-years-831-and-815]PN': 'PN',
'Šarru-hussanni[1]PN': 'PN',
'Šarru-ibni[1]PN': 'PN',
'Šarru-iddin[1]PN': 'PN',
'Šarru-iddina[1]GN': 'GN',
'Šarru-iddina[1]SN': 'SN',
'Šarru-idri[1]PN': 'PN',
'Šarru-ilaʾi[1]PN': 'PN',
'Šarru-iqbi[1]GN': 'GN',
'Šarru-iqbi[1]PN': 'PN',
'Šarru-iqbi[1]SN': 'SN',
'Šarru-isseʾa[1]PN': 'PN',
'Šarru-ken[Sargon-II]RN': 'RN',
'Šarru-kenu-uṣur[1]PN': 'PN',
'Šarru-kenu[1]PN': 'PN',
'Šarru-kettu-iram[1]PN': 'PN',
'Šarru-lu-dari[1]PN': 'PN',
'Šarru-lu-dari[king-of-Ashkelon]RN': 'RN',
'Šarru-lu-dari[ruler-of-Pelusium]PN': 'PN',
'Šarru-lu-daru[1]PN': 'PN',
'Šarru-metu-uballiṭ[1]PN': 'PN',
'Šarru-mitu-uballiṭ[1]PN': 'PN',
'Šarru-nadin-ahhe[1]PN': 'PN',
'Šarru-naʾid[1]PN': 'PN',
'Šarru-naṣir[1]PN': 'PN',
'Šarru-nuri[1]PN': 'PN',
'Šarru-reʾuʾa[1]PN': 'PN',
'Šarru-suri[1]PN': 'PN',
'Šarru-ukin[1]PN': 'PN',
'Šarru-ukin[Sargon-II-king-of-Assyria]RN': 'RN',
'Šarru-uṣur[1]PN': 'PN',
'Šarru-x-nu[1]PN': 'PN',
'Šarru-x[1]PN': 'PN',
'Šarru-šumu-kaʾʾin[1]PN': 'PN',
'Šarru[1]PN': 'PN',
'Šarru[King]CN': 'CN',
'Šarru[Regulus]CN': 'CN',
'Šartarpi[1]PN': 'PN',
'Šarum[1]SN': 'SN',
'Šarur[(part-of-Scorpius)]CN': 'CN',
'Šarur[1]DN': 'DN',
'Šarṣina[foreign-ruler]RN': 'RN',
'Šasanaku[1]GN': 'GN',
'Šat-iddina[1]SN': 'SN',
'Šataparnu[ruler-of-Urba-x]RN': 'RN',
'Šataqupi[ruler-of-Uppuria]RN': 'RN',
'Šatašpa[ruler-of-Saparda]RN': 'RN',
'Šatru[1]DN': 'DN',
'Šattera[1]GN': 'GN',
'Šaulanu[1]PN': 'PN',
'Šauška[1]DN': 'DN',
'Šazabina[1]GN': 'GN',
'Šazanuri[1]GN': 'GN',
'Šazi[1]DN': 'DN',
'Šazu[1]DN': 'DN',
'Šašamaya[1]PN': 'PN',
'Šaši[1]PN': 'PN',
'Šašin[1]PN': 'PN',
'Šašma[1]PN': 'PN',
'Šaʾimerišu[Damascus]GN': 'GN',
'Še-x-ku[1]PN': 'PN',
'Šebūti[1]MN': 'MN',
'Šehṭu[Mercury]CN': 'CN',
'Šelebu[1]PN': 'PN',
'Šelebu[Fox-(a-star)]CN': 'CN',
'Šelebu[Fox]CN': 'CN',
'Šelebuya[1]PN': 'PN',
'Šelepu[1]PN': 'PN',
'Šelihiram[1]SN': 'SN',
'Šelubu[1]PN': 'PN',
'Šem-x[1]PN': 'PN',
'Šemahu[1]PN': 'PN',
'Šemtarru[attendant-of-the-king-of-Carchemish]PN': 'PN',
'Šenusahi[1]PN': 'PN',
'Šep-Adad[1]PN': 'PN',
'Šep-Aya[1]PN': 'PN',
'Šep-Aššur-aṣbat[1]PN': 'PN',
'Šep-Aššur[1]PN': 'PN',
'Šep-Bessi[1]PN': 'PN',
'Šep-Inurta-aṣbat[1]PN': 'PN',
'Šep-Issar-aṣbat[1]PN': 'PN',
'Šep-Issar[1]PN': 'PN',
'Šep-Issar[governor-of-Naṣibina-and-eponym-of-the-year-800]PN': 'PN',
'Šep-Nabu[1]PN': 'PN',
'Šep-x[1]PN': 'PN',
'Šep-Šamaš[1]PN': 'PN',
'Šep-Šamaš[governor-of-Isana-and-eponym-of-the-year-790]PN': 'PN',
'Šep-šarri[1]PN': 'PN',
'Šep-šarri[city-lord-of-Šurgadia]RN': 'RN',
'Šep-šarri[eponym-of-the-year-835]PN': 'PN',
'Šepe-Aššur[1]PN': 'PN',
'Šepe-Inurta-aṣbat[1]PN': 'PN',
'Šepe-Šamaš[1]PN': 'PN',
'Šepi[1]PN': 'PN',
'Šer-barakka[1]PN': 'PN',
'Šer-barakki[1]PN': 'PN',
'Šer-dala[1]PN': 'PN',
'Šer-idri[1]PN': 'PN',
'Šer-ilaya[1]PN': 'PN',
'Šer-ilaʾi[1]PN': 'PN',
'Šer-lutbe[1]PN': 'PN',
'Šer-manani[1]PN': 'PN',
'Šer-nuri[1]PN': 'PN',
'Šer-tallaktu[1]PN': 'PN',
'Šer-uarri[1]PN': 'PN',
'Šer-x[Šubrian-prince]RN': 'RN',
'Šera-ahhe[1]PN': 'PN',
'Šeria[1]PN': 'PN',
'Šeriš[1]DN': 'DN',
'Šeru[1]DN': 'DN',
'Šerua[1]DN': 'DN',
'Šerum-x[1]PN': 'PN',
'Šeruʾa-eṭerat[1]PN': 'PN',
'Šeruʾa[1]DN': 'DN',
'Šeršeri[1]DN': 'DN',
'Šerʾi-eburi[(Elamite-name-of-the-third-month)]N': 'MN',
'Šerʾi-erēši[1]MN': 'MN',
'Šerʾu[Furrow]CN': 'CN',
'Šerʾu[Spica-(in-Virgo)]CN': 'CN',
'Šerʾu[furrow]CN': 'CN',
'Šeyak[Mount-Šeyak]GN': 'GN',
'Šeššayu[1]PN': 'PN',
'Šeššayyu[1]PN': 'PN',
'Šeʾ-ita[1]PN': 'PN',
'Šeʾi-Aššur[1]PN': 'PN',
'Šeʾi-Aššur[governor-of-the-city-Kilizu-and-eponym-of-the-year-909]PN': 'PN',
'Šeʾi-Issar[1]PN': 'PN',
'Šeʾu[1]PN': 'PN',
'Ši-UD-daku[1]PN': 'PN',
'Ši-UD-x-ha[1]PN': 'PN',
'Ši-eše[1]PN': 'PN',
'Ši-xia[1]PN': 'PN',
'Šibani[1]PN': 'PN',
'Šibaniba[1]GN': 'GN',
'Šibaniba[1]SN': 'SN',
'Šibara[1]GN': 'GN',
'Šibartu[1]GN': 'GN',
'Šibhiniš[1]GN': 'GN',
'Šibhiniš[1]SN': 'SN',
'Šibirtu[1]GN': 'GN',
'Šibu[Old-Man]CN': 'CN',
'Šibu[Perseus]CN': 'CN',
'Šibše[1]PN': 'PN',
'Šibṭuru[1]GN': 'GN',
'Šidada[1]DN': 'DN',
'Šiddi-hiriti[1]GN': 'GN',
'Šiddiasika[1]GN': 'GN',
'Šiddukišarra[1]DN': 'DN',
'Šidiqani[1]PN': 'PN',
'Šidir-parna[city-lord-of-Patušarra]PN': 'PN',
'Šidiraššura[Median-ruler-of-Irnisa]RN': 'RN',
'Šigišu[1]SN': 'SN',
'Šihṭu[Mercury]CN': 'CN',
'Šikaggu[1]DN': 'DN',
'Šikrakki[Mount-Šikrakki]GN': 'GN',
'Šilaia[1]SN': 'SN',
'Šilibtu[1]SN': 'SN',
'Šiltahanu[1]DN': 'DN',
'Šilum[ruler-of-Hasmani]RN': 'RN',
'Šiluri[1]PN': 'PN',
'Šimaliya[1]DN': 'DN',
'Šimaluʾa[1]DN': 'DN',
'Šimanu[1]PN': 'PN',
"Šimat-belet-ali['Fate-of-the-Lady-of-the-City']DN": '<stop>',
'Šimati[the-Fates]DN': 'DN',
'Šimbur[1]PN': 'PN',
'Šimirra[1]GN': 'GN',
'Šimkaya[1]PN': 'PN',
'Šimki-Adad[1]PN': 'PN',
'Šimki-Aya[1]PN': 'PN',
'Šimu[1]GN': 'GN',
'Šimu[1]SN': 'SN',
'Šimut[1]DN': 'DN',
'Šina-marati[1]DN': 'DN',
'Šindarara[1]SN': 'SN',
'Šingibutu[1]GN': 'GN',
'Šinuhtu[1]SN': 'SN',
"Šinunutu['Swallo-star'-(part-of-Pisces)]CN": '<stop>',
"Šinunutu['Swallow-star'-(part-of-Pisces)]CN": '<stop>',
'Šinunutu[Swallow]CN': 'CN',
'Šipir-šulmi-amat-šarrišu[1]SN': 'SN',
'Šipur[1]SN': 'SN',
'Šiqila[fortress-commander]PN': 'PN',
'Širiš[(god-of-brewing)]DN': 'DN',
'Širpi-x[1]SN': 'SN',
'Širʾi-ebūri[1]MN': 'MN',
'Šissa[1]DN': 'DN',
'Šitabni[1]GN': 'GN',
'Šitaddaru[Orion]CN': 'CN',
'Šitagam[(reading-unknown)]DN': 'DN',
'Šitamme-karabu[1]DN': 'DN',
'Šitamrat[1]GN': 'GN',
'Šitaqupa[Median-city-lord]RN': 'RN',
'Šiti-tabni[1]PN': 'PN',
'Šitiuaria[1]SN': 'SN',
'Šiure[1]PN': 'PN',
'Šiyautu[Siut]SN': 'SN',
'Šiyu[1]PN': 'PN',
'Šišil[1]GN': 'GN',
'Šišlu[1]GN': 'GN',
'Šu-x-x[1]GN': 'GN',
'Šu-x[1]SN': 'SN',
'Šua[foreign-ruler]RN': 'RN',
'Šuandahul[1]SN': 'SN',
'Šuanna[Babylon]QN': 'QN',
'Šubaru[1]GN': 'GN',
'Šubi-il[1]PN': 'PN',
'Šubria[1]GN': 'GN',
'Šubriaya[Šubrian]GN': 'GN',
'Šubru[1]GN': 'GN',
'Šudanu[1]DN': 'DN',
'Šudu[1]GN': 'GN',
'Šuhu[1]SN': 'SN',
'Šuhukinsu[1]PN': 'PN',
'Šuhupa[1]GN': 'GN',
'Šukanaya[1]DN': 'DN',
'Šuklulu[1]PN': 'PN',
'Šukudu[1]CN': 'CN',
'Šukudu[Arrow-star]CN': 'CN',
'Šukudu[Arrow]CN': 'CN',
'Šukudu[Sirius]CN': 'CN',
'Šukurgallu[1]DN': 'DN',
'Šula[1]PN': 'PN',
'Šulak[1]DN': 'DN',
'Šulaya[1]GN': 'GN',
'Šulaya[1]PN': 'PN',
'Šulgi[1]RN': 'RN',
'Šulgi[king-of-Ur]RN': 'RN',
'Šullum[1]PN': 'PN',
'Šulluma[1]PN': 'PN',
'Šullumaya[1]PN': 'PN',
'Šullumu[1]PN': 'PN',
'Šulmanu-gimillu-kaʾʾin[1]PN': 'PN',
'Šulmanu-šangu-uṣur[1]PN': 'PN',
'Šulme-raʾim[1]PN': 'PN',
'Šulmitu[1]PN': 'PN',
'Šulmu-Adad[1]PN': 'PN',
'Šulmu-Aya[1]PN': 'PN',
'Šulmu-Bel-Arrapha[1]PN': 'PN',
'Šulmu-Bel-lašme[1]PN': 'PN',
'Šulmu-Issar[1]PN': 'PN',
'Šulmu-ahhe[1]PN': 'PN',
'Šulmu-aḫḫe[1]PN': 'PN',
'Šulmu-bel-ašme[1]PN': 'PN',
'Šulmu-belati[1]SN': 'SN',
'Šulmu-beli-lamur[1]PN': 'PN',
'Šulmu-beli-lamur[governor-of-Arzuhina-and-eponym-of-the-year-839]PN': 'PN',
'Šulmu-beli-lašme[1]PN': 'PN',
'Šulmu-beli-lašme[governor-of-dēr-and-eponym-of-the-year-670]PN': 'PN',
'Šulmu-beli-lušme[1]PN': 'PN',
'Šulmu-beli[1]PN': 'PN',
'Šulmu-beli[Governor-of-Talmusi-and-eponym-of-the-year-696]PN': 'PN',
'Šulmu-beli[governor-of-Talmusu]PN': 'PN',
'Šulmu-birati[1]GN': 'GN',
'Šulmu-ereš[1]PN': 'PN',
'Šulmu-lamur[1]PN': 'PN',
'Šulmu-mar-šarri[1]PN': 'PN',
'Šulmu-mat-Aššur[1]PN': 'PN',
'Šulmu-mati[1]PN': 'PN',
'Šulmu-x[1]PN': 'PN',
'Šulmu-šarri[1]PN': 'PN',
'Šulpae[1]DN': 'DN',
'Šulpaea[1]DN': 'DN',
'Šulpaguna[1]DN': 'DN',
'Šulpaʾamaša[1]DN': 'DN',
'Šulpaʾe[Jupiter]CN': 'CN',
'Šulu-x[1]PN': 'PN',
'Šulusunu[foreign-ruler]RN': 'RN',
'Šulusunu[ruler-of-Harna]RN': 'RN',
'Šum-ukin[1]PN': 'PN',
'Šuma[foreign-ruler]RN': 'RN',
'Šumah[(name-of-a-city-gate-in-Assur)]GN': 'GN',
'Šumattu[1]PN': 'PN',
'Šumaya[1]PN': 'PN',
'Šumeru[Sumer]GN': 'GN',
'Šumma-Adad[1]PN': 'PN',
'Šumma-Aššur[1]PN': 'PN',
'Šumma-Iau[1]PN': 'PN',
'Šumma-Nabu[1]PN': 'PN',
'Šumma-Yau[1]PN': 'PN',
'Šumma-abu[1]PN': 'PN',
'Šumma-ahhe[1]PN': 'PN',
'Šumma-ahu[1]PN': 'PN',
'Šumma-ibašši-kettu[1]PN': 'PN',
'Šumma-ilani[1]PN': 'PN',
'Šumma-ilaʾi[1]PN': 'PN',
'Šumma-ilu[1]PN': 'PN',
'Šumma-tazib[1]PN': 'PN',
'Šumma-tašezib[1]PN': 'PN',
'Šumma-ussezib[1]PN': 'PN',
'Šumma-x[1]PN': 'PN',
'Šumma-šarru[1]PN': 'PN',
'Šummušra[Median-ruler-of-Qarkasia]RN': 'RN',
'Šumu-iddin[1]PN': 'PN',
'Šumu-iddina[1]PN': 'PN',
'Šumu-ken[1]PN': 'PN',
'Šumu-lešir[1]PN': 'PN',
'Šumu-libši[1]PN': 'PN',
'Šumu-ukin[1]PN': 'PN',
'Šumudu[1]DN': 'DN',
'Šumurza[1]SN': 'SN',
'Šune[1]PN': 'PN',
'Šunippur[1]DN': 'DN',
'Šunu-ahhe[1]PN': 'PN',
'Šupa[1]CN': 'CN',
'Šupaki[1]PN': 'PN',
'Šuqamuna[1]DN': 'DN',
'Šura[1]SN': 'SN',
'Šurda[1]GN': 'GN',
'Šurda[Mount-Šurda]GN': 'GN',
'Šurgadia[1]SN': 'SN',
'Šuri[1]GN': 'GN',
'Šuriha-ilaʾi[1]PN': 'PN',
'Šuriha[1]DN': 'DN',
"Šurinnu['Emblem']DN": '<stop>',
'Šuru[1]GN': 'GN',
'Šuruman[1]GN': 'GN',
'Šurši[1]PN': 'PN',
'Šusanqu[1]PN': 'PN',
'Šutirna[Median-Ruler]RN': 'RN',
'Šutur-Nahudu[Šutur-Nahhunte-II-king-of-Elam]RN': 'RN',
'Šutur-Nahundi[ruler-of-Hidalu]PN': 'PN',
'Šutur-Nahundi[Šutruk-Nahhunte-II-king-of-Elam]RN': 'RN',
'Šutur-nahundi[Šutruk-Nahhunte-II-king-of-Elam]RN': 'RN',
'Šuzianna[1]DN': 'DN',
'Šuzubu[1]PN': 'PN',
'Šuzubu[Mušezib-Marduk-king-of-Babylon]RN': 'RN',
'Šuzubu[Nergal-ušezib-usurper-king-of-Babylon]RN': 'RN',
'Šušan[Susa]GN': 'GN',
'Šušan[Susa]SN': 'SN',
'Šušari[1]SN': 'SN',
'Šâti-Enlil[1]PN': 'PN',
'Šēr-šumu-iddina[1]PN': 'PN',
'Šītamrat[1]SN': 'SN',
'Šū-Sîn[1]RN': 'RN',
'ša[of]DET': '<stop>',
'ša[that]REL': '<stop>',
'ša[the-one-of]DP': '<stop>',
'šalaššerû[thirteenth]AJ': '<stop>',
'šalânū-[without]PRP': '<stop>',
'šalāš[three]NU': '<stop>',
'šalāšiu[third]NU': '<stop>',
'šalāšu[do-for-the-third-time]V': '<stop>',
'šalāšī-[three-times]AV': '<stop>',
'šalāšī-[thrice]AV': '<stop>',
'šalāšī[thrice]AV': '<stop>',
'šalāšīšu[three-times]AV': '<stop>',
'šalšiānu[for-the-third-time]AV': '<stop>',
'šalšiš[thirdly]AV': '<stop>',
'šalšu[third]AJ': '<stop>',
'šalšu[third]NU': '<stop>',
'šanabi[two-thirds]NU': '<stop>',
'šaniānu[secondly]AV': '<stop>',
'šanîš[otherwise]AV': '<stop>',
'šanîš[otherwise]N': '<stop>',
'šanîš[secondly]AV': '<stop>',
'šanû[(an)other-one]N': '<stop>',
'šanû[(an)other]AJ': '<stop>',
'šanû[do-twice]V': '<stop>',
'šanû[for-the-second-time]AV': '<stop>',
'šanû[second-one]N': '<stop>',
'šanû[second]AJ': '<stop>',
'šanû[second]NU': '<stop>',
'šanûti-[for-the-second-time]AV': '<stop>',
'šanûtī-[for-the-second-time]AV': '<stop>',
'šanûtī[for-the-second-time]AV': '<stop>',
'šanītu[a-second-time]AV': '<stop>',
'šaplānu[beneath]PRP': '<stop>',
'šaplānu[underneath]AV': '<stop>',
'še[call]V/t': '<stop>',
'šeg[agree]V/t': '<stop>',
'šeššu[six]NU': '<stop>',
'šeššu[sixth]AJ': '<stop>',
'šeššu[sixth]NU': '<stop>',
'šeššīšu[six-times]AV': '<stop>',
'šid[count]V/t': '<stop>',
'šihlu[second-one]N': '<stop>',
'šihlu[second-rate]AJ': '<stop>',
'šina[they-(f.)]IP': '<stop>',
'šina[they]IP': '<stop>',
'šina[two]NU': '<stop>',
'šinnû[two-each]NU': '<stop>',
'šinā[two]N': '<stop>',
'šināti[them]IP': '<stop>',
'šinīšu[twice]AV': '<stop>',
'šinīšu[twice]N': '<stop>',
'šinīšu[twice]NU': '<stop>',
'šinšariu[twelfth]AJ': '<stop>',
'šinšeret[twelve]NU': '<stop>',
'šittān[two-thirds]NU': '<stop>',
'šiāti[(of)-her]IP': '<stop>',
'šiāti[her]IP': '<stop>',
'šiāšim[to-her]IP': '<stop>',
'šub[fall]V/i': '<stop>',
'šuh[on-the-subject-of]PRP': '<stop>',
'šuluštu[one-third]NU': '<stop>',
'šum[give]V/t': '<stop>',
'šum[slaughter]V/t': '<stop>',
'šum[the-sign-TAG]N': '<stop>',
'šumma[if]CNJ': '<stop>',
'šumma[if]MOD': '<stop>',
'šunu[they]IP': '<stop>',
'šunātunu[those]DP': '<stop>',
'šunātunu[those]IP': '<stop>',
'šunāya[two-each]NU': '<stop>',
'šunāšunu[to-them]IP': '<stop>',
'šunāʾa[two-each]AV': '<stop>',
'šunāʾa[two-each]NU': '<stop>',
'šunūti[them]IP': '<stop>',
'šuāti[him]IP': '<stop>',
'šuāti[him]PP': '<stop>',
'šuātina[those]DP': '<stop>',
'šuātina[those]IP': '<stop>',
'šuātunu[those]DP': '<stop>',
'šuātunu[those]IP': '<stop>',
'šuāšim[to-him]IP': '<stop>',
'šuāšu[to-him]IP': '<stop>',
'šuš[cover]V/t': '<stop>',
'šušru[distressed]V/i': '<stop>',
'šâti[him]IP': '<stop>',
'šâtina[those]DP': '<stop>',
'šâtina[those]IP': '<stop>',
'šâtu[him]IP': '<stop>',
'šâtunu[these]DP': '<stop>',
'šâtunu[those]DP': '<stop>',
'šâtunu[those]IP': '<stop>',
'šâša[to-her]IP': '<stop>',
'šâšina[those]DP': '<stop>',
'šâšina[those]IP': '<stop>',
'šâšu[(to/of)-him]IP': '<stop>',
'šâšu[him]IP': '<stop>',
'šâšunu[(to/of)-them]IP': '<stop>',
'šû[his]PP': '<stop>',
'šû[it]IP': '<stop>',
'šār[3600]NU': '<stop>',
'šār[three-thousand-six-hundred]NU': '<stop>',
'šāt[who(m)]DET': '<stop>',
'šāšu[him]IP': '<stop>',
'šī[she]IP': '<stop>',
'šīti[she]IP': '<stop>',
'šū[he]IP': '<stop>',
'šūt[because-of]PRP': '<stop>',
'šūt[he]IP': '<stop>',
'šūt[who(m)]DET': '<stop>',
'šūt[who]REL': '<stop>',
'šūtu[he]IP': '<stop>',
'šūtu[him]IP': '<stop>',
'šūši[sixty]NU': '<stop>',
"ū'a[woe!]J": '<stop>',
'ū[or]CNJ': '<stop>',
'ūla[or]AV': '<stop>',
'ūlū[or]CNJ': '<stop>',
'ūʾa[woe!]J': '<stop>',
'ūʾa[woe!]N': '<stop>',
'ʾAmqa-x-ruṣu[1]SN': 'SN',
'ʾAtḥar-šarru-uṣur[1]PN': 'PN',
'ʾDL-x[1]PN': 'PN',
'ʾŠNRL[1]PN': 'PN',
'Ḫa-x-i[1]PN': 'PN',
'Ḫa-x[1]PN': 'PN',
'Ḫabuṣu[1]PN': 'PN',
'Ḫalbišu[1]PN': 'PN',
'Ḫaldi-ilaya[1]PN': 'PN',
'Ḫalli[1]PN': 'PN',
'Ḫalliṣu[1]PN': 'PN',
'Ḫalmusu[1]PN': 'PN',
'Ḫampute[1]PN': 'PN',
'Ḫananu[1]PN': 'PN',
'Ḫaninaya[1]PN': 'PN',
'Ḫanunu[1]PN': 'PN',
'Ḫanzabaya[1]PN': 'PN',
'Ḫanṣî[1]PN': 'PN',
'Ḫariruri[1]PN': 'PN',
'Ḫarmaku[1]PN': 'PN',
'Ḫarranayyu[1]PN': 'PN',
'Ḫarraya[1]PN': 'PN',
'Ḫartibu[1]PN': 'PN',
'Ḫarua[1]PN': 'PN',
'Ḫaruaṣi[1]PN': 'PN',
'Ḫattianu[1]PN': 'PN',
'Ḫawirta-x[1]PN': 'PN',
'Ḫazalum[1]PN': 'PN',
'Ḫazaqi-Yau[1]SN': 'SN',
'Ḫazuge[1]PN': 'PN',
'Ḫašana[1]PN': 'PN',
'Ḫi-x[1]PN': 'PN',
'Ḫidatanu[1]PN': 'PN',
'Ḫilqi-Yau[1]PN': 'PN',
'Ḫiṭubarra[1]PN': 'PN',
'Ḫulayyu[1]PN': 'PN',
'Ḫuḫabašu[1]PN': 'PN',
'ḫamiššeret[fifteen]NU': '<stop>',
'Ṣab-Adad[1]GN': 'GN',
'Ṣabat-lukun[1]GN': 'GN',
'Ṣabatti[1]PN': 'PN',
'Ṣabbutanu[1]PN': 'PN',
'Ṣabini[ruler-in-Zamua]RN': 'RN',
'Ṣabissu-likun[1]SN': 'SN',
'Ṣabit-akšudu[1]SN': 'SN',
'Ṣabnuti[Sebennytos]SN': 'SN',
'Ṣabu-damqu[1]PN': 'PN',
'Ṣadduru[1]PN': 'PN',
'Ṣaha[1]PN': 'PN',
'Ṣahrina[1]SN': 'SN',
'Ṣaiadu[1]PN': 'PN',
'Ṣaidina[1]GN': 'GN',
'Ṣaidini[1]PN': 'PN',
'Ṣala-il[1]PN': 'PN',
'Ṣalahatu[1]SN': 'SN',
'Ṣalam-ahhe[1]PN': 'PN',
'Ṣalam-šamši[1]DN': 'DN',
'Ṣalam-šarri-iqbi[1]PN': 'PN',
'Ṣalam-šarri[1]DN': 'DN',
'Ṣalam-šarri[royal-statue]DN': 'DN',
'Ṣalamu[1]PN': 'PN',
'Ṣalayu[1]PN': 'PN',
'Ṣalbatanu[Mars]CN': 'CN',
'Ṣalimtu[1]PN': 'PN',
'Ṣalla[1]PN': 'PN',
'Ṣallaia[1]PN': 'PN',
'Ṣallam-šarri-iqbi[1]PN': 'PN',
'Ṣallaya[1]PN': 'PN',
'Ṣalli-ibši[1]GN': 'GN',
'Ṣalliya[1]PN': 'PN',
'Ṣalmu-ahhuti[1]PN': 'PN',
'Ṣalmu-aḫḫe[1]PN': 'PN',
'Ṣalmu-imme[1]PN': 'PN',
'Ṣalmu-šarri-iqbi[1]PN': 'PN',
'Ṣalmu-šarru-iqbi[1]PN': 'PN',
"Ṣalmu['Image']DN": '<stop>',
'Ṣalmu[(divine)-image]DN': 'DN',
'Ṣalmu[1]PN': 'PN',
'Ṣalmuti[1]PN': 'PN',
'Ṣan-Ṣaruru[1]PN': 'PN',
'Ṣanṣuru[1]PN': 'PN',
'Ṣapanu[1]PN': 'PN',
'Ṣapuna[Mount-Ṣapuna]GN': 'GN',
'Ṣapunu[1]PN': 'PN',
'Ṣariptu[Ṣarepta]SN': 'SN',
'Ṣaruru-iqbi[1]PN': 'PN',
'Ṣayuran[1]SN': 'SN',
'Ṣaʾnu[Tanis]SN': 'SN',
'Ṣaṣu[1]GN': 'GN',
'Ṣela[1]GN': 'GN',
'Ṣeranu[1]PN': 'PN',
'Ṣi-Hu[1]PN': 'PN',
'Ṣi-Huru[1]PN': 'PN',
'Ṣi-Huru[official-appointed-to-govern-Aššur-massu-urappiš]PN': 'PN',
'Ṣi-hu[1]PN': 'PN',
'Ṣi-ḫu[ruler-of-Siut]RN': 'RN',
'Ṣiamaninu[1]SN': 'SN',
'Ṣibar[1]GN': 'GN',
'Ṣibar[1]SN': 'SN',
'Ṣibara[1]SN': 'SN',
'Ṣibarayu[of-Ṣibar]EN': '<stop>',
'Ṣibit-ali[1]PN': 'PN',
'Ṣibtu-ša-Makka-me[1]SN': 'SN',
'Ṣibtu[1]GN': 'GN',
'Ṣibtu[1]SN': 'SN',
'Ṣidqa[1]PN': 'PN',
'Ṣidqa[king-of-Ashkelon]RN': 'RN',
'Ṣidqayyu[1]PN': 'PN',
'Ṣidqi-il[1]PN': 'PN',
'Ṣidqi-il[governor-of-Tušhan-and-eponym-of-the-year-764]PN': 'PN',
'Ṣidqi[1]PN': 'PN',
'Ṣidunu[1]GN': 'GN',
'Ṣidunu[Sidon]GN': 'GN',
'Ṣidunu[Sidon]SN': 'SN',
'Ṣihati[1]PN': 'PN',
'Ṣihu[1]PN': 'PN',
'Ṣil-Adad[1]PN': 'PN',
'Ṣil-Aššur-allak[1]PN': 'PN',
'Ṣil-Aššur[1]PN': 'PN',
'Ṣil-Bel-dalli[1]PN': 'PN',
'Ṣil-Bel[1]PN': 'PN',
'Ṣil-Bel[chief-cupbearer-and-eponym-of-the-year-806]PN': 'PN',
'Ṣil-Issar[1]PN': 'PN',
'Ṣil-Issar[governor-of-the-city-Arbail-and-eponym-of-the-year-787]PN': 'PN',
'Ṣil-Mullissu[1]PN': 'PN',
'Ṣil-Nabu[1]PN': 'PN',
'Ṣil-Nanaya[1]PN': 'PN',
'Ṣil-Nannaya[1]PN': 'PN',
'Ṣil-Sin[1]PN': 'PN',
'Ṣil-Šamaš[1]PN': 'PN',
'Ṣil-šarri[1]PN': 'PN',
'Ṣilganga[1]GN': 'GN',
'Ṣillaya[1]PN': 'PN',
'Ṣilli-Adad[1]PN': 'PN',
'Ṣilli-Bel-Isana[1]PN': 'PN',
'Ṣilli-Bel-Tue[1]PN': 'PN',
'Ṣilli-Bel[king-of-Gaza]RN': 'RN',
'Ṣilli-Issar[1]PN': 'PN',
'Ṣilli-Nanaya[1]PN': 'PN',
'Ṣilli-bani[1]PN': 'PN',
'Ṣilli-x[1]PN': 'PN',
'Ṣilli-Šamaš[1]PN': 'PN',
'Ṣilli[1]PN': 'PN',
'Ṣimirra[1]GN': 'GN',
'Ṣimirra[1]SN': 'SN',
'Ṣira[1]PN': 'PN',
'Ṣiri[1]PN': 'PN',
'Ṣirina[1]GN': 'GN',
'Ṣitaš[1]MN': 'MN',
'Ṣiyu[1]PN': 'PN',
'Ṣizu[1]PN': 'PN',
'Ṣiʾnu[Pelusium]SN': 'SN',
'Ṣiḫayyu[1]PN': 'PN',
'Ṣiṣanu[1]PN': 'PN',
'Ṣiṣi[1]PN': 'PN',
'Ṣiṣṣirtu[1]GN': 'GN',
'Ṣiṣṣirtu[1]SN': 'SN',
'Ṣubara[1]GN': 'GN',
'Ṣubu[1]PN': 'PN',
'Ṣuhru[1]PN': 'PN',
'Ṣululu[1]PN': 'PN',
'Ṣumaššeri[1]PN': 'PN',
'Ṣupat[1]GN': 'GN',
'Ṣuppa[1]GN': 'GN',
'Ṣupru[1]SN': 'SN',
'Ṣurraya[Tyrian]GN': 'GN',
"Ṣurru['Obsidian'-(a-star-in-Scorpius)]CN": '<stop>',
'Ṣurru[Tyre]GN': 'GN',
'Ṣurru[Tyre]SN': 'SN',
'Ṣuršibu[1]PN': 'PN',
'Ṣuṣa[1]PN': 'PN',
'Ṣuṣanu[1]GN': 'GN',
'Ṣuṣi[1]GN': 'GN',
'Ṣuṣu[1]PN': 'PN',
'Ṣuṣu[1]SN': 'SN',
'Ṭab-Bel[1]PN': 'PN',
'Ṭab-Dadi[1]PN': 'PN',
'Ṭab-Inurta[1]PN': 'PN',
'Ṭab-Inurta[eponym-of-the-year-843]PN': 'PN',
'Ṭab-Seʾ[1]PN': 'PN',
'Ṭab-alu[1]PN': 'PN',
'Ṭab-bel[governor-of-Amedi-and-eponym-of-the-year-762]PN': 'PN',
'Ṭab-bet-Issar[1]PN': 'PN',
'Ṭab-kar-Aššur[1]PN': 'PN',
'Ṭab-kar-Aššur[eponym-of-the-year-891]PN': 'PN',
'Ṭab-la-kum[1]PN': 'PN',
'Ṭab-la-kunu[1]PN': 'PN',
'Ṭab-mitunu[1]PN': 'PN',
'Ṭab-rigimat-Adad[1]PN': 'PN',
'Ṭab-ruhti[1]PN': 'PN',
'Ṭab-sa-x[1]PN': 'PN',
'Ṭab-salamu[1]PN': 'PN',
'Ṭab-x[1]PN': 'PN',
'Ṭab-šar-...[1]PN': 'PN',
'Ṭab-šar-Adad[1]PN': 'PN',
'Ṭab-šar-Arbail[1]PN': 'PN',
'Ṭab-šar-Aššur[1]PN': 'PN',
'Ṭab-šar-Aššur[chamberlain-of-Sargon-II]PN': 'PN',
'Ṭab-šar-Esagil[1]PN': 'PN',
'Ṭab-šar-Issar[1]PN': 'PN',
'Ṭab-šar-Nabu[1]PN': 'PN',
'Ṭab-šar-Saggil[1]PN': 'PN',
'Ṭab-šar-Sin[1]PN': 'PN',
'Ṭab-šar-ili[1]PN': 'PN',
'Ṭab-šar-papahi[1]PN': 'PN',
'Ṭab-šar-x[1]PN': 'PN',
'Ṭab-šarri[1]PN': 'PN',
'Ṭab-ṣil-Adad[1]PN': 'PN',
'Ṭab-ṣil-Ešarra[1]PN': 'PN',
'Ṭab-ṣil-Marduk[1]PN': 'PN',
'Ṭab-ṣil-šarri[1]PN': 'PN',
'Ṭabanu[1]PN': 'PN',
'Ṭabete[1]GN': 'GN',
"Ṭabi-supuršu['Its-Fold-is-Pleasant']ON": '<stop>',
'Ṭabi-utul-Enlil[1]DN': 'DN',
'Ṭabi[1]PN': 'PN',
'Ṭabih-kari[(a-family-name)]PN': 'PN',
'Ṭabihu[1]LN': 'LN',
'Ṭabihu[1]PN': 'PN',
'Ṭabitu[1]SN': 'SN',
'Ṭabiya[1]LN': 'LN',
'Ṭabiya[1]PN': 'PN',
'Ṭabnayyu[1]PN': 'PN',
'Ṭabtaya[1]GN': 'GN',
'Ṭabu-ahhe[1]PN': 'PN',
'Ṭabunu[1]PN': 'PN',
'Ṭabussu[1]PN': 'PN',
'Ṭaliya[1]PN': 'PN',
'Ṭebet[1]MN': 'MN',
'Ṭebetu[1]MN': 'MN',
'Ṭebetu[Tebet]MN': 'MN',
'Ṭiri[1]PN': 'PN',
'Ṭubu-salumu[1]PN': 'PN',
'Ṭubunu[1]GN': 'GN',
'Ṭudi[1]PN': 'PN',
'Ṭuduti[1]PN': 'PN',
'Ṭuhi[1]PN': 'PN',
'Ṭuki[1]PN': 'PN',
'Ṭunbaun[1]PN': 'PN',
'Ṭunibunu[1]GN': 'GN',
'Ṭupliaš[1]PN': 'PN',
'Ṭupusu[father-of-Labṭuru-ruler-of-the-land-Nirdun]PN': 'PN',
'Ṭuri-baltu[1]PN': 'PN',
'Ṭuri-rame[1]PN': 'PN',
'Ṭuri[1]PN': 'PN',
'Ṭurinaqadina[1]GN': 'GN',
'Ṭuruba[1]PN': 'PN',
'Ṭurubalte[1]PN': 'PN',
'Ṭurusu[1]PN': 'PN',
'Ṭurušpa[1]GN': 'GN',
'Ṭurušpa[1]SN': 'SN',
'Ṭusi[1]PN': 'PN',
'Ṭuwa[1]PN': 'PN',
'Ṭuyaʾti[1]GN': 'GN',
'Ṭuʾa-abi[1]GN': 'GN',
'ṭehû[near]AJ': '<stop>',
'ṭāh[adjacent-to]PRP': '<stop>',
'ṭāhu[adjacent-to]PRP': '<stop>',
'A-x-ki[1]PN': 'PN',
'A-x[1]DN': 'DN',
'A-x[1]PN': 'PN',
'AN-DAN-x[1]PN': 'PN',
'Ab-x[1]PN': 'PN',
'Aba-gu[1]PN': 'PN',
'Aba-il[1]PN': 'PN',
'Aba[1]GN': 'GN',
'Aba[1]PN': 'PN',
'Abakuwa[1]DN': 'DN',
'Abaliuqunu[1]PN': 'PN',
'Abani[1]WN': 'WN',
"Abanu['Fathers'?]DN": '<stop>',
'Abarnanu[1]SN': 'SN',
'Abassa-naʾʾid[1]PN': 'PN',
'Abat-Aššur-la-tenni[1]SN': 'SN',
'Abat-Šamaš-uṣur[1]PN': 'PN',
'Abat-šarri-la-tenni[1]SN': 'SN',
'Abat-šarri-uṣur[1]PN': 'PN',
'Abatte[1]GN': 'GN',
'Abattu[1]PN': 'PN',
'Abaya[1]PN': 'PN',
'Abayu[1]PN': 'PN',
'Abbissa[1]SN': 'SN',
'Abbutu[1]PN': 'PN',
'Abda[1]PN': 'PN',
'Abdadanu[1]GN': 'GN',
'Abdadanu[1]SN': 'SN',
'Abdadba[1]PN': 'PN',
'Abdanu[1]PN': 'PN',
'Abdaya[1]PN': 'PN',
'Abdaʾ[1]PN': 'PN',
'Abdaʾa[1]PN': 'PN',
'Abdi-Adda[1]PN': 'PN',
'Abdi-Aguni[1]PN': 'PN',
'Abdi-Azi[1]PN': 'PN',
'Abdi-Azuzi[1]PN': 'PN',
'Abdi-Aštar[1]PN': 'PN',
'Abdi-Buru[1]PN': 'PN',
'Abdi-Dada[1]PN': 'PN',
'Abdi-El[1]PN': 'PN',
'Abdi-Hemmunu[1]PN': 'PN',
'Abdi-Kububi[1]PN': 'PN',
'Abdi-Kurra[1]PN': 'PN',
'Abdi-Liʾti[king-of-Arwad]RN': 'RN',
'Abdi-Milki[1]PN': 'PN',
'Abdi-Ramman[1]PN': 'PN',
'Abdi-Salamu[1]PN': 'PN',
'Abdi-Samsi[1]PN': 'PN',
'Abdi-Seʾ[1]PN': 'PN',
'Abdi-Sikuni[1]PN': 'PN',
'Abdi-ilim[1]PN': 'PN',
'Abdi-milki[1]PN': 'PN',
'Abdi-milkuti[king-of-Sidon]RN': 'RN',
'Abdi-x[1]PN': 'PN',
'Abdi[1]PN': 'PN',
'Abdinu[1]SN': 'SN',
'Abdu[1]PN': 'PN',
'Abdudu[1]GN': 'GN',
'Abdunu[1]PN': 'PN',
'Abi-Aia[1]PN': 'PN',
'Abi-Aya[1]PN': 'PN',
'Abi-Baʾal[king-of-Samsimurruna]RN': 'RN',
'Abi-Baʾal[son-of-Yakin-Lu]RN': 'RN',
'Abi-Huru[1]PN': 'PN',
'Abi-Milki[son-of-Yakin-Lu]RN': 'RN',
'Abi-Seʾ[1]PN': 'PN',
'Abi-Yateʾ[king-of-Qedar]RN': 'RN',
'Abi-dala[1]PN': 'PN',
'Abi-danu[1]PN': 'PN',
'Abi-dikiri[1]PN': 'PN',
'Abi-dimri[1]PN': 'PN',
'Abi-duri[1]PN': 'PN',
'Abi-hari[1]PN': 'PN',
'Abi-hasa[1]PN': 'PN',
'Abi-hata[chief-of-the-Ruʾuʾa-tribe]RN': 'RN',
'Abi-haza[1]PN': 'PN',
'Abi-haʾli[1]PN': 'PN',
'Abi-iadiʾ[1]PN': 'PN',
'Abi-iaqia[1]PN': 'PN',
'Abi-ilaʾi[1]GN': 'GN',
'Abi-ili[1]PN': 'PN',
'Abi-ilu[1]PN': 'PN',
'Abi-iti[1]PN': 'PN',
'Abi-larim[1]PN': 'PN',
'Abi-leʾi[1]PN': 'PN',
'Abi-lihiya[1]PN': 'PN',
'Abi-lišir[1]PN': 'PN',
'Abi-lu-reʾi[1]PN': 'PN',
'Abi-nuri[1]PN': 'PN',
'Abi-qamu[1]PN': 'PN',
'Abi-rahi[1]PN': 'PN',
'Abi-rahimu[1]PN': 'PN',
'Abi-ramu[1]PN': 'PN',
'Abi-ramu[foreign-ruler-father-of-Atarmšumki]RN': 'RN',
'Abi-ramu[foreign-ruler]RN': 'RN',
'Abi-ramu[grand-vizier-of-Esarhaddon]PN': 'PN',
'Abi-raḫi[1]PN': 'PN',
'Abi-rixxx[1]PN': 'PN',
'Abi-salam[1]PN': 'PN',
'Abi-salamu[1]PN': 'PN',
'Abi-salamu[foreign-ruler]RN': 'RN',
'Abi-suri[1]PN': 'PN',
'Abi-ul-idi[1]PN': 'PN',
'Abi-umme[1]PN': 'PN',
'Abi-ummi[1]PN': 'PN',
'Abi-xxx[1]PN': 'PN',
'Abi-yadiʾ[1]PN': 'PN',
'Abi-yaqa[1]PN': 'PN',
'Abi-yaqar[1]PN': 'PN',
'Abi-yaqi[1]PN': 'PN',
'Abi-yaqiya[1]PN': 'PN',
'Abi-yasubu[1]PN': 'PN',
'Abi-štamba[1]PN': 'PN',
'Abi-ṭab[1]PN': 'PN',
'Abi[1]PN': 'PN',
'Abia-x[Mount-Abia...]GN': 'GN',
'Abibi[1]PN': 'PN',
'Abida[1]PN': 'PN',
'Abil-šiṭṭi[1]SN': 'SN',
'Abilate[1]GN': 'GN',
'Abile[1]PN': 'PN',
'Abinima-x[1]PN': 'PN',
'Abirillu[1]DN': 'DN',
'Abirus[Mount-Abirus]GN': 'GN',
'Abisite[1]SN': 'SN',
'Abitikna[1]SN': 'SN',
'Abkišar[1]DN': 'DN',
'Abna[1]PN': 'PN',
'Abnana[1]GN': 'GN',
'Abnanu[1]PN': 'PN',
'Abni[1]PN': 'PN',
'Abqalanu[1]PN': 'PN',
'Abrania[1]SN': 'SN',
'Abrasini[1]PN': 'PN',
'Abrau[1]GN': 'GN',
'Absahutti[1]GN': 'GN',
'Absiyayu[1]GN': 'GN',
'Abtagigi[1]DN': 'DN',
'Abu-ahi[1]PN': 'PN',
'Abu-dileni[1]PN': 'PN',
'Abu-duri[1]PN': 'PN',
'Abu-erib[1]PN': 'PN',
'Abu-eriba[1]PN': 'PN',
'Abu-iddina[1]PN': 'PN',
'Abu-ilaʾi[1]PN': 'PN',
'Abu-ilaʾi[eponym-of-the-year-887]PN': 'PN',
'Abu-ila’i[1]PN': 'PN',
'Abu-ina-ekalli-lilbur[1]PN': 'PN',
'Abu-ina-ekalli-lilbur[palace-herald-and-eponym-of-the-year-854]PN': 'PN',
'Abu-kenu[1]PN': 'PN',
'Abu-lamur[1]PN': 'PN',
'Abu-lešir[1]PN': 'PN',
'Abu-leʾuti[1]PN': 'PN',
'Abu-mušezib[1]PN': 'PN',
'Abu-naʾid[1]PN': 'PN',
'Abu-nuri[1]PN': 'PN',
'Abu-ul-ide[1]PN': 'PN',
'Abu-ul-idi[1]PN': 'PN',
'Abu-upahher[1]PN': 'PN',
'Abu-uṣur[1]PN': 'PN',
'Abu-x[1]PN': 'PN',
'Abu-xxx-šumi[1]PN': 'PN',
'Abu-zeru-x[1]PN': 'PN',
'Abu-šamši[1]PN': 'PN',
'Abu-ṭaba[1]PN': 'PN',
'Abu[1]MN': 'MN',
'Abu[Ab]MN': 'MN',
'Abul-mahīri[Market-Gate]GN': 'GN',
"Abul-tabira[Craftsman's-Gate]ON": '<stop>',
'Abunaya[1]PN': 'PN',
'Abunu[1]PN': 'PN',
'Abuqu[1]SN': 'SN',
'Abure[1]SN': 'SN',
'Aburu[1]PN': 'PN',
'Abzi[1]PN': 'PN',
'Abzu[1]GN': 'GN',
'Abī-Ešūh[1]RN': 'RN',
'Abša[1]PN': 'PN',
'Abši-Ešu[1]PN': 'PN',
'Abšimaku[Aštammaku?]SN': 'SN',
'Abšušu[1]DN': 'DN',
'Ada[1]PN': 'PN',
'Ada[1]SN': 'SN',
'Ada[ruler-of-Šurda]RN': 'RN',
'Adad-Enlil[1]DN': 'DN',
'Adad-abu-daʾʾin[1]PN': 'PN',
'Adad-abu-iddina[1]PN': 'PN',
'Adad-abu-uṣur[1]PN': 'PN',
'Adad-abuʾa[1]PN': 'PN',
'Adad-ahhe-šallim[1]PN': 'PN',
'Adad-ahu-iddina[1]PN': 'PN',
	'Adad-ahu-iddina[city-overseer-and-then-governor-of-the-Land-of-the-Inner-City-and-eponym-of-the-year-897]PN': 'PN',
'Adad-ahu-uṣur[1]PN': 'PN',
'Adad-ahu-x[1]PN': 'PN',
'Adad-ana[1]PN': 'PN',
'Adad-aplu-iddin[1]PN': 'PN',
'Adad-aplu-iddina[1]PN': 'PN',
'Adad-aplu-uṣur[1]PN': 'PN',
'Adad-aplu-x[1]PN': 'PN',
'Adad-aqabbi[1]PN': 'PN',
'Adad-asi[1]PN': 'PN',
'Adad-asseme[1]PN': 'PN',
'Adad-aḫu-iddin[1]PN': 'PN',
'Adad-balliṭ[1]PN': 'PN',
'Adad-bani-ilani[1]PN': 'PN',
'Adad-bani[1]PN': 'PN',
'Adad-barakka[1]PN': 'PN',
'Adad-bel-gabbu[1]PN': 'PN',
'Adad-bel-šimati[1]PN': 'PN',
'Adad-bel[1]PN': 'PN',
'Adad-belu-taqqin[1]PN': 'PN',
'Adad-belu-uṣur[1]PN': 'PN',
'Adad-bessunu[1]PN': 'PN',
'Adad-birqu[1]DN': 'DN',
'Adad-birtasi[1]PN': 'PN',
'Adad-bunayu[1]PN': 'PN',
'Adad-dala[1]PN': 'PN',
'Adad-dan[1]PN': 'PN',
'Adad-dan[eponym-of-the-year-896]PN': 'PN',
'Adad-dayyan[1]PN': 'PN',
'Adad-daʾʾin[1]PN': 'PN',
'Adad-dur-paniya[1]PN': 'PN',
'Adad-ereš[1]PN': 'PN',
'Adad-eriba[1]PN': 'PN',
'Adad-gabbe[1]PN': 'PN',
'Adad-giʾi[1]PN': 'PN',
'Adad-ha-x[1]PN': 'PN',
'Adad-hari[1]PN': 'PN',
'Adad-hati[1]PN': 'PN',
'Adad-ibni[1]PN': 'PN',
'Adad-iddan[1]PN': 'PN',
'Adad-iddina[1]PN': 'PN',
'Adad-idri[1]PN': 'PN',
'Adad-idri[Hadad-ezer-ruler-of-Aleppo]RN': 'RN',
'Adad-ilaya[1]PN': 'PN',
'Adad-ilaʾi[1]PN': 'PN',
'Adad-ilumma[1]PN': 'PN',
'Adad-imme[1]PN': 'PN',
'Adad-ipqid[1]PN': 'PN',
'Adad-iqbi[1]PN': 'PN',
'Adad-iqiša[1]PN': 'PN',
'Adad-iriba[1]PN': 'PN',
'Adad-isseʾa[1]PN': 'PN',
'Adad-issia[1]PN': 'PN',
'Adad-itʾi[governor-of-the-city-Guzanu]PN': 'PN',
'Adad-kabti-ilani[1]PN': 'PN',
'Adad-kašir[1]PN': 'PN',
'Adad-kaʾʾin-aplu[1]PN': 'PN',
'Adad-killanni[1]PN': 'PN',
'Adad-ladi[1]PN': 'PN',
'Adad-lamur[1]PN': 'PN',
'Adad-leʾi[1]PN': 'PN',
'Adad-li-x[1]PN': 'PN',
'Adad-mar-šarri-uṣur[1]PN': 'PN',
'Adad-milki-ereš[1]PN': 'PN',
'Adad-milki-ilaʾi[1]PN': 'PN',
'Adad-mukil-ereš[1]PN': 'PN',
'Adad-mušammer[1]PN': 'PN',
'Adad-mušammer[governor-of-the-city-Kilizu-and-eponym-of-the-year-788]PN': 'PN',
'Adad-mušeṣi[1]PN': 'PN',
'Adad-nadin-ahi[1]PN': 'PN',
'Adad-nadin-apli[1]PN': 'PN',
'Adad-nadin-šumi[1]PN': 'PN',
'Adad-nadir[1]PN': 'PN',
'Adad-nagi[1]PN': 'PN',
'Adad-narari[Adad-narari-I-king-of-Assyria]RN': 'RN',
'Adad-narari[Adad-narari-III-king-of-Assyria]RN': 'RN',
'Adad-narari_II[king-of-Assyria]RN': 'RN',
'Adad-narari_I[king-of-Assyria]RN': 'RN',
'Adad-natan[1]PN': 'PN',
'Adad-naṣir[1]PN': 'PN',
'Adad-nerari[1]RN': 'RN',
'Adad-nerari[Adad-nerari-III]RN': 'RN',
'Adad-nerari_III[king-of-Assyria]RN': 'RN',
'Adad-nerari_II[king-of-Assyria]RN': 'RN',
'Adad-nuri[1]PN': 'PN',
'Adad-rabi[1]PN': 'PN',
'Adad-rahi[1]PN': 'PN',
'Adad-rahimu[1]PN': 'PN',
'Adad-rapa[1]PN': 'PN',
'Adad-rapi[1]PN': 'PN',
'Adad-raqi[1]PN': 'PN',
'Adad-rehtu-uṣur[1]PN': 'PN',
'Adad-remanni[1]PN': 'PN',
'Adad-remanni[eponym-of-the-year-841]PN': 'PN',
'Adad-remanni[post-canonical-eponym]PN': 'PN',
'Adad-remeni[1]PN': 'PN',
'Adad-reʾani[1]PN': 'PN',
'Adad-reṣuwa[1]PN': 'PN',
'Adad-riba-ahhe[1]PN': 'PN',
'Adad-saka[1]PN': 'PN',
'Adad-sameʾ[1]PN': 'PN',
'Adad-suri[1]PN': 'PN',
'Adad-tabni-uṣur[1]PN': 'PN',
'Adad-takal[1]PN': 'PN',
'Adad-taklak[1]PN': 'PN',
'Adad-taqan[1]PN': 'PN',
'Adad-uballiṭ[1]PN': 'PN',
'Adad-upahher[1]PN': 'PN',
'Adad-x[1]PN': 'PN',
'Adad-yababi[1]PN': 'PN',
'Adad-zeru-iddina[1]PN': 'PN',
'Adad-Šala[1]DN': 'DN',
'Adad-ša-Halbi[Adad-of-Aleppo]DN': 'DN',
'Adad-ša-Kumme[1]DN': 'DN',
'Adad-ša-zunni[1]DN': 'DN',
'Adad-šallim[1]PN': 'PN',
'Adad-šalme[1]PN': 'PN',
'Adad-šarru-uballiṭ[1]PN': 'PN',
'Adad-šarru-uṣur[1]PN': 'PN',
'Adad-šarru[1]PN': 'PN',
'Adad-šezib[1]PN': 'PN',
'Adad-šimanni[1]PN': 'PN',
'Adad-šum-ereš[1]LN': 'LN',
'Adad-šuma-uṣur[1]RN': 'RN',
'Adad-šumu-ereš[1]PN': 'PN',
'Adad-šumu-iddina[1]PN': 'PN',
'Adad-šumu-imnu[1]PN': 'PN',
'Adad-šumu-iškun[1]PN': 'PN',
'Adad-šumu-uṣur[1]PN': 'PN',
'Adad-ḫatti[1]PN': 'PN',
'Adad-ḫutni[1]PN': 'PN',
'Adad-ṭab[1]PN': 'PN',
'Adad-ṭaba[1]PN': 'PN',
'Adad-ṭarradi-šallim[1]PN': 'PN',
'Adad[1]DN': 'DN',
'Adad[1]SN': 'SN',
'Adad[storm-god]DN': 'DN',
'Adadanu[foreign-ruler]RN': 'RN',
'Adadi-ṭalli[1]PN': 'PN',
'Adallal[1]PN': 'PN',
'Adanhaqusi[1]PN': 'PN',
'Adanu[ruler-of-Iahanu]RN': 'RN',
'Adapa[(the-first-of-seven-sages)]PN': 'PN',
'Adapa[1]PN': 'PN',
'Adapa[ante-diluvian-sage]PN': 'PN',
'Adari[1]GN': 'GN',
'Adarihiti[1]GN': 'GN',
'Adasi[1]PN': 'PN',
'Adasi[king-of-Assyria]RN': 'RN',
'Adauš[1]GN': 'GN',
'Adda-abi[1]PN': 'PN',
'Adda-ahi[1]PN': 'PN',
'Adda-amar[1]PN': 'PN',
'Adda-ana[1]PN': 'PN',
'Adda-atar[1]PN': 'PN',
'Adda-babaʾu[1]PN': 'PN',
'Adda-bahiri[1]PN': 'PN',
'Adda-barakka[1]PN': 'PN',
'Adda-biʾdi[1]PN': 'PN',
'Adda-dala[1]PN': 'PN',
'Adda-hadilu[1]PN': 'PN',
'Adda-hari[1]PN': 'PN',
'Adda-hata[1]PN': 'PN',
'Adda-hati[1]PN': 'PN',
'Adda-hutni[1]PN': 'PN',
'Adda-iaba[1]PN': 'PN',
'Adda-iababa[1]PN': 'PN',
'Adda-iapuʾ[1]PN': 'PN',
'Adda-idri[1]PN': 'PN',
'Adda-imme[1]PN': 'PN',
'Adda-kabar[1]PN': 'PN',
'Adda-kupa[1]PN': 'PN',
'Adda-ladin[1]PN': 'PN',
'Adda-larim[1]PN': 'PN',
'Adda-lukidi[1]PN': 'PN',
'Adda-malak[1]PN': 'PN',
'Adda-maʾadi[1]PN': 'PN',
'Adda-nagi[1]PN': 'PN',
'Adda-natan[1]PN': 'PN',
'Adda-naṣaba[1]PN': 'PN',
'Adda-pada[1]PN': 'PN',
'Adda-qatar[1]PN': 'PN',
'Adda-radi[1]PN': 'PN',
'Adda-rahimu[1]PN': 'PN',
'Adda-rame[1]PN': 'PN',
'Adda-ramu[1]PN': 'PN',
'Adda-rapa[1]PN': 'PN',
'Adda-rapaʾ[1]PN': 'PN',
'Adda-rapiʾ[1]PN': 'PN',
'Adda-rihimi[1]PN': 'PN',
'Adda-sagab[1]PN': 'PN',
'Adda-saka[1]PN': 'PN',
'Adda-sakani[1]PN': 'PN',
'Adda-sala[1]PN': 'PN',
'Adda-sannani[1]PN': 'PN',
'Adda-suri[1]PN': 'PN',
'Adda-x[1]PN': 'PN',
'Adda-yaba[1]PN': 'PN',
'Adda-yababa[1]PN': 'PN',
'Adda-zabadi[1]PN': 'PN',
'Adda-šumki[1]PN': 'PN',
'Adda-̣ṭalli[1]PN': 'PN',
'Adda[1]PN': 'PN',
'Addaru-diri[1]MN': 'MN',
'Addaru-diri[intercalary-Adar]MN': 'MN',
'Addaru[1]MN': 'MN',
'Addaru[Adar]MN': 'MN',
'Addati[1]PN': 'PN',
'Addauš[1]SN': 'SN',
'Addaya[1]PN': 'PN',
'Addi[1]PN': 'PN',
'Addiqritušu[1]PN': 'PN',
'Addu-maʾadu[1]PN': 'PN',
'Addu[1]GN': 'GN',
'Adduru[1]GN': 'GN',
'Adgi-hinna[1]PN': 'PN',
'Adgi-hiʾil[1]PN': 'PN',
'Adi-ilu[1]PN': 'PN',
'Adi-mati-Nabu[1]PN': 'PN',
'Adi-mati-ilu[1]PN': 'PN',
'Adi-sukki-ilani[1]PN': 'PN',
'Adia[1]GN': 'GN',
'Adia[1]SN': 'SN',
'Adian[1]GN': 'GN',
'Adin[1]GN': 'GN',
'Adini[1]PN': 'PN',
'Adinni[1]GN': 'GN',
'Adinni[1]SN': 'SN',
'Adinu[foreign-ruler]RN': 'RN',
'Adinu[ruler-of-Bit-Dakkuri]RN': 'RN',
'Adinu[son-of-a-sister-of-Merodach-baladan]RN': 'RN',
'Adiri[1]PN': 'PN',
'Adirtu[1]PN': 'PN',
'Adiya[queen-of-the-Arabs]RN': 'RN',
'Admesu[king-of-Tamassos]RN': 'RN',
'Adna[1]PN': 'PN',
'Adni[1]PN': 'PN',
'Adu-emuqi[1]PN': 'PN',
'Adumanu[1]SN': 'SN',
'Adummatu[1]SN': 'SN',
'Adumu[1]PN': 'PN',
'Aduni-Baʾal[1]PN': 'PN',
'Aduni-Baʾal[son-of-Yakin-Lu]RN': 'RN',
'Aduni-ihʾa[1]PN': 'PN',
'Aduni-iḫʾa[1]PN': 'PN',
'Adunu-dala[1]PN': 'PN',
'Adunu-izzi[1]PN': 'PN',
'Adunu-milkuti[1]PN': 'PN',
'Adunu[1]PN': 'PN',
'Aduru[1]PN': 'PN',
'Agade[1]GN': 'GN',
'Agade[1]SN': 'SN',
'Agaru[1]PN': 'PN',
'Agazi[1]GN': 'GN',
'Agganu[1]GN': 'GN',
'Aggarayu[1]PN': 'PN',
'Aggaru[1]PN': 'PN',
'Aggunu[1]GN': 'GN',
'Agi-x[1]PN': 'PN',
'Aginu[1]PN': 'PN',
'Agru[1]CN': 'CN',
'Agru[1]PN': 'PN',
'Agru[Aries]CN': 'CN',
'Agru[Hireling]CN': 'CN',
'Agu-ša-Anu[Tiara-of-Anu-(Tauri)]CN': 'CN',
'Agu[divine-tiara]DN': 'DN',
'Agudu[1]DN': 'DN',
'Agurrayu[1]PN': 'PN',
'Agušaya[1]DN': 'DN',
'Ah-abi[1]PN': 'PN',
'Ah-abu[1]PN': 'PN',
'Ah-ahhuni[1]PN': 'PN',
'Ah-iaʾa[1]PN': 'PN',
'Ah-iddin-Marduk[1]PN': 'PN',
'Ah-immaʾ[1]PN': 'PN',
'Ah-imme[1]PN': 'PN',
'Ah-šubši[1]PN': 'PN',
'Aha[1]PN': 'PN',
'Ahanu[1]GN': 'GN',
'Ahassunu[1]PN': 'PN',
'Ahat-abiša[1]PN': 'PN',
'Ahat-imma[1]PN': 'PN',
'Ahata[1]PN': 'PN',
'Ahataya[1]PN': 'PN',
'Ahatu[1]PN': 'PN',
'Ahaya[1]PN': 'PN',
'Ahbutu[1]DN': 'DN',
'Ahhe-damqu[1]PN': 'PN',
'Ahhe-eriba[1]PN': 'PN',
'Ahhe-iddina[Gambulian-sheikh]RN': 'RN',
'Ahhe-leʾi[1]PN': 'PN',
'Ahhe-milki[1]PN': 'PN',
'Ahhe-riba[1]PN': 'PN',
'Ahhe-x[1]PN': 'PN',
'Ahhe-šallim[1]PN': 'PN',
'Ahhea[1]PN': 'PN',
'Ahheša[1]PN': 'PN',
'Ahhešaya[1]PN': 'PN',
'Ahhešu[1]PN': 'PN',
'Ahheʾa[1]PN': 'PN',
'Ahhutanu[1]PN': 'PN',
'Ahhutu[1]LN': 'LN',
'Ahhutu[1]PN': 'PN',
'Ahhutun[1]PN': 'PN',
'Ahi-Milki[1]PN': 'PN',
'Ahi-Milki[king-of-Ashdod]RN': 'RN',
'Ahi-Milki[son-of-Yakin-Lu]RN': 'RN',
'Ahi-Miti[king-of-Ashdod]RN': 'RN',
'Ahi-Nanaya[1]PN': 'PN',
'Ahi-Yau[1]PN': 'PN',
'Ahi-ata[1]PN': 'PN',
'Ahi-bi-gayanu[1]PN': 'PN',
'Ahi-gedi[1]PN': 'PN',
'Ahi-iababa[1]PN': 'PN',
'Ahi-iababa[ruler-of-Suru-in-Bit-Halupe]RN': 'RN',
'Ahi-iadiʾ[1]PN': 'PN',
'Ahi-idri[1]PN': 'PN',
'Ahi-larim[1]PN': 'PN',
'Ahi-leti[1]PN': 'PN',
'Ahi-lidi[1]PN': 'PN',
'Ahi-lihia[1]PN': 'PN',
'Ahi-limmi[1]PN': 'PN',
'Ahi-nadbi[1]PN': 'PN',
'Ahi-nagi[1]PN': 'PN',
'Ahi-napi[1]PN': 'PN',
'Ahi-pada[1]PN': 'PN',
'Ahi-padi[1]PN': 'PN',
'Ahi-qamu[1]PN': 'PN',
'Ahi-qumu[1]PN': 'PN',
'Ahi-ramu[1]PN': 'PN',
'Ahi-ramu[ruler-of-Bit-Iahiri]RN': 'RN',
'Ahi-sapa[1]PN': 'PN',
'Ahi-suri[1]PN': 'PN',
'Ahi-x[1]PN': 'PN',
'Ahi-yababa[1]PN': 'PN',
'Ahi-yaqar[1]PN': 'PN',
'Ahi-ṭalli[1]PN': 'PN',
'Ahi-ṭuri[1]PN': 'PN',
'Ahi[1]PN': 'PN',
'Ahiya-qamu[1]PN': 'PN',
'Ahni[1]SN': 'SN',
'Ahriye[1]GN': 'GN',
'Ahsana[1]GN': 'GN',
'Ahsipuna[1]SN': 'SN',
'Ahta[1]SN': 'SN',
'Ahu-aya[1]PN': 'PN',
'Ahu-bani[1]PN': 'PN',
'Ahu-damqi[1]PN': 'PN',
'Ahu-damqu[1]PN': 'PN',
'Ahu-dur-enši[1]PN': 'PN',
'Ahu-duri[1]PN': 'PN',
'Ahu-edi[1]PN': 'PN',
'Ahu-ereš[1]PN': 'PN',
'Ahu-eriba[1]PN': 'PN',
'Ahu-iddina[1]PN': 'PN',
'Ahu-ilaʾi[1]PN': 'PN',
'Ahu-ilaʾi[governor-of-Carchemish-and-eponym-of-the-year-649]PN': 'PN',
'Ahu-illika[1]PN': 'PN',
'Ahu-ilu[1]PN': 'PN',
'Ahu-iqbi[1]PN': 'PN',
'Ahu-ittabši[1]PN': 'PN',
'Ahu-kenu[1]PN': 'PN',
'Ahu-la-amašši[1]PN': 'PN',
'Ahu-lamur[1]PN': 'PN',
'Ahu-larim[1]PN': 'PN',
'Ahu-lešir[1]PN': 'PN',
'Ahu-leʾi[1]PN': 'PN',
'Ahu-leʾuti[1]PN': 'PN',
'Ahu-lurši[1]PN': 'PN',
'Ahu-nuri[1]PN': 'PN',
'Ahu-qallu[1]PN': 'PN',
'Ahu-riba[1]PN': 'PN',
'Ahu-sabirri[1]PN': 'PN',
'Ahu-sakip[1]PN': 'PN',
'Ahu-salam[1]PN': 'PN',
'Ahu-tabši[1]PN': 'PN',
'Ahu-uqur[1]PN': 'PN',
'Ahu-x-ahši[1]PN': 'PN',
'Ahu-x[1]PN': 'PN',
'Ahu-šamši[1]PN': 'PN',
'Ahu-šubši[1]PN': 'PN',
'Ahu-ṭab[1]PN': 'PN',
'Ahu-ṭaba[1]PN': 'PN',
'Ahu-ṭabu[1]PN': 'PN',
'Ahua-eriba[1]PN': 'PN',
'Ahuama[1]PN': 'PN',
'Ahuanu[1]PN': 'PN',
'Ahubu[1]PN': 'PN',
'Ahudu[1]SN': 'SN',
'Ahuni[1]PN': 'PN',
'Ahunu[1]PN': 'PN',
'Ahunu[ruler-of-Bit-Adini]RN': 'RN',
'Ahusitu[1]PN': 'PN',
'Ahusutu[1]SN': 'SN',
'Ahut-milki[1]PN': 'PN',
'Ahutu-hidi[1]PN': 'PN',
'Ahušina[1]PN': 'PN',
'Ahušunu[1]PN': 'PN',
'Ahuʾa-amur[1]PN': 'PN',
'Ahuʾa-eriba[1]PN': 'PN',
'Ahuʾa-lamur[1]PN': 'PN',
'Ahuʾa[1]PN': 'PN',
'Ahuʾanu[1]PN': 'PN',
'Ahuʾawa[1]PN': 'PN',
'Ahzi-Iau[1]PN': 'PN',
'Ahšeri[1]PN': 'PN',
'Ahšeri[ruler-of-Mannea]RN': 'RN',
'Ahšuru[Mount-Ahšuru]GN': 'GN',
'Aia-ahhe[1]PN': 'PN',
'Aia-el[1]PN': 'PN',
'Aia-halu[1]PN': 'PN',
'Aia-halu[mašennu-and-turtānu-and-eponym-of-the-years-833-824-and-821]PN': 'PN',
'Aia-x[1]PN': 'PN',
'Aia-šarru-ibni[1]PN': 'PN',
'Aia-ṣar[1]PN': 'PN',
'Aira[1]GN': 'GN',
'Aissi[1]PN': 'PN',
'Akakua[1]PN': 'PN',
'Akbara[1]PN': 'PN',
'Akbaru[1]PN': 'PN',
'Akbaru[king-of-Alpiyana]RN': 'RN',
'Akburu[1]PN': 'PN',
'Aki-x[1]PN': 'PN',
'Akibbi[1]PN': 'PN',
'Akisu[1]PN': 'PN',
'Akkabarina[1]SN': 'SN',
'Akkad[1]GN': 'GN',
'Akkad[1]SN': 'SN',
'Akkadayu[1]PN': 'PN',
'Akkadayyu[1]PN': 'PN',
'Akkadu[1]GN': 'GN',
'Akku[Acco]SN': 'SN',
'Akku[Akko]GN': 'GN',
'Akkudaya[herald-of-Qirbit]PN': 'PN',
'Akkuddu[1]GN': 'GN',
'Akkuddu[1]SN': 'SN',
'Akkullanu[1]PN': 'PN',
'Akkussu[Median-ruler-of-Usigur]RN': 'RN',
'Akpalu[1]PN': 'PN',
'Aktur-la-Našhu[1]PN': 'PN',
'Aku-x-x[1]SN': 'SN',
'Akuʾanu[1]GN': 'GN',
'Akzibu[1]SN': 'SN',
'Al-Adad[1]GN': 'GN',
'Al-Aššur[1]GN': 'GN',
'Al-Aššur[Assur]GN': 'GN',
'Al-Bel-iqbi[1]GN': 'GN',
'Al-Qabasi[1]GN': 'GN',
"Al-apiani[Bakers'-Town]GN": '<stop>',
'Al-erib-beti[Town-of-the-Clergymen]GN': 'GN',
'Al-hapi-mepi[1]PN': 'PN',
"Al-nukaribbi[Gardener's-Town]GN": '<stop>',
'Al-radi-imari[Donkey-Driver-Town]GN': 'GN',
'Al-raʾani[Shepherd-Town]GN': 'GN',
'Al-siraše[Brewer-Town]GN': 'GN',
'Al-susani[Horse-Trainer-Town]GN': 'GN',
'Al-tukla-niše[1]PN': 'PN',
'Al-tuklatuʾa[1]PN': 'PN',
'Al-x[1]PN': 'PN',
'Al-ša-Ziba[1]SN': 'SN',
'Al-ša-rešani[Eunuch-town]GN': 'GN',
'Al-šukkalli[1]GN': 'GN',
'Alakasliš[1]GN': 'GN',
'Alamu[1]GN': 'GN',
'Alamu[1]SN': 'SN',
'Alangania[1]PN': 'PN',
'Alania[1]DN': 'DN',
'Alaqitapi[1]PN': 'PN',
'Algariga[1]SN': 'SN',
'Alihu[1]GN': 'GN',
'Alikina[1]GN': 'GN',
'Alina[1]SN': 'SN',
'Alinziranu[1]SN': 'SN',
'Aliṣir[1]SN': 'SN',
'Allabria[1]GN': 'GN',
'Allabria[1]SN': 'SN',
'Allallu[1]SN': 'SN',
'Allatu[(a-name-of-Ereškigal)]DN': 'DN',
'Alli[1]GN': 'GN',
'Alli[1]PN': 'PN',
'Alligu[1]SN': 'SN',
'Alliyi[1]PN': 'PN',
'Alluhappu[1]DN': 'DN',
'Alluriu[Mount-Alluriu]GN': 'GN',
'Alluttu[Cancer]CN': 'CN',
'Alluttu[Crab]CN': 'CN',
'Allutu[1]PN': 'PN',
'Almanu[1]DN': 'DN',
'Alniunu[(a-city)]SN': 'SN',
'Alpiyana[1]SN': 'SN',
'Alsianna[foreign-ruler]RN': 'RN',
'Altaqu[Eltekeh]SN': 'SN',
'Alu-ašlaki[Fuller-Town]GN': 'GN',
'Alu-eššu[1]SN': 'SN',
'Alu-ikkarati[Farmer-Town]GN': 'GN',
'Alu-masenni[City-of-the-treasurer]GN': 'GN',
'Alu-nappahi[Smith-Town]GN': 'GN',
'Alu-pahhari[Potter-Town]GN': 'GN',
'Alu-ša-Iṣṣur-Adad[1]SN': 'SN',
'Alu-ša-Libbalayu[1]SN': 'SN',
'Alu-ša-Qisaya[1]SN': 'SN',
'Alu-ša-amele[1]SN': 'SN',
"Alu-ša-habišu[Hoisters'-Town]GN": '<stop>',
'Alu-ša-harratu[1]SN': 'SN',
'Alu-ša-kubšatešu[Hatter-Town]GN': 'GN',
'Alu-ša-mar-šarri[Town-of-the-crown-prince]GN': 'GN',
'Alu-ša-marʾat-šarri[Town-of-the-daughter-of-the-king]GN': 'GN',
'Alu-ša-naqidate[1]SN': 'SN',
"Alu-ša-raṭatišu[Plumbers'-Town]GN": '<stop>',
'Alu-ša-tamkari[Merchant-Town]GN': 'GN',
'Alu-šarri[1]GN': 'GN',
'Alu-ṣarrapi[Goldsmith-Town]GN': 'GN',
'Alu[Bull-of-Heaven]CN': 'CN',
'Alu[Bull-of-Heaven]DN': 'DN',
'Alulim[1]PN': 'PN',
'Alum-labir[1]SN': 'SN',
'Alum-qašti[1]SN': 'SN',
'Alum-riksi[1]SN': 'SN',
'Alum-ša-Belet-biti[1]SN': 'SN',
'Alum-šarri[1]SN': 'SN',
'Alun[1]SN': 'SN',
'Alzi[1]GN': 'GN',
'Alzu[1]GN': 'GN',
'Alzunu[1]GN': 'GN',
'Am-dukuru[1]PN': 'PN',
'Am-iadiʾ[1]PN': 'PN',
'Am-rapiʾ[1]PN': 'PN',
'Am-x[1]PN': 'PN',
'Am-yadiʾ[1]PN': 'PN',
'Am-yateʾu[1]PN': 'PN',
'Am-Šamši[1]PN': 'PN',
'Am-ḫatti[1]PN': 'PN',
'Ama[1]SN': 'SN',
'Amadinu[1]GN': 'GN',
'Amahar[foreign-ruler]RN': 'RN',
'Amakani[1]PN': 'PN',
'Amakki[1]SN': 'SN',
'Amaku[ruler-of-Kitku-x]RN': 'RN',
'Amamaš[foreign-ruler]RN': 'RN',
'Amani[1]PN': 'PN',
'Amanki[1]DN': 'DN',
'Amantu[1]GN': 'GN',
'Amar-Dadi[1]PN': 'PN',
'Amar-Marduk[1]PN': 'PN',
'Amar-Suen[king-of-Ur]RN': 'RN',
'Amar-ili[1]PN': 'PN',
'Amat-Adad[1]PN': 'PN',
'Amat-Bel-ukin[1]PN': 'PN',
'Amat-Bel-uṣur[1]PN': 'PN',
'Amat-Bel[1]PN': 'PN',
'Amat-Emuni[1]PN': 'PN',
'Amat-Kurra[1]PN': 'PN',
'Amat-Salmanu[1]PN': 'PN',
'Amat-Sula[1]PN': 'PN',
'Amate[1]GN': 'GN',
'Amate[2]SN': 'SN',
'Amati[1]PN': 'PN',
'Amattu[1]SN': 'SN',
'Ambanda[1]GN': 'GN',
'Ambappi[1]PN': 'PN',
'Ambaris[king-of-Tabal]RN': 'RN',
'Ambati[1]PN': 'PN',
'Ambattu[1]PN': 'PN',
'Ambi[1]PN': 'PN',
'Amdukuru[1]PN': 'PN',
'Amedu[1]SN': 'SN',
'Ameka[ruler-in-Zamua]RN': 'RN',
'Amel-Adad[ruler-of-Qatna-on-the-Habur]RN': 'RN',
'Amel-Enlil[1]PN': 'PN',
'Amel-Illil[1]PN': 'PN',
'Amel-Nabu[1]PN': 'PN',
'Ameli[1]PN': 'PN',
'Ameqi[1]PN': 'PN',
'Amha[1]PN': 'PN',
'Amidu[1]GN': 'GN',
'Amilaya[1]LN': 'LN',
'Amiri[1]PN': 'PN',
'Amiru[1]PN': 'PN',
'Amiršu-liglud[1]SN': 'SN',
'Amitana[ruler-of-Uizak-x]RN': 'RN',
'Amitašši[ruler-of-Karalla]RN': 'RN',
'Amlali[1]PN': 'PN',
'Amlate[1]SN': 'SN',
'Amlattu[1]SN': 'SN',
'Amma-x[Gambulian-sheikh]RN': 'RN',
'Amma[1]PN': 'PN',
'Amman-appu[1]PN': 'PN',
'Amman-ipite[1]PN': 'PN',
'Amman-kasiMAŠ[1]DN': 'DN',
'Ammana[Ammon]GN': 'GN',
'Ammanana[Mount-Ammanana]GN': 'GN',
'Ammanappi[1]PN': 'PN',
'Ammanayu[1]GN': 'GN',
'Ammani[1]PN': 'PN',
'Ammaru[1]SN': 'SN',
'Ammaya[1]PN': 'PN',
'Ammaš[1]SN': 'SN',
'Amme-alaba[foreign-ruler]RN': 'RN',
'Amme-nania[1]PN': 'PN',
'Amme-yadiʾ[1]PN': 'PN',
'Ammeni-ili[1]PN': 'PN',
'Ammi-Buru[1]PN': 'PN',
'Ammi-Yateʾu[1]PN': 'PN',
'Ammi-baʾal[ruler-of-Bit-Zamanifather-of-Bi-x]PN': 'PN',
'Ammi-hadi[1]PN': 'PN',
'Ammi-hati[1]PN': 'PN',
'Ammi-kenu[1]PN': 'PN',
'Ammi-ladin[1]PN': 'PN',
'Ammi-ladin[king-of-Qedar]RN': 'RN',
'Ammi-leti[1]PN': 'PN',
'Ammi-nadbi[king-of-Bit-Ammon]RN': 'RN',
'Ammi-ramu[1]PN': 'PN',
'Ammi-rapiʾ[1]PN': 'PN',
'Ammi-raʾi[1]PN': 'PN',
'Ammi-rumu[1]PN': 'PN',
'Ammi-suri[1]PN': 'PN',
'Ammi-x[1]PN': 'PN',
'Ammi-yababa[1]PN': 'PN',
'Ammi-yataʾ[1]PN': 'PN',
'Ammini-ili[1]PN': 'PN',
'Ammini-ilu[1]PN': 'PN',
'Ammu-rapi[Hammurapi]RN': 'RN',
'Ammu-salam[1]PN': 'PN',
'Ammun[Mount-Ammun]GN': 'GN',
'Ampa[1]GN': 'GN',
'Ampihabi[1]GN': 'GN',
'Ampihapi[1]GN': 'GN',
'Amqarruna[Ekron]GN': 'GN',
'Amqarruna[Ekron]SN': 'SN',
'Amra[1]PN': 'PN',
'Amru-Issar[1]PN': 'PN',
'Amsi[1]PN': 'PN',
'Amu-rṭeše[1]PN': 'PN',
'Amudanu[1]PN': 'PN',
'Amukanu[1]LN': 'LN',
'Amul[1]GN': 'GN',
'Amur-ilu[1]PN': 'PN',
'Amur-ilut-Aššur[1]PN': 'PN',
'Amurri[1]PN': 'PN',
'Amurriqanu[1]DN': 'DN',
'Amurritu[1]DN': 'DN',
'Amurru-naṣaba[1]PN': 'PN',
'Amurru-naṣapa[1]PN': 'PN',
'Amurru-upahhir[1]PN': 'PN',
'Amurru-šumu-iškun[1]PN': 'PN',
'Amurru[1]DN': 'DN',
'Amurru[1]GN': 'GN',
'Amurru[Westland]GN': 'GN',
'Amušu[1]PN': 'PN',
'Amuṣu[1]PN': 'PN',
'An[1]DN': 'DN',
'Ana-Aššur-taklak[1]PN': 'PN',
'Ana-Aššur-uter-aṣbat[1]SN': 'SN',
'Ana-Nabu-atkal[1]PN': 'PN',
'Ana-Nabu-taklak[1]PN': 'PN',
'Ana-beli-taklak[governor-of-Isana-and-eponym-of-758]PN': 'PN',
'Ana-iliya-taklak[1]PN': 'PN',
'Ana-kaša-atkal[1]PN': 'PN',
'Ana-mini-allak[1]PN': 'PN',
'Ana-qate-x[1]PN': 'PN',
'Ana-x[1]PN': 'PN',
'Ana[Mount-Ana]GN': 'GN',
'Anah[1]GN': 'GN',
'Anaku[1]PN': 'PN',
'Anara[1]GN': 'GN',
'Anare[foreign-ruler]RN': 'RN',
'Anat-Baiti-ili[Anath-Bethel]DN': 'DN',
'Anat-dalati[1]PN': 'PN',
'Anat[1]GN': 'GN',
'Anat[1]SN': 'SN',
'Andab-x[1]SN': 'SN',
'Andaranu[1]PN': 'PN',
'Andaria[Urarṭian-governor]PN': 'PN',
'Andarpatianu[1]GN': 'GN',
'Andi[1]SN': 'SN',
'Andia[1]GN': 'GN',
'Andiayu[1]PN': 'PN',
'Andirpattianu[1]SN': 'SN',
'Andita[1]GN': 'GN',
'Andu-x[1]PN': 'PN',
'Anduarsalia[1]SN': 'SN',
'Anduli[1]GN': 'GN',
'Anganu[1]SN': 'SN',
'Angillu[1]GN': 'GN',
'Angulu[1]PN': 'PN',
'Anhite[ruler-of-Šubria]RN': 'RN',
'Anhitti[foreign-ruler]RN': 'RN',
'Aniaštania[1]SN': 'SN',
'Anisu[1]GN': 'GN',
'Anisus[1]GN': 'GN',
'Anmakuri[1]PN': 'PN',
'Anmurru[1]SN': 'SN',
'Annu-x-a[1]PN': 'PN',
'Annunitu[1]DN': 'DN',
'Anqame[1]PN': 'PN',
'Antasurru[(a-part-of-Sagittarius)]CN': 'CN',
'Antaṣ[(an-esoteric-name-of-Assur)]GN': 'GN',
'Antaṣṣa[(an-esoteric-name-of-Aššur)]SN': 'SN',
'Antigonus[1]KN': '<stop>',
'Antu[(consort-of-Anu)]DN': 'DN',
'Antu[1]DN': 'DN',
"Anu-Agu['Crown-of-Anu'-(Hyades)]CN": '<stop>',
"Anu-agu['Crown-of-Anu'-(Hyades)]CN": '<stop>',
'Anu-belšunu[1]PN': 'PN',
'Anu-ereš[1]PN': 'PN',
'Anu-nuri[1]PN': 'PN',
'Anu-rabu[1]DN': 'DN',
'Anu-rabu[Ištaran]DN': 'DN',
'Anu-x[1]PN': 'PN',
'Anu-šumu-līšir[1]PN': 'PN',
'Anu[1]DN': 'DN',
'Anu[sky-god]DN': 'DN',
'Anum-aplu-iddin[1]PN': 'PN',
'Anum-hirbe[foreign-ruler]RN': 'RN',
'Anum[1]DN': 'DN',
'Anunitu[(part-of-Pisces)]CN': 'CN',
'Anunitu[1]DN': 'DN',
'Anunnaki[1]DN': 'DN',
'Anunnakkū[1]DN': 'DN',
'Anunnaku[1]DN': 'DN',
'Anzakne[1]GN': 'GN',
'Anzan[1]GN': 'GN',
'Anzaria[1]SN': 'SN',
'Anzi[Median-ruler-of-Halhubara]RN': 'RN',
'Anzu[(a-star)]CN': 'CN',
'Anzu[(lion-headed-eagle)]DN': 'DN',
'Anzu[1]DN': 'DN',
'Anzu[Storm-Bird]DN': 'DN',
'Anšan[1]SN': 'SN',
'Anšar[1]DN': 'DN',
'Apa[foreign-ruler]RN': 'RN',
'Apak[1]GN': 'GN',
'Apak[1]SN': 'SN',
'Apalla[1]GN': 'GN',
'Aparazu[1]SN': 'SN',
'Aparu[1]GN': 'GN',
'Apaya[1]PN': 'PN',
'Apedu[1]PN': 'PN',
'Apiani[1]GN': 'GN',
'Apilu[1]PN': 'PN',
'Apinunu[1]GN': 'GN',
'Apkallatu[queen-of-the-Arabs]RN': 'RN',
'Apku[1]GN': 'GN',
'Apladad+x[1]PN': 'PN',
'Apladad-abu-uṣur[1]PN': 'PN',
'Apladad-ahu-eriba[1]PN': 'PN',
'Apladad-ašared[1]PN': 'PN',
'Apladad-dala[1]PN': 'PN',
'Apladad-daʾʾin[1]PN': 'PN',
'Apladad-duri[1]PN': 'PN',
'Apladad-hate[1]PN': 'PN',
'Apladad-hutni[1]PN': 'PN',
'Apladad-iababa[1]PN': 'PN',
'Apladad-idri[1]PN': 'PN',
'Apladad-ilaya[1]PN': 'PN',
'Apladad-ilaʾi[1]PN': 'PN',
'Apladad-isseʾa[1]PN': 'PN',
'Apladad-kabti-ahhe[1]PN': 'PN',
'Apladad-killanni[1]PN': 'PN',
'Apladad-mar-šarri-ibni[1]PN': 'PN',
'Apladad-nadin-apli[1]PN': 'PN',
'Apladad-nadin[1]PN': 'PN',
'Apladad-naʾdi[1]PN': 'PN',
'Apladad-naʾid[1]PN': 'PN',
'Apladad-siʾa[1]PN': 'PN',
'Apladad-x[1]PN': 'PN',
'Apladad-šitri[1]PN': 'PN',
'Apladad-ṭuri[1]PN': 'PN',
'Apladad[1]DN': 'DN',
'Apladdi[1]PN': 'PN',
'Aplaya[1]PN': 'PN',
'Aplaya[4]PN': 'PN',
'Aplaya[5]PN': 'PN',
'Aplaya[9]PN': 'PN',
'Aplaya[governor-of-Mazāmua-and-eponym-of-the-year-768]PN': 'PN',
'Aplaya[son-of-Nabu-šalim]RN': 'RN',
'Aplayu[1]PN': 'PN',
'Apli[1]PN': 'PN',
'Apliku[1]PN': 'PN',
'Aplu-iddina[1]PN': 'PN',
'Aplu-uṣur[1]PN': 'PN',
'Aplu-šezibanni[1]PN': 'PN',
'Aplutu[1]PN': 'PN',
'Appa[1]PN': 'PN',
'Apparu[1]SN': 'SN',
'Appatar[1]SN': 'SN',
'Appina[1]GN': 'GN',
'Apqu[1]SN': 'SN',
'Apqu[Aphek]SN': 'SN',
'Apre[1]WN': 'WN',
'Apsu[1]GN': 'GN',
'Apšu[1]GN': 'GN',
'Aqaba[1]PN': 'PN',
'Aqaba[1]SN': 'SN',
'Aqar-Aya[1]PN': 'PN',
'Aqar-Bel-lumur[1]PN': 'PN',
'Aqar-Nabu[1]PN': 'PN',
'Aqara[1]PN': 'PN',
'Aqaraya[1]PN': 'PN',
'Aqarbanu[1]SN': 'SN',
'Aqdaš-il[1]PN': 'PN',
'Aqqar-ša-Kina[1]SN': 'SN',
'Aqrea[1]PN': 'PN',
'Aqru[1]PN': 'PN',
'Ara[1]SN': 'SN',
'Arabail-lamur[1]PN': 'PN',
'Arad-Ea[1]PN': 'PN',
'Arad-Nergal[1]PN': 'PN',
'Aradu[1]PN': 'PN',
'Arah[1]PN': 'PN',
'Arahsamna[1]MN': 'MN',
'Arahsamnu[1]MN': 'MN',
'Arahsamnu[Marchesvan]MN': 'MN',
'Arahtu[1]WN': 'WN',
'Arakai[1]PN': 'PN',
'Aralli[1]GN': 'GN',
'Arallu[Underworld]GN': 'GN',
'Aramalu[1]SN': 'SN',
'Aramiš-iqbi[1]PN': 'PN',
'Aramiš-šar-ilani[1]PN': 'PN',
'Aramiš[1]DN': 'DN',
'Aramtu[Orontes]WN': 'WN',
'Aramu[Aram]GN': 'GN',
'Aramu[foreign-ruler]RN': 'RN',
'Aramu[ruler-of-Bit-Agusi]RN': 'RN',
'Arantu[Orontes]WN': 'WN',
'Aranu[1]SN': 'SN',
'Aranuna[1]DN': 'DN',
'Aranziaš[1]GN': 'GN',
'Aranziaše[1]SN': 'SN',
'Araquttu[1]GN': 'GN',
'Arardi[1]GN': 'GN',
'Arasidku[1]SN': 'SN',
'Arasilla[1]GN': 'GN',
'Aratista[1]SN': 'SN',
'Aratta[1]GN': 'GN',
'Aratta[1]WN': 'WN',
'Arayaʾ[1]PN': 'PN',
'Araziaš[1]GN': 'GN',
'Araš-tua[ruler-in-Zamua]RN': 'RN',
'Araši[1]GN': 'GN',
'Araši[Raši]GN': 'GN',
'Arba-il[Arbela]SN': 'SN',
'Arbaga[1]GN': 'GN',
'Arbail-ereš[1]PN': 'PN',
'Arbail-šarrat[1]PN': 'PN',
'Arbail[1]GN': 'GN',
'Arbail[Arbela]GN': 'GN',
'Arbail[Arbela]SN': 'SN',
'Arbailaya[1]PN': 'PN',
'Arbailayu[1]PN': 'PN',
'Arbailayyu[1]PN': 'PN',
'Arbakku[1]GN': 'GN',
'Arbakku[1]SN': 'SN',
'Arbaku[Median-ruler-of-Irnisia]RN': 'RN',
'Arbatu[1]SN': 'SN',
'Arbayu[1]PN': 'PN',
'Arbayyu[1]PN': 'PN',
'Arbaʾil[1]SN': 'SN',
'Arbaṣina[1]GN': 'GN',
'Arbitehi[1]PN': 'PN',
'Arbu[1]SN': 'SN',
'Arbuna[1]GN': 'GN',
'Arda-Mullissi[1]PN': 'PN',
'Arda[1]PN': 'PN',
'Arda[1]SN': 'SN',
'Ardara[foreign-ruler]RN': 'RN',
'Ardikši[1]GN': 'GN',
'Ardizi[1]GN': 'GN',
'Arduba[1]SN': 'SN',
'Ardupa[1]SN': 'SN',
'Argada[1]GN': 'GN',
'Argasu[1]GN': 'GN',
'Argisti[1]RN': 'RN',
'Argistiani[1]GN': 'GN',
'Argite[1]GN': 'GN',
'Argišti[ruler-of-Urarṭu]RN': 'RN',
'Argišti_II[Argišti-II-son-of-Rusa-king-of-Urarṭu]RN': 'RN',
'Argišti_I[Argišti-I-king-of-Urarṭu]RN': 'RN',
'Argišti_I[king-of-Urartu-son-of-Minua]RN': 'RN',
'Argištiuna[1]SN': 'SN',
'Argue[1]GN': 'GN',
'Argunu[1]GN': 'GN',
'Arhe[1]PN': 'PN',
'Arhi[1]GN': 'GN',
'Aria[Median-ruler-of-Bustus]RN': 'RN',
'Ariarma[Mount-Ariarma]GN': 'GN',
'Ariauati[1]SN': 'SN',
'Ariawate[1]GN': 'GN',
'Ariaza[1]PN': 'PN',
"Aribu['Raven-star'-(Corvus)]CN": '<stop>',
'Aridu[1]GN': 'GN',
'Aridu[1]SN': 'SN',
'Arihi[1]PN': 'PN',
'Arihu[1]PN': 'PN',
'Arik-den-ili[king-of-Assyria]RN': 'RN',
'Arik-din-ili[king-of-Assyria]RN': 'RN',
'Arinu[1]SN': 'SN',
'Ariri[1]PN': 'PN',
'Arit-abini[1]PN': 'PN',
'Ariye[1]PN': 'PN',
'Ariḫu[1]PN': 'PN',
'Arkat-ilani[1]LN': 'LN',
'Arkat-ilani[1]PN': 'PN',
'Arlayu[1]SN': 'SN',
'Arli[1]PN': 'PN',
'Armada[1]DN': 'DN',
'Armaet[1]SN': 'SN',
'Arman[1]SN': 'SN',
'Armangu[1]SN': 'SN',
'Armariyali[1]GN': 'GN',
'Armaya[1]GN': 'GN',
'Armiraliu[1]GN': 'GN',
'Armāyu[Aramean]AJ': '<stop>',
'Arnaba[1]PN': 'PN',
'Arnabanu[1]SN': 'SN',
'Arne[1]SN': 'SN',
'Arnubu[1]PN': 'PN',
'Arpadda[Arpad]GN': 'GN',
'Arpadda[Arpad]SN': 'SN',
'Arpaši[1]PN': 'PN',
'Arqa[1]SN': 'SN',
'Arrabatu[1]PN': 'PN',
'Arrabi[1]PN': 'PN',
'Arrabu[1]PN': 'PN',
'Arragdi[1]GN': 'GN',
'Arrakdi[1]GN': 'GN',
'Arrakdia[1]SN': 'SN',
'Arramu[1]PN': 'PN',
'Arranu[1]GN': 'GN',
'Arrapha[1]GN': 'GN',
'Arrapha[1]SN': 'SN',
'Arri[1]GN': 'GN',
'Arri[1]PN': 'PN',
'Arsiandu[1]SN': 'SN',
'Arsiyaniš[1]SN': 'SN',
'Artalanu[1]PN': 'PN',
'Artasari[ruler-of-Paddira]RN': 'RN',
'Artulu[1]SN': 'SN',
'Arua[1]GN': 'GN',
'Arua[foreign-ruler]RN': 'RN',
'Aruas-madi[1]PN': 'PN',
'Arube[1]SN': 'SN',
'Arubu[Arabia]GN': 'GN',
'Arukku[son-of-Cyrus-I]RN': 'RN',
'Aruma[1]SN': 'SN',
'Arunu[1]GN': 'GN',
'Arura[1]SN': 'SN',
'Aruru[1]DN': 'DN',
'Arusaka[Mount-Arusaka]GN': 'GN',
'Arussa[1]GN': 'GN',
'Arwada[Arwad]GN': 'GN',
'Arwada[Arwad]SN': 'SN',
'Arwas-maʾadi[1]PN': 'PN',
'Arza[1]SN': 'SN',
'Arzabia[1]GN': 'GN',
'Arzabutu[1]PN': 'PN',
'Arzaya[1]PN': 'PN',
'Arzezu[1]PN': 'PN',
'Arzi[1]PN': 'PN',
'Arzizi[1]GN': 'GN',
'Arzizu[1]GN': 'GN',
'Arzizu[1]SN': 'SN',
'Arzuhina[1]GN': 'GN',
'Arzuhina[1]SN': 'SN',
'Arṣania[1]SN': 'SN',
'Arṣania[1]WN': 'WN',
'Arṣašku[1]SN': 'SN',
'Arṣaškun[1]GN': 'GN',
'Arṣaškun[1]SN': 'SN',
'Arṣidu[Mount-Arṣidu]GN': 'GN',
'Arṣua[1]GN': 'GN',
'Arṣuain[1]SN': 'SN',
'Asa[1]PN': 'PN',
'Asakku[1]DN': 'DN',
'Asalluhi-abu-uṣur[1]PN': 'PN',
'Asalluhi-ahhe-iddina[1]PN': 'PN',
'Asalluhi-ahu-uṣur[1]PN': 'PN',
'Asalluhi-duri[1]PN': 'PN',
'Asalluhi-ereš[1]PN': 'PN',
'Asalluhi-remanni[1]PN': 'PN',
'Asalluhi-šumu-iddina[1]PN': 'PN',
'Asalluhi[1]DN': 'DN',
'Asalluhi[Marduk]DN': 'DN',
'Asalluḫi-x[1]PN': 'PN',
'Asalluḫi[1]DN': 'DN',
'Asanunu[1]PN': 'PN',
'Asara[1]PN': 'PN',
'Asaralimnuna[1]DN': 'DN',
'Asari[1]DN': 'DN',
'Asari[Marduk]DN': 'DN',
'Asarluhi[1]DN': 'DN',
'Asau[ruler-of-Gilzanu]RN': 'RN',
'Asaya[1]PN': 'PN',
'Asayati[1]GN': 'GN',
'Asdudimmu[Ashdod-Yam]SN': 'SN',
'Asdudu[Ashdod]GN': 'GN',
'Asdudu[Ashdod]SN': 'SN',
'Ashurbanipal[1]RN': 'RN',
'Asia[ruler-of-Dayenu]RN': 'RN',
'Asihu[1]GN': 'GN',
'Asihu[1]SN': 'SN',
'Asinu[1]PN': 'PN',
'Asqudu[1]PN': 'PN',
'Asrukanu[1]PN': 'PN',
'Assara-mazaš[Ahura-Mazda]DN': 'DN',
'Assi[1]PN': 'PN',
'Assur[1]GN': 'GN',
'Assurbanipal[1]RN': 'RN',
'Assurnaṣirpal[1]RN': 'RN',
'Assyria[1]GN': 'GN',
'Astananu[1]PN': 'PN',
'Astar-gaddi[1]PN': 'PN',
'Astar-qumu[1]PN': 'PN',
'Astartu[1]SN': 'SN',
'Astartu[Astarte]DN': 'DN',
'Asu[ruler-of-Gilzanu]RN': 'RN',
'Asua[foreign-ruler]RN': 'RN',
'Asuhili[king-of-Arza]RN': 'RN',
'Asusui-x[1]PN': 'PN',
'Ata[1]PN': 'PN',
'Ata[ruler-of-the-city-of-Arzizu]RN': 'RN',
'Atalia[queen-of-Sargon-II]RN': 'RN',
'Atalur[=-Mount-Lallar]GN': 'GN',
'Atamar-Aššur[1]PN': 'PN',
'Atamar-Issar[1]PN': 'PN',
'Atamar-Marduk[1]PN': 'PN',
'Atamru[1]PN': 'PN',
'Atanah-ili[1]PN': 'PN',
'Atanahu-ilu[1]PN': 'PN',
'Atanha-ilu[1]PN': 'PN',
'Atanha-Šamaš[1]PN': 'PN',
'Atar-Aia[1]PN': 'PN',
'Atar-eriba[1]PN': 'PN',
'Atar-il[1]PN': 'PN',
'Atar-ili[1]PN': 'PN',
'Atar-quruma[1]DN': 'DN',
'Atar-samayin[1]DN': 'DN',
'Atar-suri[1]PN': 'PN',
'Atar-x[1]PN': 'PN',
'Atar-yatiʾ[1]PN': 'PN',
'Atar-šumki[1]PN': 'PN',
'Atara[1]PN': 'PN',
'Atarlamur[1]PN': 'PN',
'Ataršumki[foreign-ruler-son-of-Abi-ramu]RN': 'RN',
'Ataun-x[1]SN': 'SN',
'Ateia[1]GN': 'GN',
'Ateqanni[1]PN': 'PN',
'Atinnu[1]PN': 'PN',
'Atinnu[1]SN': 'SN',
'Atiʾ[1]PN': 'PN',
'Atkalanni[1]PN': 'PN',
'Atkaya-x[son-of-Amitašši]RN': 'RN',
'AtkayaDUG[son-of-Amitašši]RN': 'RN',
'Atkun[1]SN': 'SN',
'Atkuppu[1]LN': 'LN',
'Atkuppu[1]PN': 'PN',
'Atlur[1]GN': 'GN',
'Atrana[1]SN': 'SN',
'Atta-idri[1]PN': 'PN',
'Atta-kudurru[1]PN': 'PN',
'Atta-metu[commander-of-archers-of-Ummanigaš-II]PN': 'PN',
'Atta-metu[father-of-Ummanaldašu-III]PN': 'PN',
'Atta-qamuʾa[1]PN': 'PN',
'Attar-baʾadi[1]PN': 'PN',
'Attar-biʾdi[1]PN': 'PN',
'Attar-dimri[1]PN': 'PN',
'Attar-ham[1]PN': 'PN',
'Attar-hayu[1]PN': 'PN',
'Attar-hutni[1]PN': 'PN',
'Attar-idri[1]PN': 'PN',
'Attar-nuri[1]PN': 'PN',
'Attar-qamu[1]PN': 'PN',
'Attar-raḫinni[1]PN': 'PN',
'Attar-suri[1]PN': 'PN',
'Attar-x[1]PN': 'PN',
'Attar-yati[1]PN': 'PN',
'Attar-šumki[1]PN': 'PN',
'Attar-šumki[ruler-of-Arpad]RN': 'RN',
'Attara[1]PN': 'PN',
'Attaria[1]PN': 'PN',
'Attaʾani[1]PN': 'PN',
'Attia[1]GN': 'GN',
'Attua[1]PN': 'PN',
'Atu-x[1]PN': 'PN',
'Atu[divine-gatekeeper]DN': 'DN',
'Atude[1]PN': 'PN',
'Atuehu[1]PN': 'PN',
'Atuka[1]SN': 'SN',
'Atunayu[1]PN': 'PN',
'Aturu[1]PN': 'PN',
'Atuti[1]PN': 'PN',
'Atušu[1]PN': 'PN',
'Atḥar-šarru-uṣur[1]PN': 'PN',
'Auianu[1]PN': 'PN',
'Auibi[1]SN': 'SN',
'Auiraya[1]PN': 'PN',
'Aukane[1]SN': 'SN',
'Aul-ša-pulišu[1]SN': 'SN',
'Awarisarnu[Median-city-lord-of-Kayatani]RN': 'RN',
'Aweaʾ[Hoshea-king-of-Israel]RN': 'RN',
'Awi[1]PN': 'PN',
'Awianu[1]PN': 'PN',
'Awianu[governor-of-Que]PN': 'PN',
'Awira[1]PN': 'PN',
'Awni[1]PN': 'PN',
'Awura[1]PN': 'PN',
'Awyanu[1]PN': 'PN',
'Awyanu[governor-of-Que-eponym-of-the-year-655]PN': 'PN',
'Aya-Bulu[1]PN': 'PN',
'Aya-Milki[1]PN': 'PN',
'Aya-Mitunu[1]PN': 'PN',
'Aya-Sammu[Gambulian-sheikh]RN': 'RN',
'Aya-abu-uṣur[1]PN': 'PN',
'Aya-abu[1]PN': 'PN',
'Aya-aha[1]PN': 'PN',
'Aya-ahhe[1]PN': 'PN',
'Aya-ahi[1]PN': 'PN',
'Aya-amme[1]PN': 'PN',
'Aya-ammu[1]PN': 'PN',
'Aya-ammu[son-of-Teʾri-and-brother-of-Abi-Abi-Yateʾ]RN': 'RN',
'Aya-aḫi[1]PN': 'PN',
'Aya-barakka[1]PN': 'PN',
'Aya-dadi[1]PN': 'PN',
'Aya-dadu[1]PN': 'PN',
'Aya-halu[1]PN': 'PN',
'Aya-hari[1]PN': 'PN',
'Aya-ilaʾi[1]PN': 'PN',
'Aya-kabar[1]PN': 'PN',
'Aya-kettu-iqbi[1]PN': 'PN',
'Aya-lešir[1]PN': 'PN',
'Aya-lunu[tribal-chief-in-the-region-of-Yadburu]RN': 'RN',
'Aya-mahir[1]PN': 'PN',
'Aya-neri[1]PN': 'PN',
'Aya-nuhši-uṣur[1]PN': 'PN',
'Aya-nuri[1]PN': 'PN',
'Aya-rabi[1]PN': 'PN',
'Aya-ramu[1]PN': 'PN',
'Aya-ramu[king-of-Edom]RN': 'RN',
'Aya-rapa[1]PN': 'PN',
'Aya-rimi[1]PN': 'PN',
'Aya-rimmu[tribal-chief-in-the-region-of-Yadburu]RN': 'RN',
'Aya-saggi[1]PN': 'PN',
'Aya-suri[1]PN': 'PN',
'Aya-x[1]PN': 'PN',
'Aya-yababa[1]PN': 'PN',
'Aya-zeru-qiša[1]PN': 'PN',
'Aya-šarru-ibni[1]PN': 'PN',
'Aya-ḫaya[1]PN': 'PN',
'Aya-ṭaba[1]PN': 'PN',
'Aya-ṭuri[1]PN': 'PN',
'Aya[1]DN': 'DN',
'Ayadi[1]GN': 'GN',
'Ayakki-ibni[1]PN': 'PN',
'Ayakku[Eanna]TN': 'TN',
'Ayalaya[1]GN': 'GN',
'Ayanani[1]PN': 'PN',
'Ayapagsina[1]DN': 'DN',
'Ayaru[Iyyar]MN': 'MN',
'Ayate[1]PN': 'PN',
'Ayitu[1]DN': 'DN',
'Aynata[1]GN': 'GN',
'Ayne[1]PN': 'PN',
'Ayubak[1]SN': 'SN',
'Ayusiaš[1]SN': 'SN',
'Ayyaru[1]MN': 'MN',
'Ayyaru[Iyyar]MN': 'MN',
'Aza[1]PN': 'PN',
'Aza[king-of-Mannea]RN': 'RN',
'Azalla[1]SN': 'SN',
'Azallu[1]GN': 'GN',
'Azamada[Median-ruler]RN': 'RN',
'Azaqa[1]SN': 'SN',
'Azaqayani[1]SN': 'SN',
'Azar-Yau[1]PN': 'PN',
'Azari-Yau[1]PN': 'PN',
'Azari[1]GN': 'GN',
'Azarru[1]PN': 'PN',
'Azaʾi[1]GN': 'GN',
'Azi-Baʾal[1]PN': 'PN',
'Azi-Baʾal[son-of-Yakin-Lu]RN': 'RN',
'Azi-il[1]PN': 'PN',
'Azi-ili[governor-of-Suru-in-Bit-Halupe]PN': 'PN',
'Azi[1]PN': 'PN',
'Azizu[1]PN': 'PN',
'Azri-Yau[1]PN': 'PN',
'Azriyau[king-of-a-Levantine-realm]RN': 'RN',
'Azuktu[important-man-in-Ellipi]RN': 'RN',
'Azulu[1]PN': 'PN',
'Azuri[king-of-Ashdod]RN': 'RN',
'Azuru[1]SN': 'SN',
'Azzanayu[1]PN': 'PN',
'Ašapi[1]PN': 'PN',
'Ašaredu[1]PN': 'PN',
'Ašdiyaš[1]SN': 'SN',
'Ašhani[1]SN': 'SN',
'Ašhiri[1]PN': 'PN',
'Ašhitu[1]PN': 'PN',
'Ašipa[1]PN': 'PN',
'Ašira[1]PN': 'PN',
'Aširu[1]PN': 'PN',
'Ašlu[1]DN': 'DN',
'Ašnaku[1]SN': 'SN',
'Ašpa-bara[1]PN': 'PN',
'Ašpa-bara[Median-ruler-of-Kakkam]RN': 'RN',
'Ašpa-bara[king-of-Ellipi]RN': 'RN',
'Ašpaštatauk[foreign-ruler]RN': 'RN',
'Ašra-killa[1]DN': 'DN',
'Aštamašti[1]PN': 'PN',
'Aštammaku[1]SN': 'SN',
'Ašuisi[1]PN': 'PN',
'Aššan[1]SN': 'SN',
'Aššaš[1]SN': 'SN',
'Aššu-bani-ahhe[1]PN': 'PN',
'Aššur-Adad[1]DN': 'DN',
'Aššur-Aššur[1]DN': 'DN',
'Aššur-Enlil[1]DN': 'DN',
'Aššur-Issar[1]DN': 'DN',
'Aššur-Lahmani[1]DN': 'DN',
'Aššur-abu-iddina[1]PN': 'PN',
'Aššur-abu-uṣur[1]PN': 'PN',
'Aššur-agu[1]DN': 'DN',
'Aššur-ahhe-balliṭ[1]PN': 'PN',
'Aššur-ahhe-eriba[1]PN': 'PN',
'Aššur-ahhe-uṣur[1]PN': 'PN',
'Aššur-ahhe-x[1]PN': 'PN',
'Aššur-ahhe[1]PN': 'PN',
'Aššur-ahhešu-ereš[1]PN': 'PN',
'Aššur-ahu-iddina[1]PN': 'PN',
'Aššur-ahu-iddina[Esarhaddon-king-of-Assyria]RN': 'RN',
'Aššur-ahu-iddina[Esarhaddon]PN': 'PN',
'Aššur-ahu-iddina[Esarhaddon]RN': 'RN',
'Aššur-ahu-uṣur[1]PN': 'PN',
'Aššur-alik-pani[1]PN': 'PN',
'Aššur-amranni[1]PN': 'PN',
'Aššur-aplu-iddin[1]PN': 'PN',
'Aššur-aplu-iddina[1]PN': 'PN',
'Aššur-aplu-lešir[1]PN': 'PN',
'Aššur-aplu-uṣur[1]PN': 'PN',
'Aššur-ašared[1]PN': 'PN',
'Aššur-bahianni[1]PN': 'PN',
'Aššur-balassu-iqbi[1]PN': 'PN',
'Aššur-balliṭ[1]PN': 'PN',
'Aššur-balti-Ekurri[1]PN': 'PN',
'Aššur-balti-ekurri[governor-of-Arrapha-and-eponym-of-the-year-802]PN': 'PN',
'Aššur-balti-niše[1]PN': 'PN',
'Aššur-bani-ahhe[1]PN': 'PN',
'Aššur-bani-apli[Ashurbanipal-king-of-Assyria]RN': 'RN',
'Aššur-bani-apli[Assurbanipal]PN': 'PN',
'Aššur-bani-apli[Assurbanipal]RN': 'RN',
'Aššur-bani-aḫḫe[1]PN': 'PN',
'Aššur-bani[1]PN': 'PN',
'Aššur-bani[governor-of-Kalhu]PN': 'PN',
'Aššur-bel-age[1]PN': 'PN',
'Aššur-bel-ilani[1]PN': 'PN',
'Aššur-bel-kala[king-of-Assyria]RN': 'RN',
'Aššur-bel-šarrani[1]PN': 'PN',
'Aššur-bela-uṣur[eunuch-of-Palil-ereš-governor-of-Raṣappa]PN': 'PN',
'Aššur-belu-daʾʾin[1]PN': 'PN',
'Aššur-belu-kaʾʾin[1]PN': 'PN',
'Aššur-belu-kaʾʾin[field-marshal-and-eponym-of-the-year-856]PN': 'PN',
'Aššur-belu-taqqin[1]PN': 'PN',
'Aššur-belu-udaʾʾan[1]PN': 'PN',
'Aššur-belu-ukin[1]PN': 'PN',
'Aššur-belu-uṣur[1]PN': 'PN',
'Aššur-belu-uṣur[governor-of-Habruri-and-eponym-of-the-year-796]PN': 'PN',
'Aššur-belu-uṣur[governor-of-Kalhu-and-eponym-of-the-year-772]PN': 'PN',
'Aššur-belu-uṣur[governor-of-Katmuhi]PN': 'PN',
'Aššur-belu-x[1]PN': 'PN',
'Aššur-bessunu[1]PN': 'PN',
'Aššur-bunaya-uṣur[1]PN': 'PN',
'Aššur-bunaya-uṣur[chief-cup-bearer-and-eponym-of-the-years-855-825-and-816]PN': 'PN',
'Aššur-bunaya-uṣur[chief-cupbearer-and-eponym-of-the-year-855-825-and-816]PN': 'PN',
'Aššur-bunaya[eponym-of-the-year-844]PN': 'PN',
'Aššur-bunaʾi[1]PN': 'PN',
'Aššur-dalal[1]PN': 'PN',
'Aššur-dan[1]RN': 'RN',
'Aššur-dan_III[king-of-Assyria]RN': 'RN',
'Aššur-dan_II[king-of-Assyria]RN': 'RN',
'Aššur-dayani[1]DN': 'DN',
'Aššur-dayyan-ina-matati[1]PN': 'PN',
'Aššur-daʾʾin-apla[son-of-Shalmaneser-III]PN': 'PN',
'Aššur-daʾʾin-aplu[1]PN': 'PN',
'Aššur-daʾʾin-šarru[1]PN': 'PN',
'Aššur-daʾʾinanni[1]PN': 'PN',
'Aššur-daʾʾinanni[eponym-of-the-year-908]PN': 'PN',
'Aššur-daʾʾinanni[eunuch-of-Tiglath-pileser-III]PN': 'PN',
'Aššur-deni-amur[1]PN': 'PN',
'Aššur-deni-amur[eponym-of-the-year-907]PN': 'PN',
'Aššur-deʾiq[1]PN': 'PN',
'Aššur-dini-amur[commander-in-chief]PN': 'PN',
'Aššur-dugul[1]DN': 'DN',
'Aššur-dur-paniya[1]PN': 'PN',
'Aššur-dur-paniya[governor-of-Kar-Shalmaneser]PN': 'PN',
'Aššur-duri[1]PN': 'PN',
'Aššur-duru-uṣur[1]PN': 'PN',
'Aššur-duru-uṣur[governor-of-Barhalza-and-eponym-of-the-year-652]PN': 'PN',
'Aššur-ereš[1]PN': 'PN',
'Aššur-erib[1]PN': 'PN',
'Aššur-etel-ilani-mukin-apli[(Esarhaddon)]RN': 'RN',
'Aššur-etel-ilani-mukin-apli[Esarhaddon-king-of-Assyria]RN': 'RN',
'Aššur-etel-ilani-mukinni[Esarhaddon]PN': 'PN',
'Aššur-etel-ilani[1]RN': 'RN',
'Aššur-etel-ilani[king-of-Assyria]RN': 'RN',
'Aššur-etel-šame-erṣeti-muballissu[1]PN': 'PN',
'Aššur-etel-šame-erṣeti-muballissu[son-of-Esarhaddon-brother-of-Ashurbanipal]RN': 'RN',
'Aššur-eṭir[1]GN': 'GN',
'Aššur-eṭir[1]PN': 'PN',
'Aššur-eṭiranni[1]PN': 'PN',
'Aššur-garuʾ-nere[1]PN': 'PN',
'Aššur-garuʾa-nere[1]PN': 'PN',
'Aššur-gimilli-tere[1]PN': 'PN',
'Aššur-gimillu-tere[1]PN': 'PN',
'Aššur-hamatuʾa[1]PN': 'PN',
'Aššur-hussanni[1]PN': 'PN',
'Aššur-ibni-ahhe[1]PN': 'PN',
'Aššur-ibni[1]PN': 'PN',
'Aššur-iddin[1]PN': 'PN',
'Aššur-iddin[eponym-of-the-year-881]PN': 'PN',
'Aššur-iddin[eponym]PN': 'PN',
'Aššur-iddina[1]PN': 'PN',
'Aššur-idnanni[1]PN': 'PN',
'Aššur-ilaya[1]PN': 'PN',
'Aššur-ilaʾi[1]PN': 'PN',
'Aššur-ilaʾi[grand-vizier-and-eponym-of-the-year-653]PN': 'PN',
'Aššur-ili-muballissu[1]PN': 'PN',
'Aššur-ili-muballissu[son-of-Sennacherib]RN': 'RN',
'Aššur-inar-garuʾa[1]SN': 'SN',
'Aššur-iqbi-aḫḫe[1]PN': 'PN',
'Aššur-iqbi[1]PN': 'PN',
'Aššur-iqiša[1]SN': 'SN',
'Aššur-iraʾʾam-matassu[1]PN': 'PN',
'Aššur-isseʾa[1]PN': 'PN',
'Aššur-kallimanni[1]PN': 'PN',
'Aššur-kašidu[1]DN': 'DN',
'Aššur-kenu-balliṭ[1]PN': 'PN',
'Aššur-kenu-uṣur[1]PN': 'PN',
'Aššur-kenu[1]PN': 'PN',
'Aššur-kettu-iram[1]PN': 'PN',
'Aššur-killanni[1]PN': 'PN',
'Aššur-kinanni[1]PN': 'PN',
'Aššur-kuribu[1]DN': 'DN',
'Aššur-la-kenu-ubaša[1]PN': 'PN',
'Aššur-la-kenu-ubaša[eponym-of-the-year-890]PN': 'PN',
'Aššur-leʾani[1]PN': 'PN',
'Aššur-leʾi[1]PN': 'PN',
'Aššur-leʾi[eponym-of-the-year-871]PN': 'PN',
'Aššur-leʾi[ruler-of-Karalla]RN': 'RN',
'Aššur-mannu-išannan[1]SN': 'SN',
'Aššur-maqtu-šatbi[1]PN': 'PN',
'Aššur-massu-urappiš[1]SN': 'SN',
'Aššur-massu-uter[1]SN': 'SN',
'Aššur-matka-daʾʾin[1]PN': 'PN',
'Aššur-matka-pahhir[1]PN': 'PN',
'Aššur-matka-tera[1]PN': 'PN',
'Aššur-matu-taqqin[1]PN': 'PN',
'Aššur-matu-taqqin[governor-of-Upummu]PN': 'PN',
'Aššur-metu-balliṭ[1]PN': 'PN',
'Aššur-mudammiq[1]PN': 'PN',
'Aššur-mukin-paleya[1]PN': 'PN',
'Aššur-mukin-paleʾa[son-of-Esarhaddon-brother-of-Ashurbanipal]RN': 'RN',
'Aššur-mutakkil-šarri[1]PN': 'PN',
'Aššur-mutaqqin[1]PN': 'PN',
'Aššur-mušallim[1]PN': 'PN',
'Aššur-nadin-ahhe[1]PN': 'PN',
'Aššur-nadin-ahi[1]PN': 'PN',
'Aššur-nadin-aḫi[1]PN': 'PN',
'Aššur-nadin-šumi[1]PN': 'PN',
'Aššur-nadin-šumi[son-of-Sennacherib-and-king-of-Babylon]RN': 'RN',
'Aššur-napištu-uṣur[1]PN': 'PN',
'Aššur-narari_I[son-of-Išme-Dagan-II-vice-regent-of-Aššur]RN': 'RN',
'Aššur-nasih-galli[1]SN': 'SN',
'Aššur-natkil[1]PN': 'PN',
'Aššur-natkil[eponym-of-the-year-870]PN': 'PN',
'Aššur-naʾdi[1]PN': 'PN',
'Aššur-naʾid[1]PN': 'PN',
'Aššur-naṣir-apli[1]SN': 'SN',
'Aššur-naṣir-apli[Ashurnasirpal-II-king-of-Assyria]RN': 'RN',
'Aššur-naṣir-apli[Assurnasirpal-II]RN': 'RN',
'Aššur-naṣir-apli_II[Ashurnasirpal-II-king-of-Assyria]RN': 'RN',
'Aššur-naṣir[1]PN': 'PN',
'Aššur-naṣir[4]PN': 'PN',
'Aššur-nemeli[1]PN': 'PN',
'Aššur-nerari[1]RN': 'RN',
'Aššur-nerari_V[king-of-Assyria]RN': 'RN',
'Aššur-neše[Aššur-of-Lions]GN': 'GN',
'Aššur-nirka-daʾʾin[1]PN': 'PN',
'Aššur-nirka-rappiš[1]SN': 'SN',
'Aššur-nirka-uṣur[1]PN': 'PN',
'Aššur-niršu-urappiš[1]SN': 'SN',
'Aššur-patinu[1]PN': 'PN',
'Aššur-rabi[1]PN': 'PN',
'Aššur-rabi_II[king-of-Assyria]RN': 'RN',
'Aššur-raʾim-x[1]PN': 'PN',
'Aššur-raʾim-šarri[1]PN': 'PN',
'Aššur-remanni[1]PN': 'PN',
'Aššur-remanni[high-official-of-Tiglath-pileser-III]PN': 'PN',
'Aššur-reša-iši[Aššur-reša-iši-I-king-of-Assyria]RN': 'RN',
'Aššur-reša-iši_II[king-of-Assyria]RN': 'RN',
'Aššur-reša-iši_I[king-of-Assyria]RN': 'RN',
'Aššur-reši-išši[1]PN': 'PN',
'Aššur-reʾušunu[1]PN': 'PN',
'Aššur-reṣiwa[1]PN': 'PN',
'Aššur-reṣuwa[1]PN': 'PN',
'Aššur-taklak[1]PN': 'PN',
'Aššur-taklak[eponym-of-the-year-904]PN': 'PN',
'Aššur-taklak[treasurer-and-eponym-of-the-year-805]PN': 'PN',
'Aššur-taqqinanni[1]PN': 'PN',
'Aššur-uballiṭ[1]PN': 'PN',
'Aššur-uballiṭ_I[vice-regent-of-Aššur-son-of-Eriba-Adad-I]RN': 'RN',
'Aššur-ušallim[1]PN': 'PN',
'Aššur-uṣuranni[1]PN': 'PN',
'Aššur-x-apli[1]PN': 'PN',
'Aššur-x-x[1]PN': 'PN',
'Aššur-x[1]PN': 'PN',
'Aššur-x[king-of-Assyria]RN': 'RN',
'Aššur-zaqip[1]PN': 'PN',
'Aššur-zeru-ibni[1]PN': 'PN',
'Aššur-zeru-iddina[1]PN': 'PN',
'Aššur-Šakkan-Tišpak[1]DN': 'DN',
'Aššur-ša-sasuti[Aššur-of-Reading]DN': 'DN',
'Aššur-šakin-leti[1]PN': 'PN',
'Aššur-šallim-ahhe[1]PN': 'PN',
'Aššur-šallim[1]PN': 'PN',
'Aššur-šallimanni[1]PN': 'PN',
'Aššur-šallimšunu[1]PN': 'PN',
'Aššur-šar-ahhe[1]PN': 'PN',
'Aššur-šarrani-muballissu[1]PN': 'PN',
'Aššur-šarrani[1]PN': 'PN',
'Aššur-šarru-ibni[1]PN': 'PN',
'Aššur-šarru-iddina[1]PN': 'PN',
'Aššur-šarru-uṣur[1]PN': 'PN',
'Aššur-šezibanni[1]PN': 'PN',
'Aššur-šezibanni[eponym-of-the-year-883]PN': 'PN',
'Aššur-šimanni[1]PN': 'PN',
'Aššur-šittu-uṣur[1]PN': 'PN',
'Aššur-šiʾi[1]PN': 'PN',
'Aššur-šulmu-amur[1]PN': 'PN',
'Aššur-šuma-ušabši[son-of-Sennacherib]RN': 'RN',
'Aššur-šumu-ibni[1]PN': 'PN',
'Aššur-šumu-iddina[1]PN': 'PN',
'Aššur-šumu-kaʾʾin[1]PN': 'PN',
'Aššur-šumu-lešir[1]PN': 'PN',
'Aššur-šumu-taqqin[1]PN': 'PN',
'Aššur-šumu-ukin[1]PN': 'PN',
'Aššur-šumu-uṣur[1]PN': 'PN',
'Aššur-šumu-x[1]PN': 'PN',
'Aššur-ṣabtanni[1]PN': 'PN',
'Aššur[1]DN': 'DN',
'Aššur[1]GN': 'GN',
'Aššur[1]SN': 'SN',
'Aššur[Ashur]SN': 'SN',
'Aššur[Assyria]GN': 'GN',
'Aššur[Aššur]DN': 'DN',
'Aššurdaya[1]SN': 'SN',
'Aššurnaṣirpal[1]RN': 'RN',
'Aš̄šur[1]DN': 'DN',
'Aʾ-x[1]PN': 'PN',
'Aʾ-x[individual-from-Uruk]PN': 'PN',
'Aʾilanu[1]PN': 'PN',
'Aḫ-Ya[1]PN': 'PN',
'Aḫ-abu[1]PN': 'PN',
'Aḫabu[1]PN': 'PN',
'Aḫat-abiša[1]PN': 'PN',
'Aḫaz-Yau[1]PN': 'PN',
'Aḫi-Yau[1]PN': 'PN',
'Aḫi-dikiri[1]PN': 'PN',
'Aḫi-duri[1]PN': 'PN',
'Aḫi-idri[1]PN': 'PN',
'Aḫi-ilaya[1]PN': 'PN',
'Aḫi-lamur[1]PN': 'PN',
'Aḫi-larame[1]PN': 'PN',
'Aḫi-larim[1]PN': 'PN',
'Aḫi-leʾi[1]PN': 'PN',
'Aḫi-leʾuti[1]PN': 'PN',
'Aḫi-ram[1]PN': 'PN',
'Aḫi-uqur[1]PN': 'PN',
'Aḫia-abi[1]PN': 'PN',
'Aḫu-damiq[1]PN': 'PN',
'Aḫu-duri[1]PN': 'PN',
'Aḫu-erib[1]PN': 'PN',
'Aḫu-la-x[1]PN': 'PN',
'Aḫu-lamašši[1]PN': 'PN',
'Aḫu-leʾi[1]PN': 'PN',
'Aḫu-x[1]PN': 'PN',
'Aḫu[1]PN': 'PN',
'Aḫua[1]PN': 'PN',
'Aḫusitu[1]PN': 'PN',
'Aḫušina[1]PN': 'PN',
'Aḫušu[1]PN': 'PN',
'Aḫuʾa-eriba[1]PN': 'PN',
'Aḫzi-Yau[1]PN': 'PN',
'Aṣal-Iau[1]PN': 'PN',
'Aṣbat-la-kunu[1]SN': 'SN',
'Aṣe[1]PN': 'PN',
'Aṣil-Yau[1]PN': 'PN',
'Aṣuṣu[1]SN': 'SN',
'BR-x[1]PN': 'PN',
'BYʾ[1]PN': 'PN',
'Ba-x[Gambulian-sheikh]RN': 'RN',
'Bab-Aššur[Gate-of-Aššur]GN': 'GN',
'Bab-Barsip[Borsippa-gate]GN': 'GN',
'Bab-Hamri[1]GN': 'GN',
'Bab-Marrat[1]GN': 'GN',
'Bab-Saggil[Gate-of-Saggil]GN': 'GN',
'Bab-balaṭi[1]DN': 'DN',
'Bab-bitqi[1]GN': 'GN',
'Bab-burti[1]GN': 'GN',
'Bab-duri[1]GN': 'GN',
'Bab-duri[1]SN': 'SN',
'Bab-erkalli[Gate-of-Hell]GN': 'GN',
"Bab-ili['Gate-of-the-Gods']DN": '<stop>',
'Bab-salimeti[1]SN': 'SN',
'Bab-sami[1]GN': 'GN',
'Bab-tinurayu[1]PN': 'PN',
'Baba-aha-iddina[foreign-ruler]RN': 'RN',
'Baba-luʾa[1]PN': 'PN',
'Baba-šadduʾa[1]PN': 'PN',
'Baba[1]DN': 'DN',
'Babaku[1]PN': 'PN',
'Babanu[1]PN': 'PN',
'Babaya[1]PN': 'PN',
'Babe-šumki[1]PN': 'PN',
'Babilaiu[1]PN': 'PN',
'Babilaya[1]PN': 'PN',
'Babilayu[1]PN': 'PN',
'Babilayyu[1]PN': 'PN',
'Babili-lumur[1]PN': 'PN',
'Babili[1]GN': 'GN',
'Babili[Babylon]GN': 'GN',
'Babili[Babylon]SN': 'SN',
'Babilu[Babylon]SN': 'SN',
'Babiri[1]PN': 'PN',
'Babiti[1]GN': 'GN',
'Babitu[1]GN': 'GN',
'Babitu[1]SN': 'SN',
'Babsah[1]SN': 'SN',
'Babu-ahhe-iddina[1]PN': 'PN',
'Babu-ahu-iddina[1]PN': 'PN',
'Babu-ereš[1]PN': 'PN',
'Babu-gamilat[1]PN': 'PN',
'Babu-šadduʾa[1]PN': 'PN',
'Babu-šumu-ibni[1]PN': 'PN',
'Babu-šumu-iddina[1]PN': 'PN',
'Babu[1]DN': 'DN',
'Babu[1]PN': 'PN',
'Babua[father-of-Bubu-son-of-the-ruler-of-Ništun]PN': 'PN',
'Babutta[1]SN': 'SN',
'Babutu[1]LN': 'LN',
'Babylon[1]SN': 'SN',
'Bada[1]PN': 'PN',
'Badani[1]GN': 'GN',
'Badani[1]SN': 'SN',
'Badaya[1]PN': 'PN',
'Baddudu[1]PN': 'PN',
'Badi-x[servant-of-Esarhaddon]PN': 'PN',
'Badi[1]PN': 'PN',
'Badia[1]PN': 'PN',
'Badiʾ-il[1]PN': 'PN',
'Baduʾa[1]GN': 'GN',
'Bag-dati[Mannean-governor-of-Uišdiš]RN': 'RN',
'Baga-parna[1]PN': 'PN',
'Baga-parna[city-lord-of-Zakrute]RN': 'RN',
'Bagagi[1]PN': 'PN',
'Baganu[1]PN': 'PN',
'Bagbartu[1]DN': 'DN',
'Bagusu[1]PN': 'PN',
'Bahar[1]DN': 'DN',
'Bahe[1]PN': 'PN',
'Bahi[1]PN': 'PN',
'Bahianu[1]PN': 'PN',
'Bahir[1]SN': 'SN',
'Bahuru[1]PN': 'PN',
'Bait-Zahin[1]SN': 'SN',
'Bait-Zahir[1]SN': 'SN',
'Baiti-ili[Bethel]DN': 'DN',
'Baka-il[1]PN': 'PN',
'Bakiša[1]PN': 'PN',
'Bakka[1]PN': 'PN',
'Bal-namḫe[1]PN': 'PN',
'Bala[1]SN': 'SN',
'Balaqu[1]PN': 'PN',
'Balasi[1]PN': 'PN',
'Balassu-iqbi[1]PN': 'PN',
'Balassu[1]PN': 'PN',
'Balassu[leader-of-the-Bit-Dakkuri]RN': 'RN',
'Balaṭ-šarrani[1]PN': 'PN',
'Balaṭ[1]GN': 'GN',
'Balaṭaya[1]SN': 'SN',
'Balaṭi[1]PN': 'PN',
'Balaṭsu[1]PN': 'PN',
'Balaṭu-ereš[1]PN': 'PN',
'Balaṭu-iqbi[1]PN': 'PN',
'Balaṭu-lamur[1]PN': 'PN',
'Balaṭu[1]GN': 'GN',
'Balaṭu[1]PN': 'PN',
'Balih[1]WN': 'WN',
'Balihitu[1]PN': 'PN',
'Balihu[(deified-river-Balikh)]DN': 'DN',
'Balihu[1]GN': 'GN',
'Balihu[1]LN': 'LN',
'Balihu[1]PN': 'PN',
'Balihu[1]SN': 'SN',
'Balti-lešir[1]PN': 'PN',
'Balti-lišir[1]SN': 'SN',
'Baltil[1]SN': 'SN',
'Baltil[Aššur]QN': 'QN',
'Baltunu[1]PN': 'PN',
'Balu-x-ia[1]PN': 'PN',
'Balu[1]CN': 'CN',
'Baluku[1]PN': 'PN',
'Balīḫē[1]WN': 'WN',
'Balṭaku-ammar[1]PN': 'PN',
'Balṭaku-ammur[1]PN': 'PN',
'Balṭayu[1]PN': 'PN',
'Balṭi-Aia[1]PN': 'PN',
'Balṭi-Aya[1]PN': 'PN',
'Balṭi-iqbi[1]PN': 'PN',
'Balṭi-nuri[1]PN': 'PN',
'Balṭi-šarrani[1]PN': 'PN',
'Bamaya[1]PN': 'PN',
'Bamba[1]PN': 'PN',
'Bambuki[1]GN': 'GN',
'Bamute[1]PN': 'PN',
'Bana-Esagil[1]PN': 'PN',
'Bana-Yau[1]PN': 'PN',
'Bana-x[1]PN': 'PN',
'Bananu[1]GN': 'GN',
'Banaya[1]PN': 'PN',
'Banayabarqa[1]SN': 'SN',
'Banayu[1]PN': 'PN',
'Banayyu[1]PN': 'PN',
'Banba[1]PN': 'PN',
'Banba[second-vizier-of-Esarhaddon]PN': 'PN',
'Banbala[1]GN': 'GN',
'Banbarina[1]SN': 'SN',
'Bani-Ani[1]PN': 'PN',
'Bani-Anu[1]PN': 'PN',
'Bani-Nabu[1]PN': 'PN',
'Bani-ahhe[1]PN': 'PN',
'Bani-ahuʾa[1]PN': 'PN',
'Bani-lešir[1]PN': 'PN',
'Bani-leʾi[1]PN': 'PN',
'Bani[1]PN': 'PN',
'Bania[1]PN': 'PN',
'Baninu[1]PN': 'PN',
'Baniti[1]PN': 'PN',
'Banitu-ayali[1]PN': 'PN',
'Banitu-duri[1]PN': 'PN',
'Banitu-ereš[1]PN': 'PN',
'Banitu-tereš[1]PN': 'PN',
'Banitu[1]DN': 'DN',
'Banitu[1]PN': 'PN',
'Banitu[1]SN': 'SN',
'Banitu[1]WN': 'WN',
'Banitu[queen-and-wife-of-Shalmaneser-V]RN': 'RN',
'Baniya[1]PN': 'PN',
'Banna[1]PN': 'PN',
'Bannaya[1]LN': 'LN',
'Bannaya[1]PN': 'PN',
'Banniši[1]GN': 'GN',
'Banu-x[1]PN': 'PN',
'Banunu[1]PN': 'PN',
'Banunu[1]SN': 'SN',
'Bapi[1]PN': 'PN',
'Baqanu[1]SN': 'SN',
'Baqar[1]GN': 'GN',
'Baqarru[1]GN': 'GN',
'Bar-Uri[1]GN': 'GN',
'Bar-ahati[1]PN': 'PN',
'Bar-ahu[1]PN': 'PN',
'Bar-napi[1]PN': 'PN',
'Bar-uri[1]PN': 'PN',
'Bar-zaqe[1]PN': 'PN',
'Bar-ziku[1]PN': 'PN',
'Bar-zikutu[1]PN': 'PN',
'Bar-Ṣaruri[1]PN': 'PN',
'Bara[1]SN': 'SN',
'Bara[foreign-ruler]RN': 'RN',
'Barak-Yau[1]PN': 'PN',
'Baratara[foreign-ruler]RN': 'RN',
'Barbaranu[1]PN': 'PN',
'Barbarra[1]PN': 'PN',
'Barbaru[Wolf-(a-star)]CN': 'CN',
'Barbaz[1]SN': 'SN',
'Barbiru[1]PN': 'PN',
'Barburu[Elamite]PN': 'PN',
'Bardada[ruler-of-Ṣibar]RN': 'RN',
'Bardi[1]PN': 'PN',
'Barhalza[1]GN': 'GN',
'Barhalzayu[1]PN': 'PN',
'Barhalzi[1]GN': 'GN',
'Barhalzu[1]GN': 'GN',
'Barhaza[1]GN': 'GN',
'Barhi-ilani[1]PN': 'PN',
'Barhu[1]PN': 'PN',
'Barihtu[1]GN': 'GN',
'Barik-il[1]PN': 'PN',
'Barikanu[1]SN': 'SN',
'Bariki[1]PN': 'PN',
'Bariku[1]GN': 'GN',
'Bariku[1]PN': 'PN',
'Barmu[1]PN': 'PN',
'Barmu[eponym-of-the-year-906]PN': 'PN',
'Barri-x[1]PN': 'PN',
'Barritti[1]PN': 'PN',
'Barruqu[1]PN': 'PN',
'Barsagsag[1]MN': 'MN',
'Barsip[Borsippa]DN': 'DN',
'Barsip[Borsippa]GN': 'GN',
'Barsip[Borsippa]SN': 'SN',
'Barsipa[Borsippa]SN': 'SN',
'Barsipitu[1]PN': 'PN',
'Barta-tua[1]RN': 'RN',
'Baru[ruler-of-Ellipi]RN': 'RN',
'Baruhu-il[1]PN': 'PN',
'Barunakka[1]SN': 'SN',
'Baruqu[1]PN': 'PN',
'Baruri[1]GN': 'GN',
'Barzania[1]SN': 'SN',
'Barzaništa[1]GN': 'GN',
'Barzaništun[1]SN': 'SN',
'Barzi[1]PN': 'PN',
'Barzia[1]PN': 'PN',
'Barzib[1]PN': 'PN',
'Barzundi[1]GN': 'GN',
'Barzunna[1]SN': 'SN',
'Barzuta[foreign-ruler]RN': 'RN',
'Basali[1]PN': 'PN',
'Basani[1]PN': 'PN',
'Basasu[1]PN': 'PN',
'Basayu[1]PN': 'PN',
'Basayyu[1]PN': 'PN',
'Basiya[1]LN': 'LN',
'Basiya[1]PN': 'PN',
'Baslu[queen-of-Ihilu]RN': 'RN',
'Basqanu[brother-of-Iatiʾe]PN': 'PN',
'Bassi[1]PN': 'PN',
'Bassuna[1]PN': 'PN',
'Bassuʾa[1]PN': 'PN',
'Bataia[1]PN': 'PN',
'Batanu[ruler-of-Bit-Kaspi]RN': 'RN',
'Bati[1]PN': 'PN',
'Batiti[1]PN': 'PN',
'Battigur[Median-ruler]RN': 'RN',
'Batulu[1]PN': 'PN',
'Batuʾa[1]PN': 'PN',
'Bauya[1]PN': 'PN',
'Baya[1]PN': 'PN',
'Bayadi-il[1]PN': 'PN',
'Bayadi-ili[1]PN': 'PN',
'Bayaya[1]PN': 'PN',
'Bazazanu[1]PN': 'PN',
'Bazazu[1]PN': 'PN',
'Bazi[1]GN': 'GN',
'Bazitu[1]PN': 'PN',
'Baziya[1]PN': 'PN',
'Bazre[1]GN': 'GN',
'Bazu[1]GN': 'GN',
'Bazuzu[1]PN': 'PN',
'Bašanu[1]SN': 'SN',
'Bašimu[1]GN': 'GN',
'Bašimu[1]SN': 'SN',
'Baššaša[1]PN': 'PN',
'Baʾail-manzeri[ruler-of-Tyre]RN': 'RN',
'Baʾal-Malage[1]DN': 'DN',
'Baʾal-Sameme[Baal-Shamaim]DN': 'DN',
'Baʾal-azuri[1]PN': 'PN',
'Baʾal-barakka[1]PN': 'PN',
'Baʾal-haluṣu[1]PN': 'PN',
'Baʾal-hanunu[son-of-Yakin-Lu]RN': 'RN',
'Baʾal-iašupu[son-of-Yakin-Lu]RN': 'RN',
'Baʾal-maluku[son-of-Yakin-Lu]RN': 'RN',
'Baʾal-mani[1]PN': 'PN',
'Baʾal-rakkab[1]PN': 'PN',
'Baʾal-Ṣapunu[Baal-Saphon]DN': 'DN',
'Baʾal[foreign-ruler]RN': 'RN',
'Baʾala-imme[1]PN': 'PN',
'Baʾali-manzēri[ruler-of-Tyre]RN': 'RN',
'Baʾali-ṣapuna[1]GN': 'GN',
'Baʾali-ṣapuna[Mount-Baʾali-ṣapuna]GN': 'GN',
'Baʾaliraʾasi[1]GN': 'GN',
'Baʾalti-idri[1]PN': 'PN',
'Baʾalti-nuriya[1]PN': 'PN',
'Baʾalti-yabatu[1]PN': 'PN',
'Baʾalu[1]GN': 'GN',
'Baʾalu[1]PN': 'PN',
'Baʾalu[king-of-Tyre]RN': 'RN',
'Baʾassi[1]PN': 'PN',
'Baʾe[1]PN': 'PN',
'Baʾil-HARri[1]GN': 'GN',
'Baʾil-gazara[1]SN': 'SN',
'Baʾit-ili[1]GN': 'GN',
'Baʾli[1]SN': 'SN',
'Baḫi[1]PN': 'PN',
'Baḫianu[1]PN': 'PN',
'Baṣ[1]SN': 'SN',
'Baṭṭuṭanu[1]PN': 'PN',
'Baṭṭuṭu[1]PN': 'PN',
'Bel-Babili[1]DN': 'DN',
'Bel-Harran-abu-uṣur[1]PN': 'PN',
'Bel-Harran-ahu-uṣur[1]PN': 'PN',
'Bel-Harran-belu-usur[1]PN': 'PN',
'Bel-Harran-belu-usur[palace-herald-and-eponym-of-the-year-741]PN': 'PN',
'Bel-Harran-belu-uṣur[1]PN': 'PN',
'Bel-Harran-dabaya[1]PN': 'PN',
'Bel-Harran-duri[1]PN': 'PN',
'Bel-Harran-idri[1]PN': 'PN',
'Bel-Harran-ile[1]PN': 'PN',
'Bel-Harran-ili[1]PN': 'PN',
'Bel-Harran-isseʾa[1]PN': 'PN',
'Bel-Harran-kuṣuranni[1]PN': 'PN',
'Bel-Harran-taklak[1]PN': 'PN',
'Bel-Harran-uballiṭ[1]PN': 'PN',
'Bel-Harran-x[1]PN': 'PN',
'Bel-Harran-šadduʾa[1]PN': 'PN',
'Bel-Harran-šarru-uṣur[1]PN': 'PN',
'Bel-Ingal-duri[1]PN': 'PN',
'Bel-Kurba-il[1]DN': 'DN',
'Bel-Kurbail[1]DN': 'DN',
'Bel-MU-X[1]PN': 'PN',
'Bel-Tarbaṣi[1]DN': 'DN',
'Bel-X[1]PN': 'PN',
'Bel-abu-uṣur[1]PN': 'PN',
'Bel-abuʾa[1]PN': 'PN',
'Bel-age[Lord-of-the-Crown]DN': 'DN',
"Bel-agu['Lord-Tiara'-(a-name-of-the-crown-of-Aššur)]DN": '<stop>',
'Bel-ah-iddin[1]PN': 'PN',
'Bel-ahhe-Marduk[1]PN': 'PN',
'Bel-ahhe-X[1]PN': 'PN',
'Bel-ahhe-eriba[1]PN': 'PN',
'Bel-ahhe-iddin[1]PN': 'PN',
'Bel-ahhe-iqiša[1]PN': 'PN',
'Bel-ahhe-riba[1]PN': 'PN',
'Bel-ahhe[1]PN': 'PN',
'Bel-ahhešu[1]PN': 'PN',
'Bel-ahu-iddin[1]PN': 'PN',
'Bel-ahu-iddina[1]PN': 'PN',
'Bel-ahu-uṣur[1]PN': 'PN',
'Bel-ahu-uṣur[palace-overseer-of-Sin-šarra-iškun]PN': 'PN',
'Bel-ali[1]PN': 'PN',
'Bel-ali[sheikh-of-Sulaya]RN': 'RN',
'Bel-ammeni[1]PN': 'PN',
'Bel-apkal-ilani[1]PN': 'PN',
'Bel-aplu-eriba[1]PN': 'PN',
'Bel-aplu-iddin[1]PN': 'PN',
'Bel-aplu-iddina[1]PN': 'PN',
'Bel-aplu-iddina[ruler-of-Allabria/Paddira]RN': 'RN',
'Bel-aplu-uṣur[1]PN': 'PN',
'Bel-ašared[1]PN': 'PN',
'Bel-aḫu-uṣur[1]PN': 'PN',
'Bel-aḫḫe[1]PN': 'PN',
'Bel-ba-x[1]PN': 'PN',
'Bel-bani[1]PN': 'PN',
'Bel-bani[king-of-Assyria]RN': 'RN',
'Bel-bulliṭ[1]PN': 'PN',
'Bel-bunaya[1]PN': 'PN',
'Bel-bunaya[palace-herald-and-eponym-of-the-years-850-and-823]PN': 'PN',
'Bel-bunaʾi[1]PN': 'PN',
'Bel-dalli-ilaʾi[1]PN': 'PN',
'Bel-dan[1]PN': 'PN',
'Bel-dan[chief-cupbearer-and-eponym-of-the-year-750]PN': 'PN',
'Bel-dan[governor-of-Kalhu-and-eponym-of-the-years-744-and-734]PN': 'PN',
'Bel-dan[palace-herald-and-eponym-of-the-years-820-and-807]PN': 'PN',
'Bel-dayyani[eunuch-of-Adad-nerari-III]PN': 'PN',
'Bel-deni-amur[1]PN': 'PN',
'Bel-deni-lamur[1]PN': 'PN',
'Bel-dipari[1]PN': 'PN',
'Bel-duri[1]PN': 'PN',
'Bel-emuranni[1]PN': 'PN',
'Bel-emuranni[Commander-in-chief-and-eponym-of-the-year-686]PN': 'PN',
'Bel-emuranni[commander-in-chief-of-Sennacherib]PN': 'PN',
'Bel-epuš[1]PN': 'PN',
'Bel-ereš[1]PN': 'PN',
'Bel-eriba[1]GN': 'GN',
'Bel-eriba[1]PN': 'PN',
'Bel-eṭera[1]PN': 'PN',
'Bel-eṭeri[1]LN': 'LN',
'Bel-eṭir[1]PN': 'PN',
'Bel-eṭir[son-of-Nabu-šuma-ereš]PN': 'PN',
'Bel-gimillu-tere[1]PN': 'PN',
'Bel-haluṣu[1]PN': 'PN',
'Bel-hutu[1]PN': 'PN',
'Bel-ibni[1]PN': 'PN',
'Bel-ibni[4]PN': 'PN',
'Bel-ibni[king-of-Babylon]RN': 'RN',
'Bel-iddin[1]PN': 'PN',
'Bel-iddina[1]PN': 'PN',
'Bel-iddina[governor-of-Kullimmeri]PN': 'PN',
'Bel-idua[1]PN': 'PN',
'Bel-ikṣur[1]PN': 'PN',
'Bel-ilani-mannu[1]PN': 'PN',
'Bel-ilaʾi[1]PN': 'PN',
'Bel-ilaʾi[governor-of-Arrapha-and-eponym-of-the-year-769]PN': 'PN',
'Bel-ili-balliṭanni[1]PN': 'PN',
'Bel-ipuš[1]PN': 'PN',
'Bel-iqbi[1]GN': 'GN',
'Bel-iqbi[1]PN': 'PN',
'Bel-iqiša[1]PN': 'PN',
'Bel-iqiša[leader-of-the-Gambulu]RN': 'RN',
'Bel-iqišanni[1]PN': 'PN',
'Bel-isseʾa[1]PN': 'PN',
'Bel-ittadin[1]PN': 'PN',
'Bel-išdiya-kini[1]PN': 'PN',
'Bel-išmanni[1]PN': 'PN',
'Bel-kabti-ahhešu[1]PN': 'PN',
'Bel-kakki-Gula[1]PN': 'PN',
'Bel-kakki-šadduʾa[1]PN': 'PN',
'Bel-kibsi-ilaʾi[1]PN': 'PN',
'Bel-kina[1]PN': 'PN',
'Bel-kundi-ilaʾi[1]PN': 'PN',
'Bel-labria[1]DN': 'DN',
'Bel-labur[1]PN': 'PN',
'Bel-ladi[1]PN': 'PN',
'Bel-lamur[1]PN': 'PN',
'Bel-lešir[1]PN': 'PN',
'Bel-lešir[palace-herald-and-eponym-of-the-year-778]PN': 'PN',
'Bel-leʾani[1]PN': 'PN',
'Bel-leʾi[1]PN': 'PN',
'Bel-lihkim[1]PN': 'PN',
'Bel-likṣur[1]PN': 'PN',
'Bel-liqbi[1]PN': 'PN',
'Bel-lišir[1]PN': 'PN',
'Bel-lu-dari[1]PN': 'PN',
'Bel-lu-maṣṣari[1]PN': 'PN',
'Bel-matati[1]DN': 'DN',
'Bel-matati[Bel-matati]CN': 'CN',
'Bel-matu-iṣbat[1]PN': 'PN',
'Bel-mušallim[1]PN': 'PN',
'Bel-natan[1]PN': 'PN',
'Bel-naʾdi[1]GN': 'GN',
'Bel-naʾdi[1]PN': 'PN',
'Bel-naʾid[1]PN': 'PN',
'Bel-naṣir[1]PN': 'PN',
'Bel-nuri[1]PN': 'PN',
'Bel-qate-ṣabat[governor-of-Mazamua-and-eponym-of-the-year-810]PN': 'PN',
'Bel-qatika-ṣabat[1]PN': 'PN',
'Bel-qatua[1]PN': 'PN',
'Bel-qissi[1]PN': 'PN',
'Bel-ram[1]PN': 'PN',
'Bel-rammeni[1]PN': 'PN',
'Bel-rammeni[individual-from-Uruk]PN': 'PN',
'Bel-remanni[1]PN': 'PN',
'Bel-reši-išši[1]PN': 'PN',
'Bel-riba[1]PN': 'PN',
'Bel-ribi[1]PN': 'PN',
'Bel-sakip[1]PN': 'PN',
'Bel-salim[1]PN': 'PN',
'Bel-samaʾ[1]PN': 'PN',
'Bel-taklak[1]PN': 'PN',
'Bel-taklussu[1]PN': 'PN',
'Bel-tallatu-dammiq[1]PN': 'PN',
'Bel-tarbaṣi[1]DN': 'DN',
'Bel-tarṣi-iluma[governor-of-Kalhu-and-eponym-of-the-year-797]PN': 'PN',
'Bel-tarṣi-ilumma[1]PN': 'PN',
'Bel-tarṣi-ilumma[governor-of-Kalhu-and-eponym-of-the-year-798]PN': 'PN',
'Bel-uballiṭ[1]PN': 'PN',
'Bel-uduʾa[1]PN': 'PN',
'Bel-ukin[1]PN': 'PN',
'Bel-upahhir[1]PN': 'PN',
'Bel-upaq[1]PN': 'PN',
'Bel-upaqu[1]PN': 'PN',
'Bel-usat[1]PN': 'PN',
'Bel-usati[1]PN': 'PN',
'Bel-useppe[1]PN': 'PN',
'Bel-ušabši[1]PN': 'PN',
'Bel-ušallim[1]PN': 'PN',
'Bel-ušebši[1]PN': 'PN',
'Bel-ušezib[1]PN': 'PN',
'Bel-ušumgal[1]PN': 'PN',
'Bel-uṣalli[1]PN': 'PN',
'Bel-uṣur[1]PN': 'PN',
'Bel-x-pa[1]PN': 'PN',
'Bel-x[1]PN': 'PN',
'Bel-zakar[1]PN': 'PN',
'Bel-zeri[1]PN': 'PN',
'Bel-zeru-ibni[1]PN': 'PN',
'Bel-zeru-iddina[1]PN': 'PN',
'Bel-zeru-iqiša[1]PN': 'PN',
'Bel-šadduʾa[1]PN': 'PN',
'Bel-šadduʾa[post-canonical-eponym]PN': 'PN',
'Bel-šadua[governor-of-Tamnuna-and-eponym-of-756]PN': 'PN',
'Bel-šallim[1]PN': 'PN',
'Bel-šamaka[1]PN': 'PN',
'Bel-šarrani[1]PN': 'PN',
'Bel-šarrani[governor-of-Kurbail]PN': 'PN',
'Bel-šarru-ibni[1]PN': 'PN',
'Bel-šarru-iddina[1]PN': 'PN',
'Bel-šarru-iram[1]PN': 'PN',
'Bel-šarru-uṣur[1]PN': 'PN',
'Bel-šarru-uṣur[ruler-of-Kišesim]RN': 'RN',
'Bel-šarru[1]DN': 'DN',
'Bel-šezibanni[1]PN': 'PN',
'Bel-šimanni[1]PN': 'PN',
'Bel-šum-iškun[1]PN': 'PN',
'Bel-šumu-ereš[1]PN': 'PN',
'Bel-šumu-iddina[1]PN': 'PN',
'Bel-šumu-iškun[1]PN': 'PN',
'Bel-šumu-uṣur[1]PN': 'PN',
'Bel-Ḫarran-belu-uṣur[1]PN': 'PN',
'Bel-Ḫarran-taklak[1]PN': 'PN',
'Bel-Ḫarran-šadua[1]PN': 'PN',
'Bel-ṣarbi[1]DN': 'DN',
'Bel-ṭab[1]PN': 'PN',
'Bel[1]DN': 'DN',
'Bela[1]SN': 'SN',
'Belani[1]PN': 'PN',
'Belanu[1]DN': 'DN',
'Belassunu[1]PN': 'PN',
'Belat-parṣi[1]DN': 'DN',
'Belat-ṣeri[1]DN': 'DN',
'Belat[1]DN': 'DN',
'Belaya[1]PN': 'PN',
'Belayu[1]PN': 'PN',
'Belessa-x[1]PN': 'PN',
'Belet-Akkad[Lady-of-Akkad-(Ištar)]DN': 'DN',
'Belet-Akkad[Lady-of-Akkad]DN': 'DN',
'Belet-Arba-il[1]DN': 'DN',
'Belet-Arbail[1]DN': 'DN',
'Belet-Arbail[Lady-of-Arbela]DN': 'DN',
'Belet-Arbaʾil[Lady-of-Arbaʾil]DN': 'DN',
'Belet-Babili[1]DN': 'DN',
'Belet-Babili[Lady-of-Babylon]DN': 'DN',
'Belet-Deri[Lady-of-Der]DN': 'DN',
'Belet-Kidmuri[1]DN': 'DN',
'Belet-Kidmuri[Lady-of-Kidmuri]DN': 'DN',
'Belet-Nina[1]DN': 'DN',
'Belet-Ninua[1]DN': 'DN',
'Belet-Ninua[Lady-of-Nineveh]DN': 'DN',
'Belet-Nippur[1]DN': 'DN',
'Belet-Nippuri[1]DN': 'DN',
'Belet-Uruk[Lady-of-Uruk]DN': 'DN',
'Belet-abu-uṣri[1]PN': 'PN',
'Belet-adqat[1]DN': 'DN',
'Belet-ali[Lady-of-the-City]DN': 'DN',
'Belet-ayakki[1]DN': 'DN',
'Belet-balaṭi[1]CN': 'CN',
'Belet-balaṭi[1]DN': 'DN',
'Belet-balaṭi[Belet-balaṭi]CN': 'CN',
'Belet-balaṭi[Lady-of-Life]DN': 'DN',
'Belet-balaṭi[Lady-of-life-Damkina]DN': 'DN',
'Belet-balaṭi[lady-of-life-Damkina]DN': 'DN',
'Belet-dunani[1]DN': 'DN',
'Belet-ekalli[1]DN': 'DN',
'Belet-ereš[1]PN': 'PN',
'Belet-erṣeti[1]DN': 'DN',
'Belet-ili[1]DN': 'DN',
'Belet-isseʾa[1]PN': 'PN',
'Belet-musa...[1]PN': 'PN',
'Belet-naʾdat[1]PN': 'PN',
'Belet-pale[1]DN': 'DN',
'Belet-parakki[1]DN': 'DN',
'Belet-parṣi[(Lady-of-Cults)]DN': 'DN',
'Belet-parṣi[1]DN': 'DN',
'Belet-taddina[1]PN': 'PN',
'Belet-uṣalla[1]PN': 'PN',
'Belet-uṣri[1]PN': 'PN',
'Belet-ša-Uruk[Lady-of-Uruk]DN': 'DN',
'Belet-ša-reši[Lady-of-the-Reš-Temple]DN': 'DN',
'Belet-šame[1]DN': 'DN',
'Belet-šarri[1]DN': 'DN',
'Belet-šarri[Lady-of-the-King]DN': 'DN',
'Belet-ṣarbi[1]DN': 'DN',
'Belet-ṣeri[1]DN': 'DN',
'Belet[1]DN': 'DN',
'Beletiya[1]DN': 'DN',
'Belti-emuq-qalli[1]PN': 'PN',
'Beltia[1]DN': 'DN',
'Beltiya[1]DN': 'DN',
'Beltu[1]DN': 'DN',
'Belu-lu-balaṭ[1]PN': 'PN',
'Belu-lu-balaṭ[commander-in-chief-great-herald-governor-and-eponym-of-the-year-814]PN': 'PN',
'Belu-lu-balaṭ[feld-marshal-great-herald-governor-and-eponym-of-the-year-814]PN': 'PN',
'Belu-lu-dari[1]PN': 'PN',
'Belu-naṣir[1]PN': 'PN',
'Belu-ukin[1]PN': 'PN',
'Belšunu[1]PN': 'PN',
'Belšunu[governor-of-Hindanu]PN': 'PN',
'Bene[1]PN': 'PN',
'Benzu[1]SN': 'SN',
'Ber[1]DN': 'DN',
'Berutu[1]SN': 'SN',
'Bessi-naʾdat[1]PN': 'PN',
'Bessunu[1]PN': 'PN',
'Bessuʾa[1]PN': 'PN',
'Bet-Adad[1]GN': 'GN',
'Bet-Eriba-ilu[1]GN': 'GN',
'Bet-Nayalani[1]GN': 'GN',
'Betuzati[1]PN': 'PN',
'Bi-Dadi[1]PN': 'PN',
'Bi-Nanaya[1]PN': 'PN',
'Bi-ilu[governor-of-Uppumu]PN': 'PN',
'Bi-immera[1]PN': 'PN',
'Bi-qatar[1]PN': 'PN',
'Bi-x[1]PN': 'PN',
'Bi-x[1]SN': 'SN',
'Bi-x[ruler-of-Bit-Zamani]PN': 'PN',
'Biadape[1]PN': 'PN',
'Bialasi[foreign-ruler]PN': 'PN',
'Bibbu[1]DN': 'DN',
'Bibbu[planet]CN': 'CN',
'Bibe[1]PN': 'PN',
'Bibea[1]PN': 'PN',
'Bibi[1]PN': 'PN',
'Bibia[1]PN': 'PN',
'Bibiya[1]PN': 'PN',
'Bidirgi[1]GN': 'GN',
'Bidu[1]DN': 'DN',
'Bidu[1]PN': 'PN',
'Biduʾa[1]GN': 'GN',
'Bienši[1]GN': 'GN',
'Bih-ahhe[1]PN': 'PN',
'Bihi[1]PN': 'PN',
'Bihiri[1]PN': 'PN',
'Bikni[Mount-Bikni]GN': 'GN',
'Bilala[1]DN': 'DN',
'Bili[1]PN': 'PN',
'Bililutu[1]PN': 'PN',
'Bin-dikiri[1]PN': 'PN',
'Binitu[1]PN': 'PN',
'Binuni[1]PN': 'PN',
'Binzuqi[possibly-a-ruler-from-the-Levantine-coast]RN': 'RN',
'Biqagu[1]PN': 'PN',
'Bir-Amma[1]PN': 'PN',
'Bir-Attar[1]PN': 'PN',
'Bir-Bariaš[1]PN': 'PN',
'Bir-Dada[father-of-Uaiteʾ]RN': 'RN',
'Bir-Halba[1]PN': 'PN',
'Bir-Yama[1]PN': 'PN',
'Bir-Yatate[1]PN': 'PN',
'Bir-amma[1]PN': 'PN',
'Bir-attar[1]PN': 'PN',
'Bir-il[1]PN': 'PN',
'Bir-nari[1]GN': 'GN',
'Bir-yatate[1]PN': 'PN',
'Bir-Šamaš[1]PN': 'PN',
'Birate[1]GN': 'GN',
'Birati[1]GN': 'GN',
'Birdanša[Mount-Birdanša]GN': 'GN',
'Birdunu[1]GN': 'GN',
'Birgiʾ[1]GN': 'GN',
'Biri[1]PN': 'PN',
'Biriaun[1]PN': 'PN',
'Birishatri[Median-city-ruler]PN': 'PN',
'Birnakan[1]GN': 'GN',
'Birrua[1]SN': 'SN',
'Birtatu[ruler-of-Ṣibar]RN': 'RN',
'Birtaya[eunuch-of-Adad-nerari-III]PN': 'PN',
'Birtayu[1]PN': 'PN',
'Birte[1]SN': 'SN',
'Birtu-ša-Adad-remanni[1]SN': 'SN',
'Birtu[1]GN': 'GN',
'Biruatti[Mount-Biruatti]GN': 'GN',
'Biruqu[1]PN': 'PN',
'Biruwa[1]DN': 'DN',
'Bisa[1]PN': 'PN',
'Bisi[1]PN': 'PN',
'Bisihadir[ruler-of-Kišesim]RN': 'RN',
'Bisirain[foreign-ruler]RN': 'RN',
'Bissunu[1]PN': 'PN',
'Bisunu[1]PN': 'PN',
'Bisunume[1]PN': 'PN',
'Bit-Abdadani[1]GN': 'GN',
'Bit-Abdaya[1]SN': 'SN',
'Bit-Adad-ereš[1]GN': 'GN',
'Bit-Adad-leʾi[1]GN': 'GN',
'Bit-Adad-ša-zunni[Temple-of-Adad-of-the-rain]TN': 'TN',
'Bit-Adad[Temple-of-Adad]TN': 'TN',
'Bit-Adini[1]GN': 'GN',
'Bit-Adini[1]SN': 'SN',
'Bit-Agusi[1]GN': 'GN',
'Bit-Ahhe-iddina[1]SN': 'SN',
'Bit-Ahlame[1]SN': 'SN',
'Bit-Allatu[Temple-of-Allatu]TN': 'TN',
'Bit-Amman[Bit-Ammon]GN': 'GN',
'Bit-Amukani[1]GN': 'GN',
'Bit-Amukanni[1]GN': 'GN',
'Bit-Amukkani[1]GN': 'GN',
'Bit-Amurri[Temple-of-Amurru]TN': 'TN',
'Bit-Amurri[temple-of-Amurru]TN': 'TN',
'Bit-Ani[Temple-of-Anu]TN': 'TN',
'Bit-Anu[Temple-of-Anu]TN': 'TN',
'Bit-Arrabi[1]SN': 'SN',
'Bit-Aya[Temple-of-Aya]TN': 'TN',
'Bit-Aššur-leʾi[1]SN': 'SN',
'Bit-Aššur[Temple-of-Aššur]TN': 'TN',
'Bit-Aṣusi[1]SN': 'SN',
'Bit-Bagaya[1]SN': 'SN',
'Bit-Bani-iluʾa[1]SN': 'SN',
'Bit-Barbari[1]GN': 'GN',
'Bit-Bari[1]GN': 'GN',
'Bit-Barru[1]GN': 'GN',
'Bit-Barru[1]SN': 'SN',
'Bit-Bel-Harran[Temple-of-Bel-Harran]TN': 'TN',
'Bit-Bel-labria[Temple-of-Bel-labria]TN': 'TN',
'Bit-Bel-šarru[Temple-of-Bel-šarru]TN': 'TN',
'Bit-Belet-Babili[Temple-of-Belet-Babili]TN': 'TN',
'Bit-Belet-Ninua[Lady-of-Nineveh]TN': 'TN',
'Bit-Belet-ekalli[Temple-of-Belet-ekalli]TN': 'TN',
'Bit-Belti[1]GN': 'GN',
'Bit-Binini[1]SN': 'SN',
'Bit-Bunakki[1]GN': 'GN',
'Bit-Bunakki[1]SN': 'SN',
'Bit-Bunakku[1]SN': 'SN',
'Bit-Da-x[1]SN': 'SN',
'Bit-Dagan[1]GN': 'GN',
'Bit-Dagan[Temple-of-Dagan]TN': 'TN',
'Bit-Daganna[1]SN': 'SN',
'Bit-Dakkuri[1]GN': 'GN',
'Bit-Dannaya[1]SN': 'SN',
'Bit-Deraya[1]GN': 'GN',
'Bit-Deraya[1]SN': 'SN',
'Bit-Dini-ili[1]SN': 'SN',
'Bit-Ea-šarru[Temple-of-Ea-šarru]TN': 'TN',
'Bit-Ea[Temple-of-Ea]TN': 'TN',
'Bit-Enlil[Temple-of-Enlil]TN': 'TN',
'Bit-Eqi[(a-temple-of-Ištar)]TN': 'TN',
'Bit-Eriya[1]GN': 'GN',
'Bit-Gisimeya[1]GN': 'GN',
'Bit-Giṣṣi[1]SN': 'SN',
'Bit-Gula[Temple-of-Gula]TN': 'TN',
'Bit-Haban[1]EN': '<stop>',
'Bit-Halupe[1]EN': '<stop>',
'Bit-Halupe[1]GN': 'GN',
'Bit-Hamban[1]GN': 'GN',
'Bit-Haza-il[Aram]GN': 'GN',
'Bit-Haʾir[1]GN': 'GN',
'Bit-Haʾiri[1]SN': 'SN',
'Bit-Hirmami[1]GN': 'GN',
'Bit-Humbe[1]GN': 'GN',
'Bit-Humri[Israel]GN': 'GN',
'Bit-Humri[house-of-Homri]GN': 'GN',
'Bit-Hurapi[1]GN': 'GN',
'Bit-Iahiri[1]GN': 'GN',
'Bit-Iba[1]GN': 'GN',
'Bit-Ibla[1]GN': 'GN',
'Bit-Iltama-samaʾ[1]SN': 'SN',
'Bit-Ilu-bani[1]SN': 'SN',
'Bit-Imbi[1]GN': 'GN',
'Bit-Imbi[1]SN': 'SN',
'Bit-Imbiya[1]GN': 'GN',
'Bit-Ištar-Aššuriti[Temple-of-Assyrian-Ištar]TN': 'TN',
'Bit-Ištar-ša-Ninua[Temple-of-Ištar-of-Nineveh]TN': 'TN',
'Bit-Ištar[1]SN': 'SN',
'Bit-Ištar[Temple-of-Ištar]TN': 'TN',
'Bit-Kapsi[1]GN': 'GN',
'Bit-Katpalani[1]SN': 'SN',
'Bit-Kidmuri[1]TN': 'TN',
'Bit-Kidmuri[Kidmuri-Temple]TN': 'TN',
'Bit-Kidmuri[Kidmuri-temple]TN': 'TN',
'Bit-Kilamzah[1]SN': 'SN',
'Bit-Kisiya[1]GN': 'GN',
'Bit-Kubatti[1]SN': 'SN',
'Bit-Kudurri[1]SN': 'SN',
'Bit-Kura[Temple-of-Kura]TN': 'TN',
'Bit-Kuti[1]GN': 'GN',
'Bit-Kuti[1]PN': 'PN',
'Bit-Labbuni[1]TN': 'TN',
'Bit-Labria[Temple-of-Labria]TN': 'TN',
'Bit-Lugal-Erra[Temple-of-Lugal-Erra]TN': 'TN',
'Bit-Luppi[1]SN': 'SN',
'Bit-Marduk[1]SN': 'SN',
'Bit-Marduk[Temple-of-Marduk]TN': 'TN',
'Bit-Matti[1]GN': 'GN',
'Bit-Mullissu[Temple-of-Mullissu]TN': 'TN',
'Bit-Mummu[Temple-of-Mummu]TN': 'TN',
'Bit-Nabu-ša-hare[1]TN': 'TN',
'Bit-Nabu[Temple-of-Nabu]TN': 'TN',
'Bit-Nergal[1]SN': 'SN',
'Bit-Nergal[Temple-of-Nergal]TN': 'TN',
'Bit-Nikkal[Temple-of-Nikkal]TN': 'TN',
'Bit-Ninurta[Temple-of-Ninurta]TN': 'TN',
'Bit-Nušku[Temple-of-Nusku]TN': 'TN',
'Bit-Parasi-ili[1]GN': 'GN',
'Bit-Paʾalla[1]GN': 'GN',
'Bit-Purutaš[1]GN': 'GN',
'Bit-Qatatti[1]SN': 'SN',
'Bit-Qiblate[1]SN': 'SN',
'Bit-Qisiya[1]SN': 'SN',
'Bit-Rahe[1]SN': 'SN',
'Bit-Ramannu[1]GN': 'GN',
'Bit-Ramatua[1]GN': 'GN',
'Bit-Risiya[1]SN': 'SN',
'Bit-Sagbat[1]GN': 'GN',
'Bit-Sangi[1]GN': 'GN',
'Bit-Sangibuti[1]GN': 'GN',
'Bit-Sangibuti[2]GN': 'GN',
'Bit-Sannabi[1]SN': 'SN',
'Bit-Saʾalli[1]GN': 'GN',
'Bit-Saʾili[1]SN': 'SN',
'Bit-Sibitti[Temple-of-Sebetti]TN': 'TN',
'Bit-Sin-ibni[1]GN': 'GN',
'Bit-Sin-Šamaš[Temple-of-Sin-Šamaš]TN': 'TN',
'Bit-Sin[Temple-of-Sin]TN': 'TN',
'Bit-Tammeš-šamaʾ[1]GN': 'GN',
'Bit-Tamul[1]SN': 'SN',
'Bit-Tapputi[1]GN': 'GN',
'Bit-Taranzaya[1]GN': 'GN',
'Bit-Taura[1]SN': 'SN',
'Bit-Ubiya[1]GN': 'GN',
'Bit-Umargi[1]GN': 'GN',
'Bit-Unzaya[1]SN': 'SN',
'Bit-Uqata[1]GN': 'GN',
'Bit-Uraš[Temple-of-Uraš]TN': 'TN',
'Bit-Urbiru[1]GN': 'GN',
'Bit-Urzakki[1]GN': 'GN',
'Bit-Yakin[1]GN': 'GN',
'Bit-Yari[1]GN': 'GN',
'Bit-Zabidaya[1]SN': 'SN',
'Bit-Zabidi[1]GN': 'GN',
'Bit-Zamani[1]GN': 'GN',
'Bit-Zatti[1]GN': 'GN',
'Bit-Zitti[1]SN': 'SN',
'Bit-Zize[1]SN': 'SN',
'Bit-Zualza[1]GN': 'GN',
'Bit-Zualzaš[1]GN': 'GN',
'Bit-abi-ilaya[1]GN': 'GN',
'Bit-abi-ilaʾi[1]GN': 'GN',
'Bit-abu-ilaʾi[1]GN': 'GN',
'Bit-balaṭi[1]GN': 'GN',
'Bit-eleppate[1]SN': 'SN',
'Bit-hardini[1]SN': 'SN',
'Bit-hiyaṣi-x[1]SN': 'SN',
'Bit-hussanni[1]GN': 'GN',
'Bit-ili[1]GN': 'GN',
'Bit-ilti[1]GN': 'GN',
'Bit-kari[1]GN': 'GN',
'Bit-kunukki-bissu[1]SN': 'SN',
'Bit-naddati[1]GN': 'GN',
'Bit-nathi[1]TN': 'TN',
'Bit-rab-šaqe[1]GN': 'GN',
'Bit-reʾe[1]SN': 'SN',
'Bit-reʾi[1]GN': 'GN',
'Bit-sangi[1]GN': 'GN',
'Bit-x-x-AH-x[1]SN': 'SN',
'Bit-x-x-x-an-gi-x-x[1]GN': 'GN',
'Bit-Šakki[1]SN': 'SN',
'Bit-Šamaš[Temple-of-Šamaš]TN': 'TN',
"Bit-Šarrat-nipha[Temple-of-'Lady-of-Rising']TN": '<stop>',
'Bit-Šarrat-nipha[Temple-of-Šarrat-nipha]TN': 'TN',
'Bit-Šaširia[1]SN': 'SN',
'Bit-Šedi[1]SN': 'SN',
'Bit-Šelebuna[1]GN': 'GN',
'Bit-Šeruʾa[Temple-of-Šeruʾa]TN': 'TN',
'Bit-Šilanu[1]GN': 'GN',
'Bit-Šillani[1]GN': 'GN',
'Bit-Širiš[Temple-of-Širiš]TN': 'TN',
'Bit-Šula[1]GN': 'GN',
'Bit-ša-muhhi-ali[1]GN': 'GN',
'Bit-šarrat-Arbail[Temple-of-Ištar-of-Arbela]TN': 'TN',
'Bit-šašširi[1]GN': 'GN',
'Bit-Ṣupuri[1]GN': 'GN',
'Bit-Ṣuṣani[1]GN': 'GN',
'Bit-ṭabti[salt-desert]GN': 'GN',
'Bita[1]PN': 'PN',
'Bitati[1]PN': 'PN',
'Bitati[1]SN': 'SN',
'Bite[1]PN': 'PN',
'Bitirru[1]SN': 'SN',
'Bitirume[1]GN': 'GN',
'Bittu[1]PN': 'PN',
'Bittutu[1]SN': 'SN',
'Bitzua[1]GN': 'GN',
'Biwasi[1]PN': 'PN',
'Biʾa[1]PN': 'PN',
'Biʾaya[1]PN': 'PN',
'Biʾil-barakki[1]PN': 'PN',
'Biʾisi[1]PN': 'PN',
'Biʾru[1]GN': 'GN',
'Biʾšu[1]PN': 'PN',
'Biṣillu[1]DN': 'DN',
'Borsippa[1]SN': 'SN',
'Bu-x-x-bartanu[Median-ruler]RN': 'RN',
'Bu-x[1]PN': 'PN',
'Bu-x[1]SN': 'SN',
'Buadi-Iau[1]PN': 'PN',
'Buadi-Yau[1]PN': 'PN',
'Buasu[1]PN': 'PN',
'Bube[1]SN': 'SN',
'Bubilu[1]GN': 'GN',
'Bubilu[1]SN': 'SN',
'Bubu[1]PN': 'PN',
'Bubu[grandson-of-the-ruler-of-Ništun]PN': 'PN',
'Bubutu[1]PN': 'PN',
'Bubê[1]GN': 'GN',
'Buda[1]PN': 'PN',
'Budana[1]PN': 'PN',
'Budanuše[1]PN': 'PN',
'Budi-Baʾal[1]PN': 'PN',
'Budi-Baʾal[son-of-Yakin-Lu]RN': 'RN',
'Budi-il[1]PN': 'PN',
'Budi-il[king-of-Bit-Ammon]RN': 'RN',
'Budi[1]PN': 'PN',
'Budu[1]GN': 'GN',
'Bugu[1]SN': 'SN',
'Buharru[1]GN': 'GN',
'Buharru[1]SN': 'SN',
'Bukunanniʾpi[Bokennife-ruler-of-Athribis]RN': 'RN',
'Bukunanniʾpi[ruler-of-Ahni]RN': 'RN',
'Bukurninip[ruler-of-Pahnuti]RN': 'RN',
'Bulalu[1]PN': 'PN',
'Buliana[1]GN': 'GN',
'Buliyana[1]SN': 'SN',
'Bulli[1]PN': 'PN',
'Bulluṭ[1]PN': 'PN',
'Bulluṭa[1]PN': 'PN',
'Bulluṭu[1]PN': 'PN',
'Bulu-Seʾ[1]PN': 'PN',
'Bulu-zakaru[1]PN': 'PN',
'Bulul[1]SN': 'SN',
'Bulṭayyu[1]PN': 'PN',
'Bumame[1]SN': 'SN',
'Bun-šadadu[1]PN': 'PN',
'Bunais[1]GN': 'GN',
'Bunanu[1]PN': 'PN',
'Bunaya[1]PN': 'PN',
'Bunene[(messenger-of-Šamaš)]DN': 'DN',
'Bunene[1]DN': 'DN',
'Bunnannu[leader-of-the-Gambulu]RN': 'RN',
'Bunnu-x[1]SN': 'SN',
'Buqu[1]GN': 'GN',
'Bur-Adad[1]PN': 'PN',
'Bur-Anate[ruler-of-Iasbuqu]RN': 'RN',
'Bur-Ramman[eponym-of-the-year-847]PN': 'PN',
'Bur-Sagale[1]PN': 'PN',
'Bur-Sagale[governor-of-Guzana-and-eponym-of-the-year-763]PN': 'PN',
'Bur-Sila[1]PN': 'PN',
'Bur-Zinani[1]PN': 'PN',
'Bur-il[1]PN': 'PN',
'Bur-marʾina[1]SN': 'SN',
'Bur-nawi[1]PN': 'PN',
'Bur-naṭaru[1]PN': 'PN',
'Bur-ramman[noble-of-Bit-Zamani]PN': 'PN',
'Bur-šarri[1]GN': 'GN',
'Burallim[1]SN': 'SN',
'Burallu[1]GN': 'GN',
'Buramma[1]GN': 'GN',
'Buranun[Euphrates]WN': 'WN',
'Buraqa[1]PN': 'PN',
'Burati[1]GN': 'GN',
'Burašu[1]PN': 'PN',
'Burburazu[Median-ruler-of-Bit-Ištar]RN': 'RN',
'Burburazu[Median-ruler-of-Ginkir]RN': 'RN',
'Burburazu[Median-ruler-of-Uratista]RN': 'RN',
'Bure[1]PN': 'PN',
'Burka[1]PN': 'PN',
'Burki-x[1]PN': 'PN',
'Burna-Buriaš[1]PN': 'PN',
'Burqumadi[1]PN': 'PN',
'Burrim[1]GN': 'GN',
'Burruqu[1]DN': 'DN',
'Burtayu[1]PN': 'PN',
'Burte[1]GN': 'GN',
'Buru-abu-uṣur[1]PN': 'PN',
'Buru-abuʾa[1]PN': 'PN',
'Buru-ahu-iddina[1]PN': 'PN',
'Buru-belu-uṣur[1]PN': 'PN',
'Buru-eriba[1]PN': 'PN',
'Buru-iababa[1]PN': 'PN',
'Buru-iahir[1]PN': 'PN',
'Buru-ibni[1]PN': 'PN',
'Buru-idri[1]PN': 'PN',
'Buru-lamur[1]PN': 'PN',
'Buru-nadin-ahhe[1]PN': 'PN',
'Buru-natanu[1]PN': 'PN',
'Buru-naʾid[1]PN': 'PN',
'Buru-naṣaba[1]PN': 'PN',
'Buru-rapaʾ[1]PN': 'PN',
'Buru-salim[1]PN': 'PN',
'Buru-suri[1]PN': 'PN',
'Buru-suru[1]PN': 'PN',
'Buru-tabbi[1]PN': 'PN',
'Buru-upahher[1]PN': 'PN',
'Buru-uṣur[1]PN': 'PN',
'Buru-šumu-iddina[1]PN': 'PN',
'Buru[1]DN': 'DN',
'Burunatu[1]GN': 'GN',
'Buruqu[1]GN': 'GN',
'Buruqu[1]PN': 'PN',
'Burutu[1]SN': 'SN',
'Busa[1]PN': 'PN',
'Busasu[1]PN': 'PN',
'Busi-ili[1]PN': 'PN',
'Bustus[1]GN': 'GN',
'Busuku[1]PN': 'PN',
'Bususu[1]GN': 'GN',
'Busutu[1]SN': 'SN',
'Butamu[1]SN': 'SN',
'Buya[1]WN': 'WN',
'Buza[1]PN': 'PN',
'Buzi[1]PN': 'PN',
'Buša[1]GN': 'GN',
'Bušu[1]PN': 'PN',
'Buʾšaya[1]PN': 'PN',
'Buṣu[1]LN': 'LN',
'Buṣusu[king-of-Nuria]RN': 'RN',
'Bābili[1]GN': 'GN',
'Bābili[1]SN': 'SN',
'Bēl-iqišanni[governor-of-Šibhiniš-and-eponym-of-the-year-791]PN': 'PN',
'Bēl-nāṣir[1]PN': 'PN',
'Bēlet-Agade[1]DN': 'DN',
'Bēlet-ilī[1]DN': 'DN',
'Cutha[1]SN': 'SN',
'Cuthah[1]SN': 'SN',
'DU.SI.KA.MEŠ[(reading-unknown)]DN': 'DN',
'Da-ili[1]PN': 'PN',
'Da-x[1]PN': 'PN',
'Dababu[1]SN': 'SN',
'Daban[1]WN': 'WN',
'Dabibi[1]LN': 'LN',
'Dabibi[1]PN': 'PN',
'Dabigu[1]SN': 'SN',
'Dada-imme[1]PN': 'PN',
'Dada-suri[1]PN': 'PN',
'Dada[1]PN': 'PN',
'Dadani[1]PN': 'PN',
'Dadaya[1]PN': 'PN',
'Daddi-ereš[1]PN': 'PN',
'Daddi[chief-treasurer-of-Sin-šarru-iškun]PN': 'PN',
'Dadi-abi[1]PN': 'PN',
'Dadi-ahi[1]PN': 'PN',
'Dadi-bunu[1]PN': 'PN',
'Dadi-dilini[1]PN': 'PN',
'Dadi-eriba[1]PN': 'PN',
'Dadi-habi[1]PN': 'PN',
'Dadi-ibni[1]PN': 'PN',
'Dadi-ilaʾi[1]PN': 'PN',
'Dadi-iqbi[1]PN': 'PN',
'Dadi-kenu-ušallim[1]PN': 'PN',
'Dadi-larim[1]PN': 'PN',
'Dadi-naʾdi[1]PN': 'PN',
'Dadi-nuri[1]PN': 'PN',
'Dadi-qatar[1]PN': 'PN',
'Dadi-rami[1]PN': 'PN',
'Dadi-suri[1]PN': 'PN',
'Dadi-tariṣ[1]PN': 'PN',
'Dadi-ualla[1]PN': 'PN',
'Dadi-šumki[1]PN': 'PN',
'Dadi[1]PN': 'PN',
'Dadi[chief-treasurer-post-canonical-eponym]PN': 'PN',
'Dadi[foreign-ruler]RN': 'RN',
'Dadilu[chief-of-the-of-Kasku]RN': 'RN',
'Dadiya[1]PN': 'PN',
'Dadišar-ilani[1]PN': 'PN',
'Dadu[1]PN': 'PN',
'Dadunu[1]GN': 'GN',
'Daduru[1]GN': 'GN',
'Dadusu[1]PN': 'PN',
'Daeba[1]SN': 'SN',
'Dagan-abi[1]PN': 'PN',
'Dagan-milki[1]PN': 'PN',
'Dagan-šimti[1]PN': 'PN',
'Dagan[1]DN': 'DN',
'Dagara[1]GN': 'GN',
'Daglanu[1]DN': 'DN',
'Daguna[1]DN': 'DN',
'Dahasa[1]GN': 'GN',
'Dahe[1]PN': 'PN',
'Dahinu[1]GN': 'GN',
'Dahir[1]PN': 'PN',
'Dahurate[(Elamite-deity)]DN': 'DN',
'Daiašetu[1]SN': 'SN',
'Daiku[Median-ruler-of-Saparda]RN': 'RN',
'Daiqanša[1]SN': 'SN',
'Daiṣṣanu[sheikh-from-Lahiru]RN': 'RN',
'Dakiu[1]DN': 'DN',
'Dakkuru[1]GN': 'GN',
'Dakkuru[1]PN': 'PN',
'Dakuru[1]PN': 'PN',
'Dakuḫu-aḫḫe-erib[1]PN': 'PN',
'Dala-aḫi[1]PN': 'PN',
'Dala-il[1]PN': 'PN',
'Dala[1]PN': 'PN',
'Dalaimme[1]GN': 'GN',
'Dalaya[1]GN': 'GN',
'Dalayin[1]SN': 'SN',
'Dalta[1]PN': 'PN',
'Dalta[king-of-Ellipi]RN': 'RN',
'Daluwa[1]PN': 'PN',
'Damanaya[1]PN': 'PN',
'Damasi[king-of-Qartihadasti]RN': 'RN',
'Damasu[king-of-Curium]RN': 'RN',
'Damdammusa[1]SN': 'SN',
'Dame[1]GN': 'GN',
'Damesu[1]PN': 'PN',
'Damgalnunak[1]DN': 'DN',
'Damgiya[1]PN': 'PN',
'Damiru[1]PN': 'PN',
'Damkina[1]DN': 'DN',
'Damkina[1]GN': 'GN',
'Damqa[1]PN': 'PN',
'Damqaya[1]PN': 'PN',
'Damqi[1]PN': 'PN',
'Damqina[1]DN': 'DN',
'Damqiya[1]PN': 'PN',
'Damqu[1]PN': 'PN',
'Damte[1]SN': 'SN',
'Damu[1]DN': 'DN',
'Dan-Adad[1]PN': 'PN',
'Dan-Ešu[1]PN': 'PN',
'Dan-Uruk[1]PN': 'PN',
'Dan-ili[1]PN': 'PN',
'Dana[1]GN': 'GN',
'Danabi[1]GN': 'GN',
'Danabu[1]GN': 'GN',
'Danabu[1]SN': 'SN',
'Dananu[1]GN': 'GN',
'Dananu[1]PN': 'PN',
'Danda-Hulla[1]SN': 'SN',
'Dandaru[1]PN': 'PN',
'Danduru[1]PN': 'PN',
'Dandusi[1]PN': 'PN',
'Dani[1]PN': 'PN',
'Dania[1]SN': 'SN',
'Daniati-il[1]PN': 'PN',
'Danibanu[1]GN': 'GN',
'Daninu[1]PN': 'PN',
'Daniya[1]PN': 'PN',
'Dannaia[1]PN': 'PN',
'Dannanu[1]GN': 'GN',
'Dannat-Sulaya[1]SN': 'SN',
'Dannat-šarrussu[1]PN': 'PN',
'Dannaya[1]GN': 'GN',
'Dannaya[1]PN': 'PN',
'Danni-x[1]PN': 'PN',
'Danni[1]PN': 'PN',
'Dannina[1]DN': 'DN',
'Dannu-Nergal[1]PN': 'PN',
'Dannu-karṣi[1]PN': 'PN',
'Dannuna[1]GN': 'GN',
'Danqa-dibbi-Issar[1]PN': 'PN',
'Danqa-dibbi-šarri[1]PN': 'PN',
'Danqi[1]PN': 'PN',
'Danuni[1]PN': 'PN',
'Danyatiʾil[1]PN': 'PN',
'Danziun[1]SN': 'SN',
'Dapīnu[Jupiter]CN': 'CN',
'Daqa-x[1]PN': 'PN',
'Daqalu[1]SN': 'SN',
'Dara-ahuya[1]GN': 'GN',
'Daragal[1]DN': 'DN',
'Darati[1]GN': 'GN',
'Dargu[1]SN': 'SN',
'Dari-Bel[1]PN': 'PN',
'Dari-abu[1]PN': 'PN',
'Dari-abuʾa[1]PN': 'PN',
'Dari-abuʾu[1]PN': 'PN',
'Dari-šarru[1]PN': 'PN',
'Dari[Median-ruler-of-Saparda]RN': 'RN',
'Dariga[1]SN': 'SN',
'Darigu[1]GN': 'GN',
'Darraska[1]GN': 'GN',
'Darue[2]WN': 'WN',
'Darue[Mount-Darue]GN': 'GN',
'Darura[1]PN': 'PN',
'Daruru-x[1]PN': 'PN',
'Dasiadini[1]PN': 'PN',
"Dassu['Door']DN": '<stop>',
'Dasukku[1]PN': 'PN',
'Data[1]PN': 'PN',
'Data[ruler-of-Hubuškia]RN': 'RN',
'Datana[ruler-of-Hubuškia]RN': 'RN',
'Datani[1]PN': 'PN',
'Datebir[1]SN': 'SN',
'Datumbu[1]GN': 'GN',
'Dawli[1]PN': 'PN',
'Daya[1]DN': 'DN',
'Daya[1]PN': 'PN',
'Dayan-Adad[1]PN': 'PN',
'Dayan-Inurta[1]PN': 'PN',
'Dayan-Inurta[eponym-of-the-year-868]PN': 'PN',
'Dayan-Kurbail[1]PN': 'PN',
'Dayan-Marduk[1]PN': 'PN',
'Dayan-Šamaš[1]PN': 'PN',
'Dayani-ṣalmi[1]DN': 'DN',
'Dayanu-idri[1]PN': 'PN',
'Dayanu[1]PN': 'PN',
'Dayanu[Judge]DN': 'DN',
'Dayenu[1]GN': 'GN',
'Dayukku[Mannean-governor]PN': 'PN',
'Dayyan-Adad[1]PN': 'PN',
'Dayyan-Aššur[1]PN': 'PN',
"Dayyan-Aššur[Shalmaneser-III's-commander-in-chief-eponym-of-the-years-853-and-826]PN": '<stop>',
"Dayyan-Aššur[Shalmaneser-III's-field-marshal-eponym-of-the-years-853-and-826]PN": '<stop>',
'Dayyan-Inurta[1]PN': 'PN',
'Dayyana[1]PN': 'PN',
'Dayyanaya[1]PN': 'PN',
'Dayyanu-Adad[1]GN': 'GN',
'Dayyanu[1]LN': 'LN',
'Dayyanu[Divine-Judges]DN': 'DN',
'Dašanu[1]PN': 'PN',
'Daʾiktu[1]DN': 'DN',
'Daʾini[1]PN': 'PN',
'Daʾʾinanni-Nergal[1]PN': 'PN',
'Daʾʾinanni[1]PN': 'PN',
'Delebat[Venus]CN': 'CN',
'Deni[1]PN': 'PN',
'Deniya[1]PN': 'PN',
'Denu-amur[1]PN': 'PN',
'Denya[1]GN': 'GN',
'Der[1]SN': 'SN',
'Derayyu[1]PN': 'PN',
'Deri[1]SN': 'SN',
'Deru-x[1]PN': 'PN',
'Deru[1]SN': 'SN',
'Deru[Der]GN': 'GN',
'Deru[Der]SN': 'SN',
'Di-x[1]PN': 'PN',
'Diasia[1]PN': 'PN',
'Diati[1]GN': 'GN',
'Dibar[1]DN': 'DN',
'Dibirati[1]GN': 'GN',
'Dibirina[1]GN': 'GN',
'Didi[1]PN': 'PN',
'Didia[1]PN': 'PN',
'Didiya[1]PN': 'PN',
'Didu[1]PN': 'PN',
'Didualu[1]GN': 'GN',
'Digirina[1]GN': 'GN',
'Diglat[Tigris]WN': 'WN',
'Dihatari[1]PN': 'PN',
'Dihnunu[1]GN': 'GN',
'Dihranu[1]SN': 'SN',
'Dikun[1]SN': 'SN',
'Dilbat[1]CN': 'CN',
'Dilbat[1]DN': 'DN',
'Dilbat[1]GN': 'GN',
'Dilbat[1]SN': 'SN',
'Dilbat[Venus]CN': 'CN',
'Dilibat[Venus]CN': 'CN',
'Dilil-Adad[1]PN': 'PN',
'Dilil-Issar[1]PN': 'PN',
'Dilziau[1]SN': 'SN',
'Dimašqa[Damascus]GN': 'GN',
'Dimašqa[Damascus]SN': 'SN',
'Dimba[1]PN': 'PN',
'Dimkurkurra[(a-name-of-Babylon)]GN': 'GN',
'Dimmeti[1]GN': 'GN',
'Dimtu-ša-Belet-biti[1]SN': 'SN',
'Dimtu-ša-Dumeli[1]SN': 'SN',
'Dimtu-ša-Mar-biti-eṭir[1]SN': 'SN',
'Dimtu-ša-Nabu-šarhi-ilani[1]SN': 'SN',
'Dimtu-ša-Simame[1]SN': 'SN',
'Dimtu-ša-Sulaya[1]SN': 'SN',
'Dimtu-ša-Tapapa[1]SN': 'SN',
'Dimtu-ša-Šullume[1]SN': 'SN',
'Din-Ḫuru[1]PN': 'PN',
'Dinana[1]PN': 'PN',
'Dinanu[1]PN': 'PN',
'Dinanu[1]SN': 'SN',
'Dinaʾ[1]PN': 'PN',
'Dini[1]PN': 'PN',
'Dinitu[1]DN': 'DN',
'Dinu-Anu[1]PN': 'PN',
'Dinšarri[1]SN': 'SN',
'Diqukina[1]GN': 'GN',
'Diquqina[1]GN': 'GN',
'Diristanu[1]GN': 'GN',
'Dirra[1]SN': 'SN',
'Disi[1]PN': 'PN',
'Diulla-ana-Nal[1]SN': 'SN',
'Diuyapli[1]SN': 'SN',
'Diši[1]PN': 'PN',
'Diʾba[1]PN': 'PN',
'Diʾbina[1]SN': 'SN',
'Du-x[1]PN': 'PN',
'Dudu[1]PN': 'PN',
'Duduʾa[1]PN': 'PN',
'Dugul-Issar[1]PN': 'PN',
'Dugul-ana-Aššur[1]PN': 'PN',
'Dugul-ana-ili[1]PN': 'PN',
'Dugul-me-ili[1]PN': 'PN',
'Dugul-pan-ili[1]PN': 'PN',
'Duku[1]GN': 'GN',
'Duku[1]TN': 'TN',
'Dukur-il[1]PN': 'PN',
'Dulani[1]PN': 'PN',
'Dullaya-qanun[1]PN': 'PN',
'Duma[1]GN': 'GN',
'Dume-il[1]GN': 'GN',
'Dummuqa[1]PN': 'PN',
'Dummuqaya[1]PN': 'PN',
'Dummuqu[1]GN': 'GN',
'Dummuqu[1]PN': 'PN',
'Dummuqu[1]SN': 'SN',
'Dumqaya[1]PN': 'PN',
'Dumuate[1]SN': 'SN',
'Dumuduku[1]DN': 'DN',
'Dumuzi[1]DN': 'DN',
'Dumuzi[Tammuz]DN': 'DN',
'Duna(x)[1]SN': 'SN',
'Dunabu-Enlil[1]GN': 'GN',
'Dunanu[leader-of-the-Gambulu]RN': 'RN',
'Dunga[1]DN': 'DN',
'Dunnate[1]GN': 'GN',
'Dunnaša-amur[1]PN': 'PN',
'Dunni-Šamaš[1]GN': 'GN',
'Dunni-Šamaš[1]SN': 'SN',
'Dunnu-equ[1]GN': 'GN',
'Dunnu[1]GN': 'GN',
'Dunqi-Issar[1]PN': 'PN',
'Dunqi-la-teppaš[1]PN': 'PN',
'Dunuzu[1]PN': 'PN',
'Dur-Abdaya[1]SN': 'SN',
'Dur-Abi-Yataʾ[1]SN': 'SN',
'Dur-Abi-hara[1]SN': 'SN',
'Dur-Adad-narari[1]SN': 'SN',
'Dur-Ammi-iababa[1]GN': 'GN',
'Dur-Amnani[1]SN': 'SN',
'Dur-Anuniti[1]GN': 'GN',
'Dur-Appe[1]SN': 'SN',
'Dur-Aqqiya[1]SN': 'SN',
'Dur-Atanate[1]GN': 'GN',
'Dur-Atani[(an-esoteric-name-of-Kilizi)]GN': 'GN',
'Dur-Aššur-ahu-iddina[Dur-Esarhaddon]SN': 'SN',
'Dur-Aššur[1]GN': 'GN',
'Dur-Aššur[1]SN': 'SN',
'Dur-Balaṭi[1]SN': 'SN',
'Dur-Balihaya[1]GN': 'GN',
'Dur-Balihaya[1]SN': 'SN',
'Dur-Bel-Harran-beli-usur[1]SN': 'SN',
'Dur-Bel-aliya[1]SN': 'SN',
'Dur-Bel-ilaʾi[1]GN': 'GN',
'Dur-Bir-Dada[1]SN': 'SN',
'Dur-Dannu-Nergal[1]SN': 'SN',
'Dur-Enlil[1]SN': 'SN',
'Dur-Illil[1]GN': 'GN',
'Dur-Issar[1]GN': 'GN',
'Dur-Ištar[1]SN': 'SN',
'Dur-Katlimmu[1]GN': 'GN',
'Dur-Katlimmu[1]SN': 'SN',
'Dur-Kurigalzu[1]GN': 'GN',
'Dur-Kurigalzu[1]SN': 'SN',
'Dur-Kuššia[1]SN': 'SN',
'Dur-Ladini[1]GN': 'GN',
'Dur-Ladini[1]SN': 'SN',
'Dur-Ladinni[1]GN': 'GN',
'Dur-Li-x-ayu[1]SN': 'SN',
'Dur-Marduk[1]SN': 'SN',
'Dur-Nabu[1]GN': 'GN',
'Dur-Nabu[1]SN': 'SN',
'Dur-Nana[1]GN': 'GN',
'Dur-Nanaya[1]GN': 'GN',
'Dur-Palil-ereš[1]SN': 'SN',
'Dur-Papsukkal[1]SN': 'SN',
'Dur-Rudumme[1]SN': 'SN',
'Dur-Rukbi[1]SN': 'SN',
'Dur-Samaʾ[1]SN': 'SN',
'Dur-Samedi[1]GN': 'GN',
'Dur-Sin-ahhe-eriba[1]GN': 'GN',
'Dur-Taliti[1]GN': 'GN',
'Dur-Tane[1]SN': 'SN',
'Dur-Telite[1]SN': 'SN',
'Dur-Tinuta[1]GN': 'GN',
'Dur-Tukulti-apil-Ešarra[1]GN': 'GN',
'Dur-Tukulti-apil-Ešarra[Dur-Tigalth-pileser]SN': 'SN',
'Dur-Uayit[1]SN': 'SN',
'Dur-Ugurri[1]SN': 'SN',
'Dur-Undasi[1]SN': 'SN',
'Dur-Yakin[1]GN': 'GN',
'Dur-Yakin[1]SN': 'SN',
'Dur-Yanṣuri[1]SN': 'SN',
'Dur-ahhešu[1]PN': 'PN',
'Dur-ayumma[1]GN': 'GN',
'Dur-aḫḫe[1]PN': 'PN',
'Dur-beltia[1]PN': 'PN',
'Dur-maki-Issar[1]PN': 'PN',
'Dur-mati-Aššur[1]PN': 'PN',
'Dur-mati-Aššur[eponym-of-the-year-901]PN': 'PN',
'Dur-Šamaš[1]GN': 'GN',
'Dur-Šarruken[1]GN': 'GN',
'Dur-Šarrukin[1]SN': 'SN',
'Dur-Šarrukkayu[1]GN': 'GN',
'Dur-Šarrukku[1]GN': 'GN',
'Dur-Šarrukku[1]SN': 'SN',
'Dur-šarri[1]SN': 'SN',
'Duranki[1]DN': 'DN',
'Durayu[1]SN': 'SN',
'Duresi[Median-city-lord-of-Nartu]RN': 'RN',
'Duri-Adad[1]PN': 'PN',
'Duri-Aššur[02]PN': 'PN',
'Duri-Aššur[1]PN': 'PN',
'Duri-Issar[1]PN': 'PN',
'Duri-x[1]PN': 'PN',
'Duri[1]PN': 'PN',
'Durna[(an-esoteric-name-of-Nineveh)]GN': 'GN',
'Durna[(an-esoteric-name-of-Nineveh)]SN': 'SN',
'Durtunu[1]GN': 'GN',
'Duru-ša-Ladini[1]SN': 'SN',
'Duru-ša-Lihbuqu[(fortress-in-Gambulu)]GN': 'GN',
'Duru[1]GN': 'GN',
'Duru[1]SN': 'SN',
'Dusa[1]PN': 'PN',
'Dusanni[1]PN': 'PN',
'Dusi[1]PN': 'PN',
'Dususu[1]PN': 'PN',
'Dutanu[1]PN': 'PN',
'Duyanusi[1]PN': 'PN',
'Duʾa[1]GN': 'GN',
'Duʾani-Issar[1]PN': 'PN',
'Duʾayu[1]PN': 'PN',
'Duʾru[Dor]GN': 'GN',
'Duʾua[1]GN': 'GN',
'Duʾuzu[1]MN': 'MN',
'Duʾuzu[Tammuz]DN': 'DN',
'Duʾuzu[Tammuz]MN': 'MN',
'E-X-kuga[1]TN': 'TN',
"E-ibbi-Anum['House-Anu-Called-it-into-Being']TN": '<stop>',
'E-ibbi-Anum[1]TN': 'TN',
'E-parna[1]PN': 'PN',
'E-parna[city-lord-of-Patušarra]PN': 'PN',
'E-x[...]PN': 'PN',
'E-x[1]SN': 'SN',
'Ea-ibni[1]PN': 'PN',
'Ea-kittu[1]DN': 'DN',
'Ea-mušallim[1]PN': 'PN',
'Ea-pattani[1]PN': 'PN',
'Ea-tabtanni-uṣur[1]PN': 'PN',
'Ea-zer-iqiša[1]PN': 'PN',
'Ea-zeru-qiša[ruler-of-Bit-Amukkani]RN': 'RN',
'Ea-šarru-ibni[1]PN': 'PN',
'Ea-šarru[1]DN': 'DN',
'Ea[1]DN': 'DN',
'Eabbaugga[1]TN': 'TN',
'Eana[1]TN': 'TN',
'Eanak[1]TN': 'TN',
"Eankikuga['House-of-Pure-Heaven-and-Underworld']TN": '<stop>',
'Eanna-ibni[1]PN': 'PN',
"Eanna['House-of-Heaven']TN": '<stop>',
'Eanna[1]TN': 'TN',
'Eanšar[1]TN': 'TN',
"Earattakišarra['House-Mountain/Noblest-of-the-Universe']TN": '<stop>',
'Eašanamar[1]TN': 'TN',
"Ebabbar['Shining-House']TN": '<stop>',
'Ebabbar[1]TN': 'TN',
'Ebabbara[1]TN': 'TN',
'Ebabbarra[1]TN': 'TN',
"Ebaradurgara['House-Dais-of-the-Throne']TN": '<stop>',
'Ebaradurgara[1]TN': 'TN',
'Ebeh[(holy-mountain-of-Aššur)]GN': 'GN',
'Eber-nari[across-the-river]GN': 'GN',
'Ebih[1]GN': 'GN',
'Ebirne[1]GN': 'GN',
'Ebissi-šarri[1]PN': 'PN',
'Eda-x[1]PN': 'PN',
'Eda[1]PN': 'PN',
'Edadihegal[1]TN': 'TN',
'Edasu[1]PN': 'PN',
'Edaya[1]PN': 'PN',
'Edayu[1]PN': 'PN',
'Edi-ilu[1]PN': 'PN',
'Edi-lešir[1]PN': 'PN',
"Edimgalkalama['House-Great-Bond-of-the-Land']TN": '<stop>',
'Edimgalkalama[1]TN': 'TN',
'Edimgalkalamak[1]TN': 'TN',
'Edinu[1]GN': 'GN',
'Edir[1]WN': 'WN',
'Ediʾil[Idalion]SN': 'SN',
'Edu-lešir[1]PN': 'PN',
'Edu-qidira[1]PN': 'PN',
'Edu-uṣur[1]PN': 'PN',
'Edu-šallim[1]PN': 'PN',
"Edu['Single-Star'-(a-star-in-Hercules)]CN": '<stop>',
'Edubdubabba[1]TN': 'TN',
"Edurgina['House-Established-Abode']TN": '<stop>',
'Edurgina[1]TN': 'TN',
"Edurhenunna['House-Abode-of-Plenty]TN": '<stop>',
'Edurhenunna[1]TN': 'TN',
'Eengurra[1]TN': 'TN',
"Eešbanda['House-Little-Chamber']TN": '<stop>',
'Eešbarenlilla[1]TN': 'TN',
'Eešerke[(meaning-unknown)]TN': 'TN',
'Eešerke[1]TN': 'TN',
'Egaldabba[1]TN': 'TN',
'Egalkiba[1]DN': 'DN',
'Egallammes[1]TN': 'TN',
"Egalmah['Exalted-Palace']TN": '<stop>',
'Egalmah[1]TN': 'TN',
'Egalzagdinutuku[1]TN': 'TN',
'Egalzagdinutukua[1]TN': 'TN',
'Egangiššua[(meaning-unknown)]TN': 'TN',
'Egangiššua[1]TN': 'TN',
"Egarzakidude['House-of-Rites-and-Rituals']TN": '<stop>',
'Egarzakidudea[1]TN': 'TN',
'Egašanhilikuga[1]TN': 'TN',
'Egašankalama[1]TN': 'TN',
"Egašankalamma['House-of-the-Land-of-the-Land']N": '<stop>',
'Egašankalamma[(a-temple-of-Ištar-of-Arbela)]TN': 'TN',
'Egašankalamma[1]TN': 'TN',
'Egedrikalammasummu[1]TN': 'TN',
"Egeštumahšudu['House-of-Perfect-Sublime-Wisdom']TN": '<stop>',
'Egeštumahšudu[1]TN': 'TN',
'Egibatila[1]PN': 'PN',
'Egibi[1]LN': 'LN',
'Egibi[1]PN': 'PN',
"Egidrukalammasummu['House-Which-Bestows-the-Sceptre-of-the-Land]TN": '<stop>',
"Egigunu['Trrace-House']TN": '<stop>',
'Egigunu[1]TN': 'TN',
'Egipar[1]TN': 'TN',
"Egišhurankia['House-of-the-Ordinances-of-Heaven-and-Underworld']TN": '<stop>',
'Egišhurankia[1]TN': 'TN',
"Egišlamšaršar['House-Where-Heaven-and-Underworld-Mingle']TN": '<stop>',
'Egišlamšaršar[1]TN': 'TN',
"Ehalanki['House-of-the-Secrets-of-Heaven-and-Underworld']TN": '<stop>',
'Ehalanki[1]TN': 'TN',
'Ehe[1]PN': 'PN',
"Ehiliana['House-of-the-Luxuriance-of-Heaven']TN": '<stop>',
'Ehiliana[1]TN': 'TN',
'Ehiligar[1]TN': 'TN',
'Ehiya[1]PN': 'PN',
'Ehiye[1]PN': 'PN',
'Ehulhul[1]TN': 'TN',
"Ehulhuldirdirra['House-of-Surpassing-Joys']TN": '<stop>',
'Ehulhuldirdirra[1]TN': 'TN',
'Ehursaggalama[1]TN': 'TN',
'Ehursaggalkurkurra[1]TN': 'TN',
'Ehursaggalkurkurra[chapel-of-Aššur-in-Ešarra]TN': 'TN',
"Ehursaggula['HouseBig-Mountain']TN": '<stop>',
'Ehursaggula[1]TN': 'TN',
'Ehursagkalama[1]TN': 'TN',
'Ehursagkalamma[1]TN': 'TN',
"Ehursagkurkurra['House-Moutain-of-the-Lands']TN": '<stop>',
'Ehursagkurkurra[1]TN': 'TN',
'Ehursaŋgalama[1]TN': 'TN',
'Eibianum[1]TN': 'TN',
'Eidubba[1]TN': 'TN',
'Ekal-pi-nari[1]SN': 'SN',
'Ekal-šalla[1]SN': 'SN',
'Ekalamtaniguru[1]TN': 'TN',
'Ekallate[1]SN': 'SN',
'Ekallati[1]GN': 'GN',
'Ekallitu[1]PN': 'PN',
'Ekallu-eššetu[New-Palace-palace-in-Aššur]ON': 'ON',
"Ekarzagina['Quay-of-Lapis-Lazuli']TN": 'TN',
'Ekarzagina[1]TN': 'TN',
'Ekibikuga[1]TN': 'TN',
'Ekigardubnamtartaradekišibra[1]TN': 'TN',
"Ekigardubnamtartarredekišibgursagdil['House-Edifice-Where-the-Tablet-of-Destinies-Is-Sealed-in-Secret']TN": '<stop>',
'Ekilibkurkurraduldul[House-Which-Overwhelms-All-Lands]TN': 'TN',
"Ekinam['House-Place-of-Destinies']TN": '<stop>',
'Ekinam[1]TN': 'TN',
"Ekiur['Levelled-Place']TN": '<stop>',
'Ekiur[1]TN': 'TN',
'Ekišnugal[(meaning-unknown)]TN': 'TN',
'Ekišnugal[1]TN': 'TN',
'Ekištura[king-of-Idalion]RN': 'RN',
'Eku[1]TN': 'TN',
"Ekur['House-Mountain']TN": '<stop>',
'Ekur[1]TN': 'TN',
'Ekuššu[1]SN': 'SN',
'El-yahab[1]PN': 'PN',
'Elam[1]GN': 'GN',
'Elamkurrukišarra[1]TN': 'TN',
'Elammanki[1]SN': 'SN',
'Elamtu[Elam]GN': 'GN',
'Elaniu[1]GN': 'GN',
'Elenzaš[1]SN': 'SN',
'Elhunaya[1]PN': 'PN',
'Elikudurini[1]GN': 'GN',
'Elizanšu[1]SN': 'SN',
'Elizki[1]GN': 'GN',
'Elizzada[1]GN': 'GN',
'Ellibir[1]SN': 'SN',
'Ellil[1]DN': 'DN',
'Ellilbanda[1]DN': 'DN',
'Ellipi[1]GN': 'GN',
'Ellipu[1]SN': 'SN',
'Ellitarbi[1]SN': 'SN',
'Ellišu[1]SN': 'SN',
'Elugia[1]SN': 'SN',
'Elulu[1]MN': 'MN',
'Elulu[Elul]MN': 'MN',
'Elumu[1]GN': 'GN',
'Elunu[1]MN': 'MN',
"Emah['Exalted-House']TN": '<stop>',
'Emah[1]TN': 'TN',
'Emašmaš[(meaning-unknown)]TN': 'TN',
'Emašmaš[1]GN': 'GN',
'Emašmaš[1]TN': 'TN',
'Emašmaš[Temple-of-Ištar-in-Nineveh]TN': 'TN',
"Emeinanna['House-of-the-Me's-of-Inanna']TN": '<stop>',
'Emeinnina[1]TN': 'TN',
'Emelamana[1]TN': 'TN',
"Emelamanna['House-of-the-Radiance-of-Heaven']TN": '<stop>',
'Emelamanna[1]TN': 'TN',
'Emeslam[1]TN': 'TN',
'Emeslam[temple-of-Nergal-in-Cutha]TN': 'TN',
'Emeteursag[1]TN': 'TN',
'Emešarra[1]TN': 'TN',
'Emuq-Bel-išpura[1]PN': 'PN',
'Ena-ṭabi[1]PN': 'PN',
'Enamtaggadua[1]TN': 'TN',
"Enamtila['House-of-Life']TN": '<stop>',
'Enamtila[1]TN': 'TN',
'Enamzu[1]TN': 'TN',
'Enati[1]GN': 'GN',
'Enbilulu[(a-name-of-Marduk)]DN': 'DN',
'Enbilulu[1]DN': 'DN',
'Endukuga[1]DN': 'DN',
'Engidudu[1]DN': 'DN',
'Engišgalanna[(a-name-of-Jupiter)]CN': 'CN',
'Engišgalanna[1]DN': 'DN',
'Engur[1]GN': 'GN',
'Eni-il[1]PN': 'PN',
'Eni-il[ruler-of-Hamath]RN': 'RN',
'Enigalkurkurradirdir[1]TN': 'TN',
"Enigalkurkurradirdirra['House-whose-Awesome-Splendour-Fills-the-Mountain-Lands]TN": '<stop>',
"Enigalkurkurradulla['House-whose-Awesome-Splendour-Covers-the-Mountain-Lands']TN": '<stop>',
'Enigalkurkurradulla[1]TN': 'TN',
"Eniggidrukalamasuma['House-which-Bestows-the-Sceptre-of-the-Land']TN": '<stop>',
'Eniggidrukalamasuma[1]TN': 'TN',
'Eniginkurkurraduldul[1]TN': 'TN',
"Enindabadua['House-Where-Bread-Portions-are-Baked']TN": '<stop>',
'Enindabadua[1]TN': 'TN',
'Eninnu[1]TN': 'TN',
"Enirgalana['House-of-the-Prince-of-Heaven']TN": '<stop>',
'Enirgalana[1]TN': 'TN',
'Enki[1]DN': 'DN',
'Enkidu[1]DN': 'DN',
'Enkik[1]DN': 'DN',
'Enkišar[1]DN': 'DN',
'Enku[1]PN': 'PN',
'Enlil-Anu[1]DN': 'DN',
'Enlil-Inurta[1]DN': 'DN',
'Enlil-iqīša[1]SN': 'SN',
'Enlil-qarrad[1]DN': 'DN',
'Enlil-šumu-imbi[1]PN': 'PN',
'Enlil[1]DN': 'DN',
'Enmešara[1]DN': 'DN',
'Enmešarra[(a-part-of-Perseus)]CN': 'CN',
'Enmešarra[1]DN': 'DN',
'Ennet-Aššur[1]PN': 'PN',
'Enninšar[1]DN': 'DN',
'Ennugi[1]DN': 'DN',
'Ennugigi[1]DN': 'DN',
'Enpi[1]DN': 'DN',
'Entenamašhum[1]CN': 'CN',
'Enu[1]SN': 'SN',
'Enuha[1]GN': 'GN',
'Enzi[1]GN': 'GN',
'Enzite[1]GN': 'GN',
'Enzu[Goat-star]CN': 'CN',
'Enʾeʾimdu[1]DN': 'DN',
'Epa[1]PN': 'PN',
'Epadu[1]GN': 'GN',
'Epinnu[(a-constellation)]CN': 'CN',
'Epinnu[Plough]CN': 'CN',
'Epiʾ[1]PN': 'PN',
'Eppeš-ili[1]LN': 'LN',
'Eptimu-rṭešu[ruler-of-Trenuthis]RN': 'RN',
'Eqaiu[1]PN': 'PN',
'Eqaya[1]PN': 'PN',
'Eqayu[1]PN': 'PN',
'Erebu[Raven]CN': 'CN',
'Erenu[1]PN': 'PN',
'Ereqqu[Ursa-Major]CN': 'CN',
'Ereqqu[Wagon]CN': 'CN',
'Eresu[king-of-Soloi]RN': 'RN',
'Ereš-Adad[1]PN': 'PN',
'Ereš-Aššur[1]PN': 'PN',
'Ereš-Issar[1]PN': 'PN',
'Ereš-ilu[1]PN': 'PN',
'Ereš-x[1]PN': 'PN',
'Ereš-šarru[1]PN': 'PN',
'Ereškigal[1]DN': 'DN',
'Erešu[1]PN': 'PN',
'Erib-Marduk[1]PN': 'PN',
'Erib-ilani[1]PN': 'PN',
'Erib-ili[1]PN': 'PN',
'Erib[1]PN': 'PN',
'Eriba-Adad[1]PN': 'PN',
'Eriba-Adad[1]RN': 'RN',
'Eriba-Aššur[1]PN': 'PN',
'Eriba-Issar[1]PN': 'PN',
'Eriba-Issaran[1]PN': 'PN',
'Eriba-Marduk[1]PN': 'PN',
'Eriba-Marduk[king-of-Babylon]RN': 'RN',
'Eriba-ilani[1]PN': 'PN',
'Eriba-ilu[1]PN': 'PN',
'Eriba-x[1]PN': 'PN',
'Eriba[1]PN': 'PN',
'Eribi[1]GN': 'GN',
'Eribua[1]PN': 'PN',
'Eribšu[1]PN': 'PN',
'Eridayu[1]PN': 'PN',
'Eridu[1]GN': 'GN',
'Eridu[1]SN': 'SN',
'Eridug[1]SN': 'SN',
'Erihi[1]PN': 'PN',
'Erimmu[1]GN': 'GN',
'Erimziqu[1]GN': 'GN',
'Erinziašu[1]SN': 'SN',
'Erisinni[Mannean-crown-prince]RN': 'RN',
'Eristeyana[1]SN': 'SN',
'Erisu[1]PN': 'PN',
'Eritia[1]GN': 'GN',
'Eriš[1]GN': 'GN',
'Eriš[1]PN': 'PN',
'Erištana[1]SN': 'SN',
'Erišu[1]DN': 'DN',
'Erišu[1]PN': 'PN',
'Erišum[Erišum-I-king-of-Assyria]RN': 'RN',
'Erišum_I[vice-regent-of-Aššur]RN': 'RN',
'Erkallu[Underworld]GN': 'GN',
'Ermiš[1]DN': 'DN',
'Erra-dala[1]PN': 'PN',
'Erra-gamil[1]PN': 'PN',
'Erra[1]DN': 'DN',
'Erragal[(a-name-of-Nergal)]DN': 'DN',
'Erragal[1]DN': 'DN',
'Erua[1]DN': 'DN',
'Erudi[1]GN': 'GN',
'Eruʾa[Frond-(a-star)]CN': 'CN',
'Erṣet-La-Tari[Land-Of-No-Return]GN': 'GN',
'Erṣetu[Underworld]GN': 'GN',
"Esabad['House-of-the-Open-Ear']TN": '<stop>',
'Esabad[1]TN': 'TN',
'Esaggil[1]PN': 'PN',
'Esaggil[1]TN': 'TN',
'Esaggil[Esangil]TN': 'TN',
"Esagil['House-whose-Top-is-High']TN": '<stop>',
'Esagil[1]TN': 'TN',
'Esamul[1]SN': 'SN',
'Esapar[1]TN': 'TN',
'Esarhaddon[1]RN': 'RN',
'Esikil[1]TN': 'TN',
'Esiskur[1]DN': 'DN',
'Etarsirsir[1]TN': 'TN',
'Etel-pi-Marduk[1]PN': 'PN',
'Etel-pu[1]PN': 'PN',
"Etemenanki['House-Foundation-Platform-of-Heaven-and-Underworld']TN": '<stop>',
'Etemenanki[1]TN': 'TN',
"Etemenniguru['House-Foundation-Platform-Clad-in-Terror']TN": '<stop>',
'Etin-Salmanu[1]PN': 'PN',
'Etinu[1]GN': 'GN',
"Eturkalama['House-Cattle-Pen-of-the-Land']TN": '<stop>',
'Eturkalama[1]TN': 'TN',
"Etušmes['House-Seat-of-the-Warrior']TN": '<stop>',
'Etušmeš[1]TN': 'TN',
'Eubšukkina[1]TN': 'TN',
'Eulmaš[1]TN': 'TN',
"Eumuša['House-of-Command']TN": '<stop>',
'Eumuša[1]TN': 'TN',
"Eurinnaku['House-of-Standards']GN": '<stop>',
"Eurur['Master-Bedroom']TN": '<stop>',
'Eurur[1]TN': 'TN',
'Eusa[1]SN': 'SN',
'Ezagin[1]TN': 'TN',
'Ezama[1]SN': 'SN',
'Ezazu[1]PN': 'PN',
'Ezbu-lešir[1]PN': 'PN',
'Ezbu[1]PN': 'PN',
'Ezi-pašar[1]PN': 'PN',
'Ezi[1]PN': 'PN',
'Eziat[1]GN': 'GN',
'Ezibtu[1]PN': 'PN',
"Ezida['True-House']TN": '<stop>',
'Ezida[1]TN': 'TN',
'Ezida[Temple-of-Nabu]TN': 'TN',
'Eziranu[1]DN': 'DN',
'Eziye[1]PN': 'PN',
'Ezu-u-pašir[1]PN': 'PN',
'Ezzanu[1]PN': 'PN',
'Ezzeda[1]SN': 'SN',
'Eša-rṭeše[1]PN': 'PN',
"Ešaan['House-of-the-Midst-of-Heaven']TN": '<stop>',
'Ešaduga[1]TN': 'TN',
"Ešagaerra['House-Whichs-Weeps-for-the-Wronged']TN": '<stop>',
'Ešagaerra[1]TN': 'TN',
"Ešahula['House-of-the-Happy-Heart']TN": '<stop>',
'Ešahula[1]TN': 'TN',
'Ešahulezenzagmukam[1]TN': 'TN',
'Ešara[1]TN': 'TN',
'Ešarra-hammat[1]RN': 'RN',
'Ešarra-hammat[queen-and-wife-of-Esarhaddon]RN': 'RN',
"Ešarra['House-of-the-Universe']TN": '<stop>',
'Ešarra[1]SN': 'SN',
'Ešarra[1]TN': 'TN',
'Ešaʾan[1]TN': 'TN',
'Ešerayu[1]PN': 'PN',
'Ešeriga[1]TN': 'TN',
'Ešertu[1]DN': 'DN',
'Ešgalšiddudua[1]TN': 'TN',
'Ešidu[1]PN': 'PN',
'Ešnuna[1]SN': 'SN',
'Ešnunna[1]GN': 'GN',
'Ešrayu[1]PN': 'PN',
'Ešrra[1]TN': 'TN',
"Ešuburanna['House-of-the-Hand-of-Heaven']TN": '<stop>',
'Ešuburanna[1]TN': 'TN',
'Ešuddegeštuku[1]TN': 'TN',
"Ešuddegištuku['House-which-Hears-Prayers']TN": '<stop>',
'Ešumeša[(meaning-unknown)]TN': 'TN',
'Ešumeša[1]TN': 'TN',
"Ešuniginšudu['House-Perfect-in-its-Entirety']TN": '<stop>',
'Ešuniginšudu[1]TN': 'TN',
"Eʾešbarenlilla['House-of-Decisions-of-Enlil']TN": '<stop>',
'Eṣidayu[1]PN': 'PN',
'Eṭir-Marduk[1]PN': 'PN',
'Eṭirtu[1]DN': 'DN',
'Eṭiru[1]DN': 'DN',
'Eṭiru[1]PN': 'PN',
'Ga-x-du[1]SN': 'SN',
'Gab-x[1]PN': 'PN',
'Gabbari[1]PN': 'PN',
'Gabbaru[1]PN': 'PN',
'Gabbe[1]PN': 'PN',
'Gabbi-ilani-ereš[1]PN': 'PN',
'Gabbi[1]PN': 'PN',
'Gabbiya-ana-Aššur[governor-of-the-Land-of-Inner-City-Ashur]PN': 'PN',
'Gabbu-amur[1]PN': 'PN',
'Gabbu-ana-Aššur[1]PN': 'PN',
'Gabbu-ana-Issar[1]PN': 'PN',
'Gabbu-ilani-ereš[1]PN': 'PN',
'Gabbu-ilani[1]PN': 'PN',
'Gabbu-ina-qat-ili[1]PN': 'PN',
'Gabbu-Šamaš[1]PN': 'PN',
'Gabbutunu[1]SN': 'SN',
'Gabdu-Adad[1]PN': 'PN',
'Gabe[1]GN': 'GN',
'Gabiya[1]PN': 'PN',
'Gabmuri[1]GN': 'GN',
'Gabri-Issar[1]PN': 'PN',
'Gabri-il[1]PN': 'PN',
'Gabri[1]PN': 'PN',
'Gabriya[1]PN': 'PN',
'Gabsi[1]PN': 'PN',
'Gabšuete[1]GN': 'GN',
'Gadda[1]PN': 'PN',
'Gaddiya[1]PN': 'PN',
'Gadi-il[1]PN': 'PN',
'Gadi-x[1]PN': 'PN',
'Gadise[1]GN': 'GN',
'Gadiyati[1]SN': 'SN',
'Gaduʾata[1]GN': 'GN',
'Gadya[1]PN': 'PN',
'Gaga[1]PN': 'PN',
'Gagal[1]GN': 'GN',
'Gagaya[1]PN': 'PN',
'Gagi[1]PN': 'PN',
'Gagi[city-ruler-of-Sahi]PN': 'PN',
'Gahal[1]PN': 'PN',
'Gahul-Tutu[1]PN': 'PN',
'Gahul[family-name-of-Nergal-ušezib]PN': 'PN',
'Gala-Gusu[1]PN': 'PN',
'Galali[1]GN': 'GN',
'Galgulim[1]SN': 'SN',
'Gallabu[1]LN': 'LN',
'Gallulu[1]PN': 'PN',
'Galul[1]PN': 'PN',
'Galʾadi[Gilead]SN': 'SN',
'Galṣabri[1]GN': 'GN',
'Gamalu[1]PN': 'PN',
'Gambulayu[1]PN': 'PN',
'Gambulu[1]GN': 'GN',
'Gambulu[1]SN': 'SN',
'Gamilu[1]DN': 'DN',
'Gamlu[Auriga]CN': 'CN',
'Gammagara[1]SN': 'SN',
'Gamru[1]GN': 'GN',
'Gamuzanu[1]GN': 'GN',
'Ganabu[1]PN': 'PN',
'Gananati[1]GN': 'GN',
'Ganata[1]GN': 'GN',
'Ganguhtu[1]SN': 'SN',
'Ganina[1]GN': 'GN',
'Gannanate[1]SN': 'SN',
'Gannanati[1]GN': 'GN',
'Gannanati[1]SN': 'SN',
'GanuGIŠ[1]SN': 'SN',
'Garaba[1]PN': 'PN',
'Gargames[Carchemish]GN': 'GN',
'Gargames[Charchemesh]GN': 'GN',
'Gargamis[Carchemish]GN': 'GN',
'Gargamisayu[1]PN': 'PN',
'Gargamiš[1]GN': 'GN',
'Gargamiš[Carchemish]SN': 'SN',
'Garida[1]PN': 'PN',
'Garruṣu[1]PN': 'PN',
'Gasupi[1]GN': 'GN',
'Gatudu[1]SN': 'SN',
'Gaurna[1]SN': 'SN',
'Gaya[1]PN': 'PN',
'Gazbaba[1]DN': 'DN',
'Gazilu[1]PN': 'PN',
'Gazru[1]SN': 'SN',
'Gašranu[1]DN': 'DN',
'Gašuaia[1]PN': 'PN',
'Gaʾamanu[1]PN': 'PN',
'Gaʾuani[1]SN': 'SN',
'Gaʾunu[ruler-of-Sarugu]RN': 'RN',
'Geya[1]PN': 'PN',
'Giammu[foreign-city-ruler]PN': 'PN',
'Gibil[Antares]CN': 'CN',
'Gidara[1]SN': 'SN',
'Gidgiddanu[1]PN': 'PN',
'Gihilu[1]PN': 'PN',
'Giki[1]PN': 'PN',
'Gilgameš-edašu-šakšid[1]PN': 'PN',
'Gilgameš[1]DN': 'DN',
'Gilgime[1]GN': 'GN',
'Gilima[1]DN': 'DN',
"Gilimma['Destruction'-star]CN": '<stop>',
'Gilsanu[1]GN': 'GN',
'Gilu[1]PN': 'PN',
'Gilua[1]PN': 'PN',
'Gilzanu[1]GN': 'GN',
'Gilzanu[1]SN': 'SN',
'Gimagan[1]DN': 'DN',
'Gimdakrikka[1]SN': 'SN',
'Gimillu[1]PN': 'PN',
'Gimir[Cimmeria]GN': 'GN',
'Gimtu[Gath]SN': 'SN',
'Gingiliniš[1]SN': 'SN',
'Ginizinanu[1]SN': 'SN',
'Ginkir[1]SN': 'SN',
'Ginnaya[1]PN': 'PN',
'Gir-Aya[1]PN': 'PN',
'Gir-Baʾal[1]PN': 'PN',
'Gir-Biʾil[1]PN': 'PN',
'Gir-Dadi[1]PN': 'PN',
'Gir-Ha[1]PN': 'PN',
'Gir-Seʾ[1]PN': 'PN',
'Gir-Yau[1]PN': 'PN',
'Gir-Ṣapunu[1]PN': 'PN',
'Gira[1]DN': 'DN',
'Girgira[1]SN': 'SN',
'Giri-Adad[ruler-of-Immerinu]RN': 'RN',
'Giri-x[1]PN': 'PN',
'Giri-Ṣapunu[1]PN': 'PN',
'Giritu[1]PN': 'PN',
'Girmua[1]SN': 'SN',
'Girra-birqu[1]DN': 'DN',
'Girra[1]DN': 'DN',
'Girra[1]GN': 'GN',
'Girra[fire(-god)]DN': 'DN',
'Girru[1]DN': 'DN',
'Girsa[1]PN': 'PN',
'Girtablilu[scorpion-man]DN': 'DN',
'Giru[Fire]DN': 'DN',
'Girutu[1]PN': 'PN',
'Giya[1]PN': 'PN',
'Gizanu[1]PN': 'PN',
'Gizilbunda[1]GN': 'GN',
'Gizinkisi[1]GN': 'GN',
'Gizuata[foreign-ruler]RN': 'RN',
'Gišnumunab[1]DN': 'DN',
'Gišta[foreign-ruler]RN': 'RN',
'Giʾ[1]GN': 'GN',
'Gu-x[1]PN': 'PN',
'Guaya[1]PN': 'PN',
'GubBAD[1]SN': 'SN',
'Gubaba[1]DN': 'DN',
'Gubla[Byblos]GN': 'GN',
'Gubla[Byblos]SN': 'SN',
'Gubla[Gabala]SN': 'SN',
'Gudaʾu[1]PN': 'PN',
'Gudiapa[1]PN': 'PN',
'Gugal-namruti[1]DN': 'DN',
'Gugi[1]PN': 'PN',
'Gugu[1]PN': 'PN',
'Gugu[Gyges-king-of-Lydia]RN': 'RN',
'Guhuru[1]PN': 'PN',
'Gukinnana[1]GN': 'GN',
'Gula-eṭir[1]PN': 'PN',
'Gula-reʾ[1]PN': 'PN',
'Gula-zeru-ereš[1]PN': 'PN',
'Gula-zeru-ibni[1]PN': 'PN',
'Gula-šumu-ibni[1]PN': 'PN',
'Gula-šumu-lešir[1]PN': 'PN',
'Gula[1]CN': 'CN',
'Gula[1]DN': 'DN',
'Gullu-x[1]SN': 'SN',
'Gulsunu[1]GN': 'GN',
'Gulusu[1]PN': 'PN',
'Gumusanu[1]GN': 'GN',
'Gunura[1]DN': 'DN',
'Gunzinanu[king-of-Kammanu]RN': 'RN',
'Gupnu-ša-Bel-Harran[Vine-of-Bel-Harran]GN': 'GN',
'Gura[1]PN': 'PN',
'Guraiawa[1]PN': 'PN',
'Gurali[1]PN': 'PN',
'Gurarate[1]PN': 'PN',
'Gurdi[1]PN': 'PN',
'Gurdi[ruler-of-Kulummu]RN': 'RN',
'Guretu[1]SN': 'SN',
'Gurgum[1]GN': 'GN',
'Gurgum[1]SN': 'SN',
'Guriania[1]GN': 'GN',
'Gurmuk[1]SN': 'SN',
'Gurni[1]PN': 'PN',
'Gurrayu[1]PN': 'PN',
'Gurrunayu[1]PN': 'PN',
'Gurrusupa[1]SN': 'SN',
'Gurudu[1]PN': 'PN',
'Gurukirra[1]SN': 'SN',
'Gurumu[1]GN': 'GN',
'Guruwa[1]PN': 'PN',
'Gusine[1]SN': 'SN',
'Guti[1]GN': 'GN',
'Gutium[1]SN': 'SN',
'Gutu[1]GN': 'GN',
'Guzalu[1]DN': 'DN',
'Guzana[1]GN': 'GN',
'Guzana[1]SN': 'SN',
'Guzanu[1]SN': 'SN',
'Guzummanu[1]GN': 'GN',
'Gušea[1]DN': 'DN',
'Gušur[1]RN': 'RN',
'HAR[1]GN': 'GN',
'HARṣalle[1]SN': 'SN',
'HU-x[1]SN': 'SN',
'Ha-bassi[1]PN': 'PN',
'Ha-bašti[1]PN': 'PN',
'Ha-larim[1]PN': 'PN',
'Ha-x-taKAna[1]SN': 'SN',
'Ha-x-x[1]PN': 'PN',
'Ha-x[1]PN': 'PN',
'Ha?sumu[1]GN': 'GN',
'Haba[1]GN': 'GN',
'Haban[1]GN': 'GN',
'Haban[1]SN': 'SN',
'Habanu[1]PN': 'PN',
'Habara[1]PN': 'PN',
'Habaziru[king-of-Pade]RN': 'RN',
'Habaṣiranu[Centaurus]CN': 'CN',
'Habaṣiranu[Mouse]CN': 'CN',
'Habbur-Issar[1]PN': 'PN',
'Habdidu[1]PN': 'PN',
'Habdu[1]PN': 'PN',
'Habhu-ša-betani[1]GN': 'GN',
'Habhu[1]GN': 'GN',
'Habhu[3]GN': 'GN',
'Habhu[Habhu]GN': 'GN',
'Habi[1]PN': 'PN',
'Habil-kenu[1]PN': 'PN',
'Habini[ruler-of-Til-abni]RN': 'RN',
'Habinu[1]PN': 'PN',
'Habiru[1]DN': 'DN',
'Habisu[1]PN': 'PN',
'Habisu[king-of-Qatabuʾ]RN': 'RN',
'Habruri[1]GN': 'GN',
'Habruri[1]SN': 'SN',
'Habruru[1]GN': 'GN',
'Habsi[1]PN': 'PN',
'Habur[1]DN': 'DN',
'Habur[1]WN': 'WN',
'Haburtu[1]DN': 'DN',
'Hadabiti[1]SN': 'SN',
'Hadad-nughi[1]PN': 'PN',
'Hadalpa[1]GN': 'GN',
'Hadalu[1]GN': 'GN',
'Hadasa[1]PN': 'PN',
'Hadatete[1]SN': 'SN',
'Hadatta[1]SN': 'SN',
'Hadattu[1]GN': 'GN',
'Hadattu[1]SN': 'SN',
'Hadayyani[foreign-ruler]RN': 'RN',
'Hadaʾil[1]GN': 'GN',
'Haddi-meri[1]PN': 'PN',
'Hadi-libbušu[1]PN': 'PN',
'Hadi-libbušu[governor-of-Naʾiri-and-eponym-of-the-year-849]PN': 'PN',
'Hadia[1]PN': 'PN',
'Hadianu[1]PN': 'PN',
'Hadidu[1]GN': 'GN',
'Hadidu[1]PN': 'PN',
'Hadina[1]WN': 'WN',
'Haditiʾ[1]PN': 'PN',
'Hadsayu[1]PN': 'PN',
'Hagaranu[1]GN': 'GN',
'Haha[1]PN': 'PN',
'Hahhuru[1]PN': 'PN',
'Haianu[ruler-of-Hindanu]RN': 'RN',
'Haimbia[1]PN': 'PN',
'Hakkubu[1]PN': 'PN',
'Hal-Suhu[1]PN': 'PN',
'Hala-x[1]PN': 'PN',
'Hala-šuri[1]PN': 'PN',
'Halabese[1]PN': 'PN',
'Halabeše[1]PN': 'PN',
'Halahhayu[1]PN': 'PN',
'Halahhu[1]GN': 'GN',
'Halaiddi[1]PN': 'PN',
'Halama[1]PN': 'PN',
'Halamusu[1]PN': 'PN',
'Halbišu[1]PN': 'PN',
'Halbuda[1]SN': 'SN',
'Halbuknu[1]SN': 'SN',
'Haldi-abu-uṣur[1]PN': 'PN',
'Haldi-ahu-uṣur[1]PN': 'PN',
'Haldi-aṣira[1]DN': 'DN',
'Haldi-duri[1]PN': 'PN',
'Haldi-ereš[1]PN': 'PN',
'Haldi-eṭir[1]PN': 'PN',
'Haldi-ibni[1]PN': 'PN',
'Haldi-ilaʾi[1]PN': 'PN',
'Haldi-naṣir[1]PN': 'PN',
'Haldi-remanni[1]PN': 'PN',
'Haldi-ṭaya[1]PN': 'PN',
'Haldi[1]DN': 'DN',
'Haldi[Urartian-national-god]DN': 'DN',
'Haldia[1]PN': 'PN',
'Haldiniše[1]GN': 'GN',
'Halehasta[1]GN': 'GN',
'Halhalauš[1]SN': 'SN',
'Halhubarra[1]SN': 'SN',
'Hali-il[1]PN': 'PN',
'Halihadri[1]GN': 'GN',
'Halimusu[1]PN': 'PN',
'Halina[1]GN': 'GN',
'Hallab[Aleppo]GN': 'GN',
'Hallaba[1]PN': 'PN',
'Hallabeše[1]PN': 'PN',
'Hallapaya[1]PN': 'PN',
'Hallasia[1]DN': 'DN',
'Hallasua[1]DN': 'DN',
'Hallataya[Hallatu]GN': 'GN',
'Hallaya[1]SN': 'SN',
'Halleṣu[1]PN': 'PN',
'Halli-arrakati[1]PN': 'PN',
'Halliṣi[1]PN': 'PN',
'Hallusu[1]PN': 'PN',
'Hallušu[Hallušu-Inšušinak-I-king-of-Elam]RN': 'RN',
'Halman[1]GN': 'GN',
'Halman[Aleppo]SN': 'SN',
'Halmanu[1]PN': 'PN',
'Halmusu[1]PN': 'PN',
'Halpaya[from-Halpa]PN': 'PN',
'Halpi-x-x[1]SN': 'SN',
'Halpi[1]GN': 'GN',
'Haltemaš[1]SN': 'SN',
'Halua[1]SN': 'SN',
'Halule[1]GN': 'GN',
'Halule[1]SN': 'SN',
'Haluʾa[1]PN': 'PN',
'Halzi-atbar[1]GN': 'GN',
'Halzi-atbari[1]GN': 'GN',
'Halzi[1]GN': 'GN',
'Halziluha[1]SN': 'SN',
'Halzu[1]GN': 'GN',
'Ham-il[1]PN': 'PN',
'Ham-lešir[1]PN': 'PN',
'Ham-puhi[1]PN': 'PN',
'Hama-x[1]PN': 'PN',
'Hamada[1]PN': 'PN',
'Hamadi[1]PN': 'PN',
'Hamanini[1]PN': 'PN',
'Hamanu[1]PN': 'PN',
'Hamanu[1]SN': 'SN',
'Hamanu[Amanus]GN': 'GN',
'Hamanu[Mount-Amanus]GN': 'GN',
'Hamapi[1]PN': 'PN',
'Hamat[Hamath]GN': 'GN',
'Hamataiu[ruler-of-the-city-of-Bit-Halupe]RN': 'RN',
'Hamataya[1]PN': 'PN',
'Hamatayu[1]PN': 'PN',
'Hamban[1]GN': 'GN',
'Hambasi[1]PN': 'PN',
'Hambasusu[1]PN': 'PN',
'Hambatia[1]GN': 'GN',
'Hambi[1]PN': 'PN',
'Hambussu[1]PN': 'PN',
'Hamdanu[Gambulian-sheikh]RN': 'RN',
'Hame[1]GN': 'GN',
'Hamede[1]GN': 'GN',
'Hamedu[1]GN': 'GN',
'Hamete[1]GN': 'GN',
'Hamiṣa[1]SN': 'SN',
'Hamma[1]PN': 'PN',
'Hammaya[1]PN': 'PN',
'Hammeašti[1]PN': 'PN',
'Hammu-rapi[Hammurapi]PN': 'PN',
'Hammurabi[1]RN': 'RN',
'Hammurāpi[1]RN': 'RN',
'Hamnanu[1]PN': 'PN',
'Hamnunu[1]PN': 'PN',
'Hamranu[1]SN': 'SN',
'Hamu[1]GN': 'GN',
'Hamudu[1]GN': 'GN',
'Hamuna[1]GN': 'GN',
'Hamunayu[1]PN': 'PN',
'Hamurga[1]GN': 'GN',
'Hamuru[1]GN': 'GN',
'Han-dada[1]PN': 'PN',
'Han-x[1]PN': 'PN',
'Han-Ṣaruru[1]PN': 'PN',
'Hana-Huru[1]PN': 'PN',
'Hana-Seʾ[1]PN': 'PN',
'Hana-kiṣir[1]PN': 'PN',
'Hanabaʾ[1]PN': 'PN',
'Hanan[1]PN': 'PN',
'Hanana[1]GN': 'GN',
'Hanana[1]PN': 'PN',
'Hanania[1]PN': 'PN',
'Hanasanu[1]PN': 'PN',
'Hanati[1]PN': 'PN',
'Hanbi[1]PN': 'PN',
'Handa-asiri[1]PN': 'PN',
'Handa-pi[1]PN': 'PN',
'Handa-riṣi[1]PN': 'PN',
'Handar[1]PN': 'PN',
'Handaru[1]PN': 'PN',
'Handasu[1]SN': 'SN',
'Handi[1]PN': 'PN',
'Handia[1]PN': 'PN',
'Handiya[1]PN': 'PN',
'Hani[1]GN': 'GN',
'Hani[1]PN': 'PN',
'Hania[1]PN': 'PN',
'Hanibiya[1]DN': 'DN',
'Hanigalbat[1]GN': 'GN',
'Hanin-Aya[1]PN': 'PN',
'Haninaya[1]PN': 'PN',
'Hanisiku[1]PN': 'PN',
'Haniyi[1]PN': 'PN',
'Haniš[1]DN': 'DN',
'Hannan[1]PN': 'PN',
'Hannanu[1]PN': 'PN',
'Hanni[1]PN': 'PN',
'Hannubu[1]PN': 'PN',
'Hannusi[1]PN': 'PN',
'Hanpasanu[1]PN': 'PN',
'Hanpašanu[1]PN': 'PN',
'Hansuri[1]GN': 'GN',
'Hanubuni[1]PN': 'PN',
'Hanuni[1]PN': 'PN',
'Hanunu-il[1]PN': 'PN',
'Hanunu[1]PN': 'PN',
'Hanunu[king-of-Gaza]RN': 'RN',
'Hanuru[1]GN': 'GN',
'Hanusa[1]SN': 'SN',
'Hanzaba[1]PN': 'PN',
'Hanšayu[1]PN': 'PN',
'Hanši[1]PN': 'PN',
'Hanṣi[1]PN': 'PN',
'Hanṭasanu[1]PN': 'PN',
'Hanṭu[1]PN': 'PN',
'Hanṭušu[1]PN': 'PN',
'Hapi-x[1]PN': 'PN',
'Hapinu[ruler-of-Til-abni]RN': 'RN',
'Hapisu[1]PN': 'PN',
'Hapiša[1]SN': 'SN',
'Happati[1]GN': 'GN',
'Haqu-neši[1]PN': 'PN',
'Har-Ṣuarra[1]SN': 'SN',
'Hara-Dadi[1]PN': 'PN',
'Harada[1]SN': 'SN',
'Harammu[1]PN': 'PN',
'Haranu[1]PN': 'PN',
'Haranu[foreign-ruler]RN': 'RN',
'Haraʾ[1]SN': 'SN',
'Harbat-Iddina[1]SN': 'SN',
'Harbat-Kalbi[1]SN': 'SN',
'Harbat-ilaʾi-Bel[1]GN': 'GN',
'Harbat-niari[1]GN': 'GN',
'Harbate[1]GN': 'GN',
'Harbina[1]GN': 'GN',
'Harbisinna[1]SN': 'SN',
'Harbiṣaṣu[1]PN': 'PN',
'Harbu[1]SN': 'SN',
'Harda[1]GN': 'GN',
'Hardišpi[1]SN': 'SN',
'Hardu[1]GN': 'GN',
'Hargaia[1]SN': 'SN',
'Hargu[1]GN': 'GN',
'Harhanda[1]PN': 'PN',
'Harhar[1]GN': 'GN',
'Harhar[1]SN': 'SN',
'Harharayu[1]PN': 'PN',
'Hari-ahhe[1]PN': 'PN',
'Hari[1]PN': 'PN',
'Harihumba[1]GN': 'GN',
'Harima[1]PN': 'PN',
'Harimi[1]PN': 'PN',
'Harira[1]SN': 'SN',
'Hariruri[1]PN': 'PN',
'Hariṣu[1]GN': 'GN',
'Harmaku[1]PN': 'PN',
'Harmasaia[1]SN': 'SN',
'Harmašu[1]GN': 'GN',
'Harmiš[1]DN': 'DN',
'Harmiš[1]WN': 'WN',
'Harna[1]GN': 'GN',
'Harna[1]PN': 'PN',
'Harra[1]PN': 'PN',
'Harran[1]SN': 'SN',
'Harranaia[1]PN': 'PN',
'Harranaya[1]PN': 'PN',
'Harranayu[1]PN': 'PN',
'Harrania[1]GN': 'GN',
'Harranu[1]PN': 'PN',
'Harranu[1]SN': 'SN',
'Harranu[Harran]GN': 'GN',
'Harri-ašlake[1]SN': 'SN',
'Harriru[1]PN': 'PN',
'Harriru[Vole]CN': 'CN',
'Harrua[1]SN': 'SN',
'Harruṣu[S1]PN': 'PN',
'Harsi[1]GN': 'GN',
'Hartapanu[1]SN': 'SN',
'Harti-aqaru[1]PN': 'PN',
'Haruranu[1]PN': 'PN',
'Harutu[1]GN': 'GN',
'Harutu[1]SN': 'SN',
'Haruṣa[1]PN': 'PN',
'Harzianu[1]SN': 'SN',
'Haršaya[1]SN': 'SN',
'Haršu[1]SN': 'SN',
'Harṣu[1]PN': 'PN',
'Hasa[1]PN': 'PN',
'Hasabu[1]PN': 'PN',
'Hasame[1]GN': 'GN',
'Hasamu[1]GN': 'GN',
'Hasamu[1]PN': 'PN',
'Hasanu[1]PN': 'PN',
'Hasayu[1]PN': 'PN',
'Hasiana[1]GN': 'GN',
'Hasinu[1]PN': 'PN',
'Hasmetu[1]SN': 'SN',
'Hasuata[1]PN': 'PN',
'Hasuatti[1]GN': 'GN',
'Hasumu[1]PN': 'PN',
'Hasusi[1]PN': 'PN',
'Hasutu[1]GN': 'GN',
'Hata[1]GN': 'GN',
'Hata[1]PN': 'PN',
'Hata[1]SN': 'SN',
'Hatalla[1]GN': 'GN',
'Hatallu[1]GN': 'GN',
'Hatallu[1]SN': 'SN',
'Hatarikka[1]GN': 'GN',
'Hatarikka[1]SN': 'SN',
'Hataru[1]SN': 'SN',
'Hatatirra[1]SN': 'SN',
'Hatayate[1]GN': 'GN',
'Hate-Adda[1]PN': 'PN',
'Hate-nuri[1]PN': 'PN',
'Hate[1]PN': 'PN',
'Hatezaya[1]PN': 'PN',
'Hathariba[Athribis]SN': 'SN',
'Hati-il[1]PN': 'PN',
'Hatinu[1]PN': 'PN',
'Hatpi-Munu[1]PN': 'PN',
'Hatpina[1]GN': 'GN',
'Hatta[1]GN': 'GN',
'Hattayu[1]PN': 'PN',
'Hatti[1]GN': 'GN',
'Hatti[Syria-Palestine]GN': 'GN',
'Hattianu[1]PN': 'PN',
'Hattu[1]SN': 'SN',
'Hattuša[1]PN': 'PN',
'Hau[1]GN': 'GN',
'Hauae[1]SN': 'SN',
'Haukanu[Puqudian-sheikh]RN': 'RN',
'Haurani[1]SN': 'SN',
'Hauranu[1]GN': 'GN',
'Hauranu[Moun-Hauran]GN': 'GN',
'Haurina[1]GN': 'GN',
'Hawe[1]PN': 'PN',
'Haya-dini[1]PN': 'PN',
'Haya-il[1]PN': 'PN',
'Haya-kanu[1]PN': 'PN',
'Haya[1]DN': 'DN',
'Haya[1]PN': 'PN',
'Hayamanu[1]SN': 'SN',
'Hayanu[1]PN': 'PN',
'Hayausi[1]SN': 'SN',
'Hayyanu[ruler-of-Bit-Gabbari]RN': 'RN',
'Hayyanu[ruler-of-Samʾal]RN': 'RN',
'Haza-il[1]PN': 'PN',
'Haza-il[Gambulian-sheikh]RN': 'RN',
'Haza-il[Hazael-king-of-the-Arabs]RN': 'RN',
'Haza[1]PN': 'PN',
'Hazahi[1]GN': 'GN',
'Hazala[1]PN': 'PN',
'Hazalu+Nabu-šumu-ukinanni[1]PN': 'PN',
'Hazalu[1]PN': 'PN',
'Hazalum[1]PN': 'PN',
'Hazannu[1]PN': 'PN',
'Hazanu[1]GN': 'GN',
'Hazanu[1]PN': 'PN',
'Hazanuma[1]PN': 'PN',
'Hazaqi-Iau[1]PN': 'PN',
'Hazaqi-Yau[Hezekiah-king-of-Judah]RN': 'RN',
'Hazazu[1]GN': 'GN',
'Hazazu[1]SN': 'SN',
'Hazaʾ-il[1]PN': 'PN',
'Hazaʾ-ilu[Hazael-foreign-ruler]RN': 'RN',
'Hazianu[1]PN': 'PN',
'Hazmani[1]GN': 'GN',
'Hazu[1]GN': 'GN',
'Hazugu[1]PN': 'PN',
'Hazuqušu[1]PN': 'PN',
'Hazur[1]WN': 'WN',
'Hazuru[1]PN': 'PN',
'Hazzanabi[1]SN': 'SN',
'Hazzat[Gaza]GN': 'GN',
'Hazzat[Gaza]SN': 'SN',
'Hašana[1]PN': 'PN',
'Hašanu[1]GN': 'GN',
'Hašanu[1]PN': 'PN',
'Hašdanu[1]PN': 'PN',
'Hašdat[1]PN': 'PN',
'Hašdaya[1]PN': 'PN',
'Hašdiya[1]PN': 'PN',
'Hašilanu[1]PN': 'PN',
'Hašimur[1]GN': 'GN',
'Hašmar[1]GN': 'GN',
'Hašmar[1]SN': 'SN',
'Haʾil-il[1]PN': 'PN',
'Haʾir[1]PN': 'PN',
'Haʾu[1]GN': 'GN',
'Haṣaṣu[1]PN': 'PN',
'Haṭuku[1]PN': 'PN',
'Haṭṭušu-aldi[1]PN': 'PN',
'Hehe[1]PN': 'PN',
'Hengallu[Plenty]CN': 'CN',
'Hesa[1]GN': 'GN',
'Hesayu[1]PN': 'PN',
'Hi-rumu[Hiram-king-of-Tyre]RN': 'RN',
'Hi-rumu[Hiram]PN': 'PN',
'Hi-x-aṣi-x[1]SN': 'SN',
'Hi-x[1]PN': 'PN',
'Hi-x[1]SN': 'SN',
'Hibalali[1]PN': 'PN',
'Hiburnu[(a-grain-container)]DN': 'DN',
'Hidalu[1]GN': 'GN',
'Hidalu[1]PN': 'PN',
'Hidalu[1]SN': 'SN',
'Hidatanu[1]PN': 'PN',
'Hidiniba[1]GN': 'GN',
'Hihihina[1]SN': 'SN',
'Hilakku[1]GN': 'GN',
'Hilakku[Cilicia]GN': 'GN',
'Hilani[1]PN': 'PN',
'Hilaqu[1]PN': 'PN',
'Hildua[1]GN': 'GN',
'Hili[1]PN': 'PN',
'Hilmu[1]GN': 'GN',
'Hilmu[1]SN': 'SN',
'Hilpanu[1]SN': 'SN',
'Himari[1]PN': 'PN',
'Himaru[1]PN': 'PN',
'Himuni[Hermupolis]SN': 'SN',
'Hinahe[1]PN': 'PN',
'Hinamu[1]PN': 'PN',
'Hinatuna[1]SN': 'SN',
'Hindaina[1]SN': 'SN',
'Hindanayu[1]PN': 'PN',
'Hindanu[1]GN': 'GN',
'Hindanu[1]SN': 'SN',
'Hindaru[1]GN': 'GN',
'Hini-il[1]PN': 'PN',
'Hininši[Heracleopolis]SN': 'SN',
'Hinni[1]PN': 'PN',
'Hinnumu[1]PN': 'PN',
'Hip-raggu[1]DN': 'DN',
'Hiptuna[1]GN': 'GN',
'Hira-x[1]PN': 'PN',
'Hirana[1]GN': 'GN',
'Hirana[1]PN': 'PN',
'Hirapi[1]PN': 'PN',
'Hiri-ahhe[1]PN': 'PN',
'Hirimmu[1]SN': 'SN',
'Hirimu[1]GN': 'GN',
'Hirimu[1]SN': 'SN',
'Hirini[1]SN': 'SN',
'Hirite[1]GN': 'GN',
'Hiritu[1]WN': 'WN',
'Hiriṣayu[1]PN': 'PN',
'Hirutu[1]GN': 'GN',
'Hista[1]SN': 'SN',
'Hiuru[1]GN': 'GN',
'Hiuru[1]SN': 'SN',
'Hišar-uarri[1]PN': 'PN',
'Hiʾuraya[1]PN': 'PN',
'Hiṭubarra[1]PN': 'PN',
'Hosea[1]PN': 'PN',
'Hu-Teššub[1]PN': 'PN',
'Hu-bašati[1]PN': 'PN',
'Hu-mamati[1]PN': 'PN',
'Hu-x[1]PN': 'PN',
'Hubaba[1]GN': 'GN',
'Hubabayu[1]PN': 'PN',
'Hubahna[1]SN': 'SN',
'Hubananu[1]PN': 'PN',
'Hubaqanu[1]GN': 'GN',
'Hubaya[1]PN': 'PN',
'Hubayu[eponym-of-the-year-829]PN': 'PN',
'Hubtu-Aššur[1]PN': 'PN',
'Hubuškia[1]GN': 'GN',
'Hubuškia[1]SN': 'SN',
'Hubušnu[1]GN': 'GN',
'Hubšal[1]GN': 'GN',
'Hudada[1]PN': 'PN',
'Huddaya[1]PN': 'PN',
'Huddayu[1]PN': 'PN',
'Hudi-x[1]PN': 'PN',
'Hudimiri[1]GN': 'GN',
'Hudubilu[1]SN': 'SN',
'Hudun[1]SN': 'SN',
'Huhabašu[1]PN': 'PN',
'Huhhu[1]PN': 'PN',
'Hukkuruna[1]GN': 'GN',
'Hulaiu[city-lord-of-Halziluha]RN': 'RN',
'Hulalitu[1]PN': 'PN',
'Hulalu[1]PN': 'PN',
'Hulbuna[Helbon]GN': 'GN',
'Huldube[1]MN': 'MN',
'Hulhuliti[1]SN': 'SN',
'Huli[1]GN': 'GN',
'Huli[1]PN': 'PN',
'Hulli[1]PN': 'PN',
'Hulli[king-of-Tabal]RN': 'RN',
'Hulun[1]GN': 'GN',
'Hulutti[1]PN': 'PN',
'Humamati[1]PN': 'PN',
'Humatati[1]PN': 'PN',
'Humba[1]DN': 'DN',
'Humbaba[1]DN': 'DN',
'Humban-nikaš[1]PN': 'PN',
'Humban-undaša[Elamite-commander]PN': 'PN',
'Humban[1]DN': 'DN',
'Humbappi[1]PN': 'PN',
'Humbareš[1]PN': 'PN',
'Humbe[1]PN': 'PN',
'Humbe[ruler-of-Bit-Zualzaš]RN': 'RN',
'Humbuštu[1]PN': 'PN',
'Humhum[1]DN': 'DN',
'Humhumiya[1]DN': 'DN',
'Humhummu[1]DN': 'DN',
'Hummuru[1]PN': 'PN',
'Humut[1]SN': 'SN',
'Humuṭ-tabal[1]DN': 'DN',
'Hunaba[1]GN': 'GN',
'Hunanu[1]PN': 'PN',
'Hunayaza[1]PN': 'PN',
'Hundaru[1]RN': 'RN',
'Hundaru[Ahundara-king-of-Tilmun]RN': 'RN',
'Hundaru[king-of-Tilmun]RN': 'RN',
'Hundir[1]SN': 'SN',
'Huninu[sheikh-of-the-Hindaru]RN': 'RN',
'Huniṣa[1]PN': 'PN',
'Huniṣu[1]PN': 'PN',
'Hunni[1]PN': 'PN',
'Hunnia[1]PN': 'PN',
'Hunnir[1]SN': 'SN',
'Hunnuru[1]GN': 'GN',
'Hunzudi[1]PN': 'PN',
'Hupapani[1]GN': 'GN',
'Hupapanu[1]GN': 'GN',
'Hur-tibu[1]PN': 'PN',
'Hur-waṣi[1]PN': 'PN',
'Hur-ši-Ešu[1]PN': 'PN',
'Hur-ši-Ešu[ruler-of-Sebennytos]RN': 'RN',
'Huradi[1]SN': 'SN',
'Huradu[1]SN': 'SN',
'Hurapu[1]PN': 'PN',
'Hurarina[1]SN': 'SN',
'Huraya[1]PN': 'PN',
'Hurea[1]PN': 'PN',
'Hurmasayu[1]PN': 'PN',
'Hurmu[1]SN': 'SN',
'Hursaggalla[1]SN': 'SN',
'Hursagkalama[1]GN': 'GN',
'Hursagkalamma[1]GN': 'GN',
'Hursagkalamma[1]SN': 'SN',
'Hursaŋkalamak[1]TN': 'TN',
'Hursisu[1]PN': 'PN',
'Huru[1]PN': 'PN',
'Hurubite[1]SN': 'SN',
'Hurudu[1]SN': 'SN',
'Husayu[1]PN': 'PN',
'Husaza[1]PN': 'PN',
'Husur[Khosr]WN': 'WN',
'Husurayu[1]PN': 'PN',
'Hutuni[1]PN': 'PN',
'Huwaya[1]GN': 'GN',
'Huzalu[1]PN': 'PN',
'Huzalum[1]PN': 'PN',
'Huzarra[1]SN': 'SN',
'Huzaza[1]GN': 'GN',
'Huzi[1]PN': 'PN',
'Huziri[1]PN': 'PN',
'Huzirina[1]GN': 'GN',
'Huzirina[1]SN': 'SN',
'Huziru[1]PN': 'PN',
'Huzurara[1]PN': 'PN',
'Huʾa-didu[1]PN': 'PN',
'Huʾdiadae[1]GN': 'GN',
'Huṣurayu[1]PN': 'PN',
'I-maʾin[1]PN': 'PN',
'I-x[1]SN': 'SN',
'ID₂.HAR-ilaʾi[1]PN': 'PN',
'Ia-Dadi[1]PN': 'PN',
'Ia-abi[1]PN': 'PN',
'Ia-ahhe[1]PN': 'PN',
'Ia-am[1]PN': 'PN',
'Ia-amranu[1]PN': 'PN',
'Ia-nari[1]PN': 'PN',
'Ia-suru[1]PN': 'PN',
'Iabru[1]DN': 'DN',
'Iadar-Seʾ[1]PN': 'PN',
'Iadaʾ-dibbi[1]PN': 'PN',
'Iadaʾ-il[1]PN': 'PN',
'Iadidu[1]PN': 'PN',
'Iadiʾ-il[1]PN': 'PN',
'Iadnana[Cyprus]GN': 'GN',
'Iahalu[mašennu-and-eponym-of-the-year-833]PN': 'PN',
'Iahanu[1]GN': 'GN',
'Iahime[1]PN': 'PN',
'Iakin-Lu[1]PN': 'PN',
'Ialligu[1]SN': 'SN',
'Ialman[1]GN': 'GN',
'Ialuna[1]GN': 'GN',
'Iaman-x[1]PN': 'PN',
'Iamani[king-of-Ashdod]RN': 'RN',
'Ianbi[1]PN': 'PN',
'Iannuqu[Puqudian-sheikh]RN': 'RN',
'Ianziburiaš[ruler-of-Allabria]RN': 'RN',
'Ianzu[foreign-ruler]RN': 'RN',
'Ianzu[king-of-Hubuškia]RN': 'RN',
'Iapaʾ[queen-of-Dihranu]RN': 'RN',
'Iaraqu[1]GN': 'GN',
'Iaridu[1]SN': 'SN',
'Iaruʾu[Nile]WN': 'WN',
'Iasaddu[1]SN': 'SN',
'Iasimeʾ-il[1]PN': 'PN',
'Iasimuni[1]PN': 'PN',
'Iasubu[1]GN': 'GN',
'Iatama[1]PN': 'PN',
'Iataʾ[1]PN': 'PN',
'Iataʾ[king-of-the-Arabs]RN': 'RN',
'Iatemaʾ-nuri[1]PN': 'PN',
'Iateʾ-Anu[1]PN': 'PN',
'Iatiʾa[1]PN': 'PN',
'Iatiʾe[queen-of-the-Arabs]RN': 'RN',
'Iaua[Jehu-ruler-of-Israel]RN': 'RN',
'Iautaʾ[king-of-the-Arabs]RN': 'RN',
'Iaʾlu[king-of-the-Arabs]RN': 'RN',
'Iba[1]PN': 'PN',
'Ibala[1]GN': 'GN',
'Ibašši-Adad[1]PN': 'PN',
'Ibašši-ilani[1]PN': 'PN',
'Ibašši-ilaʾi[1]PN': 'PN',
'Ibašši-ili[1]PN': 'PN',
'Ibašši-ilu[1]PN': 'PN',
'Ibbadalaya[1]PN': 'PN',
'Ibbaya[1]PN': 'PN',
'Ibbi-Suen[1]RN': 'RN',
'Ibbi-ahheša[1]PN': 'PN',
'Ibbutu[1]PN': 'PN',
'Ibdine[1]PN': 'PN',
'Ibla[1]GN': 'GN',
'Iblaitu[(Ištar-of-Ebla)]DN': 'DN',
'Ibna[1]PN': 'PN',
'Ibnaya[1]PN': 'PN',
'Ibnutu[1]PN': 'PN',
'Ibrat[1]SN': 'SN',
'Ibtaš-lešir[1]PN': 'PN',
'Ibuli[1]SN': 'SN',
'Ibumu[1]SN': 'SN',
'Id[River]DN': 'DN',
'Idatu[divine-boundaries]DN': 'DN',
'Iddati-Bel-allak[1]PN': 'PN',
'Iddin-Aya[1]PN': 'PN',
'Iddin-Aššur[1]PN': 'PN',
'Iddin-Marduk[1]PN': 'PN',
'Iddin-Nabu[1]PN': 'PN',
'Iddin-Nergal[1]PN': 'PN',
'Iddin-Papsukkal[1]LN': 'LN',
'Iddin-Papsukkal[1]PN': 'PN',
'Iddin-Papsukkal[lamentation-priest-of-Sin-father-of-Nabu-šuma-iddin]PN': 'PN',
'Iddin-Seʾ[1]PN': 'PN',
'Iddin-Sin[1]PN': 'PN',
'Iddin-ahhe[1]PN': 'PN',
'Iddin-ahhe[governor-of-OR-OF-ṢIMIRRA-AND-EPONYM-OF-THE-YEAR-688]PN': 'PN',
'Iddin-ahi[1]GN': 'GN',
'Iddin-ahi[1]PN': 'PN',
'Iddin-ahu[1]PN': 'PN',
'Iddin-x[1]PN': 'PN',
'Iddinaya[1]PN': 'PN',
'Iddinayu[1]PN': 'PN',
'Idduʾa[1]PN': 'PN',
'Idi[1]PN': 'PN',
'Idibiʾilu[Arab-leader]RN': 'RN',
'Idide[1]WN': 'WN',
"Idiglat['Tigris'-(a-group-of-stars)]CN": '<stop>',
'Idiglat[1]WN': 'WN',
'Idiglat[Tigris]WN': 'WN',
'Idigna[Tigris]WN': 'WN',
'Idinani[1]SN': 'SN',
'Idiqlat[Tigris]WN': 'WN',
'Idraia[1]PN': 'PN',
'Idranu[1]PN': 'PN',
'Idraunu[1]PN': 'PN',
'Idraya[1]PN': 'PN',
'Idri-Adda[1]PN': 'PN',
'Idri-Anu[1]PN': 'PN',
'Idri-ahati[1]PN': 'PN',
'Idri-ahaʾu[1]PN': 'PN',
'Idri-il[1]PN': 'PN',
'Idri-li[1]PN': 'PN',
'Idri[1]PN': 'PN',
'Idrunu[1]PN': 'PN',
'Idu[1]SN': 'SN',
'Igali[1]GN': 'GN',
'Igi[1]PN': 'PN',
'Igigi[1]DN': 'DN',
'Igigi[1]PN': 'PN',
'Igigu[1]DN': 'DN',
'Igigû[1]DN': 'DN',
'Igilu[1]PN': 'PN',
'Iglani[1]PN': 'PN',
'Iglanu[1]PN': 'PN',
'Igli[1]PN': 'PN',
'Iglu[1]PN': 'PN',
'Ignunu[1]PN': 'PN',
'Igruia[1]PN': 'PN',
'Ihilu[1]SN': 'SN',
'Ihiru[1]PN': 'PN',
'Ihniatka...[1]PN': 'PN',
'Ik-Teššup[king-of-Šubria]RN': 'RN',
'Ikausu[king-of-Ekron]RN': 'RN',
'Ikkaru[1]PN': 'PN',
'Ikkilu[1]PN': 'PN',
'Iku[Field]CN': 'CN',
'Iku[Pegasus]CN': 'CN',
'Ikunum[vice-regent-of-Aššur]RN': 'RN',
'Ikû[Pegasus]CN': 'CN',
'Il-Dadi[1]PN': 'PN',
'Il-Il-milki[1]PN': 'PN',
'Il-Našuh-milki[1]PN': 'PN',
'Il-Qisu[1]PN': 'PN',
'Il-Seʾ-milki[1]PN': 'PN',
'Il-abad[1]PN': 'PN',
'Il-abu-riba[1]PN': 'PN',
'Il-amar[1]PN': 'PN',
'Il-aqab[1]PN': 'PN',
'Il-atar[1]PN': 'PN',
'Il-bana[1]PN': 'PN',
'Il-barak[1]PN': 'PN',
'Il-dala[1]PN': 'PN',
'Il-dimme[1]PN': 'PN',
'Il-dusu[1]PN': 'PN',
'Il-gabbe[1]PN': 'PN',
'Il-gabbiri[1]PN': 'PN',
'Il-gabir[1]PN': 'PN',
'Il-gabri[1]PN': 'PN',
'Il-hanana[1]PN': 'PN',
'Il-hari[1]PN': 'PN',
'Il-hinni[1]PN': 'PN',
'Il-iadaʾ[1]PN': 'PN',
'Il-iadiʾ[1]PN': 'PN',
'Il-iahiri[1]PN': 'PN',
'Il-idri[1]PN': 'PN',
'Il-ili[1]PN': 'PN',
'Il-imme[1]PN': 'PN',
'Il-immi[1]PN': 'PN',
'Il-kabar[1]PN': 'PN',
'Il-malak[1]PN': 'PN',
'Il-manani[1]PN': 'PN',
'Il-mazi[1]PN': 'PN',
'Il-maʾadi[1]PN': 'PN',
'Il-maʾdi[1]PN': 'PN',
'Il-milki[1]PN': 'PN',
'Il-milki[eponym-of-the-year-886]PN': 'PN',
'Il-mišaru[1]DN': 'DN',
'Il-nagih[1]PN': 'PN',
'Il-naqami[1]PN': 'PN',
'Il-natan[1]PN': 'PN',
'Il-nuri[1]PN': 'PN',
'Il-pada[(deified-king)]DN': 'DN',
'Il-pada[1]PN': 'PN',
'Il-padi[1]PN': 'PN',
'Il-palṭi[1]PN': 'PN',
'Il-paʾal[1]PN': 'PN',
'Il-qatar[1]PN': 'PN',
'Il-ramani[1]PN': 'PN',
'Il-rihimi[1]PN': 'PN',
'Il-sumki[1]PN': 'PN',
'Il-suri[1]PN': 'PN',
'Il-taka[1]PN': 'PN',
'Il-tappa[1]PN': 'PN',
'Il-tuhu[1]PN': 'PN',
'Il-yaba[1]PN': 'PN',
'Il-yadaʾ[1]PN': 'PN',
'Il-yadini[1]PN': 'PN',
'Il-yatanu[1]PN': 'PN',
'Il-zabadda[1]PN': 'PN',
'Il-šumki[1]PN': 'PN',
'Ila-Kabkabi[king-of-Assyria]RN': 'RN',
'Ila-erib[1]PN': 'PN',
'Ila-eriba[1]PN': 'PN',
'Ila-kabkabu[father-of-Šamšī-Adad-I]RN': 'RN',
'Ila-nasaka[1]PN': 'PN',
'Ila-ramu[1]PN': 'PN',
'Ila[1]PN': 'PN',
'Ilabbiašu[1]WN': 'WN',
'Ilanasa[1]GN': 'GN',
'Ilani-ereš[1]PN': 'PN',
'Ilanu[ruler-of-Bit-Zamani]RN': 'RN',
'Ilassu[1]PN': 'PN',
'Ilaʾi-Adad[1]PN': 'PN',
'Ilaʾi-Bel[1]PN': 'PN',
'Ilaʾi-abi[1]PN': 'PN',
'Ilaʾi-idri[1]PN': 'PN',
'Ileʾʾi-Marduk[1]PN': 'PN',
'Ilge[1]GN': 'GN',
'Ilha-x[1]PN': 'PN',
'Ilhini[1]GN': 'GN',
'Ili-Ammu[1]PN': 'PN',
'Ili-Yau[1]PN': 'PN',
'Ili-atkal[1]PN': 'PN',
'Ili-dala[1]PN': 'PN',
'Ili-ibni[governor-of-Suhu]PN': 'PN',
'Ili-issia[1]PN': 'PN',
'Ili-ittiya[eunuch-of-Šamšī-Adad-V-and-eponym-of-the-year-804]PN': 'PN',
'Ili-ittiya[eunuch-of-Šamšī-Adad-V-governor-of-the-cities-of-Ashur-Kar-Tukulti-Ninurta-Ekallate-and-Itu-and-of-the-land-Ruqahu-and-eponym-of-the-year-804]PN': 'PN',
'Ili-kabar[1]PN': 'PN',
'Ili-napišti-uṣur[eunuch-eponym]PN': 'PN',
'Ili-remanni[1]PN': 'PN',
'Ili-ṣala[1]PN': 'PN',
'Ili[1]PN': 'PN',
'Ilimmeru[Mount-Ilimmeru]GN': 'GN',
'Illa[1]PN': 'PN',
'Illabani[1]GN': 'GN',
'Illat[1]DN': 'DN',
'Illat[1]GN': 'GN',
'Illatayu[1]PN': 'PN',
'Illaya[1]PN': 'PN',
'Illil-ahu-uṣur[1]PN': 'PN',
'Illil-bani[1]PN': 'PN',
'Illil-iddina[1]PN': 'PN',
'Illil-zeru-ibni[1]PN': 'PN',
'Illil-šarri[1]PN': 'PN',
'Illil[1]DN': 'DN',
'Illu[1]PN': 'PN',
'Illubru[1]SN': 'SN',
'Illuhša[1]PN': 'PN',
'Illuknu[1]PN': 'PN',
'Iltadaya[1]PN': 'PN',
'Iltamaʾ[1]PN': 'PN',
'Iltanati[1]DN': 'DN',
'Iltaratu[1]SN': 'SN',
'Ilteuba[1]SN': 'SN',
'Ilti-bassi[1]PN': 'PN',
'Iltu[1]DN': 'DN',
'Iltuk[1]SN': 'SN',
'Ilu-abu-erib[1]PN': 'PN',
'Ilu-ahhe-eriba[1]PN': 'PN',
'Ilu-ahu-uṣur[1]PN': 'PN',
'Ilu-akabar[1]PN': 'PN',
'Ilu-atme[1]PN': 'PN',
'Ilu-badi[1]PN': 'PN',
'Ilu-balassu-iqbi[1]PN': 'PN',
'Ilu-bani[1]PN': 'PN',
'Ilu-biʾdi[1]PN': 'PN',
'Ilu-biʾdi[ruler-of-Hamath]RN': 'RN',
'Ilu-dan[1]PN': 'PN',
'Ilu-deni-amur[1]PN': 'PN',
'Ilu-emuqaya[1]PN': 'PN',
'Ilu-emuqaya[eponym-of-the-year-900]PN': 'PN',
'Ilu-eppaš[1]PN': 'PN',
'Ilu-epuš[1]PN': 'PN',
'Ilu-ereš[1]PN': 'PN',
'Ilu-eriba[1]PN': 'PN',
'Ilu-eṭir[1]PN': 'PN',
'Ilu-gurli[1]PN': 'PN',
'Ilu-ibni[1]PN': 'PN',
'Ilu-ibni[governor-of-Suhu]RN': 'RN',
'Ilu-iddin[1]PN': 'PN',
'Ilu-iddina[1]PN': 'PN',
'Ilu-illika[1]PN': 'PN',
'Ilu-ipuš[1]PN': 'PN',
'Ilu-iqbi[1]PN': 'PN',
'Ilu-iqiša[1]PN': 'PN',
'Ilu-issiya[1]PN': 'PN',
'Ilu-ittiya[1]PN': 'PN',
'Ilu-kabar[1]PN': 'PN',
'Ilu-kenu-uṣur[1]PN': 'PN',
'Ilu-kenu-uṣur[eponym-of-the-year-828]PN': 'PN',
'Ilu-kenu-x[1]PN': 'PN',
'Ilu-kettu-iram[1]PN': 'PN',
'Ilu-kittu-iram[1]PN': 'PN',
'Ilu-leʾi[1]PN': 'PN',
'Ilu-libši[1]PN': 'PN',
'Ilu-liphur[1]PN': 'PN',
'Ilu-lu-x[1]PN': 'PN',
'Ilu-mar-šarri-epuš[1]PN': 'PN',
'Ilu-mutaqqin[1]PN': 'PN',
'Ilu-mušezib[1]PN': 'PN',
'Ilu-nadin-apli[1]PN': 'PN',
'Ilu-naʾdi[1]PN': 'PN',
'Ilu-naṣa[1]PN': 'PN',
'Ilu-pi-uṣur[1]PN': 'PN',
'Ilu-piya-uṣur[1]PN': 'PN',
'Ilu-remanni[1]PN': 'PN',
'Ilu-reʾanu[1]PN': 'PN',
'Ilu-ru-x[1]PN': 'PN',
'Ilu-taklak[1]PN': 'PN',
'Ilu-tapputi[1]PN': 'PN',
'Ilu-uballissu[1]PN': 'PN',
'Ilu-ukallanni[1]PN': 'PN',
'Ilu-ušabši[1]PN': 'PN',
'Ilu-uṣur[1]PN': 'PN',
'Ilu-x-uani[1]PN': 'PN',
'Ilu-x[1]PN': 'PN',
'Ilu-zarriq[1]PN': 'PN',
'Ilu-zuku[1]PN': 'PN',
'Ilu-zunu[1]PN': 'PN',
'Ilu-šezib[1]PN': 'PN',
'Ilu-šezibanni[1]PN': 'PN',
'Ilu-šuma[king-of-Assyria]RN': 'RN',
'Ilu-šumki[1]PN': 'PN',
'Ilu-šumu-kaʾʾin[1]PN': 'PN',
'Ilu-ṣabtanni[1]PN': 'PN',
'Ilu-ṭab[1]PN': 'PN',
'Ilu[1]PN': 'PN',
'Iluia[foreign-ruler]RN': 'RN',
'Ilumma-leʾi[1]PN': 'PN',
'Ilumma-leʾi[governor-of-Naṣibina-and-eponym-of-the-year-782]PN': 'PN',
'Ilumma-lidgul[1]PN': 'PN',
'Ilumma-taklak[1]PN': 'PN',
'Ilussa-amur[1]PN': 'PN',
'Ilussa[1]PN': 'PN',
'Iluta-bani[1]LN': 'LN',
'Ilutu-upaqa[1]PN': 'PN',
'Ilušu-nsdin-remani[1]PN': 'PN',
'Iluʾa[1]PN': 'PN',
'Imanni-il[1]PN': 'PN',
'Imannu[1]PN': 'PN',
'Imba-appa[field-marshal-of-Šutur-Naḫundu]PN': 'PN',
'Imba[1]GN': 'GN',
'Imba[1]PN': 'PN',
'Imbappi[Elamite-commander-of-Bit-Imbiya]PN': 'PN',
'Imbaya[1]PN': 'PN',
'Imbuʾa[1]PN': 'PN',
"Imgur-Enlil['Enlil-has-Shown-Favour']ON": '<stop>',
'Imgur-Enlil[1]ON': 'ON',
'Imgur-Enlil[1]SN': 'SN',
'Imgur-Enlil[Balawat]SN': 'SN',
'Imgur-Illil[Balawat]GN': 'GN',
'Imma[1]PN': 'PN',
'Immani-Aššur[1]PN': 'PN',
'Immani-il[1]PN': 'PN',
'Immannu[1]PN': 'PN',
'Immaya[1]PN': 'PN',
'Immaštašu[1]PN': 'PN',
'Immiha[1]GN': 'GN',
'Immirina[1]GN': 'GN',
'Immiu[1]GN': 'GN',
'Impane[1]PN': 'PN',
'Imra[1]PN': 'PN',
'In-Issar[1]GN': 'GN',
'In-ili[1]PN': 'PN',
'In-mati[1]GN': 'GN',
'In-x[1]PN': 'PN',
'Ina-Bir-manʾat[1]GN': 'GN',
'Ina-Esaggil-gapšat[1]PN': 'PN',
'Ina-Iliya-allak[eponym-of-the-year-895]PN': 'PN',
'Ina-iliya-allak[eponym-of-the-year-895]PN': 'PN',
'Ina-qate-ilani[1]PN': 'PN',
'Ina-qibi-Bel-abluṭ[1]PN': 'PN',
'Ina-qibi-Bel[1]GN': 'GN',
'Ina-teši-eṭir[1]PN': 'PN',
'Ina-teši-eṭir[scribe]PN': 'PN',
'Ina-šar-Aššur-allak[1]PN': 'PN',
'Ina-šar-Bel-allak[1]PN': 'PN',
'Ina-šar-Nabu-allak[1]PN': 'PN',
'Ina-šar-Nergal-allak[1]PN': 'PN',
'Ina-ṣil-Bel[1]PN': 'PN',
'Inanna[1]DN': 'DN',
'Inayu[1]SN': 'SN',
'Inba[1]PN': 'PN',
'Inbi-Aššur[1]PN': 'PN',
'Indabibi[1]RN': 'RN',
'Indabibi[king-of-Elam]RN': 'RN',
'Indabiya[1]PN': 'PN',
'Indani[1]PN': 'PN',
'Indibi[1]PN': 'PN',
'Indu[1]PN': 'PN',
'Indubanna[(a-part-of-Sagittarius)]CN': 'CN',
'Ingira[1]SN': 'SN',
'Ingirsu[Ningirsu]DN': 'DN',
'Ingula[1]SN': 'SN',
'Ini-il[1]PN': 'PN',
'Ini-ka-x[1]PN': 'PN',
'Inimme[1]GN': 'GN',
'Innanni[1]PN': 'PN',
'Innayu[1]PN': 'PN',
'Innin[1]DN': 'DN',
'Innini[1]DN': 'DN',
'Inpi[(gatekeeper-of-Ešarra)]DN': 'DN',
'Inqaya[1]PN': 'PN',
'Inurta--xxx[1]PN': 'PN',
'Inurta-abu-uṣur[1]PN': 'PN',
'Inurta-abu-x[1]PN': 'PN',
'Inurta-ahu-iddina[1]PN': 'PN',
'Inurta-ahu-uṣur[1]PN': 'PN',
'Inurta-alik-pani[1]PN': 'PN',
'Inurta-aplu-iddina[1]PN': 'PN',
'Inurta-ašared[1]PN': 'PN',
'Inurta-ašared[goveronr-of-Raqmat-and-eponym-of-the-year-812]PN': 'PN',
'Inurta-aḫu-iddin[1]PN': 'PN',
'Inurta-ballissu[1]PN': 'PN',
'Inurta-balliṭ[1]PN': 'PN',
'Inurta-bani-ahhe[1]PN': 'PN',
'Inurta-belu-uṣur[1]PN': 'PN',
'Inurta-damiq[1]PN': 'PN',
'Inurta-ereš[1]PN': 'PN',
'Inurta-eriba[1]PN': 'PN',
'Inurta-eṭir[1]PN': 'PN',
'Inurta-eṭiranni[1]PN': 'PN',
'Inurta-eṭiranni[eponym-of-the-year-862]PN': 'PN',
'Inurta-gamil[1]PN': 'PN',
'Inurta-iddina[1]PN': 'PN',
'Inurta-ilaya[1]PN': 'PN',
'Inurta-ilaʾi[1]PN': 'PN',
'Inurta-ilaʾi[eponym-of-the-year-863]PN': 'PN',
'Inurta-ilaʾi[governor-of-Arzuhina-and-eponym-of-the-years-837-and-801]PN': 'PN',
'Inurta-ilaʾi[governor-of-Naṣibina-and-eponym-of-the-year-736]PN': 'PN',
'Inurta-iqbi[1]PN': 'PN',
'Inurta-isseʾa[1]PN': 'PN',
'Inurta-kenu-uṣur[1]PN': 'PN',
'Inurta-kenu-uṣur[governor-of-Nineveh-and-eponym-of-the-year-789]PN': 'PN',
'Inurta-ki-ahhe[1]PN': 'PN',
'Inurta-kibsi-uṣur[1]PN': 'PN',
'Inurta-kibsi-uṣur[šāqiu-rabiu-governor-of-Nairi-Andi-Sinabu-Suhna-Mallani-and-Alzi-and-eponym-of-the-year-838]PN': 'PN',
'Inurta-leʾi[1]PN': 'PN',
'Inurta-malak[1]PN': 'PN',
'Inurta-mukin-niše[1]PN': 'PN',
'Inurta-mukin-niše[eponym-of-the-year-846]PN': 'PN',
'Inurta-mukin-niše[governor-of-Habruri-and-eponym-of-the-year-765]PN': 'PN',
'Inurta-mutaqqin[1]PN': 'PN',
'Inurta-mušezib[1]PN': 'PN',
'Inurta-nadin-ahi[1]PN': 'PN',
'Inurta-nadin-šumi[1]PN': 'PN',
'Inurta-nadin-šumi[eponym-of-the-year-845]PN': 'PN',
'Inurta-naʾdi[1]PN': 'PN',
'Inurta-naʾid[1]PN': 'PN',
'Inurta-naṣir[1]PN': 'PN',
'Inurta-naṣir[governor-of-Mazāmua-and-eponym-of-the-year-783]PN': 'PN',
'Inurta-raši[1]PN': 'PN',
'Inurta-remani[1]PN': 'PN',
'Inurta-remanni[1]PN': 'PN',
'Inurta-sukki[1]PN': 'PN',
'Inurta-taklak[1]PN': 'PN',
'Inurta-ubla[1]PN': 'PN',
'Inurta-ubla[eponym-of-the-year-819]PN': 'PN',
'Inurta-uṣalli[1]PN': 'PN',
'Inurta-uṣur[1]PN': 'PN',
'Inurta-x[1]PN': 'PN',
'Inurta-zeru-uṣur[1]PN': 'PN',
'Inurta-ša-duri[1]DN': 'DN',
'Inurta-šarru-uṣur[1]PN': 'PN',
'Inurta-šezibanni[1]PN': 'PN',
'Inurta-šezibanni[governor-of-Talmusa-and-eponym-of-754]PN': 'PN',
'Inurta-šumu-iddina[1]PN': 'PN',
'Inurta-̌šarru-uṣur[1]PN': 'PN',
'Inurta-ṣalmani[1]DN': 'DN',
'Inurta[1]DN': 'DN',
'Inurti[1]PN': 'PN',
'Inušpua[prince/king?-of-Urartu-son-of-Minua]RN': 'RN',
'Inzi[1]PN': 'PN',
'Inšušinak[1]DN': 'DN',
'Inṣabri[1]PN': 'PN',
'Ippa[1]SN': 'SN',
'Ipparšidu[1]PN': 'PN',
'Ipqu[1]PN': 'PN',
'Iqbi-Adad[1]PN': 'PN',
'Iqbi-Aššur[1]PN': 'PN',
'Iqbi-Bel[1]GN': 'GN',
'Iqbi-Bel[1]PN': 'PN',
'Iqbi-Bel[1]SN': 'SN',
'Iqbi-Issar[1]PN': 'PN',
'Iqbi-ana-šarri[1]PN': 'PN',
'Iqbi-damiq[1]DN': 'DN',
'Iqbi-ilani[1]PN': 'PN',
'Iqbi-ilu[1]PN': 'PN',
'Iqipi[1]PN': 'PN',
'Iqisu[1]PN': 'PN',
'Iqisu[governor-of-Šibhiniš-(and-Halzi?)-and-eponym-of-755]PN': 'PN',
'Iqiša-Issar[1]PN': 'PN',
'Iqiša-Marduk[1]PN': 'PN',
'Iqiša[1]PN': 'PN',
'Iqišaya[1]PN': 'PN',
'Iranzi[king-of-Mannea]RN': 'RN',
'Irat-Zuqaqipi[(part-of-Scorpius)]CN': 'CN',
'Irbayu[1]GN': 'GN',
'Irbi-Haldi[1]PN': 'PN',
'Irbibu[ruler-of-the-city-of-x-hanu]RN': 'RN',
'Irgillu[1]SN': 'SN',
'Irhan[Euphrates]RN': 'RN',
'Irhu-balliṭ[1]PN': 'PN',
'Irhulena[king-of-Hamath]RN': 'RN',
'Irhulenu[ruler-of-Hamath]RN': 'RN',
'Irinnih[1]GN': 'GN',
'Irissi-ilani[1]PN': 'PN',
'Iritu[1]SN': 'SN',
'Irmuna[1]GN': 'GN',
'Irnani[1]PN': 'PN',
'Irnina[(a-name-of-Ištar)]DN': 'DN',
'Irnini[1]DN': 'DN',
'Irninna[1]DN': 'DN',
'Irnisa[1]SN': 'SN',
'Irqingu[1]DN': 'DN',
'Irreʾa[1]GN': 'GN',
'Irri[1]GN': 'GN',
'Irsakina[1]PN': 'PN',
'Irsia[1]SN': 'SN',
'Irtam-Adad[1]PN': 'PN',
'Irtiṣati[foreign-ruler]RN': 'RN',
'Irtu[Chest]CN': 'CN',
'Irtukkanu[1]PN': 'PN',
'Irugga[1]DN': 'DN',
'Iršumu[1]PN': 'PN',
'Irʾanni[1]LN': 'LN',
'Irʾanni[1]PN': 'PN',
'Irṣiṣu[1]PN': 'PN',
"Is-lê['bull's-jaw'-(Hyades)]CN": '<stop>',
'Isa[1]PN': 'PN',
'Isana[1]GN': 'GN',
'Isana[1]SN': 'SN',
'Isanayu[1]PN': 'PN',
'Isemenai[1]SN': 'SN',
'Isguzu-x[1]PN': 'PN',
'Isi[1]PN': 'PN',
'Isihimme[1]GN': 'GN',
'Isin[1]GN': 'GN',
'Isinitu[1]DN': 'DN',
'Isinnayu[1]PN': 'PN',
'Isitati[1]GN': 'GN',
'Ispabara[king-of-Ellipi]RN': 'RN',
'Ispallure[1]GN': 'GN',
'Isparirra[1]SN': 'SN',
'Isputu[1]PN': 'PN',
'Isqaluna[Ashkelon]GN': 'GN',
'Isqaluna[Ashkelon]SN': 'SN',
'Issa[1]PN': 'PN',
'Issar-Aššuritu[Assyrian-Ištar]DN': 'DN',
'Issar-Eriba[1]PN': 'PN',
'Issar-abu-uṣur[1]PN': 'PN',
'Issar-alik-pani[1]PN': 'PN',
'Issar-anze[1]DN': 'DN',
'Issar-aplu-iddina[1]PN': 'PN',
'Issar-bani[1]PN': 'PN',
"Issar-beli-da''ini[1]PN": '<stop>',
'Issar-bessani[1]PN': 'PN',
'Issar-bit-Kidmuri[Ištar-of-Bit-Kidmuri]DN': 'DN',
'Issar-dannat[1]PN': 'PN',
'Issar-daʾʾininni[1]PN': 'PN',
'Issar-dur-qalli[1]PN': 'PN',
'Issar-duri[1]PN': 'PN',
'Issar-duri[Sarduri-III]RN': 'RN',
'Issar-duri[Sarduri]PN': 'PN',
'Issar-duri[Sarduri]RN': 'RN',
'Issar-duri[governor-of-Naṣibina-and-eponym-of-the-year-774]PN': 'PN',
'Issar-emuqaya[1]PN': 'PN',
'Issar-emuqaya[governor-of-Tušḫan-and-eponym-of-the-year-867]PN': 'PN',
'Issar-emuqayu[1]PN': 'PN',
'Issar-ereš[1]PN': 'PN',
'Issar-gimilli[1]PN': 'PN',
'Issar-iadiʾ[1]PN': 'PN',
'Issar-ilaʾi[1]PN': 'PN',
'Issar-ila’i[1]PN': 'PN',
'Issar-iqbi[1]PN': 'PN',
'Issar-iqiša[1]PN': 'PN',
"Issar-kakkibi['Ištar-of-stars']DN": '<stop>',
'Issar-kuni[1]PN': 'PN',
'Issar-la-tašiyaṭ[1]PN': 'PN',
'Issar-mašlalati[1]PN': 'PN',
'Issar-metu-balliṭ[1]PN': 'PN',
'Issar-mukinnia[1]PN': 'PN',
'Issar-nadin-ahhe[1]PN': 'PN',
'Issar-nadin-apli[1]PN': 'PN',
'Issar-nadin-aḫḫe[1]PN': 'PN',
'Issar-nadin[1]PN': 'PN',
'Issar-namari[1]PN': 'PN',
'Issar-naʾdi[1]PN': 'PN',
'Issar-naʾid[1]PN': 'PN',
'Issar-naṣir-duri[1]PN': 'PN',
'Issar-neše[1]DN': 'DN',
'Issar-nimru[1]DN': 'DN',
'Issar-niphu[1]DN': 'DN',
'Issar-niru[1]DN': 'DN',
'Issar-paya[1]PN': 'PN',
'Issar-rabi[1]PN': 'PN',
'Issar-raṭi[1]DN': 'DN',
'Issar-remanni[1]PN': 'PN',
'Issar-riši-remu[1]PN': 'PN',
'Issar-taklak[1]PN': 'PN',
'Issar-tariba[1]PN': 'PN',
'Issar-tazi[1]PN': 'PN',
'Issar-tašme[1]DN': 'DN',
'Issar-tuklat[1]PN': 'PN',
'Issar-tuklatua[1]PN': 'PN',
'Issar-ukin[1]PN': 'PN',
'Issar-uzuznaši[1]PN': 'PN',
'Issar-x[1]PN': 'PN',
'Issar-ša-Arbail[Ištar-of-Arbela]DN': 'DN',
'Issar-ša-Ninua[Ištar-of-Nineveh]DN': 'DN',
'Issar-ša-Tuyat[1]DN': 'DN',
"Issar-ša-šame['Ištar-of-heaven']DN": '<stop>',
'Issar-ša-šibirri[1]DN': 'DN',
'Issar-šarru-ibni[1]PN': 'PN',
'Issar-šimanni[1]PN': 'PN',
'Issar-šumu-ereš[1]PN': 'PN',
'Issar-šumu-iddina[1]PN': 'PN',
'Issar-šumu-iqiša[1]PN': 'PN',
'Issar-šumu-kinni[1]PN': 'PN',
'Issar-šumu-lešir[1]PN': 'PN',
'Issar-ṣalmu[1]DN': 'DN',
'Issar[1]DN': 'DN',
'Issaran-belu-uṣur[1]PN': 'PN',
'Issaran-epuš[1]PN': 'PN',
'Issaran-mesi[1]PN': 'PN',
'Issaran-mušallim[1]PN': 'PN',
'Issaran-zeru-ibni[1]PN': 'PN',
'Issaran-šumu-ukin[1]PN': 'PN',
'Issaran[1]DN': 'DN',
'Issete[1]GN': 'GN',
'Issi-Adad-ahhutu[1]PN': 'PN',
'Issi-Adad-aninu[1]PN': 'PN',
'Issi-Urkittu-libbi[1]PN': 'PN',
'Issur-nadin-ahi[1]PN': 'PN',
'Isu[Jaw]CN': 'CN',
'Itaʾ-il[1]PN': 'PN',
'Iteʾ[1]PN': 'PN',
'Itinnu[1]LN': 'LN',
'Itpaqu[1]PN': 'PN',
'Ittalad-ilani[1]DN': 'DN',
'Itti-Adad-ahhutu[1]PN': 'PN',
'Itti-Adad-anenu[1]PN': 'PN',
'Itti-Adad-anenu[governor-of-Megiddo]PN': 'PN',
'Itti-Issar-x[1]PN': 'PN',
'Itti-Marduk-balaṭu[1]PN': 'PN',
'Itti-Marduk-balaṭu[1]RN': 'RN',
'Itti-Marduk-balāṭu[1]PN': 'PN',
'Itti-Šamaš-balaṭu[1]PN': 'PN',
'Itti[1]PN': 'PN',
'Itti[ruler-of-Allabria]RN': 'RN',
'Ittu[1]DN': 'DN',
'Ituandar[king-of-Paphos]RN': 'RN',
'Ituni[eunuch-of-Teumman]PN': 'PN',
'Ituʾaiu[1]PN': 'PN',
'Ituʾayu[1]PN': 'PN',
'Ituʾu[1]GN': 'GN',
'Itʾamar[ruler-of-Sabaʾ]RN': 'RN',
'Iuʾasu[Joash]RN': 'RN',
'Iyaia[1]SN': 'SN',
'Iyaze[1]PN': 'PN',
'Izaldi[1]PN': 'PN',
'Izalla[1]GN': 'GN',
'Izbu-lišir[1]PN': 'PN',
'Izbu[1]PN': 'PN',
'Izduia[1]SN': 'SN',
'Izibia[1]SN': 'SN',
'Izirtu[1]GN': 'GN',
'Izirtu[1]SN': 'SN',
'Izke[1]SN': 'SN',
'Izuzu[1]GN': 'GN',
'Izza-x[Mount-Izza...]GN': 'GN',
'Izzia[1]PN': 'PN',
'Iš-x-ar[1]GN': 'GN',
'Išdu-ukin[1]RN': 'RN',
'Išhara[(a-name-of-Ištar)]DN': 'DN',
'Išhara[1]DN': 'DN',
'Išhupri[1]SN': 'SN',
'Iškallu[1]PN': 'PN',
'Iškuza[Scythia]GN': 'GN',
'Išmanni-Adad[1]PN': 'PN',
'Išmanni-Aššur[1]PN': 'PN',
'Išmanni-Inurta[1]PN': 'PN',
'Išme-Issar[1]PN': 'PN',
'Išme-ila[1]DN': 'DN',
'Išme-ili[1]PN': 'PN',
'Išme-ilu[1]PN': 'PN',
'Išme-karabu[1]DN': 'DN',
'Išnunak[Ešnunna]GN': 'GN',
'Išpakaia[chieftain-of-the-Scythians]RN': 'RN',
'Išpaluri[1]SN': 'SN',
'Išpani-x[1]PN': 'PN',
'Išparita[1]SN': 'SN',
'Išpauri[1]PN': 'PN',
'Išpi-x[1]PN': 'PN',
'Išpilipria[1]SN': 'SN',
'Išpimaṭu[ruler-of-Thinis]RN': 'RN',
'Išpiuri[1]PN': 'PN',
'Išpueni[king-of-Urarṭu]RN': 'RN',
'Išpuini[king-of-Urartu-son-of-Sarduri_I]RN': 'RN',
'Išqippu[1]DN': 'DN',
'Išrun[1]GN': 'GN',
'Išta-Šer[1]PN': 'PN',
'Ištahup[1]GN': 'GN',
'Ištakiparri[1]PN': 'PN',
'Ištar-duri[Sarduri-II-king-of-Urarṭu]RN': 'RN',
'Ištar-duri[Sarduri-III-king-of-Urarṭu]RN': 'RN',
'Ištar-duri[eunuch-of-Nergal-ilaya]PN': 'PN',
'Ištar-kakkabi[1]DN': 'DN',
'Ištar[1]DN': 'DN',
'Ištar[sex-goddess]DN': 'DN',
'Ištaran-mudammiq[1]PN': 'PN',
'Ištaran[1]DN': 'DN',
'Ištarate[1]GN': 'GN',
'Ištarati[Pass-of-the-Goddesses]GN': 'GN',
'Ištaraura[1]WN': 'WN',
'Ištatti[1]SN': 'SN',
'Ištaʾippa[1]SN': 'SN',
'Ištesukka[Median-ruler-of-Išteʾuppu]RN': 'RN',
'Ištesukka[Median-ruler-of-Kayatani]RN': 'RN',
'Išteʾuppu[1]SN': 'SN',
'Ištiaru[1]GN': 'GN',
'Išua[1]GN': 'GN',
'Išum[1]DN': 'DN',
'Iššabri[1]SN': 'SN',
'Iššal-x[1]PN': 'PN',
'Iṣ-x[1]SN': 'SN',
'Iṣiye[1]PN': 'PN',
'KAL-KAL[1]SN': 'SN',
'KAR-x[ruler-of-Zikirtu]RN': 'RN',
'KI.MIN[(ditto)]J': '<stop>',
'KI.MIN[ditto]J': '<stop>',
'KID-x[1]PN': 'PN',
'KIMIN[(ditto)]J': '<stop>',
'KUL-hazate[1]PN': 'PN',
'KURʾua[1]SN': 'SN',
'Ka-x-PAB[1]PN': 'PN',
'Ka-x-na[1]SN': 'SN',
'Kabani[1]SN': 'SN',
'Kabar-Dadi[1]PN': 'PN',
'Kabar-il[1]PN': 'PN',
'Kabar-išdi[1]PN': 'PN',
'Kabaru[1]PN': 'PN',
'Kabdi[1]PN': 'PN',
'Kabia[1]PN': 'PN',
'Kabinak[1]SN': 'SN',
'Kablu-Issar[1]PN': 'PN',
'Kabsite[1]SN': 'SN',
'Kabta[1]DN': 'DN',
'Kabtaya[1]PN': 'PN',
'Kabti-ilani[1]PN': 'PN',
'Kabti-ili[1]PN': 'PN',
'Kabti[1]PN': 'PN',
'Kabtiya[1]PN': 'PN',
'Kadammu[1]PN': 'PN',
'Kadamu[1]SN': 'SN',
'Kadara-iddina[1]PN': 'PN',
'Kadišharu[1]GN': 'GN',
'Kadišhu[1]GN': 'GN',
'Kagapnišu[1]GN': 'GN',
'Kahat[1]GN': 'GN',
'Kahat[1]SN': 'SN',
'Kahilisu[1]TN': 'TN',
'Kailetu[1]SN': 'SN',
'Kaka[1]DN': 'DN',
'Kaka[1]PN': 'PN',
'Kaki[Iranian-ruler]RN': 'RN',
'Kakia[1]PN': 'PN',
'Kakia[foreign-ruler]RN': 'RN',
'Kakka[1]DN': 'DN',
"Kakkab-rēš-šatti['New-Year-Star'-(an-astrological-work)]N": '<stop>',
'Kakkabnaše[1]GN': 'GN',
'Kakkam[1]GN': 'GN',
'Kakki-Anu[1]PN': 'PN',
'Kakki-Aya[1]PN': 'PN',
'Kakki-Aššur[1]DN': 'DN',
'Kakki[1]PN': 'PN',
'Kakku-aplu-uṣur[1]PN': 'PN',
'Kakku-eriba[1]PN': 'PN',
'Kakku-šarru-uṣur[1]PN': 'PN',
'Kakku[(weapon-of-Aššur]DN': 'DN',
'Kakku[1]PN': 'PN',
'Kakku[divine-weapon]DN': 'DN',
'Kakkullanu[1]PN': 'PN',
'Kakkussu[1]PN': 'PN',
'Kakme[1]GN': 'GN',
'Kakmiš[1]SN': 'SN',
'Kakuspi[1]PN': 'PN',
'Kakusu[1]PN': 'PN',
'Kal-ilani-amur[1]PN': 'PN',
'Kalappu[(axe-of-Aššur)]DN': 'DN',
'Kalaʾin[1]SN': 'SN',
'Kalbaya[1]PN': 'PN',
'Kalbi-Uku[1]PN': 'PN',
'Kalbi[1]PN': 'PN',
'Kalbu[1]PN': 'PN',
'Kalbu[Dog]CN': 'CN',
'Kalbuʾa[1]PN': 'PN',
'Kaldayu[1]PN': 'PN',
'Kaldayyu[1]PN': 'PN',
'Kaldu[Chaldea]GN': 'GN',
'Kalgurig[1]GN': 'GN',
'Kalhaiu[1]PN': 'PN',
'Kalhayu[1]PN': 'PN',
'Kalhu[1]GN': 'GN',
'Kalhu[1]SN': 'SN',
'Kalhu[Calah]SN': 'SN',
'Kali[1]PN': 'PN',
"Kalitu['Kidney']CN": '<stop>',
'Kalitu[Kidney]CN': 'CN',
'Kalkal-ṣalmu[1]DN': 'DN',
'Kalkal[(gatekeeper-of-Ešarra)]DN': 'DN',
'Kalkal[1]DN': 'DN',
'Kalla-x[1]WN': 'WN',
'Kalluh[1]DN': 'DN',
'Kalu[1]PN': 'PN',
'Kalumu[1]PN': 'PN',
'Kalše[1]SN': 'SN',
'Kalḫayyu[1]PN': 'PN',
'Kamabanu[1]PN': 'PN',
'Kamah[1]ON': 'ON',
'Kamanate[1]GN': 'GN',
'Kamanu[1]PN': 'PN',
'Kamas-halta[king-of-Moab]RN': 'RN',
'Kamasu[1]PN': 'PN',
'Kammanu[1]GN': 'GN',
'Kammusu-nadbi[king-of-Moab]RN': 'RN',
'Kanda[1]PN': 'PN',
'Kandalanu[1]PN': 'PN',
'Kandalanu[1]RN': 'RN',
'Kanisura[1]DN': 'DN',
'Kanisurra[1]DN': 'DN',
'Kanitu[1]DN': 'DN',
'Kaniṣu[1]SN': 'SN',
'Kankanu[1]GN': 'GN',
'Kankanu[1]PN': 'PN',
'Kannu[1]PN': 'PN',
'Kannuʾ[1]GN': 'GN',
'Kanunaiu[1]PN': 'PN',
'Kanunaya[1]PN': 'PN',
'Kanunayu[1]PN': 'PN',
'Kanunayyu[1]PN': 'PN',
'Kanunu[1]MN': 'MN',
'Kanunu[1]PN': 'PN',
'Kanzabakanu[1]GN': 'GN',
'Kapanu[1]SN': 'SN',
'Kapar-...-iddina[1]SN': 'SN',
'Kapar-Adallal[1]GN': 'GN',
'Kapar-Adda-biʾdi[1]GN': 'GN',
'Kapar-Ahiqar[1]GN': 'GN',
'Kapar-Ahuni[1]GN': 'GN',
'Kapar-Akaru[1]GN': 'GN',
'Kapar-Akkullani[1]GN': 'GN',
'Kapar-Amdanu[1]GN': 'GN',
'Kapar-Ana[1]GN': 'GN',
'Kapar-Andaranu[1]GN': 'GN',
'Kapar-Armaya[1]GN': 'GN',
'Kapar-Arrizu[1]GN': 'GN',
'Kapar-Azhula[1]GN': 'GN',
'Kapar-Bahaya[1]GN': 'GN',
'Kapar-Bel-abuʾa[1]GN': 'GN',
'Kapar-Bel-ahhe[1]GN': 'GN',
'Kapar-Bir-Hanuni[1]GN': 'GN',
'Kapar-Birtayu[1]GN': 'GN',
'Kapar-Bise[1]GN': 'GN',
'Kapar-Bit-sasana[1]GN': 'GN',
'Kapar-Budaya[1]SN': 'SN',
'Kapar-Dakana[1]GN': 'GN',
'Kapar-Dannaya[1]GN': 'GN',
'Kapar-Diqarate[1]GN': 'GN',
'Kapar-Diqarati[1]GN': 'GN',
'Kapar-Gurraba[1]GN': 'GN',
'Kapar-Hamu[1]GN': 'GN',
'Kapar-Hane[1]GN': 'GN',
'Kapar-Ildiši[1]GN': 'GN',
'Kapar-Ili[Village-of-the-god]GN': 'GN',
'Kapar-Ilu-bani[1]GN': 'GN',
'Kapar-Ilu-ṣale[1]GN': 'GN',
'Kapar-Itiri[1]GN': 'GN',
'Kapar-Kaldaya[Chaldean-City]GN': 'GN',
'Kapar-Kansi-Issar[1]GN': 'GN',
'Kapar-Kaparu[1]GN': 'GN',
'Kapar-Kiluhte[1]GN': 'GN',
'Kapar-Kini[1]GN': 'GN',
'Kapar-Kuṣur[1]GN': 'GN',
'Kapar-Lahe-il[1]GN': 'GN',
'Kapar-Laqe[1]GN': 'GN',
'Kapar-Laqepu[1]GN': 'GN',
'Kapar-Lu-ahhe[1]GN': 'GN',
'Kapar-Mallaṣi[1]GN': 'GN',
'Kapar-Mannu-lu-ahuʾa[1]GN': 'GN',
'Kapar-Marduk-šarrani[1]SN': 'SN',
'Kapar-Mariyaba[1]GN': 'GN',
'Kapar-Maṣi-ilu[1]GN': 'GN',
'Kapar-Nabu-naṣir[1]GN': 'GN',
'Kapar-Nabu-šezib[1]GN': 'GN',
'Kapar-Nabu-šimanni[1]GN': 'GN',
'Kapar-Nabu-šimanni[1]PN': 'PN',
'Kapar-Nabu[1]GN': 'GN',
'Kapar-Nuni[1]GN': 'GN',
'Kapar-Nur-beti[1]GN': 'GN',
'Kapar-Qana-il[1]GN': 'GN',
'Kapar-Qarihi[1]GN': 'GN',
'Kapar-Qiqi[1]GN': 'GN',
'Kapar-Qurdi-Aššur[1]GN': 'GN',
'Kapar-Rabi[1]GN': 'GN',
'Kapar-Remanni-ilu[1]GN': 'GN',
'Kapar-Remutti[1]GN': 'GN',
'Kapar-Saqamanu[1]GN': 'GN',
'Kapar-Saʾili[1]GN': 'GN',
'Kapar-Suri-Bal[1]GN': 'GN',
'Kapar-Tabalayu[1]GN': 'GN',
'Kapar-Tapha-ari...[1]GN': 'GN',
'Kapar-Temanaya[1]GN': 'GN',
'Kapar-Temanaya[1]PN': 'PN',
'Kapar-Teʾer[1]GN': 'GN',
'Kapar-Urdi[1]GN': 'GN',
'Kapar-Yaqiri[1]GN': 'GN',
'Kapar-Zaruti[1]PN': 'PN',
'Kapar-Zizanu-ili[1]SN': 'SN',
'Kapar-Zizi[1]GN': 'GN',
'Kapar-Zumbi[1]GN': 'GN',
'Kapar-ikkari[Village-of-the-Farmer]GN': 'GN',
'Kapar-ilani[1]GN': 'GN',
'Kapar-segalli[Village-of-the-queen]GN': 'GN',
'Kapar-x-BAD[1]SN': 'SN',
'Kapar-x[1]PN': 'PN',
'Kapar-x[1]SN': 'SN',
'Kapar-Šamaš[1]GN': 'GN',
'Kapar-Šuga[1]GN': 'GN',
'Kapar-Šumma-ilaʾi[1]GN': 'GN',
'Kapar-Šumma-šarru[1]GN': 'GN',
'Kapar-šukkalli[Village-of-the-vizier]GN': 'GN',
'Kapar-Ṣil-Bel[1]GN': 'GN',
'Kapar-Ṣilli-Bel[1]GN': 'GN',
'Kapar-ṭuba[1]GN': 'GN',
'Kapar[1]GN': 'GN',
'Kapar[1]PN': 'PN',
'Kapara[1]PN': 'PN',
'Kaparra[1]PN': 'PN',
'Kapiru[1]PN': 'PN',
'Kaprabi[1]GN': 'GN',
'Kaprabi[1]SN': 'SN',
'Kaprabu[1]SN': 'SN',
'Kapri-Hili-šarru[1]SN': 'SN',
'Kapri-Ilkat[1]SN': 'SN',
'Kapri-Ṭabi-Bel[1]SN': 'SN',
'Kapridargila[1]SN': 'SN',
'Kapru[1]SN': 'SN',
'Kapsitu[1]SN': 'SN',
'Kaqqadanu[1]PN': 'PN',
'Kar-...[1]SN': 'SN',
'Kar-AN-x-RI[1]SN': 'SN',
'Kar-Adad-nerari[1]SN': 'SN',
'Kar-Adad[1]GN': 'GN',
'Kar-Adad[1]SN': 'SN',
'Kar-Adad[3]SN': 'SN',
'Kar-Apladad[1]GN': 'GN',
'Kar-Aššur-ahu-iddina[Kar-Esarhaddon]GN': 'GN',
'Kar-Aššur-ahu-iddina[Kar-Esarhaddon]SN': 'SN',
'Kar-Aššur-naṣir-apli[1]SN': 'SN',
'Kar-Aššur[1]GN': 'GN',
'Kar-Aššur[1]SN': 'SN',
'Kar-Banite[1]SN': 'SN',
'Kar-Bel-matati[2]SN': 'SN',
'Kar-Enlil[1]GN': 'GN',
'Kar-Issar[1]GN': 'GN',
'Kar-Ištar[1]SN': 'SN',
'Kar-Kašši[1]GN': 'GN',
'Kar-Mullissi[1]SN': 'SN',
'Kar-Mullissu[1]GN': 'GN',
'Kar-Nabu[1]SN': 'SN',
'Kar-Nabu[2]SN': 'SN',
'Kar-Nergal[1]GN': 'GN',
'Kar-Nergal[1]SN': 'SN',
'Kar-Nergal[2]SN': 'SN',
'Kar-Salmanu-ašared[1]GN': 'GN',
'Kar-Salmanu-ašared[Kar-Shalmaneser]GN': 'GN',
'Kar-Salmanu-ašared[Kar-Shalmaneser]SN': 'SN',
'Kar-Salmanu[1]SN': 'SN',
'Kar-Sin-ahhe-eriba[Kar-Sennacherib]SN': 'SN',
'Kar-Sin[1]SN': 'SN',
'Kar-Tukulti-Ninurta[1]GN': 'GN',
'Kar-Tukulti-apil-Ešarra[Kar-Tiglath-pileser]GN': 'GN',
'Kar-Zera-iqiša[1]SN': 'SN',
'Kar-bel-matati[1]SN': 'SN',
'Kar-kaldayu[1]GN': 'GN',
'Kar-nuri[1]SN': 'SN',
'Kar-siparri[1]GN': 'GN',
'Kar-x[1]SN': 'SN',
'Kar-Šamaš-naṣir[1]SN': 'SN',
'Kar-Šamaš[1]GN': 'GN',
'Kar-Šarrukin[1]GN': 'GN',
'Kar-Šarrukin[1]SN': 'SN',
'Karabuma[1]PN': 'PN',
'Karakku[1]PN': 'PN',
'Karakku[Median-lord-of-Uriakku]RN': 'RN',
'Karalla[1]GN': 'GN',
'Karalla[1]SN': 'SN',
'Karallayu[1]PN': 'PN',
'Karaš[1]GN': 'GN',
'Karduniaš[(Kassite-name-of-Babylonia)]GN': 'GN',
'Karduniaš[Babylonia]GN': 'GN',
'Karehi[1]PN': 'PN',
'Karhuha[1]DN': 'DN',
'Karib-il[king-of-Saba]RN': 'RN',
'Karibtu[1]GN': 'GN',
'Karkar[1]GN': 'GN',
'Karkarhundir[1]GN': 'GN',
'Karkarihundir[1]SN': 'SN',
'Karme[1]GN': 'GN',
'Karsa[1]DN': 'DN',
'Karuha[1]SN': 'SN',
'Karzagina[1]QN': 'QN',
'Karzibra[1]GN': 'GN',
'Karzinu[1]SN': 'SN',
'Karzitali[1]GN': 'GN',
'Kasappa[1]GN': 'GN',
'Kasasu[(reading-uncertain)]GN': 'GN',
'Kaskayu[1]PN': 'PN',
'Kasku[1]GN': 'GN',
'Kassupu[1]PN': 'PN',
'Kasuṣi[1]SN': 'SN',
'Kate[ruler-of-Que]RN': 'RN',
'Katea[ruler-of-Que]RN': 'RN',
'Kati[1]PN': 'PN',
'Katia[ruler-of-Que]RN': 'RN',
'Katmaya[1]PN': 'PN',
'Katmuhi[1]GN': 'GN',
'Katmuhu[1]GN': 'GN',
'Katu-x[1]PN': 'PN',
'Kayamanu[Saturn]CN': 'CN',
'Kayatani[1]SN': 'SN',
'Kayyamanu[Saturn]CN': 'CN',
'Kazubtu[1]PN': 'PN',
'Kazuqinzani[1]SN': 'SN',
'Kašidu[conquering-(weapon-of-Aššur)]DN': 'DN',
'Kašissu-lilbur[1]SN': 'SN',
'Kašiyaru[1]GN': 'GN',
'Kašiyeri[1]GN': 'GN',
'Kašpu[1]GN': 'GN',
'Kašpuna[1]GN': 'GN',
'Kašpuna[1]SN': 'SN',
'Kaštaritu[1]PN': 'PN',
'Kaššitu[1]DN': 'DN',
'Kaššu[land-of-the-Kassites]GN': 'GN',
'Kaššudu[1]PN': 'PN',
'Kaṣir[1]PN': 'PN',
'Kaṣiru[1]PN': 'PN',
'Ke-Aya[1]PN': 'PN',
'Ken-Adad[1]PN': 'PN',
'Ken-abua[1]PN': 'PN',
'Ken-abuʾa[1]PN': 'PN',
'Kengir[1]GN': 'GN',
'Keni[1]PN': 'PN',
'Kenu-Adad[1]PN': 'PN',
'Kenu-abua[governor-of-Tušhan-and-eponym-of-the-year-794]PN': 'PN',
'Kenu-abuʾa[1]PN': 'PN',
'Kenu-ahhe[1]PN': 'PN',
'Kenu-ahu[1]PN': 'PN',
'Kenu-lešir[1]PN': 'PN',
'Kenu-rib[1]PN': 'PN',
'Kenuti[1]PN': 'PN',
'Kenuʾa[1]PN': 'PN',
'Kettira[1]PN': 'PN',
'Kettu-uṣur[1]PN': 'PN',
'Ki-Mama[1]PN': 'PN',
'Ki-lamši[1]PN': 'PN',
'Ki-x-x-ar[1]GN': 'GN',
'Ki-x[1]PN': 'PN',
'Ki-x[1]SN': 'SN',
'Kiaka[1]SN': 'SN',
'Kiakki[king-of-Šinuhtu]RN': 'RN',
'Kianpal[1]SN': 'SN',
'Kiara[foreign-ruler]RN': 'RN',
'Kibaba[city-lord-of-Harhar]RN': 'RN',
'Kibabiše[1]PN': 'PN',
'Kibaku[1]SN': 'SN',
'Kibatki[1]GN': 'GN',
'Kiburti[1]PN': 'PN',
'Kidduʾadi[1]PN': 'PN',
'Kidin-Ea[1]PN': 'PN',
'Kidin-Marduk[1]PN': 'PN',
'Kidin-ili[1]PN': 'PN',
'Kidin-Šamaš[1]PN': 'PN',
'Kidinbirbir[1]DN': 'DN',
'Kidinni[1]PN': 'PN',
'Kidite[provincial-governor]PN': 'PN',
'Kidmuri[1]DN': 'DN',
'Kidmuru[1]DN': 'DN',
'Kidudu[1]DN': 'DN',
'Kiguhtu[1]GN': 'GN',
'Kihudaksi[1]GN': 'GN',
'Kikki[foreign-ruler]RN': 'RN',
'Kikkia[vice-regent-of-Aššur]RN': 'RN',
'Kilaku[1]PN': 'PN',
'Kilambati[1]SN': 'SN',
'Kilar[1]PN': 'PN',
'Kiligugu[1]PN': 'PN',
'Kilizaya[from-Kilizi]GN': 'GN',
'Kilizi[1]GN': 'GN',
'Kilizi[1]SN': 'SN',
'Kilizu[1]GN': 'GN',
'Kilizu[1]SN': 'SN',
'Kilman[1]GN': 'GN',
'Kilme[1]GN': 'GN',
'Kimar[1]GN': 'GN',
'Kimbazhati[1]SN': 'SN',
'Kimirra[1]SN': 'SN',
'Kimumaya[1]PN': 'PN',
'Kin-zeru[1]PN': 'PN',
'Kina[1]PN': 'PN',
'Kinablila[1]SN': 'SN',
'Kinabu[1]SN': 'SN',
'Kinahri[1]SN': 'SN',
'Kinaki[1]SN': 'SN',
'Kinalua[1]SN': 'SN',
'Kinanni-Issar[1]PN': 'PN',
'Kinaya[1]PN': 'PN',
'Kindakarbu[1]DN': 'DN',
'Kindigiasu[1]SN': 'SN',
'Kingaraku[1]SN': 'SN',
'Kingialkasiš[1]SN': 'SN',
'Kingu[1]DN': 'DN',
'Kini[1]PN': 'PN',
'Kinihma[1]PN': 'PN',
'Kiniya[1]PN': 'PN',
'Kiniḫamanu[1]SN': 'SN',
'Kinkangi[1]SN': 'SN',
'Kinma[1]DN': 'DN',
'Kinna[1]PN': 'PN',
'Kinnili[1]GN': 'GN',
'Kinu-epuš-ili[1]PN': 'PN',
'Kinzarbara[1]SN': 'SN',
'Kipanu[1]GN': 'GN',
'Kipkipi[1]SN': 'SN',
'Kippat-mati-ṣalmu[1]DN': 'DN',
"Kippat-mati['Orbis-Terrarum']DN": '<stop>',
'Kippat-mati[1]DN': 'DN',
'Kippatu[1]DN': 'DN',
'Kippatu[Circle]CN': 'CN',
'Kipranu[1]SN': 'SN',
'Kipšu[1]SN': 'SN',
'Kipšuna[1]GN': 'GN',
'Kipšuna[1]SN': 'SN',
'Kiqillanu[1]PN': 'PN',
'Kir-x-x-ni[Median-ruler]RN': 'RN',
'Kiribti-Marduk[1]PN': 'PN',
'Kiribtu-Aššur[1]PN': 'PN',
'Kiribtu[1]PN': 'PN',
'Kirmesi[1]GN': 'GN',
'Kirnakuš[foreign-ruler]RN': 'RN',
'Kirri[ruler-of-Tarsus]RN': 'RN',
'Kirriuru[1]GN': 'GN',
'Kirsamas[1]DN': 'DN',
'Kirtiara[ruler-in-Zamua]RN': 'RN',
'Kiru[1]PN': 'PN',
'Kirua[city-ruler-of-Illubru]PN': 'PN',
'Kisal-Abaru[Abaru-Forecourt]ON': 'ON',
'Kisasame[1]PN': 'PN',
'Kisasi[1]GN': 'GN',
'Kisilaha[1]SN': 'SN',
'Kisin-Aššur[1]PN': 'PN',
'Kisiri[1]GN': 'GN',
'Kisiri[1]SN': 'SN',
'Kisiru[1]SN': 'SN',
'Kiski[1]GN': 'GN',
'Kislimu[1]MN': 'MN',
'Kislimu[Keslev]MN': 'MN',
'Kislimu[Kislev]MN': 'MN',
'Kissik[1]GN': 'GN',
'Kissik[1]SN': 'SN',
'Kisu[1]PN': 'PN',
'Kisu[king-of-Salamis]RN': 'RN',
'Kisuatnu[1]SN': 'SN',
'Kitakki[Median-city-lord-of-Uriangi]RN': 'RN',
'Kitipata[1]GN': 'GN',
'Kitir-šarri[1]PN': 'PN',
'Kitku-x[1]SN': 'SN',
'Kitpat[1]SN': 'SN',
'Kitrusi[1]SN': 'SN',
'Kitrušu[1]PN': 'PN',
"Kittu['Truth']DN": 'DN',
'Kittu[Truth]DN': 'DN',
'Kitturru-naʾdi[1]PN': 'PN',
'Kitu[1]PN': 'PN',
'Kizahasi[1]GN': 'GN',
'Kizalaga[1]TN': 'TN',
'Kizauti[1]SN': 'SN',
'Kiš[1]GN': 'GN',
'Kiš[Kish]SN': 'SN',
'Kišadihubu[1]GN': 'GN',
'Kišesim[1]SN': 'SN',
'Kišessim[1]GN': 'GN',
'Kišešlu[1]SN': 'SN',
'Kišitu[(Ištar-of-Kiš)]DN': 'DN',
'Kišitu[1]DN': 'DN',
'Kiškitara[1]SN': 'SN',
'Kišpal[Mount-Kišpal]GN': 'GN',
'Kišqaya[from-Kišqa]GN': 'GN',
'Kištan[1]GN': 'GN',
'Kiṣir-Aššur[1]PN': 'PN',
'Kiṣir-Issar[1]PN': 'PN',
'Kiṣir-Ištar[official-appointed-to-govern-Ša-emuq-Aššur]PN': 'PN',
'Kiṣir-Nabu[1]PN': 'PN',
'Kiṣir-Nabû[1]PN': 'PN',
'Kiṣir-x[1]PN': 'PN',
'Kiṣir-šarri[1]PN': 'PN',
'Kiṣiranni[1]PN': 'PN',
'Kiṣiri[1]PN': 'PN',
'Kiṣirtu[1]GN': 'GN',
'Kiṣirtu[1]SN': 'SN',
'Ku-Baba[1]PN': 'PN',
'Ku-x[1]PN': 'PN',
'Ku-x[1]SN': 'SN',
'Kuakinda[1]SN': 'SN',
'Kubaba-bani[1]PN': 'PN',
'Kubaba-ereš[1]PN': 'PN',
'Kubaba-gamil[1]PN': 'PN',
'Kubaba-ilaya[1]PN': 'PN',
'Kubaba-ilaʾi[1]PN': 'PN',
'Kubaba-lidi[1]PN': 'PN',
'Kubaba-satar[1]PN': 'PN',
'Kubaba-x[1]PN': 'PN',
'Kubaba[1]DN': 'DN',
'Kubabu-ahu-iddina[1]PN': 'PN',
'Kubabu-ereš[1]PN': 'PN',
'Kubabu-eriba[1]PN': 'PN',
'Kubabu-idri[1]PN': 'PN',
'Kubabu-ilaʾi[1]PN': 'PN',
'Kubabu-lunu[1]PN': 'PN',
'Kubabu-naṣir[1]PN': 'PN',
'Kubabu-sapi[1]PN': 'PN',
'Kubabu-ubri[1]PN': 'PN',
'Kubabu-šallimanni[1]PN': 'PN',
'Kubanaše[1]GN': 'GN',
'Kubmar[1]PN': 'PN',
'Kubu[(a-demon)]DN': 'DN',
'Kubu[1]DN': 'DN',
'Kubu[foetus]DN': 'DN',
'Kubušhatidiš[1]SN': 'SN',
'Kudana[1]GN': 'GN',
'Kudayyu[1]PN': 'PN',
'Kuddinitu[1]DN': 'DN',
'Kudu[1]PN': 'PN',
'Kudur-Nahundu[Kutur-Nahhunte-King-of-Elam]RN': 'RN',
'Kudur-Nahundu[Kutur-Nahhunte-king-of-Elam]RN': 'RN',
'Kudurranu[1]PN': 'PN',
'Kudurru[1]PN': 'PN',
'Kudurru[governor-of-Suhu]PN': 'PN',
'Kudurru[son-of-Ummanaldašu-II]RN': 'RN',
'Kugsud[1]DN': 'DN',
'Kuisa[1]PN': 'PN',
'Kuisaya[1]PN': 'PN',
'Kukab[1]GN': 'GN',
'Kukkinu[1]SN': 'SN',
'Kukkuba[1]GN': 'GN',
'Kukkullayu[1]PN': 'PN',
'Kukul[1]PN': 'PN',
'Kukullanu[1]PN': 'PN',
'Kukullayyu[1]PN': 'PN',
'Kukulu[1]PN': 'PN',
'Kukunu[1]SN': 'SN',
'Kul-ba-yadi-il[1]PN': 'PN',
'Kul-ba-yadi-ili[1]PN': 'PN',
'Kul-bayadi-il[1]PN': 'PN',
'Kulab[1]DN': 'DN',
'Kulaya[1]PN': 'PN',
'Kulilu[1]DN': 'DN',
'Kulimmeri[1]GN': 'GN',
'Kulisi[1]SN': 'SN',
'Kulittanati[1]DN': 'DN',
'Kulittu[1]DN': 'DN',
'Kull-ki-il[1]PN': 'PN',
'Kulla[1]DN': 'DN',
'Kullab[1]GN': 'GN',
'Kullaba[1]SN': 'SN',
'Kullania[1]GN': 'GN',
'Kullania[Calneh]GN': 'GN',
'Kullar[1]GN': 'GN',
'Kullar[Mount-Kullar]GN': 'GN',
'Kullaya[1]PN': 'PN',
'Kullimeri[1]SN': 'SN',
'Kullulu[1]PN': 'PN',
'Kullunu[1]SN': 'SN',
'Kulmadara[1]SN': 'SN',
'Kulmemu[1]PN': 'PN',
'Kuluman[1]GN': 'GN',
'Kuluna[1]GN': 'GN',
'Kuluʾ-Issar[1]PN': 'PN',
'Kuluʾu[1]PN': 'PN',
'Kumara[1]PN': 'PN',
'Kumarbi[(Hurrian-god)]DN': 'DN',
'Kumaru[Shoulder-(of-the-Panther)]CN': 'CN',
'Kummahlum[1]SN': 'SN',
'Kummaiu[1]PN': 'PN',
'Kummaya[1]PN': 'PN',
'Kummayu[1]PN': 'PN',
'Kumme[1]GN': 'GN',
'Kummu[1]GN': 'GN',
'Kummu[1]SN': 'SN',
'Kummuhi[Commagene]GN': 'GN',
'Kummuhu[1]GN': 'GN',
'Kumuri[1]PN': 'PN',
'Kuna[1]PN': 'PN',
'Kunaia[1]PN': 'PN',
'Kunalia[Tell-Tayinat]GN': 'GN',
'Kunalua[1]SN': 'SN',
'Kunane[1]GN': 'GN',
'Kunasi[1]PN': 'PN',
'Kunaya[1]PN': 'PN',
'Kundaya[1]PN': 'PN',
'Kundibhale[foreign-ruler]RN': 'RN',
'Kundu[1]SN': 'SN',
'Kunnu[1]SN': 'SN',
'Kunulua[1]SN': 'SN',
'Kunuš-kadru[1]DN': 'DN',
'Kunuš-la-kanšu[1]SN': 'SN',
'Kunuškadru[1]GN': 'GN',
'Kunzabanu[1]PN': 'PN',
'Kupayu[1]PN': 'PN',
'Kuppi[1]GN': 'GN',
'Kupruna[1]SN': 'SN',
'Kur-ilaya[1]PN': 'PN',
'Kur-ilaʾi[1]PN': 'PN',
'Kurabli[1]SN': 'SN',
'Kurara[1]PN': 'PN',
'Kuraš[Cyrus-I-king-of-Parsumaš]RN': 'RN',
'Kurbail[1]GN': 'GN',
'Kurbail[1]SN': 'SN',
'Kurbailayu[1]PN': 'PN',
'Kurbanu[1]PN': 'PN',
'Kurbilayu[1]GN': 'GN',
'Kurenu[1]PN': 'PN',
'Kuri[Curium]SN': 'SN',
"Kuribu['Cherub']DN": 'DN',
'Kurigalzu[1]PN': 'PN',
'Kurilayu[1]PN': 'PN',
'Kuriʾdu[1]PN': 'PN',
'Kurkuzannu[1]PN': 'PN',
'Kurmasa[1]PN': 'PN',
'Kurra-dimri[1]PN': 'PN',
'Kurti[ruler-of-Atuna]RN': 'RN',
'Kuru[1]PN': 'PN',
'Kuruku[1]PN': 'PN',
'Kurunitu[1]DN': 'DN',
'Kurunitum[1]DN': 'DN',
'Kurunnam[1]DN': 'DN',
'Kuruṣṣa[1]SN': 'SN',
'Kurza[1]PN': 'PN',
'Kurzuha-x[1]SN': 'SN',
'Kurî[1]PN': 'PN',
'Kurʾe-Inurta[1]PN': 'PN',
'Kurʾe-ereš[1]PN': 'PN',
'Kurʾe-nadin-ahi[1]PN': 'PN',
'Kurʾe-uballiṭ[1]PN': 'PN',
'Kusaiu[1]PN': 'PN',
'Kusani[1]PN': 'PN',
'Kusarikku[(Bison-Man-a-mythical-monster)]DN': 'DN',
'Kusayu[1]PN': 'PN',
'Kusayyu[1]PN': 'PN',
'Kusibanda[1]DN': 'DN',
'Kusini[1]PN': 'PN',
'Kusisi[1]PN': 'PN',
'Kusu[1]DN': 'DN',
'Kusu[1]GN': 'GN',
'Kusu[Kush-Nubia]GN': 'GN',
'Kusu[Kush]GN': 'GN',
'Kutatati[(an-icon-or-divine-image)]DN': 'DN',
'Kutayu[1]PN': 'PN',
'Kute[Cutha]GN': 'GN',
'Kute[Cutha]SN': 'SN',
'Kute[Cuthah]SN': 'SN',
'Kuti[1]PN': 'PN',
'Kuttia[1]PN': 'PN',
'Kutu[Cutha]SN': 'SN',
'Kuturšar[1]DN': 'DN',
'Kutušar[1]DN': 'DN',
'Kuwaini[1]PN': 'PN',
'Kuya-xa[1]PN': 'PN',
'Kuyaka[1]PN': 'PN',
'Kuza[1]PN': 'PN',
'Kuzayu[1]PN': 'PN',
'Kuzub-Issar[1]PN': 'PN',
'Kuzzurak[1]PN': 'PN',
'Kušianaš[1]SN': 'SN',
'Kuškaya[1]PN': 'PN',
'Kuštašpi[king-of-Kummuhu]RN': 'RN',
'Kuṣura[1]PN': 'PN',
'Kuṣuranni-Nabu[1]PN': 'PN',
'Kuṣurtayin[1]SN': 'SN',
'LULbasta[1]SN': 'SN',
'La-abaši-ilu[1]PN': 'PN',
'La-abaši[1]PN': 'PN',
'La-abaši[chief-of-trade-and-eponym-of-the-year-657]PN': 'PN',
'La-adiru-ili[1]PN': 'PN',
'La-ahṭi-ana-ibri[1]PN': 'PN',
'La-amašši-Bel[1]PN': 'PN',
'La-amašši[1]PN': 'PN',
'La-basi[1]PN': 'PN',
'La-baši[1]PN': 'PN',
'La-dagil-ili[1]PN': 'PN',
'La-hiṭayu[1]PN': 'PN',
'La-imutu[1]PN': 'PN',
'La-iplah-massu-ihpi[1]SN': 'SN',
'La-nasihi[1]PN': 'PN',
'La-qebu[1]PN': 'PN',
'La-qepu[1]PN': 'PN',
'La-qepu[governor-of-Kilizu-and-eponym-of-the-year-760]PN': 'PN',
'La-teggi-Nanaya[1]PN': 'PN',
'La-teggi-ana-Issar[1]PN': 'PN',
'La-tenni-amassa[1]PN': 'PN',
'La-tubašanni-Adad[1]PN': 'PN',
'La-tubašanni-Dadi[1]PN': 'PN',
'La-tubašanni-Issar[1]PN': 'PN',
'La-tubašanni-ilu[1]PN': 'PN',
'La-tubašanni[1]PN': 'PN',
'La-turammanni-Aššur[1]PN': 'PN',
'La-x[1]PN': 'PN',
'La-x[1]SN': 'SN',
'La-ṣahittu[1]PN': 'PN',
'Laba[1]PN': 'PN',
'Laban[1]DN': 'DN',
'Laban[1]SN': 'SN',
'Labanu[1]PN': 'PN',
'Labarmu[1]PN': 'PN',
'Labasi[1]PN': 'PN',
'Labaši-ili[1]PN': 'PN',
'Labaši[1]PN': 'PN',
'Labaʾu[1]GN': 'GN',
'Labaʾu[1]PN': 'PN',
'Labaṭi[1]PN': 'PN',
'Labbanat[1]GN': 'GN',
'Labdudu[1]GN': 'GN',
'Labigaya[1]PN': 'PN',
'Labiru[1]SN': 'SN',
'Labnana[Lebanon]GN': 'GN',
'Labnana[Mount-Lebanon]GN': 'GN',
'Labranu[1]DN': 'DN',
'Labudu[1]PN': 'PN',
'Labʾu[1]SN': 'SN',
'Labṭuru[ruler-of-the-land-Nirdun]RN': 'RN',
'Ladanu[1]GN': 'GN',
'Laduqi[1]PN': 'PN',
'Lagalaga[1]SN': 'SN',
'Lagamaru[1]DN': 'DN',
'Laggalagi[1]GN': 'GN',
'Laguda[1]DN': 'DN',
'Lahamu[Hairy-Hero]DN': 'DN',
'Lahar[1]DN': 'DN',
'Lahirayu[1]PN': 'PN',
'Lahiru[1]GN': 'GN',
'Lahiru[1]SN': 'SN',
'Lahiru[2]SN': 'SN',
'Lahmani-ṣalmu[1]DN': 'DN',
'Lahmu[1]DN': 'DN',
'Lahuratil[1]DN': 'DN',
'Lahzi-il[1]PN': 'PN',
'Laia[1]PN': 'PN',
'Laiale[ruler-of-Yadiʾ]RN': 'RN',
'Lainse[1]PN': 'PN',
'Lakisu[Lachish]SN': 'SN',
'Laku[1]PN': 'PN',
'Laliʾtu[1]PN': 'PN',
'Lalla[foreign-ruler]RN': 'RN',
'Lalla[ruler-of-Melid]RN': 'RN',
'Lallar[1]GN': 'GN',
'Lallu[1]WN': 'WN',
'Lalluknu[1]SN': 'SN',
'Lalu[Plough-Star-(Triangulum)]CN': 'CN',
'Laluralimma[1]DN': 'DN',
'Lamassu[1]DN': 'DN',
'Lamaštu[1]DN': 'DN',
'Lamena[1]GN': 'GN',
'Lamenaš[1]GN': 'GN',
'Lamintu[ruler-of-Hermupolis]RN': 'RN',
'Lamma-RA.BI[1]DN': 'DN',
'Lammun[1]GN': 'GN',
'Lamur-x[1]PN': 'PN',
'Lamur-Šamaš[1]PN': 'PN',
'Lamur-šarri[1]PN': 'PN',
'Lansi[1]PN': 'PN',
'Lanše[1]PN': 'PN',
'Lapsare[1]PN': 'PN',
'Lapsia[1]GN': 'GN',
'Lapsitania[1]SN': 'SN',
'Laqe[1]GN': 'GN',
'Laqisu[1]PN': 'PN',
'Laqu[1]GN': 'GN',
'Lara[1]GN': 'GN',
'Larak[1]GN': 'GN',
'Larak[1]SN': 'SN',
'Larbusa[1]SN': 'SN',
'Laribda[1]SN': 'SN',
'Larisʾu[1]GN': 'GN',
'Larsa[1]GN': 'GN',
'Larsa[1]SN': 'SN',
'Laruba[1]GN': 'GN',
'Laruba[1]SN': 'SN',
'Laruete[1]GN': 'GN',
'Latarak[1]DN': 'DN',
'Lataše[1]SN': 'SN',
'Latihu[1]SN': 'SN',
'Layale[1]PN': 'PN',
'Laʾlaʾtu[1]SN': 'SN',
'Laṣ[1]DN': 'DN',
'Lešir-Adad[1]PN': 'PN',
'Leʾi-pašir[1]PN': 'PN',
'Leʾi-Šamaš[1]PN': 'PN',
'Li-a-a-nu[1]PN': 'PN',
'Libbalayu[1]PN': 'PN',
'Libbali-šarrat[1]PN': 'PN',
'Libbali-šarrat[wife-of-Ashurbanipal]RN': 'RN',
'Libbi-ali[Inner-City-(Assur)]GN': 'GN',
'Libbi-ali[Inner-City-(Assur)]QN': 'QN',
'Libbi-ali[Inner-City-(Assur)]SN': 'SN',
'Libbi-ali[Inner-City-(Aššur)]QN': 'QN',
'Libbi-ali[Inner-City-Ashur]SN': 'SN',
'Libbi-ali[Inner-City]SN': 'SN',
'Libe[1]SN': 'SN',
'Libluṭ[1]PN': 'PN',
'Libluṭu[1]PN': 'PN',
'Liburna[(an-esoteric-name-of-Arbela)]GN': 'GN',
'Liburna[(an-esoteric-name-of-Arbela)]SN': 'SN',
'Libušu[1]PN': 'PN',
'Lidbubu-lipušu[1]PN': 'PN',
'Liddibub[1]PN': 'PN',
'Lidir[1]SN': 'SN',
'Lidu[1]GN': 'GN',
'Lihbuqu[1]GN': 'GN',
'Likberu[eponym-of-the-year-898]PN': 'PN',
'Lilbur-munih-libbi-Aššur[1]SN': 'SN',
'Lili[1]PN': 'PN',
'Lillu[1]PN': 'PN',
'Limale[1]SN': 'SN',
'Limitu[1]SN': 'SN',
'Limmer-iššak-Aššur[1]SN': 'SN',
'Limušu[1]PN': 'PN',
'Lina[1]PN': 'PN',
'Lip-x[1]PN': 'PN',
'Liphur-Marduk[1]PN': 'PN',
'Liphur-ilu[1]PN': 'PN',
'Liphur[1]PN': 'PN',
'Lipit-Issar[1]PN': 'PN',
'Lipugu[1]PN': 'PN',
'Lipušu[1]PN': 'PN',
'Lipḫur-ili[1]PN': 'PN',
'Lisi[1]DN': 'DN',
'Lisi[1]PN': 'PN',
'Lisi[Antares]CN': 'CN',
'Lisikutu[(divine-fire)]DN': 'DN',
'Lisikutu[1]DN': 'DN',
'Lit-ili[1]PN': 'PN',
'Lita-Aššur[1]SN': 'SN',
'Litamu[1]GN': 'GN',
'Litar-Issar[1]PN': 'PN',
'Litar-x[1]PN': 'PN',
'Liter-ay-imṭi[1]SN': 'SN',
'Litiru[1]PN': 'PN',
'Lišir-x[1]PN': 'PN',
'Lišpisibe[1]PN': 'PN',
'Liʾtiru[1]PN': 'PN',
'Lu-ahhe[1]PN': 'PN',
'Lu-ahi[1]PN': 'PN',
'Lu-ahuʾa[1]PN': 'PN',
'Lu-aḫḫe[1]PN': 'PN',
'Lu-balaṭ[1]PN': 'PN',
'Lu-balṭat[1]PN': 'PN',
'Lu-gamil[1]PN': 'PN',
'Lu-haʾil[1]PN': 'PN',
'Lu-is-z[1]PN': 'PN',
'Lu-ki-Mama[1]PN': 'PN',
'Lu-maššuʾa[1]PN': 'PN',
'Lu-nadibi[1]PN': 'PN',
'Lu-tene[1]PN': 'PN',
'Lu-terik-šarrussu[1]PN': 'PN',
'Lu-x[1]GN': 'GN',
'Lu-šakin[1]PN': 'PN',
'Lu-šalim[1]PN': 'PN',
'Luba-Našhu[1]PN': 'PN',
'Lubarna[king-of-Patin]RN': 'RN',
'Lubarna[ruler-of-Patinu]RN': 'RN',
'Lubašanni-ilu[1]PN': 'PN',
'Lubbur-pi[1]PN': 'PN',
'Lubda[1]GN': 'GN',
'Lubdu[1]SN': 'SN',
'Lubelim[1]DN': 'DN',
'Lubsia[1]PN': 'PN',
'Lubulliṭ[1]PN': 'PN',
'Luddin-ilu[1]GN': 'GN',
'Luddu[Lydia]GN': 'GN',
'Ludune[1]PN': 'PN',
'Lugal-dingirra[1]DN': 'DN',
'Lugalabdubur[1]DN': 'DN',
'Lugalbanda[1]DN': 'DN',
'Lugaldimerankia[1]DN': 'DN',
'Lugaldimmeranki[1]DN': 'DN',
'Lugaldukuga[1]DN': 'DN',
'Lugaldurmah[1]DN': 'DN',
'Lugaledinna[1]DN': 'DN',
'Lugalira[1]DN': 'DN',
'Lugalirra[1]DN': 'DN',
'Lugalkuršarri[1]PN': 'PN',
'Lugalmarada[1]DN': 'DN',
'Lugalsula[1]DN': 'DN',
'Lugalšuanna[1]DN': 'DN',
'Luguduene[1]ON': 'ON',
'Lugunu[1]GN': 'GN',
'Luhsu[1]SN': 'SN',
'Luhutu[1]GN': 'GN',
'Lulabbir-šarrussu[1]PN': 'PN',
'Lulaku[1]DN': 'DN',
'Luli[king-of-Sidon]RN': 'RN',
'Lulimu[divine-stag]DN': 'DN',
'Lulla-Bel[1]PN': 'PN',
'Lullume[1]GN': 'GN',
'Lullumu[1]GN': 'GN',
'Lullupaya[1]PN': 'PN',
'Lulubani[1]GN': 'GN',
'Luluta[1]SN': 'SN',
'Lumayu[1]PN': 'PN',
'Lumha[1]DN': 'DN',
'Lupasuri[1]PN': 'PN',
'Luppu[1]PN': 'PN',
'Lupsa[1]SN': 'SN',
'Luqadanšu[1]SN': 'SN',
'Luqaše[1]GN': 'GN',
'Luqia[1]SN': 'SN',
'Luqia[1]WN': 'WN',
'Luqia[2]SN': 'SN',
'Luqu[1]PN': 'PN',
'Lurisite[1]GN': 'GN',
'Lusanda[1]SN': 'SN',
'Lusia[1]GN': 'GN',
'Lussumu[1]PN': 'PN',
'Lutibri[father-of-Sarduri_I]PN': 'PN',
'Lutibu[1]SN': 'SN',
'Lutu[1]PN': 'PN',
'Lušanda[1]SN': 'SN',
'Lušia[1]GN': 'GN',
'Luʾamma[1]GN': 'GN',
'Luṣi-ana-nur-Marduk[1]PN': 'PN',
'MIN[(ditto)]J': '<stop>',
'MIN[ditto]J': '<stop>',
'MNYʾ[1]PN': 'PN',
'MU-KUR-x[1]PN': 'PN',
'Ma-x[1]PN': 'PN',
'Ma-x[1]SN': 'SN',
'Ma-x[2]GN': 'GN',
'Mad-akalša[1]SN': 'SN',
'Mada[Media]GN': 'GN',
'Madaktu[1]GN': 'GN',
'Madaktu[1]SN': 'SN',
'Madaku[1]PN': 'PN',
'Madanu[1]DN': 'DN',
'Madara[1]SN': 'SN',
'Madaranzu[1]SN': 'SN',
'Madaya[1]GN': 'GN',
'Madaya[1]PN': 'PN',
'Madaya[Media]GN': 'GN',
'Madayu[1]PN': 'PN',
'Madbarayu[1]PN': 'PN',
'Madiri-x[1]PN': 'PN',
'Madkiru[1]PN': 'PN',
'Maduku[1]PN': 'PN',
'Madunu[1]PN': 'PN',
'Madānu[1]DN': 'DN',
'Magalanu[1]SN': 'SN',
'Maganiṣi[1]GN': 'GN',
'Maganuba[1]GN': 'GN',
'Maganuba[1]SN': 'SN',
'Magarisu[1]SN': 'SN',
'Magašu[1]PN': 'PN',
'Magdali[Migdol]SN': 'SN',
'Magdalu[1]SN': 'SN',
'Magdubu[ruler-of-Madahisa]RN': 'RN',
'Magidu[Megiddo]GN': 'GN',
'Magidu[Megiddo]SN': 'SN',
'Magrisu[1]GN': 'GN',
'Mahalliba[1]SN': 'SN',
'Mahde[1]PN': 'PN',
'Mahisa-x-a[1]PN': 'PN',
'Mahite[1]PN': 'PN',
'Mahiṣu[1]SN': 'SN',
'Mahri-gare-šarri[1]SN': 'SN',
'Mahsi-Yau[1]PN': 'PN',
'Mahumaya[1]PN': 'PN',
'Mahunnia[Mount-Mahunnia]GN': 'GN',
'Makan[Egypt]GN': 'GN',
'Makirtu[Median-ruler-of-Bit-Sagbat]RN': 'RN',
'Makkame[1]PN': 'PN',
'Makurrete[1]GN': 'GN',
'Makurru[Barge]CN': 'CN',
'Mal-x-hanu[1]SN': 'SN',
'Malaha[1]SN': 'SN',
'Malahi[1]GN': 'GN',
'Malahu[1]PN': 'PN',
'Malahu[1]SN': 'SN',
'Malak[1]GN': 'GN',
'Malaku[1]GN': 'GN',
'Malezazi[1]PN': 'PN',
'Malgadi[1]PN': 'PN',
'Malhina[1]SN': 'SN',
'Mali[1]SN': 'SN',
'Maliasu[1]WN': 'WN',
'Maliki[1]SN': 'SN',
'Maliku[(a-netherworld-god)]DN': 'DN',
'Malilati[1]GN': 'GN',
'Malilatu[1]SN': 'SN',
'Malimeni[1]PN': 'PN',
'Malinayasi[1]PN': 'PN',
'Maliyati[1]GN': 'GN',
'Mallanate[1]SN': 'SN',
'Mallau[1]GN': 'GN',
'Maluṭu[1]PN': 'PN',
'Mama-x[1]PN': 'PN',
'Mama-x[1]SN': 'SN',
'Mamaniš[foreign-ruler]RN': 'RN',
'Mami[1]DN': 'DN',
'Mami[1]PN': 'PN',
'Mamitiaršu[1]PN': 'PN',
'Mamitu[Oath]DN': 'DN',
'Mamli[1]SN': 'SN',
'Mamli[foreign-ruler]RN': 'RN',
'Mammetu[1]DN': 'DN',
'Mamu-iqbi[1]PN': 'PN',
'Mamu[1]DN': 'DN',
'Manahhu[1]SN': 'SN',
'Mananu[1]PN': 'PN',
'Mandanu[1]DN': 'DN',
'Mane-x-a[1]PN': 'PN',
'Mangisi[1]SN': 'SN',
'Mangur-x[1]PN': 'PN',
'Manhabbi[1]SN': 'SN',
'Mania[1]PN': 'PN',
'Manini[1]PN': 'PN',
'Maniye[king-of-Ukku]RN': 'RN',
'Maniʾ[1]GN': 'GN',
'Manlaharbanu[1]DN': 'DN',
'Manna[Mannea]GN': 'GN',
'Mannaipite[1]PN': 'PN',
'Mannayu[1]PN': 'PN',
'Mannaš[1]GN': 'GN',
'Manni-ki-Ninua[1]PN': 'PN',
'Manni[1]PN': 'PN',
'Mannu-GAZ-nu[1]PN': 'PN',
'Mannu-dan-ana-ili[1]PN': 'PN',
'Mannu-dan-ana-ili[eponym-of-the-year-865]PN': 'PN',
'Mannu-deʾiq[1]PN': 'PN',
'Mannu-emuqi-la-ili[1]PN': 'PN',
'Mannu-iddin-aḫḫe[1]PN': 'PN',
'Mannu-iqbi[1]PN': 'PN',
'Mannu-iri[1]PN': 'PN',
'Mannu-ka-Dadi[1]PN': 'PN',
'Mannu-ka-Seʾ[1]PN': 'PN',
'Mannu-ka-aḫḫe[1]PN': 'PN',
'Mannu-ka-ili[1]PN': 'PN',
'Mannu-ki-Adad-milki[1]PN': 'PN',
'Mannu-ki-Adad[1]PN': 'PN',
'Mannu-ki-Adad[governor-of-Raqmat-and-eponym-of-the-year-773]PN': 'PN',
'Mannu-ki-Adda[1]PN': 'PN',
'Mannu-ki-Allaya[1]PN': 'PN',
'Mannu-ki-Arabil[1]PN': 'PN',
'Mannu-ki-Arbail[1]PN': 'PN',
'Mannu-ki-Aššur-leʾi[1]PN': 'PN',
'Mannu-ki-Aššur[1]PN': 'PN',
'Mannu-ki-Aššur[governor-of-Guzana-and-eponym-of-the-year-793]PN': 'PN',
'Mannu-ki-Babili[Mannu-ki-Babylon-son-of-Nabu-šallimšunu]PN': 'PN',
'Mannu-ki-Harran[1]PN': 'PN',
'Mannu-ki-Inurta[1]PN': 'PN',
'Mannu-ki-Issar-leʾi[1]PN': 'PN',
'Mannu-ki-Issar[1]PN': 'PN',
'Mannu-ki-Issaran[1]PN': 'PN',
'Mannu-ki-Libbali[1]PN': 'PN',
'Mannu-ki-Marduk[1]PN': 'PN',
'Mannu-ki-Nabu[1]PN': 'PN',
'Mannu-ki-Nergal[1]PN': 'PN',
'Mannu-ki-Ninua[1]PN': 'PN',
'Mannu-ki-Ramman[1]PN': 'PN',
'Mannu-ki-Salmanu[1]PN': 'PN',
'Mannu-ki-Seʾ[1]PN': 'PN',
'Mannu-ki-abi[1]PN': 'PN',
'Mannu-ki-ahhe[1]PN': 'PN',
'Mannu-ki-ahhe[deputy-of-Dunanu]PN': 'PN',
'Mannu-ki-ahi[1]PN': 'PN',
'Mannu-ki-aḫḫe[1]PN': 'PN',
'Mannu-ki-ili[1]PN': 'PN',
'Mannu-ki-mat-Aššur[1]PN': 'PN',
'Mannu-ki-metina[1]PN': 'PN',
'Mannu-ki-našuh[1]PN': 'PN',
'Mannu-ki-niše[1]PN': 'PN',
'Mannu-ki-ummi[1]PN': 'PN',
'Mannu-ki-x[1]PN': 'PN',
'Mannu-ki-šarri[1]PN': 'PN',
'Mannu-ki-šarri[palace-herald-eunuch-of-the-king-and-eponym-of-the-year-665]PN': 'PN',
'Mannu-ki-ṣabi[1]PN': 'PN',
'Mannu-ki-ṣabi[ruler-of-Bit-Abdadani]RN': 'RN',
'Mannu-ki[1]PN': 'PN',
'Mannu-kima-Issar[1]PN': 'PN',
'Mannu-la-amini[1]PN': 'PN',
'Mannu-laddin[1]PN': 'PN',
'Mannu-lemini[1]PN': 'PN',
'Mannu-li-x[1]PN': 'PN',
'Mannu-limmi[1]PN': 'PN',
'Mannu-lisamme[1]PN': 'PN',
'Mannu-lišissu[1]SN': 'SN',
'Mannu-lu-ahuʾa[1]PN': 'PN',
'Mannu-lu-zitti[1]PN': 'PN',
'Mannu-lu-šulmu[1]PN': 'PN',
'Mannu-lušezib[1]GN': 'GN',
'Mannu-x-x[1]PN': 'PN',
'Mannu-x[1]PN': 'PN',
'Mannu-yadiʾ[1]PN': 'PN',
'Mannu-yari[1]PN': 'PN',
'Mannu-šallim[1]PN': 'PN',
'Mannu-šanin-Aššur[1]SN': 'SN',
'Mansaku[king-of-Magalanu]RN': 'RN',
'Manti-me-he[Monthemhet-ruler-of-Thebes]RN': 'RN',
'Manugal[1]DN': 'DN',
'Manungal[1]DN': 'DN',
'Manzarne[1]PN': 'PN',
'Manzat[Rainbow]DN': 'DN',
'Manziniri[1]DN': 'DN',
'Manzu-x[1]PN': 'PN',
'Manṣuate[1]GN': 'GN',
'Manṣuati[1]GN': 'GN',
'Manṣuati[1]SN': 'SN',
'Manṭun[1]SN': 'SN',
'Maqallu[1]SN': 'SN',
'Maqartu[1]PN': 'PN',
'Mar-Aya[1]PN': 'PN',
'Mar-Bel-alsi[1]PN': 'PN',
'Mar-Biti[1]DN': 'DN',
'Mar-Issar[1]PN': 'PN',
'Mar-Yakin[1]PN': 'PN',
'Mar-Zeri[1]PN': 'PN',
'Mar-bani[1]PN': 'PN',
'Mar-biti-ibni[1]PN': 'PN',
'Mar-biti-ša-birit-nari[1]DN': 'DN',
'Mar-biti-ša-pan-biti[1]DN': 'DN',
'Mar-biti[1]DN': 'DN',
'Mar-biʾdi[1]PN': 'PN',
"Mar-kitti['Son-of-Truth']DN": '<stop>',
'Mar-larim[1]PN': 'PN',
'Mar-lihia[1]PN': 'PN',
'Mar-nuri[1]PN': 'PN',
'Mar-samsi[1]PN': 'PN',
'Mar-suri[1]PN': 'PN',
'Mar-x-a[1]SN': 'SN',
'Mar-yababa[1]PN': 'PN',
'Mar-yateʾ[1]PN': 'PN',
'Mar-Šamaš[1]PN': 'PN',
'Mar-šarri-bel-ahhe[1]PN': 'PN',
'Mar-šarri-ilaʾi[1]PN': 'PN',
'Mar-šarri-ken[1]PN': 'PN',
'Mar-ṣilli-x[1]SN': 'SN',
'Marad[1]GN': 'GN',
'Marad[1]SN': 'SN',
'Marat-Biti[1]DN': 'DN',
'Marat-Eridu[1]DN': 'DN',
'Marat-Sin[1]DN': 'DN',
'Marat-biti[1]DN': 'DN',
'Mardani[1]PN': 'PN',
'Mardanu[1]PN': 'PN',
'Mardi[1]PN': 'PN',
'Mardiane[1]GN': 'GN',
'Mardiya[1]PN': 'PN',
'Mardu[1]PN': 'PN',
'Marduk-X-X[1]PN': 'PN',
'Marduk-abu-uṣur[1]PN': 'PN',
'Marduk-abuʾa[1]PN': 'PN',
'Marduk-ahu-eriba[1]PN': 'PN',
'Marduk-ahu-iddina[1]PN': 'PN',
'Marduk-ahu-uṣur[1]PN': 'PN',
'Marduk-ahu-x[1]PN': 'PN',
'Marduk-apla-iddina[Merodach-Baladan]PN': 'PN',
'Marduk-apla-iddina[Merodach-baladan-II-king-of-Babylon]RN': 'RN',
'Marduk-apla-iddina[Merodach-baladan]PN': 'PN',
'Marduk-apla-uṣur[ruler-of-Suhu]RN': 'RN',
'Marduk-aplu-uṣur[1]PN': 'PN',
'Marduk-aḫḫe-epuš[1]PN': 'PN',
'Marduk-balatṣu-iqbi[foreign-ruler]RN': 'RN',
'Marduk-bani-ahhe[1]PN': 'PN',
'Marduk-bani-ahhi[1]PN': 'PN',
'Marduk-bani-zeri[1]PN': 'PN',
'Marduk-bel-usate[brother-of-Marduk-zakir-šumi-king-of-Babylonia]RN': 'RN',
'Marduk-bel-usati[foreign-ruler]RN': 'RN',
'Marduk-belu-uṣur[1]PN': 'PN',
'Marduk-emuranni[1]PN': 'PN',
'Marduk-ereš[1]PN': 'PN',
'Marduk-erib[1]PN': 'PN',
'Marduk-eriba[1]PN': 'PN',
'Marduk-eṭir[1]PN': 'PN',
'Marduk-ibni[1]PN': 'PN',
'Marduk-iddina[1]PN': 'PN',
'Marduk-iqbi[1]PN': 'PN',
'Marduk-išmanni[1]PN': 'PN',
'Marduk-kabti-ahhešu[1]PN': 'PN',
'Marduk-kabti-ilani[1]PN': 'PN',
'Marduk-leʾi[1]PN': 'PN',
'Marduk-mudammiq[ruler-of-Namri]RN': 'RN',
'Marduk-nadin-ahhe[1]PN': 'PN',
'Marduk-nadin-ahhe[king-of-Babylon]RN': 'RN',
'Marduk-nadin-apli[1]PN': 'PN',
'Marduk-nashira[1]PN': 'PN',
'Marduk-naʾdi[1]PN': 'PN',
'Marduk-naṣir[1]PN': 'PN',
'Marduk-pirʾu-kaʾʾin[1]PN': 'PN',
'Marduk-remanni[1]PN': 'PN',
'Marduk-remanni[chief-cup-bearer-and-eponym-of-the-year-779]PN': 'PN',
'Marduk-ter[1]PN': 'PN',
'Marduk-uballiṭ[1]PN': 'PN',
'Marduk-x-ni[1]PN': 'PN',
'Marduk-x[1]PN': 'PN',
'Marduk-zakir-šumi[1]RN': 'RN',
'Marduk-zakir-šumi[king-of-Babylonia]RN': 'RN',
'Marduk-zera-ibni[1]PN': 'PN',
'Marduk-zeru-ibni[1]PN': 'PN',
'Marduk-šadduni[1]PN': 'PN',
'Marduk-šadduni[governor-of-Raqmat-and-eponym-of-the-year-795]PN': 'PN',
'Marduk-šakin-šumi[1]PN': 'PN',
'Marduk-šakin-šumi[apprentice-scribe]PN': 'PN',
'Marduk-šallim-ahhe[1]PN': 'PN',
'Marduk-šallim[1]PN': 'PN',
'Marduk-šallimanni[1]PN': 'PN',
'Marduk-šallimanni[palace-herald-and-eponym-of-the-year-751]PN': 'PN',
'Marduk-šallimšunu[1]PN': 'PN',
'Marduk-šapik-zeri[1]PN': 'PN',
'Marduk-šar-ili[1]PN': 'PN',
'Marduk-šarra-uṣur[governor-of-Aššur-nerari-V]PN': 'PN',
'Marduk-šarrani[1]PN': 'PN',
'Marduk-šarru-ibni[1]PN': 'PN',
'Marduk-šarru-uṣur[1]PN': 'PN',
'Marduk-šarru-uṣur[eunuch-living-in-Elam]PN': 'PN',
'Marduk-šarru-uṣur[governor-of-the-city-Kurbail-and-eponym-of-the-year-784]PN': 'PN',
'Marduk-šarru-x[1]PN': 'PN',
'Marduk-šimanni[1]PN': 'PN',
'Marduk-šimanni[governor-of-Amedi-and-eponym-of-the-year-799]PN': 'PN',
'Marduk-šum-ibni[1]PN': 'PN',
'Marduk-šum-uṣur[1]PN': 'PN',
'Marduk-šuma-ibni[eunuch-of-Urtaku]PN': 'PN',
'Marduk-šuma-iqiš[1]PN': 'PN',
'Marduk-šumu-ibni[1]PN': 'PN',
'Marduk-šumu-iddina[1]PN': 'PN',
'Marduk-šumu-uṣur[1]PN': 'PN',
'Marduk[1]DN': 'DN',
'Marduk[1]PN': 'PN',
'Marduka[1]PN': 'PN',
'Mardukati[1]PN': 'PN',
'Marduku[1]PN': 'PN',
'Mardukya[1]PN': 'PN',
'Marduʾa[1]PN': 'PN',
'Margubi[1]PN': 'PN',
'Marhatianša[1]GN': 'GN',
'Marhuha[1]GN': 'GN',
'Mari-Til-Wari[1]GN': 'GN',
'Mari-Utu[1]DN': 'DN',
'Mari-liʾti[1]PN': 'PN',
'Mari[1]SN': 'SN',
'Mari[foreign-ruler]RN': 'RN',
'Mariametu[1]SN': 'SN',
'Mariddi[1]PN': 'PN',
'Marina[1]SN': 'SN',
'Marira[1]SN': 'SN',
'Mariru[1]SN': 'SN',
'Marisu[1]PN': 'PN',
'Mariʾ[1]PN': 'PN',
'Markuha[1]SN': 'SN',
'Marpada[1]GN': 'GN',
'Marqana[1]SN': 'SN',
'Marqasa[1]GN': 'GN',
'Marqasa[1]SN': 'SN',
'Marqasu[1]GN': 'GN',
'Marqihita[1]PN': 'PN',
'Marratu[1]GN': 'GN',
'Marratu[1]WN': 'WN',
'Marratu[Persian-Gulf]WN': 'WN',
'Marrutu[1]GN': 'GN',
'Marta-rape[1]PN': 'PN',
'Martaʾ[1]PN': 'PN',
'Martena[1]GN': 'GN',
'Marti[1]PN': 'PN',
'Martu[1]DN': 'DN',
'Martuʾ[1]PN': 'PN',
'Marubištu[1]GN': 'GN',
'Marubištu[1]SN': 'SN',
'Marum[1]SN': 'SN',
'Maruru[1]GN': 'GN',
'Marutukku[1]DN': 'DN',
'Marʾat-Adad[1]DN': 'DN',
"Marʾat-nari['daughter-of-the-river-(god)']DN": 'DN',
'Marʾat-šari[(daughter-of-the-wind)]DN': 'DN',
'Marṣiš-adallal[1]PN': 'PN',
'Masama[1]PN': 'PN',
'Masamatanu[1]PN': 'PN',
'Masayyu[1]PN': 'PN',
'Masašuru[1]SN': 'SN',
'Masi[1]PN': 'PN',
'Masiti[1]SN': 'SN',
'Massira[chief-bowman-of-Teumman]PN': 'PN',
'Massutu[1]SN': 'SN',
'Masʾaiu[1]PN': 'PN',
'Mat-Akkadi[Akkad]GN': 'GN',
'Mat-Akkadi[Babylonia]GN': 'GN',
'Mat-Amurri[Westland]GN': 'GN',
'Mat-Aššur[Assyria]GN': 'GN',
'Mat-Aššuraya[Assyrian(s)]GN': 'GN',
'Mat-Hatti[Upper-Syria]GN': 'GN',
'Mat-Masenni[Land-of-the-Treasurer]GN': 'GN',
'Mat-Nagir-ekalli[Land-of-the-Palace-Herald]GN': 'GN',
'Mat-Rab-šaqe[Land-of-the-Chief-Cupbearer]GN': 'GN',
'Mat-Subarti[Subartu]GN': 'GN',
'Mat-Tamti[Sealand]GN': 'GN',
'Mat-rab-šaqe[Land-of-the-Chief-Cupbearer]GN': 'GN',
'Mat-tamti[Sealand]GN': 'GN',
'Mat-Šumeri[Sumer]GN': 'GN',
'Mati-ken[1]PN': 'PN',
'Matiatu[1]GN': 'GN',
'Matiatu[1]SN': 'SN',
'Matietu[1]GN': 'GN',
'Matiʾ-Adda[1]PN': 'PN',
'Matiʾ-Seʾ[1]PN': 'PN',
'Matiʾ-i[1]PN': 'PN',
'Matiʾ-il[1]PN': 'PN',
'Matiʾ-il[king-of-Arpad]PN': 'PN',
'Matiʾ-il[king-of-Arpad]RN': 'RN',
'Matiʾ[1]PN': 'PN',
'Matiʾi[1]PN': 'PN',
'Matnu[1]GN': 'GN',
'Mattan-Baʾal[king-of-Arwad]RN': 'RN',
'Mattan-Biʾil[Mattan-Baʾal-king-of-Arwad]RN': 'RN',
'Mattani[1]SN': 'SN',
'Matuhanzah[1]SN': 'SN',
'Matummal[1]ON': 'ON',
'Maturaba[1]GN': 'GN',
'Maumuša[1]ON': 'ON',
'Mawau[1]PN': 'PN',
'Maza-x-ate[1]SN': 'SN',
'Maza-x[1]PN': 'PN',
'Mazamua[1]GN': 'GN',
'Mazugu[1]PN': 'PN',
'Mazunu[1]PN': 'PN',
'Mašdakku[Median-ruler-of-Amakki]RN': 'RN',
'Mašdakku[Median-ruler-of-Andirpattianu]RN': 'RN',
'Mašdakku[Median-ruler-of-Aratista]RN': 'RN',
'Mašdayukku[Median-ruler-of-Kingaraku]RN': 'RN',
'Maši[1]PN': 'PN',
'Maškarit[1]GN': 'GN',
'Maškitu[1]SN': 'SN',
'Mašmaš[1]DN': 'DN',
'Mašqaru[1]PN': 'PN',
'Mašsag[1]DN': 'DN',
'Maštuk[1]LN': 'LN',
'Maštukku[Median-ruler-of-Aratista]RN': 'RN',
'Mašu[Gemini]CN': 'CN',
'Mašu[Twins-(Gemini)]CN': 'CN',
'Mašuru[1]PN': 'PN',
'Maʾa-il[1]PN': 'PN',
'Maʾab[Moab]GN': 'GN',
'Maʾaraba[1]SN': 'SN',
'Maʾrubbu[1]SN': 'SN',
'Maḫde[1]PN': 'PN',
'Maḫsi-Yau[1]PN': 'PN',
'Maṣula[1]SN': 'SN',
'Maṣṣar-kusse[1]DN': 'DN',
'Me-Turnat[1]SN': 'SN',
'Me-turnat[1]GN': 'GN',
'Me-turnat[1]SN': 'SN',
'Me-x-ʾ[1]PN': 'PN',
'Me-x[1]PN': 'PN',
'Me-x[1]SN': 'SN',
'Me-ṭabute[1]GN': 'GN',
'Mediʾ[1]PN': 'PN',
'Medun[1]GN': 'GN',
'Mehini[1]SN': 'SN',
'Mehizai[1]PN': 'PN',
'Mehranu[1]GN': 'GN',
'Mehru[1]GN': 'GN',
'Mehsa[1]PN': 'PN',
'Meiniṣana[1]SN': 'SN',
'Melarṭua[1]PN': 'PN',
'Melid[1]GN': 'GN',
'Melid[1]SN': 'SN',
'Meliddu[Melid]GN': 'GN',
'Melidi[1]GN': 'GN',
'Melidi[Melid]SN': 'SN',
'Meliu[1]DN': 'DN',
'Meluhha[1]GN': 'GN',
'Meme-Enlil[1]PN': 'PN',
'Mempi[Memphis]SN': 'SN',
'Menaga[1]GN': 'GN',
'Menaheme[1]PN': 'PN',
'Menaheme[Menahem-king-of-Israel]RN': 'RN',
'Menaheme[Menahem-king-of-Samsimurruna]RN': 'RN',
'Menani[1]PN': 'PN',
'Menanu[1]PN': 'PN',
'Menase[1]PN': 'PN',
'Menasse[Manasseh-king-of-Judah]RN': 'RN',
'Meniahur[1]PN': 'PN',
'Mepiʾ[1]PN': 'PN',
'Meqdiara[foreign-ruler]RN': 'RN',
'Mera[1]GN': 'GN',
'Merhisu[1]GN': 'GN',
'Mesimesi[1]PN': 'PN',
'Meslamtaea[1]DN': 'DN',
'Meslamtaʾea[1]DN': 'DN',
'Mesu[1]GN': 'GN',
'Mesu[1]SN': 'SN',
'Meta[Midas]PN': 'PN',
'Metenna[1]PN': 'PN',
'Metenna[king-of-Tyre]RN': 'RN',
'Metqia[1]SN': 'SN',
'Metraku[ruler-of-Uppuria]RN': 'RN',
'Metuga[1]PN': 'PN',
'Metuna[1]SN': 'SN',
'Metunu[1]PN': 'PN',
'Meturna[1]GN': 'GN',
'Meze[1]GN': 'GN',
'Meze[1]SN': 'SN',
'Mešezib-ilu[1]PN': 'PN',
'Meʾisu[1]PN': 'PN',
'Meʾsa[1]PN': 'PN',
'Meʾsaya[1]PN': 'PN',
'Meṣate-ibni[1]PN': 'PN',
'Meṣi[1]GN': 'GN',
'Meṣru[1]GN': 'GN',
'Mi-x-KI-x[1]GN': 'GN',
'Mi[1]PN': 'PN',
'Midiʾ[1]PN': 'PN',
'Miki[ruler-of-Halpi-x-x]RN': 'RN',
'Mila[1]GN': 'GN',
'Milk-Aya[1]PN': 'PN',
'Milki-Il[1]PN': 'PN',
'Milki-Issar[1]PN': 'PN',
'Milki-ašapa[king-of-Byblos]RN': 'RN',
'Milki-idri[1]PN': 'PN',
'Milki-il[1]PN': 'PN',
'Milki-immi[1]PN': 'PN',
'Milki-larim[1]PN': 'PN',
'Milki-nuri[1]PN': 'PN',
'Milki-rame[1]PN': 'PN',
'Milki-ramu[1]PN': 'PN',
'Milki-suri[1]PN': 'PN',
'Milki-uri[1]PN': 'PN',
'Milki-yata[1]PN': 'PN',
'Milki[1]PN': 'PN',
'Milku-il[1]PN': 'PN',
'Milku-uṣur[1]PN': 'PN',
'Milkya[1]PN': 'PN',
'Milqartu[Melqarth]DN': 'DN',
'Milqi[1]PN': 'PN',
'Milqia[1]GN': 'GN',
'Milqia[1]SN': 'SN',
'Milyaba[1]GN': 'GN',
'Mina-amnu[1]DN': 'DN',
'Mina-ikul-beli[1]DN': 'DN',
'Minasse[1]PN': 'PN',
'Minda[1]GN': 'GN',
'Mini-beli[1]PN': 'PN',
'Miniwi[1]PN': 'PN',
'Minu-ahṭi-ana-ili[1]PN': 'PN',
'Minu-ahṭi[1]PN': 'PN',
'Minu-ana-Bel-dan[1]PN': 'PN',
'Minu-epuš-ili[1]PN': 'PN',
'Minu-epuš-ilu[1]PN': 'PN',
'Minu-laqbi[1]PN': 'PN',
'Minuʾ[1]GN': 'GN',
'Minyamen[1]PN': 'PN',
'Minziganu[1]GN': 'GN',
'Miqtu-adur[1]PN': 'PN',
'Miqtu-adur[eponym-of-the-year-880]PN': 'PN',
'Mis-Bel[1]PN': 'PN',
'Misraruani[1]PN': 'PN',
'Missi[1]GN': 'GN',
'Misu[1]PN': 'PN',
'Mita[Midas-king-of-Musku]RN': 'RN',
'Mita[Midas]PN': 'PN',
'Mitaki[ruler-of-Uršanika-and-Kianpal]RN': 'RN',
'Mitari[1]PN': 'PN',
'Mitatti[king-of-Zikirtu]RN': 'RN',
'Mitimu[1]PN': 'PN',
'Mitinti[Mitinti-I-king-of-Ashkelon]RN': 'RN',
'Mitinti[Mitinti-II-king-of-Ashkelon]RN': 'RN',
'Mitinti[king-of-Ashdod]RN': 'RN',
'Mitunu[1]PN': 'PN',
'Mitunu[governor-of-Isana]PN': 'PN',
'Mituru[1]PN': 'PN',
'Mišaru-naṣir[1]PN': 'PN',
"Mišaru['Justice']DN": '<stop>',
'Mišaru[Justice]DN': 'DN',
'Mišita[1]SN': 'SN',
'Mištihu[1]PN': 'PN',
'Miṣiraya[1]LN': 'LN',
'Mu-x-UD-MAN-a[1]PN': 'PN',
'Muaddi[1]PN': 'PN',
'Muati[(a-name-of-Nabu)]DN': 'DN',
'Muballiṭ-Issar[1]PN': 'PN',
'Mubi[1]PN': 'PN',
'Mudabirayu[1]PN': 'PN',
'Mudadda[foreign-ruler]RN': 'RN',
'Mudadi[1]PN': 'PN',
'Mudadu[1]PN': 'PN',
'Mudammiq-Adad[1]LN': 'LN',
'Mudammiq-Adad[1]PN': 'PN',
'Mudammiq-Aššur[1]PN': 'PN',
'Mudammiq-amat-šarri[1]PN': 'PN',
'Muduggasa[1]DN': 'DN',
'Mudurna[Meturna?]GN': 'GN',
'Mugallu[1]PN': 'PN',
'Mugallu[king-of-Tabal]RN': 'RN',
'Mugara[1]PN': 'PN',
'Muhhi-ili-šapkaku[1]PN': 'PN',
'Muhra[1]DN': 'DN',
'Muhur-ilani[1]MN': 'MN',
'Muhuṣe-x[1]SN': 'SN',
'Mukaʾʾin-šarrute-ilu[1]PN': 'PN',
'Mukin-Aia[1]PN': 'PN',
'Mukin-Aya[1]PN': 'PN',
'Mukin-Aššur[1]PN': 'PN',
'Mukin-Salmanu[1]PN': 'PN',
'Mukin-pale-kussišu[1]SN': 'SN',
'Mukin-x[1]PN': 'PN',
'Mukin-zeri[1]PN': 'PN',
'Mukin-zeri[leader-of-Bit-Amukkani]RN': 'RN',
'Mukinnat-Issar[1]PN': 'PN',
'Mulade[1]PN': 'PN',
'Mulahhišu[1]DN': 'DN',
'Mulliltu[1]DN': 'DN',
'Mulliss': '<stop>',
'Mullissu-abu-uṣri[1]PN': 'PN',
'Mullissu-dur-x[1]PN': 'PN',
'Mullissu-duri[1]PN': 'PN',
'Mullissu-duru-uṣri[1]PN': 'PN',
'Mullissu-hammat[1]PN': 'PN',
'Mullissu-haṣinat[1]PN': 'PN',
'Mullissu-iddina[1]PN': 'PN',
'Mullissu-kabtat[1]PN': 'PN',
'Mullissu-metu-balliṭ[1]PN': 'PN',
'Mullissu-tuballiṭ[1]PN': 'PN',
'Mullissu-ummi[1]PN': 'PN',
'Mullissu-ša-sasuti[Mullissu-of-Reading]DN': 'DN',
'Mullissu-šazizinni[1]PN': 'PN',
'Mullissu-ṣalmu[1]DN': 'DN',
'Mullissu[1]DN': 'DN',
'Mullu-abu[1]PN': 'PN',
'Multahhišu[1]DN': 'DN',
'Mulu[1]GN': 'GN',
'Mulugani[1]SN': 'SN',
'Mumar-il[1]PN': 'PN',
'Mummu[1]DN': 'DN',
'Muneppiš-ilu[1]PN': 'PN',
'Munirsurata[foreign-ruler]RN': 'RN',
'Munna[1]GN': 'GN',
'Munnabitu[1]PN': 'PN',
'Munuhi[1]PN': 'PN',
'Munuʾ[1]GN': 'GN',
'Muqalli[1]PN': 'PN',
'Muqallil-kabti[1]PN': 'PN',
'Muqania[1]GN': 'GN',
'Muqquru[1]PN': 'PN',
'Muqurru[foreign-ruler]RN': 'RN',
'Mura[1]PN': 'PN',
'Murabbataš[1]PN': 'PN',
'Muranu[1]PN': 'PN',
'Murasu[1]PN': 'PN',
'Muru[1]DN': 'DN',
'Muru[1]SN': 'SN',
'Murua[1]SN': 'SN',
'Musallamu[1]PN': 'PN',
'Musani[1]PN': 'PN',
'Musepisu[1]PN': 'PN',
'Musina-aplu-iddina[1]GN': 'GN',
'Musina-aplu-iddina[1]PN': 'PN',
'Musku[1]GN': 'GN',
'Musku[Phrygia]GN': 'GN',
'Mussi[son-of-Mugallu]RN': 'RN',
'Musukayu[1]PN': 'PN',
'Musuʾa[1]PN': 'PN',
'Mutakkil-Adad[1]PN': 'PN',
'Mutakkil-Aššur[1]PN': 'PN',
'Mutakkil-Marduk[1]PN': 'PN',
'Mutakkil-Marduk[chief-eunuch-and-eponym-of-the-year-798]PN': 'PN',
'Mutakkil-Nusku[king-of-Assyria]RN': 'RN',
'Mutakkil-Šamaš[1]PN': 'PN',
'Mutallu[Kummuhian-ruler]RN': 'RN',
'Mutallu[ruler-of-Gurgum]RN': 'RN',
'Mutallu[son-of-Tarhu-lara-king-of-Gurgum]RN': 'RN',
'Mutaqqin-Aššur[1]PN': 'PN',
'Mutaqqin-ahhe[1]PN': 'PN',
'Mutaqqin-ilu[1]PN': 'PN',
'Mutarriṣ-Aššur[chief-eunuch-of-Šamši-Adad-V]PN': 'PN',
'Mutega[1]PN': 'PN',
'Mutianni[1]GN': 'GN',
'Mutkinu[1]SN': 'SN',
'Muttabal[1]GN': 'GN',
'Mutu[1]PN': 'PN',
'Mutu[Death]DN': 'DN',
'Muzi[1]PN': 'PN',
'Muzibsa[1]DN': 'DN',
'Mušabšitu[1]DN': 'DN',
'Mušaknišu[1]PN': 'PN',
'Mušakšid-nakiri[1]SN': 'SN',
'Mušallim-Adad[1]PN': 'PN',
'Mušallim-Aššur[1]PN': 'PN',
'Mušallim-Aššur[governor-of-Alihi-and-Dur-Sin-ahhe-eriba-post-canonical-eponym]PN': 'PN',
'Mušallim-Inurta[1]PN': 'PN',
'Mušallim-Inurta[governor-of-Tille-and-eponym-of-the-year-792]PN': 'PN',
'Mušallim-Issar[1]PN': 'PN',
'Mušallim-Marduk[1]PN': 'PN',
'Mušallim-Marduk[ruler-of-Bit-Amukkani]RN': 'RN',
'Mušallim-Našhu[1]PN': 'PN',
'Mušallim-Nergal[1]PN': 'PN',
'Mušallim-ili[1]PN': 'PN',
'Mušallim-ilu[1]PN': 'PN',
'Mušallim-x[1]PN': 'PN',
'Mušallim-Šamaš[1]PN': 'PN',
'Mušda[1]DN': 'DN',
'Mušebši[1]PN': 'PN',
'Mušeix-Issar[1]PN': 'PN',
'Mušeknišu[governor-of-Habruri-and-eponym-of-the-year-813]PN': 'PN',
'Mušezib-Adad[1]PN': 'PN',
'Mušezib-Aššur[1]PN': 'PN',
'Mušezib-Bel[1]PN': 'PN',
'Mušezib-Issar[1]PN': 'PN',
'Mušezib-Marduk[1]PN': 'PN',
'Mušezib-Nabu[1]PN': 'PN',
'Mušezib-Ninurta[1]PN': 'PN',
'Mušezib-ilu[1]PN': 'PN',
'Mušezib-naʾid[1]PN': 'PN',
'Mušezib-Šamaš[1]PN': 'PN',
'Mušezib[1]PN': 'PN',
'Mušezibu[1]PN': 'PN',
'Mušezibu[ruler-of-Lahiru]RN': 'RN',
'Mušeṣi[1]PN': 'PN',
"Mušgallu['Dragon']DN": '<stop>',
'Muši[1]GN': 'GN',
'Mušibaxxx[1]PN': 'PN',
'Muškenu-la-ahi[1]PN': 'PN',
'Mušku[1]GN': 'GN',
'Mušlalu[Step-Gate]ON': 'ON',
'Muštešir-habli[1]DN': 'DN',
'Muʾati[1]DN': 'DN',
'Muḫra[1]DN': 'DN',
'Muṣaṣir[1]GN': 'GN',
'Muṣaṣir[1]SN': 'SN',
'Muṣri[Mount-Muṣri]GN': 'GN',
'Muṣru[1]GN': 'GN',
'Muṣur[Egypt]GN': 'GN',
'Muṣuraya[1]PN': 'PN',
'Muṣuraya[Egyptian]GN': 'GN',
'Muṣurayu[1]PN': 'PN',
'Muṣuri[king-of-Moab]RN': 'RN',
'Muṣuruna[1]DN': 'DN',
'Muṣuruna[1]GN': 'GN',
'NARbitu[1]GN': 'GN',
'Na-x-ku[1]WN': 'WN',
'Na-x-x[1]SN': 'SN',
'Na-x[1]PN': 'PN',
'Naba[1]PN': 'PN',
'Nabale[1]DN': 'DN',
'Nabarbi[(Hurrian-goddess)]DN': 'DN',
'Nabarin-x[1]PN': 'PN',
'Nabayu[1]PN': 'PN',
'Nabe-ramu[1]PN': 'PN',
'Nabe-rumu[1]PN': 'PN',
'Nabihu[1]SN': 'SN',
'Nabirtu[1]DN': 'DN',
'Nabisikki[1]PN': 'PN',
'Nabiya[1]PN': 'PN',
'Nabsa[1]DN': 'DN',
'Nabu-X[1]PN': 'PN',
'Nabu-abu-daʾʾin[1]PN': 'PN',
'Nabu-abu-ibni[1]PN': 'PN',
'Nabu-abu-uṣur[1]PN': 'PN',
'Nabu-ah-ereš[1]PN': 'PN',
'Nabu-ahhe-balliṭ[1]PN': 'PN',
'Nabu-ahhe-bullịṭ[1]PN': 'PN',
'Nabu-ahhe-bulliṭ[1]PN': 'PN',
'Nabu-ahhe-ereš[1]PN': 'PN',
'Nabu-ahhe-eriba[1]PN': 'PN',
'Nabu-ahhe-iddin[1]PN': 'PN',
'Nabu-ahhe-iddina[1]PN': 'PN',
'Nabu-ahhe-iddina[chief-treasurer-and-eponym-of-the-year-675]PN': 'PN',
'Nabu-ahhe-iddina[chief-treasurer-and-eponymn-of-the-year-675]PN': 'PN',
'Nabu-ahhe-lumur[1]PN': 'PN',
'Nabu-ahhe-šallim[1]PN': 'PN',
'Nabu-ahhe-šullim[1]PN': 'PN',
'Nabu-ahhešu[1]PN': 'PN',
'Nabu-ahu-ereš[1]PN': 'PN',
'Nabu-ahu-eriba[1]PN': 'PN',
'Nabu-ahu-iddina[1]PN': 'PN',
'Nabu-ahu-lešir[1]PN': 'PN',
'Nabu-ahu-uṣur[1]PN': 'PN',
'Nabu-ahu-x[1]PN': 'PN',
'Nabu-apil-kumuʾa[1]PN': 'PN',
'Nabu-apla-iddin[1]PN': 'PN',
'Nabu-apla-iddina[1]PN': 'PN',
'Nabu-apla-iddina[king-of-Babylonia]RN': 'RN',
'Nabu-aplu-iddin[1]PN': 'PN',
'Nabu-aplu-iddina[1]PN': 'PN',
'Nabu-aplu-uṣur[1]PN': 'PN',
'Nabu-ayali[1]PN': 'PN',
'Nabu-ašared[1]PN': 'PN',
'Nabu-ašibi[1]PN': 'PN',
'Nabu-aḫu-ereš[1]PN': 'PN',
'Nabu-aḫu-iddin[1]PN': 'PN',
'Nabu-aḫu-uṣur[1]PN': 'PN',
'Nabu-aḫḫe-šallim[1]PN': 'PN',
'Nabu-balassu-iqbi[1]PN': 'PN',
'Nabu-balliṭ[1]PN': 'PN',
'Nabu-balliṭanni[1]PN': 'PN',
'Nabu-balti-ilani[1]PN': 'PN',
'Nabu-balti-niše[1]PN': 'PN',
'Nabu-bani-ahhe[1]PN': 'PN',
'Nabu-bani-apli[1]PN': 'PN',
'Nabu-bani-šarri[1]PN': 'PN',
'Nabu-bani[1]PN': 'PN',
'Nabu-bel-ahhešu[1]PN': 'PN',
'Nabu-bel-ilani[1]PN': 'PN',
'Nabu-bel-ili[1]PN': 'PN',
'Nabu-bel-šumate[1]PN': 'PN',
'Nabu-bel-šumati[1]PN': 'PN',
'Nabu-bel-šumati[delegate-of-Hararatu]PN': 'PN',
'Nabu-bel-šumati[governor-of-the-Sealand-grandson-of-Merodach-baladan]RN': 'RN',
'Nabu-belu-iqbi[1]PN': 'PN',
'Nabu-belu-kaʾin[1]PN': 'PN',
'Nabu-belu-kaʾʾin[1]PN': 'PN',
'Nabu-belu-kaʾʾin[governor-of-Arrapha]PN': 'PN',
'Nabu-belu-ukin[1]PN': 'PN',
'Nabu-belu-uṣur[1]PN': 'PN',
'Nabu-belu-uṣur[governor-of-Dur-Šarrukku]PN': 'PN',
'Nabu-belu-uṣur[governor-of-Dūr-Šarrukên-and-eponym-of-the-year-672]PN': 'PN',
'Nabu-belu-x[1]PN': 'PN',
'Nabu-belšunu[1]PN': 'PN',
'Nabu-bessunu[1]PN': 'PN',
'Nabu-da-x[1]PN': 'PN',
'Nabu-damiq-ilani[1]PN': 'PN',
'Nabu-damiq-ilani[official-stationed-at-Sagbat]PN': 'PN',
'Nabu-damiq[1]PN': 'PN',
'Nabu-damiq[envoy-of-Teumman]PN': 'PN',
'Nabu-damqi-ilani[1]PN': 'PN',
'Nabu-dan[1]PN': 'PN',
'Nabu-dannaka-lamur[1]PN': 'PN',
'Nabu-dayan[1]PN': 'PN',
'Nabu-dayyan[1]PN': 'PN',
'Nabu-daʾʾinanni[1]PN': 'PN',
'Nabu-deni-amur[1]PN': 'PN',
'Nabu-deni-epuš[1]PN': 'PN',
'Nabu-deʾiq[1]PN': 'PN',
'Nabu-dini-amur[1]PN': 'PN',
'Nabu-dur-beli[1]PN': 'PN',
'Nabu-dur-beliya[1]PN': 'PN',
'Nabu-dur-enši[1]PN': 'PN',
'Nabu-dur-maki[1]PN': 'PN',
'Nabu-dur-paniya[1]PN': 'PN',
'Nabu-dur-qalli[1]PN': 'PN',
'Nabu-duri[1]PN': 'PN',
'Nabu-duru-kuṣur[1]PN': 'PN',
'Nabu-duru-uṣ': '<stop>',
'Nabu-duru-uṣur[1]PN': 'PN',
'Nabu-duru-uṣur[governor-of-Tamnunu]PN': 'PN',
'Nabu-edu-eriba[1]PN': 'PN',
'Nabu-emuranni[1]PN': 'PN',
'Nabu-epuš[1]PN': 'PN',
'Nabu-ereš[1]PN': 'PN',
'Nabu-erib[1]PN': 'PN',
'Nabu-eriba[1]PN': 'PN',
'Nabu-eribanni[1]PN': 'PN',
'Nabu-eṭir-napšati[1]PN': 'PN',
'Nabu-eṭir[1]PN': 'PN',
'Nabu-eṭiranni[1]PN': 'PN',
'Nabu-eṭiranni[3]PN': 'PN',
'Nabu-gabbu-ileʾʾi[1]PN': 'PN',
'Nabu-gamil[1]PN': 'PN',
'Nabu-hamatua[1]PN': 'PN',
'Nabu-hamatuʾa[1]PN': 'PN',
'Nabu-hussanni[1]PN': 'PN',
'Nabu-iddin[1]PN': 'PN',
'Nabu-iddina[1]PN': 'PN',
'Nabu-il[1]PN': 'PN',
'Nabu-ilaʾi[1]PN': 'PN',
'Nabu-ili[1]PN': 'PN',
'Nabu-ina-teši-eṭir[1]PN': 'PN',
'Nabu-iptiq[1]PN': 'PN',
'Nabu-ipuš[1]PN': 'PN',
'Nabu-iqbi[1]PN': 'PN',
'Nabu-iqiša[1]PN': 'PN',
'Nabu-isseʾa[1]PN': 'PN',
'Nabu-issia[1]PN': 'PN',
'Nabu-išdeya-kaʾʾin[chief-treasurer-and-eponym-of-the-year-777]PN': 'PN',
'Nabu-išdiya-kaʾʾin[1]PN': 'PN',
'Nabu-išid-ketti[1]PN': 'PN',
'Nabu-išmanni[1]PN': 'PN',
'Nabu-kabti-ahhešu[1]PN': 'PN',
'Nabu-karṣi-ubaš[1]PN': 'PN',
'Nabu-kaša-atkal[1]PN': 'PN',
'Nabu-kašir[1]PN': 'PN',
'Nabu-kaʾʾin-aplu[1]PN': 'PN',
'Nabu-kaʾʾin-šarru[1]PN': 'PN',
'Nabu-kaṣir-šumi[1]PN': 'PN',
'Nabu-kaṣir[1]PN': 'PN',
'Nabu-kenu-balliṭ[1]PN': 'PN',
'Nabu-kenu-dugul[1]PN': 'PN',
'Nabu-kenu-ubbib[1]PN': 'PN',
'Nabu-kenu-uṣur[1]PN': 'PN',
'Nabu-kenu-uṣur[governor-of-Nineveh-and-eponym-of-the-year-761]PN': 'PN',
'Nabu-kenu-uṣur[governor-of-Samaria]PN': 'PN',
'Nabu-kibsi-uṣur[1]PN': 'PN',
'Nabu-killanni[1]PN': 'PN',
'Nabu-kin-x[1]PN': 'PN',
'Nabu-kudurri-uṣur[1]PN': 'PN',
'Nabu-kudurri-uṣur[king-of-Babylon]RN': 'RN',
'Nabu-kumuʾa[1]PN': 'PN',
'Nabu-kuzub-ilani[1]PN': 'PN',
'Nabu-kuṣuranni[1]PN': 'PN',
'Nabu-la-tuššaranni[1]PN': 'PN',
'Nabu-lada[1]PN': 'PN',
'Nabu-ladi[1]PN': 'PN',
'Nabu-ladin[1]PN': 'PN',
'Nabu-lešir[1]PN': 'PN',
'Nabu-leʾani[1]PN': 'PN',
'Nabu-leʾi[1]PN': 'PN',
'Nabu-leʾuti[1]PN': 'PN',
'Nabu-leʾutu[1]PN': 'PN',
'Nabu-malik[1]PN': 'PN',
'Nabu-maqtu-šatbi[1]PN': 'PN',
'Nabu-mar-šarri-uṣur[1]PN': 'PN',
'Nabu-mitu-uballiṭ[1]PN': 'PN',
'Nabu-mudammiq[1]PN': 'PN',
'Nabu-mukin-zeri[1]PN': 'PN',
'Nabu-mušaašir[1]PN': 'PN',
'Nabu-mušabši[1]PN': 'PN',
'Nabu-mušallim[1]PN': 'PN',
'Nabu-mušezib-napšati[1]PN': 'PN',
'Nabu-mušezib[1]PN': 'PN',
'Nabu-mušeṣi[1]PN': 'PN',
'Nabu-nadin-ahhe[1]PN': 'PN',
'Nabu-nadin-ahi[1]PN': 'PN',
'Nabu-nadin-ahi[governor-of-Kar-Shalmaneser]PN': 'PN',
'Nabu-nadin-apli[1]PN': 'PN',
'Nabu-nadin-aḫḫe[1]PN': 'PN',
'Nabu-nadin-zeri[1]PN': 'PN',
'Nabu-nadin-šumi[1]PN': 'PN',
'Nabu-nadin[1]PN': 'PN',
'Nabu-nakil[1]PN': 'PN',
'Nabu-nammir[1]PN': 'PN',
'Nabu-nashir[1]PN': 'PN',
'Nabu-natkil[1]PN': 'PN',
'Nabu-naʾdi[1]PN': 'PN',
'Nabu-naʾid[1]PN': 'PN',
'Nabu-naʾid[son-of-Nabu-šuma-ereš]PN': 'PN',
'Nabu-naṣir[1]PN': 'PN',
'Nabu-naṣir[3]PN': 'PN',
'Nabu-naṣir[scribe]PN': 'PN',
'Nabu-nsdin-ahhe[1]PN': 'PN',
'Nabu-nurka-lamur[1]PN': 'PN',
'Nabu-nuru-nammir[1]PN': 'PN',
'Nabu-pašir[1]PN': 'PN',
'Nabu-pirʾu-lešir[1]PN': 'PN',
'Nabu-pirʾu-lilbur[1]PN': 'PN',
'Nabu-qarrad-ili[1]PN': 'PN',
'Nabu-qate-ṣabat[1]PN': 'PN',
'Nabu-qati-ṣabat[1]PN': 'PN',
'Nabu-qišanni[1]PN': 'PN',
'Nabu-ramat[1]PN': 'PN',
'Nabu-raʾim-ketti[1]PN': 'PN',
'Nabu-raʾim-nišešu[1]PN': 'PN',
'Nabu-rehtu-uṣur[1]PN': 'PN',
'Nabu-remanni[1]PN': 'PN',
'Nabu-reši-išši[1]PN': 'PN',
'Nabu-reši[1]PN': 'PN',
'Nabu-reʾuʾa[1]PN': 'PN',
'Nabu-reṣuwa[1]PN': 'PN',
'Nabu-riba-ahhe[1]PN': 'PN',
'Nabu-rim-ilani[1]PN': 'PN',
'Nabu-sagib[1]PN': 'PN',
'Nabu-sagibi[1]PN': 'PN',
'Nabu-sakip[1]PN': 'PN',
'Nabu-salim[1]PN': 'PN',
'Nabu-salim[son-of-Merodach-baladan]RN': 'RN',
'Nabu-sapuši[1]PN': 'PN',
'Nabu-sasia[1]PN': 'PN',
'Nabu-tabni-uṣur[1]PN': 'PN',
'Nabu-takilka-šatbi[1]PN': 'PN',
'Nabu-taklak[1]PN': 'PN',
'Nabu-tapputi-alik[1]PN': 'PN',
'Nabu-tapputi-alik[chief-eunuch-of-Sin-šarra-iškun]PN': 'PN',
'Nabu-taqqinanni[1]PN': 'PN',
'Nabu-tariṣ[1]PN': 'PN',
'Nabu-tartiba-uṣur[1]PN': 'PN',
'Nabu-tarṣi[1]PN': 'PN',
'Nabu-tešu-balliṭ[1]PN': 'PN',
'Nabu-tukulti[1]PN': 'PN',
'Nabu-turṣanni[1]PN': 'PN',
'Nabu-uballissu[1]PN': 'PN',
'Nabu-uballiṭ[1]PN': 'PN',
'Nabu-udammiq[1]PN': 'PN',
'Nabu-uhašu[1]PN': 'PN',
'Nabu-useppi[1]PN': 'PN',
'Nabu-ussetiq[1]PN': 'PN',
'Nabu-uşallim[1]PN': 'PN',
'Nabu-ušabši[1]PN': 'PN',
'Nabu-ušabši[ruler-of-Bit-Šillani]RN': 'RN',
'Nabu-ušallim[1]PN': 'PN',
'Nabu-ušebši[1]PN': 'PN',
'Nabu-ušezib[1]PN': 'PN',
'Nabu-ušešib[1]PN': 'PN',
'Nabu-uṣalla[1]PN': 'PN',
'Nabu-uṣalla[Puqudian-sheikh]RN': 'RN',
'Nabu-uṣalla[governor-of-Tamnunu]PN': 'PN',
'Nabu-uṣalli[1]PN': 'PN',
'Nabu-uṣalli[Gambulian-city-overseer]PN': 'PN',
'Nabu-x-x[1]PN': 'PN',
'Nabu-x[1]PN': 'PN',
'Nabu-zaqip-enši[1]PN': 'PN',
'Nabu-zaqip-keni[1]PN': 'PN',
'Nabu-zer-X[1]PN': 'PN',
'Nabu-zer-ibni[1]PN': 'PN',
'Nabu-zer-iddin[1]PN': 'PN',
'Nabu-zer-iqiša[1]PN': 'PN',
'Nabu-zer-iškun[1]PN': 'PN',
'Nabu-zer-ketti-lešir[1]PN': 'PN',
'Nabu-zer-kitti-lišer[governor-of-the-Sealand]RN': 'RN',
'Nabu-zer-kitti-lišir[1]PN': 'PN',
'Nabu-zer-lišir[1]PN': 'PN',
'Nabu-zer-ukin[1]PN': 'PN',
'Nabu-zer-ušabši[1]PN': 'PN',
'Nabu-zera-ikṣur[scribe]PN': 'PN',
'Nabu-zera-ukin[1]PN': 'PN',
'Nabu-zeru-ibni[1]PN': 'PN',
'Nabu-zeru-iddina[1]PN': 'PN',
'Nabu-zeru-iqiš[1]PN': 'PN',
'Nabu-zeru-iqiša[1]PN': 'PN',
'Nabu-zeru-lešir[1]PN': 'PN',
'Nabu-zeru-ukin[1]PN': 'PN',
'Nabu-zeru-ušabši[1]PN': 'PN',
'Nabu-zeru-uṣur[1]PN': 'PN',
'Nabu-zeru-x[1]PN': 'PN',
'Nabu-zuqup-kenu[1]PN': 'PN',
'Nabu-šabši[1]PN': 'PN',
'Nabu-šadduni[1]PN': 'PN',
'Nabu-šadduʾa[1]PN': 'PN',
'Nabu-šagim[1]PN': 'PN',
'Nabu-šakin-remi[1]PN': 'PN',
'Nabu-šakin-šulmi[1]PN': 'PN',
'Nabu-šaliṭ[1]PN': 'PN',
'Nabu-šallim-ahhe[1]PN': 'PN',
'Nabu-šallim[1]PN': 'PN',
'Nabu-šallim[leader-of-the-Bit-Dakkuri]RN': 'RN',
'Nabu-šallimanni[1]PN': 'PN',
'Nabu-šallimšinu[1]PN': 'PN',
'Nabu-šallimšunu[1]PN': 'PN',
'Nabu-šallimšunu[chariot-driver-father-of-Mannu-ki-Babylon]PN': 'PN',
'Nabu-šapik-zeri[1]PN': 'PN',
'Nabu-šar-ahhešu[1]PN': 'PN',
'Nabu-šar-ahhešu[governor-of-Samaria]PN': 'PN',
'Nabu-šar-ilani[1]PN': 'PN',
'Nabu-šarhi-ilani[1]PN': 'PN',
'Nabu-šarhu-ubaša[1]PN': 'PN',
'Nabu-šarra-uṣur[eunuch-of-Adad-nerari-III]PN': 'PN',
'Nabu-šarrani[1]PN': 'PN',
'Nabu-šarru-ahhešu[1]PN': 'PN',
'Nabu-šarru-ibni[1]PN': 'PN',
'Nabu-šarru-iddina[1]PN': 'PN',
'Nabu-šarru-ukin[1]PN': 'PN',
'Nabu-šarru-uṣur[1]PN': 'PN',
'Nabu-šarru-uṣur[chief-eunuch-post-canonical-eponym]PN': 'PN',
'Nabu-šarru-uṣur[governor-of-the-city-Talmusu-and-eponym-of-the-year-786]PN': 'PN',
'Nabu-šarḫi-ilani[1]PN': 'PN',
'Nabu-šezib[1]PN': 'PN',
'Nabu-šezibanni[1]PN': 'PN',
'Nabu-šezibanni[Psammetichus-of-Sais-son-of-Necho]RN': 'RN',
'Nabu-šimanni[1]PN': 'PN',
'Nabu-šulmu-amur[1]PN': 'PN',
'Nabu-šulmu-kaʾʾin[1]PN': 'PN',
'Nabu-šulmu-qabi[1]PN': 'PN',
'Nabu-šum-ereš[1]PN': 'PN',
'Nabu-šum-ibni[1]PN': 'PN',
'Nabu-šum-iškun[1]PN': 'PN',
'Nabu-šum-lišir[1]PN': 'PN',
'Nabu-šum-ušarši[1]PN': 'PN',
'Nabu-šum-uṣur[1]PN': 'PN',
'Nabu-šuma-ereš[šandabakku-of-Nippur]PN': 'PN',
'Nabu-šuma-iddin[lamentation-priest-of-Sin-son-of-Iddin-Papsukkal]PN': 'PN',
'Nabu-šuma-iškun[son-of-Merodach-baladan-II]RN': 'RN',
'Nabu-šumu-ereš[1]PN': 'PN',
'Nabu-šumu-ibni[1]PN': 'PN',
'Nabu-šumu-iddin[1]PN': 'PN',
'Nabu-šumu-iddina[1]PN': 'PN',
'Nabu-šumu-imbi[1]PN': 'PN',
'Nabu-šumu-iqiša[1]PN': 'PN',
'Nabu-šumu-iškun[1]PN': 'PN',
'Nabu-šumu-kaʾʾin[1]PN': 'PN',
'Nabu-šumu-lešir[1]PN': 'PN',
'Nabu-šumu-lišir[1]PN': 'PN',
'Nabu-šumu-rabbi[1]PN': 'PN',
'Nabu-šumu-ukinanni[1]PN': 'PN',
'Nabu-šumu-uṣur[1]PN': 'PN',
'Nabu-šumu-x[1]PN': 'PN',
'Nabu[1]DN': 'DN',
'Nabua[1]PN': 'PN',
'Nabulu[1]SN': 'SN',
'Nabunnaya[1]LN': 'LN',
'Nabur[1]GN': 'GN',
'Nabuti[1]PN': 'PN',
'Nabutu[1]PN': 'PN',
'Nabuza[1]PN': 'PN',
'Nabuʾa[1]PN': 'PN',
'Nabu’a[1]PN': 'PN',
'Nabû-iddina[1]PN': 'PN',
'Nabû-kudurri-uṣur[1]PN': 'PN',
'Nabû-leʾi[governor-of-Arbela]PN': 'PN',
'Nabû-mar-šarri-uṣur[1]PN': 'PN',
'Nabû-xxx[1]PN': 'PN',
'Nabû[1]DN': 'DN',
'Nadbanu[1]PN': 'PN',
'Nadbi-Yau[1]PN': 'PN',
'Nadin-Aia[1]PN': 'PN',
'Nadin-Aya[1]PN': 'PN',
'Nadin-Aššur[1]PN': 'PN',
'Nadin-Mullissu[1]PN': 'PN',
'Nadin-apli[1]PN': 'PN',
'Nadin[1]PN': 'PN',
'Nadinu[1]PN': 'PN',
'Nadinu[ruler-of-Larak]RN': 'RN',
'Nadnaya[1]PN': 'PN',
'Nadullu[Boötes]CN': 'CN',
'Nagaha-Dadi[1]PN': 'PN',
'Nagaha[1]PN': 'PN',
'Nagahanu[1]PN': 'PN',
'Nagiatu[1]SN': 'SN',
'Nagite-raqqi[1]SN': 'SN',
'Nagitu-diʾbina[1]SN': 'SN',
'Nagitu[1]SN': 'SN',
'Nagitu[2]SN': 'SN',
'Nahal-...[1]GN': 'GN',
'Nahal-x[1]SN': 'SN',
'Nahal-ṣarbite[1]SN': 'SN',
'Nahal[1]GN': 'GN',
'Naharau[1]PN': 'PN',
'Nahaš-padi[1]PN': 'PN',
'Nahinaši[1]PN': 'PN',
'Nahiranu[1]PN': 'PN',
'Nahiri[1]PN': 'PN',
'Nahiši[1]PN': 'PN',
'Nahke[ruler-of-Heracleopolis]PN': 'PN',
'Nahlasi[1]SN': 'SN',
'Nahti-ḫuru-ansini[ruler-of-Pišapdiʾa]RN': 'RN',
'Nahur[1]SN': 'SN',
'Nahuš-suri[1]PN': 'PN',
'Nahšimarti[1]GN': 'GN',
'Nairi[(a-land)]GN': 'GN',
'Nairi[1]GN': 'GN',
'Nairi[land-Urartu-or-Urartian-Bia-lands]GN': 'GN',
'Nal[Mount-Nal]GN': 'GN',
'Nalhiti[1]GN': 'GN',
'Nalu[1]PN': 'PN',
'Namari-Dadi[1]PN': 'PN',
'Namdanu[1]GN': 'GN',
'Namirtu[1]PN': 'PN',
'Nammu[1]DN': 'DN',
'Nampagate[1]SN': 'SN',
'Nampigu[1]GN': 'GN',
'Namraṣit[1]DN': 'DN',
'Namri[1]GN': 'GN',
'Namri[1]SN': 'SN',
'Namritu[1]WN': 'WN',
'Namru[1]GN': 'GN',
'Namtar[1]DN': 'DN',
'Namtartu[1]DN': 'DN',
'Namu[1]PN': 'PN',
'Namzitarra[(a-literary-figure)]PN': 'PN',
'Nana-x[1]PN': 'PN',
'Nana[1]DN': 'DN',
'Nanaya-beʾ[1]PN': 'PN',
'Nanaya-ereš[1]PN': 'PN',
'Nanaya-ili[1]PN': 'PN',
'Nanaya-ipuš[1]PN': 'PN',
'Nanaya-lurši[1]PN': 'PN',
'Nanaya-remat[1]PN': 'PN',
'Nanaya-uballiṭ[1]PN': 'PN',
'Nanaya-uṣalli[1]PN': 'PN',
'Nanaya-x[1]PN': 'PN',
'Nanaya-šarrat[1]PN': 'PN',
'Nanaya[1]DN': 'DN',
'Nanaya[1]PN': 'PN',
'Nani[1]PN': 'PN',
'Nania[1]PN': 'PN',
'Naniyi[1]PN': 'PN',
'Nanna[(a-name-of-the-moon-god)]DN': 'DN',
'Nanna[1]DN': 'DN',
'Nanna[1]PN': 'PN',
'Nannaru[1]DN': 'DN',
'Nannaya[1]PN': 'PN',
'Nanu[1]PN': 'PN',
'Nanuhiaš[1]PN': 'PN',
'Nanzu[1]SN': 'SN',
'Nanî[1]PN': 'PN',
'Nanše[1]DN': 'DN',
'Napi[1]PN': 'PN',
'Napihu[1]GN': 'GN',
'Napissu[1]GN': 'GN',
'Nappahu[1]LN': 'LN',
'Nappi[1]SN': 'SN',
'Nappigi[1]GN': 'GN',
'Nappigi[1]SN': 'SN',
'Nappigu[1]SN': 'SN',
'Napriš[1]DN': 'DN',
'Napruš[1]DN': 'DN',
'Napruša[1]DN': 'DN',
'Naprušu[1]DN': 'DN',
'Napusi[1]PN': 'PN',
'Naqabayu[1]PN': 'PN',
'Naqe[1]PN': 'PN',
'Naqiʾa[1]RN': 'RN',
'Naqiʾa[wife-and-queen-of-Sennacherib-mother-of-Esarhaddon]RN': 'RN',
'Naqqia[1]PN': 'PN',
'Nar-Sin-ahhe-eriba[Nar-Sennacherib]WN': 'WN',
'Narage[1]PN': 'PN',
'Naram-Sin[1]PN': 'PN',
'Naram-Sin[vice-regent-of-Aššur]RN': 'RN',
'Naranu[1]PN': 'PN',
'Nargi[1]PN': 'PN',
"Narkabtu['Chariot'-(the-constellation-Auriga)]CN": '<stop>',
'Narkabtu[Chariot]CN': 'CN',
'Narmenaya[1]PN': 'PN',
'Nartu[1]GN': 'GN',
'Nartu[Lower-Nārtu]GN': 'GN',
'Nartu[Upper-Nārtu]GN': 'GN',
'Naru[1]DN': 'DN',
'Narudu[(a-name-of-the-Pleiades)]CN': 'CN',
'Narudu[1]DN': 'DN',
'Nasaria[1]PN': 'PN',
'Nashir-Bel[1]PN': 'PN',
'Nashir-ili[1]PN': 'PN',
'Nashir-ilu[1]PN': 'PN',
'Nashira-Nergal[1]PN': 'PN',
'Nashira[1]PN': 'PN',
'Nashur-Bel[governor-of-Sinabu]PN': 'PN',
'Nasiʾ-bar[1]PN': 'PN',
'Nasiʾ-il[1]PN': 'PN',
'Nasqat[1]PN': 'PN',
'Nasra[1]PN': 'PN',
'Natan[1]PN': 'PN',
'Natannu[1]PN': 'PN',
'Natanu[1]PN': 'PN',
'Natbu[1]GN': 'GN',
'Nathu[Natho]SN': 'SN',
'Natini[1]PN': 'PN',
'Natinu[1]PN': 'PN',
'Natnu[1]PN': 'PN',
'Natnu[Aramean-chieftain-of-Yadburu]RN': 'RN',
'Natnu[king-of-the-Nabayateans]RN': 'RN',
'Natunu[1]PN': 'PN',
'Nazi-Maruttaš[king-of-Babylon]RN': 'RN',
'Nazi-Muruttaš[father-of-Ubrutu]PN': 'PN',
'Nazi[1]PN': 'PN',
'Nazia[1]PN': 'PN',
'Nazibiri[1]PN': 'PN',
'Naziniri[1]SN': 'SN',
'Naziraʾ[1]PN': 'PN',
'Našmedi[1]GN': 'GN',
'Našqat[1]PN': 'PN',
'Našuh-aplu-ušur[1]PN': 'PN',
'Našuh-ayali[1]PN': 'PN',
'Našuh-dala[1]PN': 'PN',
'Našuh-dilini[1]PN': 'PN',
'Našuh-dimri[1]PN': 'PN',
'Našuh-gabri[1]PN': 'PN',
'Našuh-iddina[1]PN': 'PN',
'Našuh-idri[1]PN': 'PN',
'Našuh-lawani[1]PN': 'PN',
'Našuh-manani[1]PN': 'PN',
'Našuh-maʾadi[1]PN': 'PN',
'Našuh-qatar[1]PN': 'PN',
'Našuh-qati-ṣabat[1]PN': 'PN',
'Našuh-sagab[1]PN': 'PN',
'Našuh-samaʾani[1]PN': 'PN',
'Našuh-sirini[1]PN': 'PN',
'Našuh-suri[1]PN': 'PN',
'Našuhu-madi[1]PN': 'PN',
'Naʾdi-Adad[1]PN': 'PN',
'Naʾdi-Aššur[1]PN': 'PN',
'Naʾdi-Inurta[1]PN': 'PN',
'Naʾdi-Issar[1]PN': 'PN',
'Naʾdi-Marduk[1]PN': 'PN',
'Naʾdi-ilu[1]PN': 'PN',
'Naʾdi[1]PN': 'PN',
'Naʾid-Aššur[1]PN': 'PN',
'Naʾid-Ešeriga[1]PN': 'PN',
'Naʾid-Issar[1]PN': 'PN',
'Naʾid-Marduk[1]PN': 'PN',
'Naʾid-Marduk[governor-of-the-Sealand]PN': 'PN',
'Naʾid-belani[1]PN': 'PN',
'Naʾid-ilu[1]PN': 'PN',
'Naʾid-ilu[eponym-of-the-year-885]PN': 'PN',
'Naʾid-x[1]PN': 'PN',
'Naʾid-Šihu[1]PN': 'PN',
'Naʾim[1]PN': 'PN',
'Naʾiri[1]GN': 'GN',
'Naʾiri[Nairi]GN': 'GN',
'Naʾiru[1]GN': 'GN',
'Naʾnu[1]PN': 'PN',
'Naʾparu[1]DN': 'DN',
'Naḫiru[1]PN': 'PN',
'Naṣi[1]PN': 'PN',
'Naṣib-il[1]PN': 'PN',
'Naṣibi[1]PN': 'PN',
'Naṣibina[1]GN': 'GN',
'Naṣibina[1]SN': 'SN',
'Naṣipanu[1]GN': 'GN',
'Naṣipinu[1]SN': 'SN',
'Naṣir-Adad[1]PN': 'PN',
'Naṣir-Nergal[1]PN': 'PN',
'Naṣir-Salmanu[1]PN': 'PN',
'Naṣir-edi[1]PN': 'PN',
'Naṣir-x[1]PN': 'PN',
'Naṣir[1]PN': 'PN',
'Naṣiru[1]PN': 'PN',
'Naṣraya[1]PN': 'PN',
'Naṭiti[1]WN': 'WN',
'Naṭitu[1]SN': 'SN',
'Naṭiʾ[1]SN': 'SN',
'Neberu[(a-name-of-Jupiter)]CN': 'CN',
'Neberu[(a-name-of-Jupiter)]DN': 'DN',
'Neberu[Ferry]CN': 'CN',
'Neberu[Jupiter]CN': 'CN',
'Nebuchadnezzar[1]RN': 'RN',
'Nedu[1]DN': 'DN',
'Nemed-Illil[1]DN': 'DN',
'Nemed-Ištar[1]GN': 'GN',
'Nemed-Ištar[1]SN': 'SN',
'Nemed-Laguda[1]GN': 'GN',
'Nemed-Laguda[1]SN': 'SN',
'Nemed-Lagudu[1]DN': 'DN',
'Nemed-Sin[1]SN': 'SN',
'Nemed-Tukulti-Ninurta[1]SN': 'SN',
'Nemet-Enlil[1]ON': 'ON',
"Nemetti-Enlil['Bulwark-of-Enlil']ON": '<stop>',
'Nemetti-Enlil[1]ON': 'ON',
'Nemetti-šarri[1]GN': 'GN',
'Nemetti-šarri[1]SN': 'SN',
'Nemudu[(sacred)-couch]DN': 'DN',
'Nene[1]PN': 'PN',
'Nenea[1]PN': 'PN',
'Ner-e-tagmil[1]DN': 'DN',
'Nerab[1]GN': 'GN',
'Nergal-Ilaʾi[1]PN': 'PN',
'Nergal-abu-uṣur[1]PN': 'PN',
'Nergal-ahu-iddina[1]PN': 'PN',
'Nergal-ahu-uṣur[1]PN': 'PN',
'Nergal-alik-pani[1]PN': 'PN',
'Nergal-alik-pani[eponym-of-the-year-848]PN': 'PN',
'Nergal-apil-kumuʾa[1]PN': 'PN',
'Nergal-apil-kumuʾa[palace-manager-city-overseer-of-Kalhu-governor-of-Irmeriti(?)-and-eponym-of-the-year-873]PN': 'PN',
'Nergal-atkal[1]PN': 'PN',
'Nergal-ašared[1]PN': 'PN',
'Nergal-balliṭ[1]PN': 'PN',
'Nergal-belu-udaʾʾan[1]PN': 'PN',
'Nergal-belu-uṣur[1]PN': 'PN',
'Nergal-dan[1]PN': 'PN',
'Nergal-duri[1]PN': 'PN',
'Nergal-epuš[1]PN': 'PN',
'Nergal-ereš[1]PN': 'PN',
'Nergal-eṭir[1]PN': 'PN',
'Nergal-ibni[1]PN': 'PN',
'Nergal-iddin[1]PN': 'PN',
'Nergal-iddina[1]PN': 'PN',
'Nergal-ilaya[1]PN': 'PN',
'Nergal-ilaya[feld-marshal-and-eponym-of-the-year-808]PN': 'PN',
'Nergal-ilaʾi[1]PN': 'PN',
'Nergal-ilaʾi[commander-in-chief-and-eponym-of-the-year-808]PN': 'PN',
'Nergal-ilaʾi[eponym-of-the-year-817]PN': 'PN',
'Nergal-ilaʾi[eponym-of-the-year-861]PN': 'PN',
'Nergal-ilaʾi[feld-marshal-and-eponym-of-the-year-808]PN': 'PN',
'Nergal-ilaʾi[governor-of-the-city-Isana-and-eponym-of-the-year-830]PN': 'PN',
'Nergal-ilu[1]PN': 'PN',
'Nergal-kabti-x[1]PN': 'PN',
'Nergal-kenu-uṣur[1]PN': 'PN',
'Nergal-kuzub-ilani[1]PN': 'PN',
'Nergal-lamur[1]PN': 'PN',
'Nergal-leʾi[1]PN': 'PN',
'Nergal-mudammiq[1]PN': 'PN',
'Nergal-mudammiq[governor-of-Nineveh-and-eponym-of-the-year-834-824-and-821]PN': 'PN',
'Nergal-mudammiq[governor-of-Nineveh-and-eponym-of-the-year-834]PN': 'PN',
'Nergal-mušallim[1]PN': 'PN',
'Nergal-mušezib[1]PN': 'PN',
'Nergal-nadin-ahi[1]PN': 'PN',
'Nergal-nadin-apli[1]PN': 'PN',
'Nergal-naʾdi[1]PN': 'PN',
'Nergal-naʾid[1]PN': 'PN',
'Nergal-naṣir[1]PN': 'PN',
'Nergal-naṣir[Sutean-leader]PN': 'PN',
'Nergal-remanni[1]PN': 'PN',
'Nergal-suru[1]PN': 'PN',
'Nergal-uballissu[1]PN': 'PN',
'Nergal-uballit[1]PN': 'PN',
'Nergal-uballiṭ[1]PN': 'PN',
'Nergal-uballiṭ[eponym-of-the-year-785?]PN': 'PN',
'Nergal-upniʾa[1]PN': 'PN',
'Nergal-ušallim[1]PN': 'PN',
'Nergal-x[1]PN': 'PN',
'Nergal-zeru-ibni[1]PN': 'PN',
'Nergal-šallim[1]PN': 'PN',
'Nergal-šallimanni[1]PN': 'PN',
'Nergal-šarrani[1]PN': 'PN',
'Nergal-šarru-ahhešu[1]PN': 'PN',
'Nergal-šarru-uṣur[1]PN': 'PN',
'Nergal-šarru-uṣur[eponym-of-the-year-784?]PN': 'PN',
'Nergal-šezibanni[1]PN': 'PN',
'Nergal-šumu-ibni[1]PN': 'PN',
'Nergal-šumu-iddina[1]PN': 'PN',
'Nergal-šumu-lešir[1]PN': 'PN',
'Nergal-šumu-uṣur[1]PN': 'PN',
'Nergal-šumu-x[1]PN': 'PN',
'Nergal[(statue-of-god)-Nergal]N': 'DN',
'Nergal[1]DN': 'DN',
'Neri-Yau[1]PN': 'PN',
'Neš-ili-mati[(gatekeeper-of-Ešarra)]DN': 'DN',
"Nešu['Lion']DN": '<stop>',
'Nešu[1]PN': 'PN',
'Nešu[Elamite-commander]PN': 'PN',
'Nešu[Leo]CN': 'CN',
'Nešu[Lion]CN': 'CN',
'Ni-x[1]PN': 'PN',
'Nibe[1]PN': 'PN',
'Nibe[king-of-Ellipi]RN': 'RN',
'Nibru[1]SN': 'SN',
'Nidintu[1]PN': 'PN',
'Niharu[king-of-Gaʾuani]RN': 'RN',
'Niherau[Inaros-ruler-of-Athribis]RN': 'RN',
'Nihrammu[1]PN': 'PN',
'Nihsa[1]PN': 'PN',
'Nihti-Eša-rau[1]PN': 'PN',
'Nihut[1]GN': 'GN',
'Nikdema[foreign-ruler]RN': 'RN',
'Nikdeme[foreign-ruler]RN': 'RN',
'Nikdera[foreign-ruler]RN': 'RN',
'Nikdera[ruler-of-Idu]RN': 'RN',
'Nikippa[Mount-Nikippa]GN': 'GN',
'Nikisi[1]GN': 'GN',
'Nikkal-gimri[1]PN': 'PN',
'Nikkal-hammat[1]PN': 'PN',
'Nikkal-iddin[1]PN': 'PN',
'Nikkal-iddina[1]PN': 'PN',
'Nikkal-suri[1]PN': 'PN',
'Nikkal-šarrat[1]PN': 'PN',
'Nikkal-šumu-iddina[1]PN': 'PN',
'Nikkal[1]DN': 'DN',
'Nikku[Necho-I]RN': 'RN',
'Nikku[Necho-pharaoh-of-Egypt]RN': 'RN',
'Nikkur[1]GN': 'GN',
'Nikkur[1]SN': 'SN',
'Niksamma[1]GN': 'GN',
'Nikua[1]GN': 'GN',
'Nimarkaya[1]PN': 'PN',
'Nimmurau[1]PN': 'PN',
"Nimru['Panther']CN": '<stop>',
'Nimru[Panther-(Cygnus)]CN': 'CN',
'Ninagal[1]DN': 'DN',
'Ninazu[1]DN': 'DN',
'Ninbaragesi[1]DN': 'DN',
'Nindagud[1]DN': 'DN',
'Nineana[1]DN': 'DN',
'Ninegal[1]DN': 'DN',
'Ningal-iddin[governor-of-Ur]PN': 'PN',
'Ningal[1]DN': 'DN',
'Ningirima[1]DN': 'DN',
'Ningirsu[1]DN': 'DN',
'Ningišzida-bel-mati[1]PN': 'PN',
'Ningišzida-iqbi[1]PN': 'PN',
'Ningišzida[1]DN': 'DN',
'Nini[1]PN': 'PN',
'Niniaya[1]PN': 'PN',
'Ninildu[1]DN': 'DN',
'Ninimma[1]DN': 'DN',
'Ninisina[1]DN': 'DN',
'Ninittu[1]DN': 'DN',
'Ninkarrak[1]DN': 'DN',
'Ninkasi[1]CN': 'CN',
'Ninkilim[1]DN': 'DN',
'Ninkura[1]DN': 'DN',
'Ninlil[1]DN': 'DN',
'Ninmah[(a-constellation)]CN': 'CN',
'Ninmah[1]DN': 'DN',
'Ninmena[1]DN': 'DN',
'Ninmenanna[1]DN': 'DN',
'Ninmenanna[Lady-of-the-Crown-of-Heaven]DN': 'DN',
'Ninnazua[1]SN': 'SN',
'Ninni[foreign-ruler]RN': 'RN',
'Ninnisig[1]DN': 'DN',
'Ninnu[ruler-of-Aridu]RN': 'RN',
'Ninsaggirgi[1]DN': 'DN',
'Ninua[1]GN': 'GN',
'Ninua[Nineveh]GN': 'GN',
'Ninua[Nineveh]SN': 'SN',
'Ninuayu[1]PN': 'PN',
'Ninuayu[eponym-of-the-year-899]PN': 'PN',
'Ninuayyu[1]PN': 'PN',
'Ninuiaše[1]PN': 'PN',
'Ninurta-ahu-iddina[1]PN': 'PN',
'Ninurta-eriš[1]PN': 'PN',
'Ninurta-ilaya[provincial-governor]PN': 'PN',
'Ninurta-šum-iddin[1]PN': 'PN',
'Ninurta[1]DN': 'DN',
'Ninuʾitu[1]PN': 'PN',
'Ninza-x[1]PN': 'PN',
'Ninzadim[1]DN': 'DN',
'Ninšiku[1]DN': 'DN',
'Niphu-ṣalmu[1]DN': 'DN',
'Nippur[1]GN': 'GN',
'Nippur[1]SN': 'SN',
'Nipur[1]GN': 'GN',
'Niqi-Tubliš[1]GN': 'GN',
'Niqqu[1]SN': 'SN',
'Nirabu[1]SN': 'SN',
'Nirah[1]DN': 'DN',
'Nirah[Snake]CN': 'CN',
'Niramayu[1]GN': 'GN',
'Nirbu[1]GN': 'GN',
'Nirdun[1]GN': 'GN',
'Niri-Yau[1]PN': 'PN',
'Niridu[1]DN': 'DN',
"Niru-raksu['Tied-Yoke'-(a-star)]CN": '<stop>',
"Niru['Yoke-star']CN": '<stop>',
"Niru['yoke-star']CN": '<stop>',
'Niru[Yoke]CN': 'CN',
'Nirutakta[1]SN': 'SN',
'Nisaba[1]DN': 'DN',
'Nisaba[grain-(goddess)]N': 'DN',
'Nisaba[grain-goddess]DN': 'DN',
'Nisalhuna[1]SN': 'SN',
'Nisannu[1]MN': 'MN',
'Nisannu[Nisan]MN': 'MN',
'Nishur-ili[1]PN': 'PN',
'Nisiane[1]PN': 'PN',
'Nispi[1]GN': 'GN',
'Nissaba[1]DN': 'DN',
'Nissaba[grain-(goddess)]N': 'DN',
'Nitayahati[1]PN': 'PN',
'Niuari[1]PN': 'PN',
'Niya[1]PN': 'PN',
'Niš-igigani[1]DN': 'DN',
'Ništun[1]SN': 'SN',
'Niššaya[1]GN': 'GN',
'Niššiku[1]DN': 'DN',
'Niʾ[Thebes]SN': 'SN',
'Niʾimete[1]PN': 'PN',
'Niʾu[1]GN': 'GN',
'Niṣir[1]GN': 'GN',
'Nu-x[1]PN': 'PN',
'Nubalu[1]DN': 'DN',
'Nudimmud-bani[1]PN': 'PN',
'Nudimmud[(a-name-of-Ea)]DN': 'DN',
'Nudimmud[1]DN': 'DN',
'Nugul[1]GN': 'GN',
'Nuguʾ[1]GN': 'GN',
'Nuhanu[1]SN': 'SN',
'Nuhasi[1]PN': 'PN',
'Nuhaya[1]DN': 'DN',
'Nuhub[1]GN': 'GN',
'Nuhuru[1]PN': 'PN',
'Nuhuru[king-of-the-Nabayateans]RN': 'RN',
'Nuhšaia[1]PN': 'PN',
'Nuhšanitu[1]SN': 'SN',
'Nuhšaya[1]PN': 'PN',
'Nulia[1]SN': 'SN',
'Numa-x[1]PN': 'PN',
'Nummuriya[1]PN': 'PN',
"Nun-šame['Fish-of-the-sky'-(Piscis-Austrinus)]CN": '<stop>',
'Nunak[1]GN': 'GN',
'Nunamnir[1]DN': 'DN',
'Nuniba[1]GN': 'GN',
'Nunnamnir[1]DN': 'DN',
"Nunu['Fish-star'-(Piscis-Austrinus)]CN": '<stop>',
'Nunu[Fish]CN': 'CN',
'Nunua[1]PN': 'PN',
'Nunurra[1]DN': 'DN',
'Nupari[1]PN': 'PN',
'Nuqabu[1]SN': 'SN',
'Nuqu-x[1]PN': 'PN',
'Nuqudina[1]SN': 'SN',
'Nur-Adad[1]PN': 'PN',
'Nur-Adad[foreign-ruler]RN': 'RN',
'Nur-Issar[1]PN': 'PN',
'Nur-Salmanu[1]PN': 'PN',
'Nur-Seʾ[1]PN': 'PN',
'Nur-Sin[1]LN': 'LN',
'Nur-Sin[1]PN': 'PN',
'Nur-abinu[1]SN': 'SN',
'Nur-deʾiq[1]PN': 'PN',
'Nur-ilani[1]PN': 'PN',
'Nur-ilaʾi[1]PN': 'PN',
'Nur-ili[1]PN': 'PN',
'Nur-yapa[1]PN': 'PN',
'Nur-Šamaš[1]PN': 'PN',
'Nur[1]DN': 'DN',
'Nurah[1]PN': 'PN',
'Nuranu[1]PN': 'PN',
'Nuraya[1]PN': 'PN',
'Nurea[1]PN': 'PN',
'Nuri-Issar[1]PN': 'PN',
'Nuri[1]PN': 'PN',
'Nuria[1]SN': 'SN',
'Nuriya[1]PN': 'PN',
'Nuru-ṣalmu[1]DN': 'DN',
'Nuru[(deified)-light]DN': 'DN',
'Nuru[1]DN': 'DN',
'Nurzanu[1]PN': 'PN',
'Nuska[1]DN': 'DN',
'Nusku-ahu-uṣur[1]PN': 'PN',
'Nusku-ayali[1]PN': 'PN',
'Nusku-iddina[1]PN': 'PN',
'Nusku-ilaya[1]PN': 'PN',
'Nusku-ilaʾi[1]PN': 'PN',
'Nusku-kenu-ušallim[1]PN': 'PN',
'Nusku-reʾanu[1]PN': 'PN',
'Nusku-x-x[1]PN': 'PN',
'Nusku-šarru-iddina[1]PN': 'PN',
'Nusku-šarru-uṣur[1]PN': 'PN',
'Nusku-šezibanni[1]PN': 'PN',
'Nusku[1]DN': 'DN',
'Nušhu-salahanni[1]PN': 'PN',
'Nušku-ahu-iddina[1]PN': 'PN',
'Nušku-ayali[1]PN': 'PN',
'Nušku-balaṭu-uṣur[1]PN': 'PN',
'Nušku-duri[1]PN': 'PN',
'Nušku-emuranni[1]PN': 'PN',
'Nušku-iddina[1]PN': 'PN',
'Nušku-ilaʾi[1]PN': 'PN',
'Nušku-leʾi[1]PN': 'PN',
'Nušku-naṣir[1]PN': 'PN',
'Nušku-šarru-uṣur[1]PN': 'PN',
'Nušku-šezibanni[1]PN': 'PN',
'Nušku[Nusku]DN': 'DN',
'PA-usu[1]PN': 'PN',
'Pa-qruru[ruler-of-Pišaptu]PN': 'PN',
'Pa-x[1]PN': 'PN',
'Pabilsag[Sagittarius]CN': 'CN',
'Pabite-elu[1]SN': 'SN',
'Pabite-šaplu[1]SN': 'SN',
'Paddanu[1]GN': 'GN',
'Paddira[1]SN': 'SN',
'Paddiri[1]SN': 'SN',
'Pade[1]SN': 'SN',
'Pade[ruler-of-Qade]RN': 'RN',
'Padi-Bel[1]PN': 'PN',
'Padi[1]PN': 'PN',
'Padi[king-of-Ekron]RN': 'RN',
'Padiʾ[1]PN': 'PN',
'Padnu[1]GN': 'GN',
'Padu-il[1]PN': 'PN',
'Paduwa[1]PN': 'PN',
'Pagalguenna[1]DN': 'DN',
'Pahamka[1]PN': 'PN',
'Paheni[1]PN': 'PN',
'Pahharu[(potter-a-family-name)]PN': 'PN',
'Pahhaz[1]SN': 'SN',
'Pahi[1]PN': 'PN',
'Pahnuti[1]SN': 'SN',
'Pahru[1]SN': 'SN',
'Pahuni[1]PN': 'PN',
'Pala-x[1]PN': 'PN',
'Palalam[foreign-ruler]RN': 'RN',
'Palastu[1]GN': 'GN',
'Palhu-ušezib[1]PN': 'PN',
'Palhu-šezib[1]PN': 'PN',
'Palih-x[1]PN': 'PN',
'Palihka-libluṭ[1]PN': 'PN',
'Palil-bani-ahhe[1]PN': 'PN',
'Palil-epuš[1]PN': 'PN',
'Palil-ereš[1]PN': 'PN',
'Palil-ereš[eunuch-governor-of-Raṣappa-and-eponym-of-the-years-803-and-775]PN': 'PN',
'Palil-naṣir[1]PN': 'PN',
'Palil-šallim[1]PN': 'PN',
'Palil[1]DN': 'DN',
'Paliṭu[1]PN': 'PN',
'Paltaṣi[1]PN': 'PN',
'Paluʾa[1]PN': 'PN',
'Palṭi-Yau[1]PN': 'PN',
'Pamu[1]PN': 'PN',
'Pan-Apladad-lamur[1]PN': 'PN',
'Pan-Aššur-lamur[1]PN': 'PN',
'Pan-Aššur-lamur[eunuch-goveronr-of-Ashur-and-eponym-of-the-year-776-later-governor-of-Arbail-and-eponym-of-759]PN': 'PN',
'Pan-Issar-lamur[1]PN': 'PN',
'Pan-Issar-lišir[1]PN': 'PN',
'Pan-Marduk[1]PN': 'PN',
'Pan-Nabu-lamur[1]PN': 'PN',
'Pan-Nabu-ṭemi[1]PN': 'PN',
'Pan-Seʾ[1]PN': 'PN',
'Pan-Šamaš-lamur[1]PN': 'PN',
'Panammu[king-of-Samʾal]RN': 'RN',
'Panintimri[1]DN': 'DN',
'Panzi[1]PN': 'PN',
'Panziš[1]SN': 'SN',
'Papa-x[1]PN': 'PN',
'Papa[1]PN': 'PN',
'Papahu[(holy-of-holies-of-the-temple-of-Aššur)]DN': 'DN',
'Papahu[1]GN': 'GN',
'Pappa[2]SN': 'SN',
'Pappa[Paphos]SN': 'SN',
'Papsukkal[1]DN': 'DN',
'Papu-nuri[1]PN': 'PN',
'Paqaha[1]PN': 'PN',
'Paqaha[Peqah-king-of-Israel]RN': 'RN',
'Paqarahubunu[1]GN': 'GN',
'Paqarahubunu[1]SN': 'SN',
'Paqarhubunu[1]SN': 'SN',
'Paqaḫa[1]PN': 'PN',
'Paqutu[1]GN': 'GN',
'Para-x[1]PN': 'PN',
'Para...[Para...]RN': 'RN',
'Parak-Mari[1]GN': 'GN',
'Parak-mari[1]SN': 'SN',
'Parak-šimati[Dais-of-Destinies]DN': 'DN',
'Parak-šimati[Throne-of-Destiny]TN': 'TN',
'Parakkišu[1]SN': 'SN',
'Parakku-namra[1]PN': 'PN',
'Paramu[1]PN': 'PN',
'Paranzi[1]GN': 'GN',
'Paraʾu[1]PN': 'PN',
'Parda[1]SN': 'SN',
'Parga[1]SN': 'SN',
'Parihi[son-of-Gagi]PN': 'PN',
'Paripa[1]SN': 'SN',
'Paripaza[1]PN': 'PN',
'Parisat-pale[1]DN': 'DN',
'Parisat-pale[1]PN': 'PN',
'Parisu[1]SN': 'SN',
'Parišat-pale[1]DN': 'DN',
'Parnaka[1]GN': 'GN',
'Parni-alde[1]PN': 'PN',
'Parnu-uarri[1]PN': 'PN',
'Parnua[1]PN': 'PN',
'Parnuatti[1]GN': 'GN',
'Parru[city-ruler-of-Hilmu]PN': 'PN',
'Parru[son-of-Ummanaldašu-II]RN': 'RN',
'Parruṭu[1]PN': 'PN',
'Parsamaš[1]GN': 'GN',
'Parsamaš[1]SN': 'SN',
'Parsindu[1]SN': 'SN',
'Parsua[1]GN': 'GN',
'Parsua[1]SN': 'SN',
'Parsumaš[1]GN': 'GN',
'Partakanu[1]GN': 'GN',
'Partakka[1]SN': 'SN',
'Partama[1]PN': 'PN',
'Partikira[1]DN': 'DN',
'Partukka[1]SN': 'SN',
'Partukku[Median-ruler-of-Andirpattianu]RN': 'RN',
'Parurasu[Median-city-lord-of-Bit-Barbari]RN': 'RN',
'Parutani[1]PN': 'PN',
'Parušta[foreign-ruler]RN': 'RN',
'Paruṭu[1]PN': 'PN',
'Parzi[1]PN': 'PN',
'Paršara[1]PN': 'PN',
'Pasapa[1]PN': 'PN',
'Pasti[1]PN': 'PN',
'Pata-x[1]PN': 'PN',
'Patamu[1]PN': 'PN',
'Patibiri[1]GN': 'GN',
'Patiyan[1]SN': 'SN',
'Patiškun[1]SN': 'SN',
'Pattaus[1]WN': 'WN',
'Pattaššun[1]GN': 'GN',
'Patti-Enlil[1]WN': 'WN',
'Patti-Enlil[Canal-of-Enlil]WN': 'WN',
'Patti-Illil[1]WN': 'WN',
'Patti-Sin-ahhe-eriba[Patti-Sennacherib]WN': 'WN',
'Patti-hegalli[1]WN': 'WN',
'Pattinu[1]GN': 'GN',
'Paturisu[Upper-Egypt]GN': 'GN',
'Patušarra[1]GN': 'GN',
'Paukku[1]PN': 'PN',
'Pauza[1]SN': 'SN',
'Paye[1]GN': 'GN',
'Payukku[Median-ruler-of-Bit-Kapsi]RN': 'RN',
'Payukku[Median-ruler-of-Kilambate]RN': 'RN',
'Pazuzu[1]DN': 'DN',
'Pazuzu[1]PN': 'PN',
'Paš-x[1]PN': 'PN',
'Pašanu[1]PN': 'PN',
'Paši[1]PN': 'PN',
'Paširtu[1]DN': 'DN',
'Paširu[1]GN': 'GN',
"Pašittu['Deleter'-(a-part-of-Andromeda)]CN": '<stop>',
'Pašittu[Obliterator]CN': 'CN',
'Pašur[1]GN': 'GN',
'Pašušu[1]PN': 'PN',
'Paššate[1]GN': 'GN',
'Paššunu[Puqudian-sheikh]RN': 'RN',
'Paʾe[1]PN': 'PN',
'Paʾe[king-of-Elam]RN': 'RN',
'Paṣate[1]GN': 'GN',
'Paṣitu[1]SN': 'SN',
'Penza[1]GN': 'GN',
'Peṣu[White-Star]CN': 'CN',
'Pi-san-Eši[1]PN': 'PN',
'Pi-x[1]GN': 'GN',
'Pi-šan-Huru[ruler-of-Natho]PN': 'PN',
'Pida[1]PN': 'PN',
'Pidara[1]SN': 'SN',
'Pidilma[1]SN': 'SN',
'Pigat[1]PN': 'PN',
'Pihame[1]PN': 'PN',
'Pihasi[1]PN': 'PN',
'Pihattihurunpiki[Trenuthis]SN': 'SN',
'Pihrim[ruler-of-Hiluku]RN': 'RN',
'Pilagura[king-of-Kitrusi]RN': 'RN',
'Pilahma-matka-šallim[1]SN': 'SN',
'Pilanzazu[1]PN': 'PN',
'Pilaqqa[1]PN': 'PN',
'Pilaqqanu[1]PN': 'PN',
'Pilaqqi-lipire[1]PN': 'PN',
'Pilaqqu[1]PN': 'PN',
'Pilazi[1]SN': 'SN',
'Pilistu[Philistia]GN': 'GN',
'Pilištu[Philistia]GN': 'GN',
'Pillat[1]GN': 'GN',
'Pillatu[1]SN': 'SN',
'Pinas[1]GN': 'GN',
'Pinhu[1]PN': 'PN',
'Pinṭiṭi[Mendes]SN': 'SN',
'Pipia[1]PN': 'PN',
'Piqaqu[1]PN': 'PN',
'Pirahu[1]PN': 'PN',
'Piraʾa[1]GN': 'GN',
'Piriggal[1]DN': 'DN',
'Piringi-x[1]PN': 'PN',
'Pirišati[foreign-ruler]RN': 'RN',
'Pirria[1]SN': 'SN',
'Pirriya[1]GN': 'GN',
'Pirsu[1]PN': 'PN',
'Piru-x[1]SN': 'SN',
'Piruʾayu[1]GN': 'GN',
'Pirʾ-dananu[1]PN': 'PN',
'Pirʾaya[1]PN': 'PN',
'Pirʾu[1]PN': 'PN',
'Pirʾu[king-of-Egypt]RN': 'RN',
'Pisandi[1]PN': 'PN',
'Pisaniše[1]PN': 'PN',
'Pisiris[king-of-Carchemish]RN': 'RN',
'Pislume[king-of-Hudimiri]RN': 'RN',
"Pit-babi['Opening-of-the-Door']MN": '<stop>',
'Pitiru[1]SN': 'SN',
'Pitru[1]SN': 'SN',
'Pittanu[1]GN': 'GN',
'Pitu[1]WN': 'WN',
'Pitura[1]SN': 'SN',
'Piturra[1]SN': 'SN',
'Piusi[1]GN': 'GN',
'Pišamilki[Psammetichus-I-pharaoh-of-Egypt]RN': 'RN',
'Pišapdiʾa[1]SN': 'SN',
'Pišaptu[1]SN': 'SN',
'Pišatti[1]PN': 'PN',
'Pišermu[1]PN': 'PN',
'Pišu-kina[1]DN': 'DN',
'Piʾuʾa[1]PN': 'PN',
'Piṭuh-idugul[1]DN': 'DN',
'Ponda-x[1]PN': 'PN',
'Pu-lešir[1]PN': 'PN',
'Pu-lišanu[Mouth-and-Tongue]DN': 'DN',
'Pudi[1]PN': 'PN',
'Puditu[1]PN': 'PN',
'Puglu[1]PN': 'PN',
'Puhame[foreign-ruler]RN': 'RN',
'Puhi[1]PN': 'PN',
"Puhilituma['Well-that-Brings-Luxuriance']ON": '<stop>',
'Puhilituma[1]ON': 'ON',
'Puhrat-Issar[1]PN': 'PN',
'Puhru-uṣur[1]PN': 'PN',
'Puhur-lešir[1]PN': 'PN',
'Puiama[ruler-of-Mendes]RN': 'RN',
"Pukudadaga['Pure-Shining-Well']ON": '<stop>',
'Pukudadaga[1]TN': 'TN',
'Puli[1]PN': 'PN',
'Pulpullia[1]WN': 'WN',
'Pulu[1]PN': 'PN',
'Pulua[1]GN': 'GN',
'Pumu[1]GN': 'GN',
'Punubu[1]SN': 'SN',
'Puqudu[1]GN': 'GN',
'Purattayu[1]PN': 'PN',
'Purattu[1]WN': 'WN',
'Purattu[Euphrates]WN': 'WN',
'Purunda[1]GN': 'GN',
'Purṭir[1]SN': 'SN',
'Putaya[1]PN': 'PN',
'Puti[1]PN': 'PN',
'Puzur-Aššur_III[son-of-Aššur-narari-I-vice-regent-of-Aššur]RN': 'RN',
'Puzur-Aššur_I[vice-regent-of-Aššur-son-of-Akiya]RN': 'RN',
'Puširu[Busiris]SN': 'SN',
'Puštu[1]SN': 'SN',
'Pušuhu[1]PN': 'PN',
'Puṭi-Athiš[1]PN': 'PN',
'Puṭi-Eše[1]PN': 'PN',
'Puṭi-Huru[1]PN': 'PN',
'Puṭi-Mani[1]PN': 'PN',
'Puṭi-x[official-appointed-to-govern-an-Egyptian-city]PN': 'PN',
'Puṭi-Širi[1]PN': 'PN',
'Puṭiše[1]PN': 'PN',
'Puṭiširi[1]PN': 'PN',
'Puṭu-Bašti[ruler-of-Tanis]RN': 'RN',
'Puṭu-Meheši[1]PN': 'PN',
'Puṭu-Paiti[1]PN': 'PN',
'Puṭu-šisi[1]PN': 'PN',
'Puṭupyati[1]PN': 'PN',
'Puṭuširi[1]PN': 'PN',
'Pî-itarru[1]PN': 'PN',
'QIzalayu[1]PN': 'PN',
'Qa[1]PN': 'PN',
'Qabainna[1]SN': 'SN',
'Qabal-hurdati[1]PN': 'PN',
'Qabaya[1]PN': 'PN',
'Qablit[1]GN': 'GN',
'Qabrina[1]SN': 'SN',
'Qadarua[1]GN': 'GN',
'Qade[1]GN': 'GN',
'Qadisu[Qadeš]GN': 'GN',
'Qaianini[1]PN': 'PN',
'Qaldaitu[1]DN': 'DN',
'Qallania[1]SN': 'SN',
'Qallatu[1]PN': 'PN',
'Qalparuda[foreign-ruler]RN': 'RN',
'Qalparunda[ruler-of-Patin]RN': 'RN',
'Qalparunda[ruler-of-Patina]RN': 'RN',
'Qalpurunda[ruler-of-Unqi]RN': 'RN',
'Qalqalayu[1]PN': 'PN',
'Qalunzu[1]PN': 'PN',
'Qambana[1]PN': 'PN',
'Qambaṭu[1]PN': 'PN',
'Qana[1]PN': 'PN',
'Qana[1]SN': 'SN',
'Qana[king-of-Tilmun]RN': 'RN',
'Qandudu[1]PN': 'PN',
'Qaniun[1]GN': 'GN',
'Qannasusi[1]PN': 'PN',
'Qanni[1]PN': 'PN',
'Qannunu[1]PN': 'PN',
'Qanse[1]PN': 'PN',
'Qanunu[1]GN': 'GN',
'Qaqa[1]PN': 'PN',
'Qaqini[1]SN': 'SN',
'Qaqqadu[1]PN': 'PN',
'Qarat-baqaʾani[1]PN': 'PN',
'Qarena[1]GN': 'GN',
'Qarha[1]PN': 'PN',
'Qarhaia[1]PN': 'PN',
'Qarhaya[1]PN': 'PN',
'Qaribu[1]PN': 'PN',
'Qarihu[1]PN': 'PN',
'Qaritayu[1]PN': 'PN',
'Qarkasia[1]SN': 'SN',
'Qarkinšera[1]SN': 'SN',
'Qarnaya[1]PN': 'PN',
'Qarne[1]GN': 'GN',
'Qarne[1]SN': 'SN',
'Qarnina[1]GN': 'GN',
'Qarparunda[ruler-of-Patin]RN': 'RN',
'Qarqar[1]SN': 'SN',
'Qarradati[divine-heroines]DN': 'DN',
'Qarradi[1]GN': 'GN',
'Qarraha[1]PN': 'PN',
'Qarramu[1]PN': 'PN',
'Qarti-Haldi[1]GN': 'GN',
'Qartihadasti[1]SN': 'SN',
'Qartimme[1]GN': 'GN',
'Qassu[1]WN': 'WN',
'Qat-Aššur-aṣbat[1]PN': 'PN',
'Qat-rabutu[1]DN': 'DN',
'Qat-x-aṣbat[1]PN': 'PN',
'Qata[1]PN': 'PN',
'Qatabuʾ[1]SN': 'SN',
'Qatannu[1]GN': 'GN',
'Qatar-il[1]PN': 'PN',
'Qatara[1]PN': 'PN',
'Qatazili[ruler-of-Kummuhu]RN': 'RN',
'Qatazilu[ruler-of-Kummuh]RN': 'RN',
'Qate-ili-gabbu[1]PN': 'PN',
'Qatešu-aṣbat[1]PN': 'PN',
'Qatna[1]GN': 'GN',
'Qatnu[1]SN': 'SN',
'Qausu[1]PN': 'PN',
'Qayanini[1]SN': 'SN',
'Qašti[1]SN': 'SN',
"Qaštu['Bow'-(a-part-of-Canis-maior)]CN": '<stop>',
'Qaštu[1]SN': 'SN',
'Qaštu[Bow-star]CN': 'CN',
'Qaštu[Bow]CN': 'CN',
'Qaʾuš-gabri[king-of-Edom]RN': 'RN',
'Qaʾuš-malaka[king-of-Edom]RN': 'RN',
'Qerebti-alani[1]SN': 'SN',
'Qibanu[1]SN': 'SN',
'Qibati[1]PN': 'PN',
'Qibi-Bel[1]GN': 'GN',
'Qibi-dunqi[1]DN': 'DN',
'Qibinni-ahhe[1]PN': 'PN',
'Qibinni[1]PN': 'PN',
'Qibit-Aššur[1]GN': 'GN',
'Qibit-Aššur[1]PN': 'PN',
'Qibit-Aššur[1]SN': 'SN',
'Qibit-Issar[1]PN': 'PN',
'Qibit-ili[1]PN': 'PN',
'Qidri[1]PN': 'PN',
'Qidrina[1]SN': 'SN',
'Qidru[Qedar]GN': 'GN',
'Qili[1]PN': 'PN',
'Qilissa[1]SN': 'SN',
'Qilti[1]PN': 'PN',
'Qin-Nippur[1]GN': 'GN',
'Qina-x[1]SN': 'SN',
'Qinasrina[1]SN': 'SN',
'Qindau[1]SN': 'SN',
'Qingu[(husband-of-Tiamat)]DN': 'DN',
'Qingu[1]DN': 'DN',
'Qipanu[1]GN': 'GN',
'Qiqi[1]PN': 'PN',
'Qiqini[1]PN': 'PN',
'Qirbit[1]GN': 'GN',
'Qirbit[1]SN': 'SN',
'Qiriša[1]PN': 'PN',
'Qisaya[1]PN': 'PN',
'Qisayyu[1]PN': 'PN',
'Qite-Aššur[1]PN': 'PN',
'Qiti-ilani[1]PN': 'PN',
'Qiti-muti[1]PN': 'PN',
'Qitti-Enlil[1]PN': 'PN',
'Qitti-ilani[1]PN': 'PN',
'Qišayu[1]PN': 'PN',
'Qišti-Marduk[1]PN': 'PN',
'Qištiya[1]PN': 'PN',
'Qua[1]SN': 'SN',
'Quaqua[1]PN': 'PN',
'Qubate[1]GN': 'GN',
'Quda[1]SN': 'SN',
'Qudanati[1]GN': 'GN',
'Qudaru[1]GN': 'GN',
'Que[1]GN': 'GN',
'Quhna[1]GN': 'GN',
'Quili[1]PN': 'PN',
'Quli[1]PN': 'PN',
'Qullulu[1]PN': 'PN',
'Qumanayu[1]PN': 'PN',
'Qumasi[1]SN': 'SN',
'Qumašši[Gurgumian-prince]RN': 'RN',
'Qumbatu[1]GN': 'GN',
'Qumenu[1]GN': 'GN',
'Qunbuna[1]GN': 'GN',
'Quni-Huru[1]PN': 'PN',
'Quni[1]PN': 'PN',
'Qunnabatu[1]PN': 'PN',
'Qupanu[1]PN': 'PN',
'Quqi[1]PN': 'PN',
'Ququsanšu[1]SN': 'SN',
'Ququʾa[1]PN': 'PN',
'Quradu-ereš[1]PN': 'PN',
'Quradu[1]PN': 'PN',
'Qurani[1]GN': 'GN',
'Quraṣiti[1]SN': 'SN',
'Qurbu-abuʾa[1]PN': 'PN',
'Qurbu-ilu[1]PN': 'PN',
'Qurbu-nešmuša[1]DN': 'DN',
'Qurdani[1]PN': 'PN',
'Qurdi-Adad[1]PN': 'PN',
'Qurdi-Arbail[1]PN': 'PN',
'Qurdi-Aššur-lamur[1]PN': 'PN',
'Qurdi-Aššur[1]PN': 'PN',
'Qurdi-Aššur[eponym-of-the-year-872]PN': 'PN',
'Qurdi-Aššur[governor-of-Arzuhina-and-eponym-of-the-year-767]PN': 'PN',
'Qurdi-Aššur[governor-of-Raqmat-and-eponym-of-the-year-836]PN': 'PN',
'Qurdi-Buru[1]PN': 'PN',
'Qurdi-Dadi[1]PN': 'PN',
'Qurdi-Harran[1]PN': 'PN',
'Qurdi-Issar-lamur[1]PN': 'PN',
'Qurdi-Issar[1]PN': 'PN',
'Qurdi-Issaran[1]PN': 'PN',
'Qurdi-Mullissi[1]PN': 'PN',
'Qurdi-Nergal[1]PN': 'PN',
'Qurdi-ahhe[1]PN': 'PN',
'Qurdi-betuni[1]PN': 'PN',
'Qurdi-ili-lamur[1]PN': 'PN',
'Qurdi-x[1]PN': 'PN',
'Qurdi[1]PN': 'PN',
'Quri[1]PN': 'PN',
'Qurna-x[1]PN': 'PN',
'Qurqusia[1]PN': 'PN',
'Quruba[1]GN': 'GN',
'Qurubi[1]GN': 'GN',
'Qurula[1]SN': 'SN',
'Qururdu[1]PN': 'PN',
'Quta[1]SN': 'SN',
'Qutari[1]PN': 'PN',
'Qutasu[1]PN': 'PN',
'Qutnu[1]PN': 'PN',
'Qutu[Gutium]GN': 'GN',
'Quwayu[1]PN': 'PN',
'Quwe[1]GN': 'GN',
'Quwe[Que]SN': 'SN',
'Quya[1]PN': 'PN',
'Quza[1]PN': 'PN',
'Quṭayyin[1]SN': 'SN',
'RWBʾ[1]PN': 'PN',
'Ra-x[1]PN': 'PN',
'Rab-bane[1]LN': 'LN',
'Rabati[1]PN': 'PN',
'Rabbaya[1]SN': 'SN',
'Rabiṣu-beti[1]DN': 'DN',
'Rabla[Riblah]GN': 'GN',
'Rable[Riblah]GN': 'GN',
'Radamena[1]SN': 'SN',
'Radanu[1]WN': 'WN',
'Radimu[1]PN': 'PN',
'Radmanu[1]PN': 'PN',
'Raduwa[1]PN': 'PN',
'Ragiba[1]DN': 'DN',
'Rahba[1]GN': 'GN',
'Rahdiaba[1]PN': 'PN',
'Rahi-Issar[1]PN': 'PN',
'Rahi[1]PN': 'PN',
'Rahianu[Rezin-king-of-Damascus]RN': 'RN',
'Rahim-Dadi[1]PN': 'PN',
'Rahima[1]PN': 'PN',
'Rahimanu[1]PN': 'PN',
'Rahime[1]PN': 'PN',
'Rahimi-Adda[1]PN': 'PN',
'Rahimi-Dadi[1]PN': 'PN',
'Rahimi-dadi[1]PN': 'PN',
'Rahimi-il[1]PN': 'PN',
'Rahimi[1]PN': 'PN',
'Rahimmu[1]SN': 'SN',
'Rahiqu[1]GN': 'GN',
'Rahiṣ-Dadi[1]PN': 'PN',
'Rahuqu[1]PN': 'PN',
'Raiahanu[1]PN': 'PN',
'Raksi[1]SN': 'SN',
'Rama-Adda[1]PN': 'PN',
'Rama-Ya[1]PN': 'PN',
'Rama-il[1]PN': 'PN',
'Rama[1]PN': 'PN',
'Ramadani[1]GN': 'GN',
'Ramanda[1]GN': 'GN',
'Ramanni-Issar[1]PN': 'PN',
'Ramateia[city-ruler-of-Urakazabarna]PN': 'PN',
'Ramateia[ruler-of-Araziaš]RN': 'RN',
'Ramati[1]PN': 'PN',
'Rami[1]SN': 'SN',
'Ramman-da[1]PN': 'PN',
'Ramman-dala[1]PN': 'PN',
'Ramman-idri[1]PN': 'PN',
'Ramman-ramu[1]PN': 'PN',
'Rammanu[1]DN': 'DN',
'Rammanu[1]PN': 'PN',
'Ramti[1]PN': 'PN',
'Ramu[1]PN': 'PN',
'Rapa-Yau[1]PN': 'PN',
'Rapa-il[1]PN': 'PN',
'Rapa[1]PN': 'PN',
'Rapai[1]PN': 'PN',
'Rapanu[1]PN': 'PN',
'Rapaʾ-Iau[1]PN': 'PN',
'Rapaʾ-Yau[1]PN': 'PN',
'Rapaʾ[1]PN': 'PN',
'Rapi-Adda[1]PN': 'PN',
'Rapi[1]PN': 'PN',
'Rapihu[Raphia]SN': 'SN',
'Rapiqu[1]GN': 'GN',
'Rapiqu[1]SN': 'SN',
'Rapiša[1]GN': 'GN',
'Rapiʾ[1]PN': 'PN',
'Rapiʾ[sheikh-of-the-Hindaru]RN': 'RN',
'Rappa[1]WN': 'WN',
"Rappu['Bridle'-(a-constellation)]CN": '<stop>',
'Raqammatu[1]SN': 'SN',
'Raqi-x[1]PN': 'PN',
'Raqmat[1]SN': 'SN',
'Raqqatu[1]SN': 'SN',
'Raqu[1]PN': 'PN',
'Rasitu[1]GN': 'GN',
'Rasiʾ[1]PN': 'PN',
'Rasu[1]SN': 'SN',
'Rasuʾ[1]PN': 'PN',
'Ratulu[1]PN': 'PN',
'Rayadišadi[Mannean-fortress-commander]PN': 'PN',
'Razištu[ruler-of-Bustus]RN': 'RN',
'Raš-il[1]PN': 'PN',
'Raši-Marduk[1]PN': 'PN',
'Raši-ili[1]PN': 'PN',
'Raši[1]GN': 'GN',
'Rašu[1]GN': 'GN',
'Raʾima[mother-of-Sennacherib]RN': 'RN',
'Raʾimti[1]PN': 'PN',
'Raʾimtu[1]PN': 'PN',
'Raʾiwanu[1]PN': 'PN',
'Raʾsi[1]PN': 'PN',
'Raʾsunu[1]PN': 'PN',
'Raʾu[1]PN': 'PN',
'Raʾusan[1]GN': 'GN',
'Raʾuzu[1]PN': 'PN',
'Raḫim-il[1]PN': 'PN',
'Raḫimu-Adad[1]PN': 'PN',
'Raḫimu[1]PN': 'PN',
'Raḫumaya[1]PN': 'PN',
'Raṣa[1]SN': 'SN',
'Raṣappa[1]GN': 'GN',
'Raṣappa[1]SN': 'SN',
'Raṣappaya[1]PN': 'PN',
'Raṣappayu[1]PN': 'PN',
'Raṭu[1]DN': 'DN',
'Redi-ilu[1]PN': 'PN',
'Rehanu[1]PN': 'PN',
'Rehati[1]PN': 'PN',
'Rehime-Dadi[1]PN': 'PN',
'Rehtu-ana-Marduk[1]PN': 'PN',
'Remanni-Adad[1]PN': 'PN',
'Remanni-Aššur[1]PN': 'PN',
'Remanni-Illil[1]PN': 'PN',
'Remanni-Issar[1]PN': 'PN',
'Remanni-Marduk[1]PN': 'PN',
'Remanni-Nabu[1]PN': 'PN',
'Remanni-ili[1]PN': 'PN',
'Remanni-ilu[1]PN': 'PN',
'Remanni-ilu[eunuch-of-Bel-tarṣi-ilumma-governor-of-Kalhu]PN': 'PN',
'Remanni-x[1]PN': 'PN',
'Remanni-Šamaš[1]PN': 'PN',
'Remeanni-Issar[1]PN': 'PN',
'Remut-Adad[1]PN': 'PN',
'Remut-Allati[1]PN': 'PN',
'Remut-Baba[1]PN': 'PN',
'Remut-Babu[1]PN': 'PN',
'Remut-Bel[1]PN': 'PN',
'Remut-Gula[1]PN': 'PN',
'Remut-ilani[1]PN': 'PN',
'Remut-ili[1]PN': 'PN',
'Remutu[1]PN': 'PN',
'Remuʾa[1]PN': 'PN',
'Renni[1]GN': 'GN',
'Resiti-Baʾal[1]PN': 'PN',
'Reš-eli[1]SN': 'SN',
'Reš-eni[1]SN': 'SN',
'Reš-ili[1]PN': 'PN',
'Reš-ummani[1]LN': 'LN',
'Reš-x[1]PN': 'PN',
'Reš-ṣurri[1]GN': 'GN',
'Reš[1]TN': 'TN',
'Rešu[1]PN': 'PN',
'Rešuayu[1]PN': 'PN',
'Reʾe[Egyptian-commander-in-chief]RN': 'RN',
'Reʾindu[1]PN': 'PN',
'Reḫatu[1]PN': 'PN',
'Reṣa[1]PN': 'PN',
'Ri-x-e[1]PN': 'PN',
'Ri-x[1]PN': 'PN',
'Ri[1]PN': 'PN',
'Rib-aḫḫe[1]PN': 'PN',
'Riba-Dadi[1]PN': 'PN',
'Riba-ahhe[1]PN': 'PN',
'Riba-ahuʾa[1]PN': 'PN',
'Riba-x[1]PN': 'PN',
'Ribate-Issar[1]PN': 'PN',
'Ribati-ili[1]PN': 'PN',
'Ribati[1]PN': 'PN',
'Ribaya[1]PN': 'PN',
'Ribayu[1]PN': 'PN',
'Ribayyu[1]PN': 'PN',
'Ribit-Remanni-ilu[1]GN': 'GN',
'Rigahe[1]PN': 'PN',
'Rigim-Aššur[1]PN': 'PN',
'Rihi-Dadi[1]PN': 'PN',
'Rihimi-Adad[1]PN': 'PN',
'Rihimi-il[1]PN': 'PN',
'Rimanuti[1]GN': 'GN',
'Rimat-Ninsun[1]DN': 'DN',
"Rimu['Wild-Bull']DN": 'DN',
'Risaya[1]PN': 'PN',
'Riyar[1]SN': 'SN',
'Riša-abiša[1]PN': 'PN',
'Rišali[1]SN': 'SN',
'Rišteana[1]GN': 'GN',
'Riʾisi-ṣurri[1]SN': 'SN',
'Riṣiṣu[1]PN': 'PN',
'Ru-x[1]PN': 'PN',
'Rua[Mount-Rua]GN': 'GN',
'Rubi[1]GN': 'GN',
'Rubu[1]GN': 'GN',
'Rubu[1]SN': 'SN',
'Rugulitu[1]SN': 'SN',
'Rugulutu[1]SN': 'SN',
'Ruhu-Dadi[1]PN': 'PN',
'Rukibtu[1]PN': 'PN',
'Rukibtu[king-of-Ashkelon]RN': 'RN',
'Ruldawu[1]DN': 'DN',
'Rummunina[1]SN': 'SN',
'Ruqahayu[1]PN': 'PN',
'Ruqahu[1]GN': 'GN',
'Rur-x[1]GN': 'GN',
'Ruradidi[1]PN': 'PN',
'Ruru[1]WN': 'WN',
'Rusa[1]PN': 'PN',
'Rusa[1]RN': 'RN',
'Ruzidak[1]SN': 'SN',
'Ruʾuʾa[2]SN': 'SN',
'SXND[1]PN': 'PN',
'Sa-abu[1]PN': 'PN',
'Sa-eṭir[1]PN': 'PN',
'Sa-hpi-mau[1]PN': 'PN',
'Sa-x-nu[Elamite-fortress-commander]PN': 'PN',
'Sa-x-zabea[1]SN': 'SN',
'Sa-x-zi[1]GN': 'GN',
'Sa-x[1]PN': 'PN',
'Sa-x[1]SN': 'SN',
'Sa-ṣidqi[1]PN': 'PN',
'Sa[1]PN': 'PN',
'Saba[1]GN': 'GN',
'Sabburu[1]PN': 'PN',
'Sabhanu[1]GN': 'GN',
'Sabhanu[1]SN': 'SN',
'Sabharru[sheikh-of-the-Hindaru]RN': 'RN',
'Sabidi[1]SN': 'SN',
'Sabinu[1]PN': 'PN',
'Sabiritu[1]SN': 'SN',
'Sabiʾlutu[1]DN': 'DN',
'Sablu[1]DN': 'DN',
'Sabu-Dadi[1]PN': 'PN',
'Sabua[1]GN': 'GN',
'Sabuʾ[1]PN': 'PN',
'Sadarnuna[1]DN': 'DN',
'Sadarnunna[1]DN': 'DN',
'Sadaya[1]PN': 'PN',
'Sadbat[1]SN': 'SN',
'Sadi-AN[1]SN': 'SN',
'Sadiru[1]GN': 'GN',
'Sadiru[1]PN': 'PN',
'Sadu[1]PN': 'PN',
'Sagab[1]PN': 'PN',
'Sagabatu-ša-Mardukia[1]SN': 'SN',
'Sagabbi[1]PN': 'PN',
'Sagani[1]SN': 'SN',
'Sagbat[1]SN': 'SN',
'Sagbita[1]SN': 'SN',
'Saggil-biʾdi[1]PN': 'PN',
'Saggil-kenu-ubbib[1]PN': 'PN',
'Saggil-ramat[1]PN': 'PN',
'Saggil-šarru-uṣur[1]PN': 'PN',
'Saggurru[1]WN': 'WN',
'Sagi-nuru[1]PN': 'PN',
'Sagi[1]PN': 'PN',
'Sagib-Dadi[1]PN': 'PN',
'Sagib-il[1]PN': 'PN',
'Sagiba[1]PN': 'PN',
'Sagibi[1]PN': 'PN',
'Sagibu[1]PN': 'PN',
'Sagiru[1]PN': 'PN',
'Sagmegar[Jupiter]CN': 'CN',
'Sagu[1]GN': 'GN',
'Saguri[1]WN': 'WN',
'Sah-dan[1]PN': 'PN',
'Sahar-ili[1]PN': 'PN',
'Sahhi[1]PN': 'PN',
'Sahi[1]GN': 'GN',
'Sahirtu[1]DN': 'DN',
'Sahiru[1]GN': 'GN',
'Sahlala[1]SN': 'SN',
'Sahra[1]PN': 'PN',
'Sahrina[1]GN': 'GN',
'Sahrina[1]SN': 'SN',
'Sai[Sais]SN': 'SN',
'Saiani[1]PN': 'PN',
'Sairu[1]GN': 'GN',
'Saka-Dadi[1]PN': 'PN',
'Saka-il[1]PN': 'PN',
'Saka[1]GN': 'GN',
'Saka[1]PN': 'PN',
'Sakaha[1]PN': 'PN',
'Sakahu[1]PN': 'PN',
'Sakan-Dadi[1]PN': 'PN',
'Sakani[1]PN': 'PN',
'Sake-milki[1]PN': 'PN',
'Saki-x[1]PN': 'PN',
'Sakini[1]PN': 'PN',
'Sakip-Aššur[1]PN': 'PN',
'Sakip-x[1]PN': 'PN',
'Sakka[1]SN': 'SN',
'Sakkannu[1]PN': 'PN',
'Sakkud[1]DN': 'DN',
'Sakkuku[1]PN': 'PN',
'Sakkukutu[1]DN': 'DN',
'Sakli[1]PN': 'PN',
'Saklu[1]PN': 'PN',
'Saksukni[1]GN': 'GN',
'Saktatuš[1]SN': 'SN',
'Sakua[1]PN': 'PN',
'Sakuata[1]PN': 'PN',
'Sakuhu[1]PN': 'PN',
'Sakumunabayu[1]PN': 'PN',
'Sakuʾa[1]PN': 'PN',
'Sakuḫu[1]PN': 'PN',
'Salam-Adad[1]PN': 'PN',
'Salam-Dada[1]PN': 'PN',
'Salam-ammi[1]PN': 'PN',
'Salamani[1]PN': 'PN',
'Salamanu-ma[1]PN': 'PN',
'Salamanu[1]PN': 'PN',
'Salamanu[king-of-Moab]RN': 'RN',
'Salame[1]PN': 'PN',
'Salamme[1]GN': 'GN',
'Salamnu-abu-daʾʾin[1]PN': 'PN',
'Salamu-annu[1]PN': 'PN',
'Salamu-imme[1]PN': 'PN',
'Salamu[1]PN': 'PN',
'Salani[1]PN': 'PN',
'Salaniba[1]SN': 'SN',
'Salatri[1]GN': 'GN',
'Salatu[1]SN': 'SN',
'Salaḫamanu[1]SN': 'SN',
'Salilanu[1]PN': 'PN',
'Salim-kenu[1]PN': 'PN',
'Salimu[1]PN': 'PN',
'Sallat[1]GN': 'GN',
'Sallat[1]SN': 'SN',
'Salli[1]GN': 'GN',
'Sallimaya[1]PN': 'PN',
'Salmanayu[1]PN': 'PN',
'Salmanu-SDR[1]PN': 'PN',
'Salmanu-abu-uṣur[1]PN': 'PN',
'Salmanu-abuʾa[1]PN': 'PN',
'Salmanu-ahi[1]PN': 'PN',
'Salmanu-ahu-iddina[1]PN': 'PN',
'Salmanu-ahu-uṣur[1]PN': 'PN',
'Salmanu-ašared[1]PN': 'PN',
'Salmanu-ašared[Shalmaneser-I-son-of-Adad-narari-I-king-of-Assyria]RN': 'RN',
'Salmanu-ašared[Shalmaneser-III-king-of-Assyria]RN': 'RN',
'Salmanu-ašared[Shalmaneser-III-son-of-Ashurnasirpal-II-king-of-Assyria]RN': 'RN',
'Salmanu-ašared[Shalmaneser-III]RN': 'RN',
'Salmanu-ašared[Shalmaneser-V-king-of-Assyria]RN': 'RN',
'Salmanu-ašared[Shalmaneser-V]RN': 'RN',
'Salmanu-ašared[Shalmaneser]RN': 'RN',
'Salmanu-ašared_III[Shalmaneser-III-king-of-Assyria]RN': 'RN',
'Salmanu-ašared_II[Shalmaneser-II-king-of-Assyria]RN': 'RN',
'Salmanu-ašared_IV[Shalmaneser-IV-king-of-Assyria]RN': 'RN',
'Salmanu-ašared_I[Shalmaneser-I-king-of-Assyria]RN': 'RN',
'Salmanu-barha[1]PN': 'PN',
'Salmanu-dan[1]PN': 'PN',
'Salmanu-dari[1]PN': 'PN',
'Salmanu-duri[1]PN': 'PN',
'Salmanu-ereš[1]PN': 'PN',
'Salmanu-eriba[1]PN': 'PN',
'Salmanu-eṭir[1]PN': 'PN',
'Salmanu-hipi[1]PN': 'PN',
'Salmanu-iddina[1]PN': 'PN',
'Salmanu-idri[1]PN': 'PN',
'Salmanu-imme[1]PN': 'PN',
'Salmanu-kenu-uṣur[1]PN': 'PN',
'Salmanu-milki[1]PN': 'PN',
'Salmanu-nadin[1]PN': 'PN',
'Salmanu-naʾid[1]PN': 'PN',
'Salmanu-naṣir[1]PN': 'PN',
'Salmanu-rehtu-uṣur[1]PN': 'PN',
'Salmanu-remanni[1]PN': 'PN',
'Salmanu-x[1]PN': 'PN',
'Salmanu-zeru-iddina[1]PN': 'PN',
'Salmanu-šangu-uṣur[1]PN': 'PN',
'Salmanu-šarru-uṣur[1]PN': 'PN',
'Salmanu-šepe-aṣbat[1]PN': 'PN',
'Salmanu-šezib[1]PN': 'PN',
'Salmanu-šumu-x[1]PN': 'PN',
'Salmanu[1]DN': 'DN',
'Salmānu-ašarēd[1]RN': 'RN',
'Salsali[1]PN': 'PN',
'Salti-il[1]PN': 'PN',
'Salua[1]GN': 'GN',
'Saluara[1]WN': 'WN',
'Saluria[1]SN': 'SN',
'Salāhu[1]RN': 'RN',
'Samaipṣani[1]PN': 'PN',
'Samaku[1]PN': 'PN',
'Samandayu[1]PN': 'PN',
'Samanu[1]GN': 'GN',
'Samanu[1]SN': 'SN',
'Samanuha-šar-ilani[1]PN': 'PN',
'Samati[1]PN': 'PN',
'Samaya[1]PN': 'PN',
'Samaya[1]SN': 'SN',
'Samaʾ[1]PN': 'PN',
'Sambi[1]PN': 'PN',
'Sambuk[1]PN': 'PN',
'Samerina[Samaria]GN': 'GN',
'Samerina[Samaria]SN': 'SN',
'Sameʾ-Iau[1]PN': 'PN',
'Sameʾ-Yau[1]PN': 'PN',
'Sameʾ[1]PN': 'PN',
'Sameʾ[sheikh-of-the-Hindaru]RN': 'RN',
'Samgunu[son-of-Bel-iqiša-and-brother-of-Dunanu]RN': 'RN',
'Samharayu[1]GN': 'GN',
'Sami-imme[1]PN': 'PN',
'Samiku[1]PN': 'PN',
'Samiku[individual-from-Uruk]PN': 'PN',
'Samiraya[1]PN': 'PN',
'Sammu-rama[1]PN': 'PN',
'Samnuha-belu-uṣur[1]PN': 'PN',
'Samnuha-bessunu[1]PN': 'PN',
'Samnuha[1]DN': 'DN',
'Samsaya[1]PN': 'PN',
'Samsi-idri[1]PN': 'PN',
'Samsi-ilaʾi[1]PN': 'PN',
'Samsi-natan[1]PN': 'PN',
'Samsi-nuri[1]PN': 'PN',
'Samsi-yabi[1]PN': 'PN',
'Samsi-yadaʾ[1]PN': 'PN',
'Samsi[1]PN': 'PN',
'Samsi[queen-of-the-Arabs]RN': 'RN',
'Samsimurruna[1]SN': 'SN',
'Samsimuruna[1]GN': 'GN',
'Samu[1]DN': 'DN',
'Samunu-aplu-iddina[1]PN': 'PN',
'Samunu-yatuni[1]PN': 'PN',
'Samuramat[Semiramis-queen-of-Assyria]RN': 'RN',
'Samʾalla[1]SN': 'SN',
'Samʾalla[Zincirli]GN': 'GN',
'Samʾuna[1]GN': 'GN',
'Samʾuna[1]SN': 'SN',
'Sana[1]PN': 'PN',
'Sananu[1]PN': 'PN',
'Sanašu[foreign-ruler]RN': 'RN',
'Sanaʾ[1]PN': 'PN',
'Sanaʾil[1]PN': 'PN',
'Sanda-huwa[1]PN': 'PN',
'Sanda-pi[1]PN': 'PN',
'Sanda-uarri[1]PN': 'PN',
'Sanda-uarri[ruler-of-Kundu-and-Sissu]RN': 'RN',
'Sanda-šarme[king-of-Cilicia]RN': 'RN',
'Sandak-šatru[Cimmerian-ruler-son-of-Tugdammi]RN': 'RN',
'Sandu[1]GN': 'GN',
'Sangar[1]GN': 'GN',
'Sangara[foreign-ruler]RN': 'RN',
'Sangara[king-of-Hatti]RN': 'RN',
'Sangara[ruler-of-Gargamiš]RN': 'RN',
'Sangi-Issar[1]PN': 'PN',
'Sangi[1]PN': 'PN',
'Sangu-Issar[1]PN': 'PN',
'Sanha[1]GN': 'GN',
'Sani[1]PN': 'PN',
'Sanipu[ruler-of-Bit-Ammon]RN': 'RN',
'Saniru[1]GN': 'GN',
'Saniti[1]WN': 'WN',
'Saniye[1]PN': 'PN',
'Sapag[1]DN': 'DN',
'Sapalate[1]SN': 'SN',
'Sapalulme[ruler-of-Patinu]RN': 'RN',
'Saparda[1]GN': 'GN',
'Sapaṭ-Baʾal[son-of-Yakin-Lu]RN': 'RN',
'Saphuna[1]SN': 'SN',
'Sapia[1]GN': 'GN',
'Sapiku[1]PN': 'PN',
'Sapirrutu[1]GN': 'GN',
'Sapiya[1]SN': 'SN',
'Sapiʾ-il[1]PN': 'PN',
'Sappanu[1]SN': 'SN',
'Sappi-himari[1]SN': 'SN',
'Saqiri[1]PN': 'PN',
'Saqurri[Mount-Saqurri]GN': 'GN',
'Sar-uarri[1]PN': 'PN',
'Sara-il[1]PN': 'PN',
'Sarabaliu[1]GN': 'GN',
'Saraga[1]GN': 'GN',
'Saraku[1]SN': 'SN',
'Saranu[1]PN': 'PN',
'Saratein[1]SN': 'SN',
'Sarati[son-of-Gagi]PN': 'PN',
'Saraya[1]PN': 'PN',
'Sarballi[1]PN': 'PN',
'Sarbua[Mount-Sarbua]GN': 'GN',
'Sarduri_I[king-of-Urartu-son-of-Lutibri]RN': 'RN',
'Sarduriani[1]GN': 'GN',
'Sardurianu[1]SN': 'SN',
'Sare[1]GN': 'GN',
'Sarhi-x[1]PN': 'PN',
'Sarhu-Deri[1]SN': 'SN',
'Sari[1]PN': 'PN',
'Sariru[1]PN': 'PN',
'Sariuni[1]PN': 'PN',
'Sarma[1]PN': 'PN',
'Sarpi[1]PN': 'PN',
'Sarrabanu[1]SN': 'SN',
'Sarrabatu[1]SN': 'SN',
'Sarragitu[1]SN': 'SN',
'Sarranu[(a-group-of-deities-or-their-impersonators)]DN': 'DN',
"Sarru['False'-(a-name-of-Mars)]CN": '<stop>',
'Sarruti[Median-ruler-of-Karzinu]RN': 'RN',
'Sarsa[1]PN': 'PN',
'Sarugi[1]GN': 'GN',
'Sarukina[1]PN': 'PN',
'Sarun[1]GN': 'GN',
'Saruna[1]SN': 'SN',
'Sasallu[1]PN': 'PN',
'Sasi[1]PN': 'PN',
'Sasi[ruler-of-Kuruṣṣa]RN': 'RN',
'Sasimi[1]PN': 'PN',
'Sasinnu[1]LN': 'LN',
'Sasiqani[1]GN': 'GN',
'Sasiya[1]PN': 'PN',
'Sassiašu[1]SN': 'SN',
'Sassu[1]SN': 'SN',
'Sasu-x[1]PN': 'PN',
'Sasu[1]PN': 'PN',
'Sasuka[1]GN': 'GN',
'Satarešu[Median-ruler-of-Bit-Bari]RN': 'RN',
'Satarešu[Median-ruler-of-Nartu]RN': 'RN',
'Satarnu[1]GN': 'GN',
'Satarpanu[Median-ruler-of-Barikanu]RN': 'RN',
'Satarpanu[Median-ruler-of-Uppuri]RN': 'RN',
'Sategille[1]GN': 'GN',
'Satiria[foreign-ruler]RN': 'RN',
'Satiʾ-Yau[1]PN': 'PN',
'Satkuru[1]SN': 'SN',
'Saue[Mount-Saue]GN': 'GN',
'Saya[1]PN': 'PN',
'Sazabu[1]SN': 'SN',
'Sazana[1]GN': 'GN',
'Saʾa-atinnu[1]PN': 'PN',
'Saʾabu[1]PN': 'PN',
'Saʾalte-ili[1]PN': 'PN',
'Saʾalti-ahu[1]PN': 'PN',
'Saʾalti-il[1]PN': 'PN',
'Saʾalti-ili[1]PN': 'PN',
'Saʾalti[1]PN': 'PN',
'Saʾarru[1]GN': 'GN',
'Saʾeru[1]PN': 'PN',
'Saʾila[1]PN': 'PN',
'Saʾilu[1]PN': 'PN',
'Saʾilu[1]SN': 'SN',
'Saʾilu[Puqudian-sheikh-of-Ibulu]RN': 'RN',
'Saʾilu[chief-cook-of-Sin-šarra-iškun]PN': 'PN',
'Saʾiru[1]PN': 'PN',
'Saʾiti-il[1]PN': 'PN',
'Saʾrarina[1]GN': 'GN',
'Saʾulu[1]PN': 'PN',
'Saʾumu[1]PN': 'PN',
'Saʾuti[1]PN': 'PN',
'Se-gabbari[1]PN': 'PN',
'Se-ili[1]PN': 'PN',
'Se-lawa[1]PN': 'PN',
'Sebetti-ilaʾi[1]PN': 'PN',
'Sebetti[1]CN': 'CN',
'Sebetti[1]DN': 'DN',
'Sebettu[Seven]DN': 'DN',
'Sebettu[the-Pleiades]CN': 'CN',
'Sebiʾ[1]PN': 'PN',
'Seduru_I[Sarduri-I-son-of-Lutibri-ruler-of-Urartu]RN': 'RN',
'Sennacherib[1]RN': 'RN',
'Ser-nuri[1]PN': 'PN',
'Sesa-dala[1]PN': 'PN',
'Setinu[1]PN': 'PN',
'Seʾ-abi[1]PN': 'PN',
'Seʾ-adari[1]PN': 'PN',
'Seʾ-ahadi[1]PN': 'PN',
'Seʾ-aiali[1]PN': 'PN',
'Seʾ-amuti[1]PN': 'PN',
'Seʾ-aplu-iddina[1]PN': 'PN',
'Seʾ-aqaba[1]PN': 'PN',
'Seʾ-ayali[1]PN': 'PN',
'Seʾ-barakka[1]PN': 'PN',
'Seʾ-bel-ahhe[1]PN': 'PN',
'Seʾ-dala[1]PN': 'PN',
'Seʾ-dikir[1]PN': 'PN',
'Seʾ-dilani[1]PN': 'PN',
'Seʾ-dilini[1]PN': 'PN',
'Seʾ-dillini[1]PN': 'PN',
'Seʾ-duri[1]PN': 'PN',
'Seʾ-gaba[1]PN': 'PN',
'Seʾ-gabba[1]PN': 'PN',
'Seʾ-gabbari[1]PN': 'PN',
'Seʾ-guppu[1]PN': 'PN',
'Seʾ-habi[1]PN': 'PN',
'Seʾ-hari[1]PN': 'PN',
'Seʾ-hati[1]PN': 'PN',
'Seʾ-haza[1]PN': 'PN',
'Seʾ-hutni[1]PN': 'PN',
'Seʾ-iate[1]PN': 'PN',
'Seʾ-idri[1]PN': 'PN',
'Seʾ-ilaʾi[1]PN': 'PN',
'Seʾ-immi[1]PN': 'PN',
'Seʾ-ita[1]PN': 'PN',
'Seʾ-lanṭuru[1]PN': 'PN',
'Seʾ-lauani[1]PN': 'PN',
'Seʾ-lawani[1]PN': 'PN',
'Seʾ-lukidi[1]PN': 'PN',
'Seʾ-mabaʾ[1]PN': 'PN',
'Seʾ-madi[1]PN': 'PN',
'Seʾ-manani[1]PN': 'PN',
'Seʾ-mataʾ[1]PN': 'PN',
'Seʾ-matiʾ[1]PN': 'PN',
'Seʾ-maʾadi[1]PN': 'PN',
'Seʾ-namir[1]PN': 'PN',
'Seʾ-napi[1]PN': 'PN',
'Seʾ-naqami[1]PN': 'PN',
'Seʾ-natan[1]PN': 'PN',
'Seʾ-naʾdi[1]PN': 'PN',
'Seʾ-nuri[1]PN': 'PN',
'Seʾ-qamu[1]PN': 'PN',
'Seʾ-qatar[1]PN': 'PN',
'Seʾ-rahi[1]PN': 'PN',
'Seʾ-rahimi[1]PN': 'PN',
'Seʾ-rame[1]PN': 'PN',
'Seʾ-rapa[1]PN': 'PN',
'Seʾ-rapaʾ[1]PN': 'PN',
'Seʾ-saka[1]PN': 'PN',
'Seʾ-salamu[1]PN': 'PN',
'Seʾ-suri[1]PN': 'PN',
'Seʾ-suru[1]PN': 'PN',
'Seʾ-tabni-uṣur[1]PN': 'PN',
'Seʾ-uri[1]PN': 'PN',
'Seʾ-usni[1]PN': 'PN',
'Seʾ-x[1]PN': 'PN',
'Seʾ-yababa[1]PN': 'PN',
'Seʾ-zabadi[1]PN': 'PN',
'Seʾ-šarri[1]PN': 'PN',
'Seʾ-šiʾi[1]PN': 'PN',
'Seʾ-šugamme[1]PN': 'PN',
'Seʾ-šumki[1]PN': 'PN',
'Seʾ-ḫiari[1]PN': 'PN',
'Seʾ-ṭuri[1]PN': 'PN',
'Seʾimme[1]PN': 'PN',
'Seʾmadi[1]PN': 'PN',
'Se’-hari[1]PN': 'PN',
'Shalmaneser[1]RN': 'RN',
'Si-abu[1]PN': 'PN',
'Si-x-bu[1]PN': 'PN',
'Siaku[1]DN': 'DN',
'Sibina-x[1]PN': 'PN',
'Sibitti-Biʾil[ruler-of-Byblos]RN': 'RN',
'Sibuti[1]MN': 'MN',
'Sigga[1]DN': 'DN',
'Siginna[1]DN': 'DN',
'Sigzi[1]DN': 'DN',
'Sihana[1]GN': 'GN',
'Sihišalah[1]SN': 'SN',
'Sihua[1]SN': 'SN',
'Sikanu[1]SN': 'SN',
'Sikde[1]PN': 'PN',
'Sikibsa[1]GN': 'GN',
'Sikkatu-lamur[1]PN': 'PN',
'Sikku[1]GN': 'GN',
'Sikkur[1]SN': 'SN',
'Sikra[1]SN': 'SN',
'Sikris[1]GN': 'GN',
'Sikriš[1]GN': 'GN',
'Sil-x[1]PN': 'PN',
'Silagara[1]DN': 'DN',
'Silhazi[Mount-Silhazi]GN': 'GN',
'Sili[1]PN': 'PN',
'Sililitu[10th-month-in-Elam]MN': 'MN',
'Sililīti[1]MN': 'MN',
'Silim-Adad[1]PN': 'PN',
'Silim-Aššur[1]PN': 'PN',
'Silim-Bel[1]PN': 'PN',
'Silim-Dadi[1]PN': 'PN',
'Silim-Inurta[1]PN': 'PN',
'Silim-Issar[1]PN': 'PN',
'Silim-Seʾ[1]PN': 'PN',
'Silim-Taqumu[1]PN': 'PN',
'Silim-ili[1]PN': 'PN',
'Silimmu[1]PN': 'PN',
'Silimu[1]PN': 'PN',
'Silli-Issar[1]PN': 'PN',
'Silliuyu[1]PN': 'PN',
'Sillu[Soloi]SN': 'SN',
'Silluwa[Salamis]SN': 'SN',
'Siluna[1]GN': 'GN',
'Simaki[1]GN': 'GN',
'Simanayu[1]PN': 'PN',
'Simanu[1]MN': 'MN',
'Simanu[Sivan]MN': 'MN',
'Simburu[herald-of-Elam]PN': 'PN',
'Sime-ila[1]PN': 'PN',
'Sime-šarru[1]PN': 'PN',
'Simerra[1]GN': 'GN',
'Simerra[1]SN': 'SN',
'Simesime[1]PN': 'PN',
'Simesu[1]GN': 'GN',
'Simirria[Mount-Simirria]GN': 'GN',
'Simki-il[1]PN': 'PN',
'Simsimanu[1]PN': 'PN',
'Simānu[1]MN': 'MN',
'Sin-abu-uṣur[1]PN': 'PN',
'Sin-ahhe-eriba[1]RN': 'RN',
'Sin-ahhe-eriba[Sennacherib-king-of-Assyria]RN': 'RN',
'Sin-ahhe-eriba[Sennacherib]PN': 'PN',
'Sin-ahhe-eriba[Sennacherib]RN': 'RN',
'Sin-ahu-iddina[1]PN': 'PN',
'Sin-ahu-uṣur[1]PN': 'PN',
'Sin-ahu-uṣur[brother-of-Sargon-II-and-grand-vizier]RN': 'RN',
'Sin-ahu-šubši[1]PN': 'PN',
'Sin-alik-pani[1]PN': 'PN',
'Sin-aplu-iddin[1]PN': 'PN',
'Sin-aplu-iddina[1]PN': 'PN',
'Sin-aplu-uṣur[1]PN': 'PN',
'Sin-ašared[1]PN': 'PN',
'Sin-aḫu-iddin[1]PN': 'PN',
'Sin-aḫḫe[1]PN': 'PN',
'Sin-balassu-iqbi[1]PN': 'PN',
'Sin-balassu-iqbi[governor-of-Ur]PN': 'PN',
'Sin-bel-zeri[1]PN': 'PN',
'Sin-bel-šumati[1]PN': 'PN',
'Sin-belu-uṣur[1]PN': 'PN',
'Sin-dan[1]PN': 'PN',
'Sin-dini-epuš[1]PN': 'PN',
'Sin-duri-uṣur[1]PN': 'PN',
'Sin-duri[1]PN': 'PN',
'Sin-duru-uṣur[1]PN': 'PN',
'Sin-ereš[1]PN': 'PN',
'Sin-eriba[1]PN': 'PN',
'Sin-etel-ili[1]PN': 'PN',
'Sin-eṭir[1]GN': 'GN',
'Sin-gamil[1]PN': 'PN',
'Sin-hari[1]PN': 'PN',
'Sin-ibni[1]PN': 'PN',
'Sin-iddin[1]PN': 'PN',
'Sin-iddina[1]PN': 'PN',
'Sin-ilaya[1]PN': 'PN',
'Sin-ilaʾi[1]PN': 'PN',
'Sin-iprus[1]PN': 'PN',
'Sin-iqbi[1]PN': 'PN',
'Sin-kašir[1]PN': 'PN',
'Sin-kenu-uṣur[1]PN': 'PN',
'Sin-kinu-uṣur[1]PN': 'PN',
'Sin-kuṣuranni[1]PN': 'PN',
'Sin-mukin[1]PN': 'PN',
'Sin-mutaqqin[1]PN': 'PN',
'Sin-nadin-ahhe[1]PN': 'PN',
'Sin-nadin-ahi[1]PN': 'PN',
'Sin-nadin-apli[1]PN': 'PN',
'Sin-nammir[1]PN': 'PN',
'Sin-natannu[1]PN': 'PN',
'Sin-naʾdi[1]PN': 'PN',
'Sin-naʾdi[1]SN': 'SN',
'Sin-naʾid[1]PN': 'PN',
'Sin-naṣir[1]LN': 'LN',
'Sin-naṣir[1]PN': 'PN',
'Sin-na’di[1]PN': 'PN',
'Sin-perʾu-ukin[1]PN': 'PN',
'Sin-remanni[1]PN': 'PN',
'Sin-tabni-uṣur[1]PN': 'PN',
'Sin-tabni[1]LN': 'LN',
'Sin-taklak[1]PN': 'PN',
'Sin-uballiṭ[1]PN': 'PN',
'Sin-x[1]PN': 'PN',
'Sin-zaqip-keni[1]PN': 'PN',
'Sin-zaqip[1]PN': 'PN',
'Sin-zeru-ibni[1]PN': 'PN',
'Sin-zeru-iddina[1]PN': 'PN',
'Sin-šabši[1]GN': 'GN',
'Sin-šallim[1]PN': 'PN',
'Sin-šallimanni[1]PN': 'PN',
'Sin-šar-ahhešu[1]PN': 'PN',
'Sin-šar-ilani[1]PN': 'PN',
'Sin-šarra-iškun[king-of-Assyria]RN': 'RN',
'Sin-šarru-ibni[1]PN': 'PN',
'Sin-šarru-iškun[1]RN': 'RN',
'Sin-šarru-uṣur[1]PN': 'PN',
'Sin-šarru-uṣur[governor-of-Hindaru]PN': 'PN',
'Sin-šezibanni[1]PN': 'PN',
'Sin-šullim[1]PN': 'PN',
'Sin-šumu-ibni[1]PN': 'PN',
'Sin-šumu-iddina[1]PN': 'PN',
'Sin-šumu-lešir[1]PN': 'PN',
'Sin-šumu-x[1]PN': 'PN',
'Sin-ṣala[1]PN': 'PN',
'Sin[1]DN': 'DN',
'Sina[1]PN': 'PN',
'Sinabir[Mount-Sinabir]GN': 'GN',
'Sinabu[1]SN': 'SN',
'Sinahulzi[Mount-Sinahulzi]GN': 'GN',
'Sinainni[1]PN': 'PN',
'Sinaʾ-ilu[1]PN': 'PN',
'Sinaʾini[1]GN': 'GN',
'Singamšibu[Elamite-fortress-commander]PN': 'PN',
'Singara[1]GN': 'GN',
'Sini[1]PN': 'PN',
'Sinia[Mount-Sinia]GN': 'GN',
'Sinihini[1]SN': 'SN',
'Sinnu[1]GN': 'GN',
'Sinqi-Dadi[1]PN': 'PN',
'Sinqi-Issar[1]PN': 'PN',
'Sinqi[1]PN': 'PN',
'Sinqiša-amur[1]PN': 'PN',
'Sinu[1]GN': 'GN',
'Sinu[1]SN': 'SN',
'Sinzi[1]WN': 'WN',
'Siparranu[1]PN': 'PN',
'Sipiamena[1]GN': 'GN',
'Siplia[1]PN': 'PN',
'Sippar-Aruru[1]SN': 'SN',
'Sippar-ša-Anunitu[1]SN': 'SN',
'Sippar-ša-Šamaš[1]SN': 'SN',
'Sippar-ša-Šamaš[Sippar-of-Šamaš]SN': 'SN',
'Sippar[1]GN': 'GN',
'Sippar[1]SN': 'SN',
'Sirara[1]QN': 'QN',
'Sirara[1]SN': 'SN',
'Sirara[Mount-Sirara]GN': 'GN',
'Sirarši[1]PN': 'PN',
'Sirašme[foreign-ruler]RN': 'RN',
'Sirašu[foreign-ruler]RN': 'RN',
'Sirgana[1]GN': 'GN',
'Siri[1]PN': 'PN',
'Siriš[1]GN': 'GN',
'Sirqu[1]GN': 'GN',
'Sirqu[1]SN': 'SN',
'Sirsir[1]DN': 'DN',
'Siru[1]PN': 'PN',
'Siruatti[Meʾunite-chieftain]RN': 'RN',
'Siruka[1]SN': 'SN',
'Sirumi[Mount-Sirumi]GN': 'GN',
'Sirura[1]GN': 'GN',
'Sisad-x[1]SN': 'SN',
'Sisi[1]PN': 'PN',
'Sisia[1]PN': 'PN',
'Sissil[1]SN': 'SN',
'Sissu[1]SN': 'SN',
'Sisu[Horse]CN': 'CN',
'Sitera[1]SN': 'SN',
'Sitirkanu[1]PN': 'PN',
'Siusa[1]DN': 'DN',
'Sizi[1]PN': 'PN',
'Sizini[1]GN': 'GN',
'Sizir[Mount-Sizir]GN': 'GN',
'Siʾannu[1]SN': 'SN',
'Siʾimme[1]GN': 'GN',
'Su-Baʾal[1]PN': 'PN',
'Sua[1]GN': 'GN',
'Sua[1]PN': 'PN',
'Suaʾli[1]PN': 'PN',
'Suba[1]GN': 'GN',
'Subahe[1]SN': 'SN',
'Subartu[1]GN': 'GN',
'Subartu[Assyria]GN': 'GN',
'Subi[1]GN': 'GN',
'Subnat[1]WN': 'WN',
'Subru[1]GN': 'GN',
'Sudanina[1]GN': 'GN',
'Sueia[1]GN': 'GN',
'Suen[moon-god]DN': 'DN',
'Suena[1]GN': 'GN',
'Sugunia[1]SN': 'SN',
'Suhayu[1]PN': 'PN',
'Suhiru[1]PN': 'PN',
'Suhme[1]SN': 'SN',
'Suhmu[1]GN': 'GN',
'Suhni[1]GN': 'GN',
'Suhu[1]GN': 'GN',
'Suhuramu[1]PN': 'PN',
'Suhurmašu[Capricorn]CN': 'CN',
'Suhurmašu[Goatfish]CN': 'CN',
'Suhurmāšu[Capricorn]CN': 'CN',
'Suhuru[1]PN': 'PN',
'Suitka[1]PN': 'PN',
'Suk-x[1]PN': 'PN',
'Sukinu[1]PN': 'PN',
'Sukkaia[1]PN': 'PN',
'Sukkaya[1]PN': 'PN',
'Sukkayyu[1]PN': 'PN',
'Sukki-Issar[1]PN': 'PN',
'Sukkia[1]SN': 'SN',
'Sukkitu[1]PN': 'PN',
'Sukur[1]GN': 'GN',
'Suladu[1]SN': 'SN',
'Sulaya[1]PN': 'PN',
'Sulaya[1]SN': 'SN',
'Sulaya[2]PN': 'PN',
'Sulaya[3]PN': 'PN',
'Sulilu[1]PN': 'PN',
'Sulilu[ruler-of-Aššur]RN': 'RN',
'Sullumu[1]PN': 'PN',
'Sulu[1]SN': 'SN',
'Sulumal[king-of-Melid]RN': 'RN',
'Sumandar[1]WN': 'WN',
'Sumandir[1]SN': 'SN',
'Sumani[1]PN': 'PN',
'Sumaya[1]PN': 'PN',
'Sumbi[1]GN': 'GN',
'Sumki-abi[1]PN': 'PN',
'Sumuntunaš[1]SN': 'SN',
'Sumuqan[1]DN': 'DN',
'Sumuqu[1]PN': 'PN',
'Sumurunu[1]GN': 'GN',
'Sumurzu[1]GN': 'GN',
'Sumusumusum[1]PN': 'PN',
'Sumuti[1]PN': 'PN',
'Sun-Issar[1]PN': 'PN',
'SunGAMsara[1]DN': 'DN',
'Suna[1]PN': 'PN',
'Sunaya[1]PN': 'PN',
'Sune[1]GN': 'GN',
'Suni[1]PN': 'PN',
'Sunu-ahhe[1]PN': 'PN',
'Sunu-ahheya[1]PN': 'PN',
'Sunšittu[1]DN': 'DN',
'Supapu[1]SN': 'SN',
'Supurgillu[1]SN': 'SN',
'Supuri-eddete[1]GN': 'GN',
'Suqa-Marusi[1]SN': 'SN',
'Suqayu[1]PN': 'PN',
'Sur-marrati[1]SN': 'SN',
'Sura[1]PN': 'PN',
'Suranu[1]PN': 'PN',
'Surappu[1]WN': 'WN',
'Surarati[1]PN': 'PN',
'Surarte[1]PN': 'PN',
'Suraya[1]PN': 'PN',
'Suri-ramu[1]PN': 'PN',
'Surikaš[1]GN': 'GN',
'Suritu[1]SN': 'SN',
'Surmarrati[Samarra]GN': 'GN',
'Surra[1]SN': 'SN',
'Surri[foreign-ruler]RN': 'RN',
'Suru-Nurani[1]GN': 'GN',
'Suru[1]GN': 'GN',
'Suru[1]SN': 'SN',
'Surunu[1]SN': 'SN',
'Susanu[1]GN': 'GN',
'Susanu[1]PN': 'PN',
'Susi[1]PN': 'PN',
'Susinqu[Sheshonq-ruler-of-the-Busiris]RN': 'RN',
'Susu[1]PN': 'PN',
'Susuʾa[1]PN': 'PN',
'Susya[1]PN': 'PN',
'Sutiti[1]DN': 'DN',
'Sutu[1]GN': 'GN',
'Suya[Mount-Suya]GN': 'GN',
'Suʾa[1]PN': 'PN',
'Sîn-šadûnu[1]PN': 'PN',
'Sîn[1]DN': 'DN',
'TAK-x-x[Median-ruler-of-Ecbatana]RN': 'RN',
'TDR[1]SN': 'SN',
'Ta-x[1]PN': 'PN',
'Ta-x[1]SN': 'SN',
'Ta-x[2]SN': 'SN',
'Ta[1]PN': 'PN',
'Tab-x[1]PN': 'PN',
'Tabal[1]GN': 'GN',
'Tabalaiu[1]PN': 'PN',
'Tabalayu[1]PN': 'PN',
'Taballua[1]PN': 'PN',
'Tabalu[1]PN': 'PN',
'Tabalu[Tabal]GN': 'GN',
'Tabaya[1]PN': 'PN',
'Tabira[Tabira-Gate]ON': 'ON',
'Tabitu[1]SN': 'SN',
'Tabnea[1]PN': 'PN',
'Tabni-Issar[1]PN': 'PN',
'Tabni-ilu[1]PN': 'PN',
'Tabni[1]PN': 'PN',
'Tabriame[1]PN': 'PN',
'Tabsia[1]SN': 'SN',
'Taburu[1]PN': 'PN',
'Tabuʾa[queen-of-the-Arabs]RN': 'RN',
'Tadala[1]PN': 'PN',
'Tagalagi[1]GN': 'GN',
'Tagali[1]PN': 'PN',
'Tagaru[1]SN': 'SN',
'Tagibi[1]PN': 'PN',
'Tahalu[1]GN': 'GN',
'Tahura[1]DN': 'DN',
'Taia[1]PN': 'PN',
'Taiaya[1]SN': 'SN',
'Tairu[1]SN': 'SN',
'Taitai[foreign-ruler]RN': 'RN',
'Takali[1]PN': 'PN',
'Takaʾin[1]PN': 'PN',
'Takilat-Arbail[1]PN': 'PN',
'Takilati[1]PN': 'PN',
'Takkulu[1]PN': 'PN',
'Taklak-Bel[1]PN': 'PN',
'Taklak-ana-Aššur[1]PN': 'PN',
'Taklak-ana-Bel[1]PN': 'PN',
'Taklak-ana-Bel[governor-of-Naṣibina]PN': 'PN',
'Taklak-ana-Issar[1]PN': 'PN',
'Taklak-ana-beliya[1]PN': 'PN',
'Taklak-ana-beliya[eponym-of-the-year-888]PN': 'PN',
'Taklak-ana-ili[1]PN': 'PN',
'Taklak-ana-šarri[1]PN': 'PN',
'Taklak-ana-šarri[governor-of-Nemed-Issar-and-eponym-of-the-year-842]PN': 'PN',
'Taklak-ana-šarri[governor-of-Nemed-Ištar-and-eponym-of-the-year-842]PN': 'PN',
'Taku[1]GN': 'GN',
'Takua[1]PN': 'PN',
'Tali[1]PN': 'PN',
'Talmiš[1]SN': 'SN',
'Talmusa[1]GN': 'GN',
'Talmusa[1]SN': 'SN',
'Talmusu[1]SN': 'SN',
'Tamarana[1]GN': 'GN',
'Tambaya[1]DN': 'DN',
'Tamdanu[1]PN': 'PN',
'Tamesu[Tamassos]SN': 'SN',
'Tamgitu[1]PN': 'PN',
'Tamhiru[1]MN': 'MN',
'Tamhīru[1]MN': 'MN',
'Tamluti[1]PN': 'PN',
'Tammaritu[1]PN': 'PN',
'Tammaritu[1]RN': 'RN',
'Tammaritu[king-of-Elam]RN': 'RN',
'Tammaritu[son-of-Teumman]RN': 'RN',
'Tammaritu[son-of-Urtaku-and-king-of-Hidalu]RN': 'RN',
'Tammeš-idri[1]PN': 'PN',
'Tammu[1]PN': 'PN',
'Tammuzaiu[1]PN': 'PN',
'Tamna[1]SN': 'SN',
'Tamnuna[1]GN': 'GN',
'Tamnuna[1]SN': 'SN',
'Tamnunna[1]GN': 'GN',
'Tamnunna[1]SN': 'SN',
'Tamnunu[1]SN': 'SN',
'Tamranu[1]PN': 'PN',
'Tamru[1]PN': 'PN',
'Tamtu-rabitu[Great-Sea]WN': 'WN',
'Tamurṭiše[1]PN': 'PN',
'Tamuzu[1]MN': 'MN',
'Tamuzu[Tammuz]MN': 'MN',
'Tamḫiri[1]MN': 'MN',
'Tanakun[1]SN': 'SN',
'Tanat[1]GN': 'GN',
'Tandaya[city-ruler-of-Qirbit]PN': 'PN',
'Tangi[1]PN': 'PN',
'Tanis-di[1]PN': 'PN',
'Tannanu[third-man-of-the-Elamite-army]PN': 'PN',
'Tanu-x[1]PN': 'PN',
'Tanus[Iranian-ruler]RN': 'RN',
'Tap-nahte[ruler-of-Punubu]RN': 'RN',
'Tappuya[1]PN': 'PN',
'Tapsia[1]GN': 'GN',
'Taqab-lišir[1]SN': 'SN',
'Taqisu[1]PN': 'PN',
'Taqiša[1]PN': 'PN',
'Taqqin-Dadi[1]PN': 'PN',
'Taquni[1]PN': 'PN',
'Taqīšum[1]PN': 'PN',
'Tar-x[1]PN': 'PN',
'Taramuwa[1]DN': 'DN',
'Taraqu[1]SN': 'SN',
'Taraṣi[1]PN': 'PN',
'Tarbaṣu[1]SN': 'SN',
'Tarbiṣi[1]SN': 'SN',
'Tarbiṣu[1]GN': 'GN',
'Tarbiṣu[1]SN': 'SN',
'Tarbugati[1]GN': 'GN',
'Tardennu[1]PN': 'PN',
'Tarditu-Aššur[1]PN': 'PN',
'Tarditu-ahhe[1]PN': 'PN',
'Tardiya[1]PN': 'PN',
'Targibatu[1]GN': 'GN',
'Tarhe[1]SN': 'SN',
'Tarhu-lara[king-of-Gurgum]RN': 'RN',
'Tarhu-nazi[1]PN': 'PN',
'Tarhua-x[1]PN': 'PN',
'Tarhun-akil[1]PN': 'PN',
'Tarhun-azi[ruler-of-Melid]RN': 'RN',
'Tarhundapi[1]PN': 'PN',
'Tarhunza-pi[1]PN': 'PN',
'Tarhunza-uarri[1]PN': 'PN',
'Tariba-Issar[1]PN': 'PN',
'Tariba[1]PN': 'PN',
'Tarik-šarrutu[1]PN': 'PN',
'Tariṣṣa-Issar[1]PN': 'PN',
'Tarmakisa[1]SN': 'SN',
'Tarmanazi[1]SN': 'SN',
'Tarninu[1]GN': 'GN',
'Tarqana[1]GN': 'GN',
'Tarqu[Taharqa-pharaoh-of-Egypt]RN': 'RN',
'Tarqu[Taharqa]RN': 'RN',
'Tarqunani[1]GN': 'GN',
'Tarriki-hallu[1]PN': 'PN',
'Tarsihu[foreign-ruler]RN': 'RN',
'Tarsisi[1]GN': 'GN',
'Tartara[1]WN': 'WN',
'Tartaru[Tharthar]WN': 'WN',
'Tartiba[1]PN': 'PN',
'Tartu-x[1]PN': 'PN',
'Tarui[1]SN': 'SN',
'Tarzi[Tarsus]SN': 'SN',
'Tarzu[Tarsus]SN': 'SN',
'Tarṣi[1]PN': 'PN',
'Tas[1]GN': 'GN',
'Tasa[1]SN': 'SN',
'Tasarra[1]SN': 'SN',
'Tasi[1]GN': 'GN',
'Tastiate[1]SN': 'SN',
'Tastiati[1]GN': 'GN',
'Tasu[1]SN': 'SN',
'Tattapha[1]PN': 'PN',
'Tatti[1]PN': 'PN',
'Tatu[1]PN': 'PN',
'Tatuyate[1]DN': 'DN',
'Tau-x[1]SN': 'SN',
'Tawari[1]PN': 'PN',
'Tayani[Thinis]SN': 'SN',
'Taziʾ[1]SN': 'SN',
'Taškati[Triplet]CN': 'CN',
'Tašliana[1]SN': 'SN',
'Tašmetu-ereš[1]PN': 'PN',
'Tašmetu-šarrat[queen-and-wife-of-Sennacherib]RN': 'RN',
'Tašmetu-šarru-uṣri[1]PN': 'PN',
'Tašmetu[1]DN': 'DN',
'Tašritu[1]MN': 'MN',
'Tašritu[Tishri]MN': 'MN',
'Taštami[1]SN': 'SN',
'Tašuha[1]SN': 'SN',
'Taʾallu[1]PN': 'PN',
'Taʾe[1]SN': 'SN',
'Taʾla[1]PN': 'PN',
'Taʾuzu[Tammuz]MN': 'MN',
'Te-nuri[1]PN': 'PN',
'Te-x[1]PN': 'PN',
'Tebilti[1]WN': 'WN',
'Tebilti[2]WN': 'WN',
'Teiṣipidi[1]PN': 'PN',
'Tela-il[1]PN': 'PN',
'Tela[1]SN': 'SN',
'Telitu[1]DN': 'DN',
'Telusina[ruler-of-Andia]RN': 'RN',
'Telītum[1]DN': 'DN',
'Tema[1]GN': 'GN',
'Temenu[1]GN': 'GN',
'Tenuquri[1]SN': 'SN',
'Tepata[1]SN': 'SN',
'Ter-dala[1]PN': 'PN',
'Ter-ilaʾi[1]PN': 'PN',
'Teri[1]PN': 'PN',
'Tesammia[1]SN': 'SN',
'Teumman[1]PN': 'PN',
'Teumman[1]RN': 'RN',
'Teumman[chief-archer-of-the-cavalary]PN': 'PN',
'Teumman[king-of-Elam]RN': 'RN',
'Teušpa[Cimmerian-ruler]RN': 'RN',
'Teše-ereš[1]PN': 'PN',
'Teši-eṭir[1]PN': 'PN',
'Teʾdi[1]GN': 'GN',
'Teʾelhunu[queen-of-the-Arabs]RN': 'RN',
'Teʾri[king-of-Qedar]RN': 'RN',
'Tiamat[(Primeval-Sea)]DN': 'DN',
'Tiamat[1]DN': 'DN',
'Tidu[1]GN': 'GN',
'Tidu[1]SN': 'SN',
'Tikala[1]PN': 'PN',
'Tikasu[1]PN': 'PN',
'Tikki[1]GN': 'GN',
'Tikku[1]SN': 'SN',
'Tikrakki[1]GN': 'GN',
'Tikrakki[1]SN': 'SN',
'Tikriš[1]GN': 'GN',
'Til-Abari[1]GN': 'GN',
'Til-Abari[1]SN': 'SN',
'Til-Aššuri[1]GN': 'GN',
'Til-Aššurri[1]GN': 'GN',
'Til-Bari[1]SN': 'SN',
'Til-Barsip[1]GN': 'GN',
'Til-Barsip[1]SN': 'SN',
'Til-Bašere[1]SN': 'SN',
'Til-Garimmu[1]SN': 'SN',
'Til-Humba[1]SN': 'SN',
'Til-Inurta[1]GN': 'GN',
'Til-Kurgarri[1]GN': 'GN',
'Til-Nahiri[1]GN': 'GN',
'Til-Tuba[1]SN': 'SN',
'Til-Turi[1]GN': 'GN',
'Til-Uhuri[1]SN': 'SN',
'Til-abna[1]GN': 'GN',
'Til-abni[1]SN': 'SN',
'Til-barsip[1]SN': 'SN',
'Til-halulina[1]GN': 'GN',
'Til-harrapina[1]GN': 'GN',
'Til-hawar[1]GN': 'GN',
'Til-karme[1]SN': 'SN',
'Til-kunaši[1]GN': 'GN',
'Til-lini[1]GN': 'GN',
'Til-mašqati[1]SN': 'SN',
'Til-rahawa[1]GN': 'GN',
'Til-rahayate[1]GN': 'GN',
'Til-raqu[1]SN': 'SN',
'Til-sahiha[1]SN': 'SN',
'Til-suti[1]SN': 'SN',
'Til-turahi[1]SN': 'SN',
'Til-uli[1]SN': 'SN',
'Til-zani[1]GN': 'GN',
'Til-ša-Abtani[1]SN': 'SN',
'Til-ša-Zabdani[1]SN': 'SN',
'Til-ša-turahi[1]SN': 'SN',
'Til-šikari[1]GN': 'GN',
'Tilakusu[1]PN': 'PN',
'Tillayu[1]PN': 'PN',
'Tille[1]GN': 'GN',
'Tille[1]SN': 'SN',
'Tillu[1]SN': 'SN',
'Tilmun[1]GN': 'GN',
'Tilmun[Bahrain]GN': 'GN',
'Tilmun[Dilmun]GN': 'GN',
'Tiluli[1]GN': 'GN',
'Tilʾe[1]GN': 'GN',
'Timassina[1]GN': 'GN',
'Timbunaʾyu[1]GN': 'GN',
'Timur[1]GN': 'GN',
'Timur[1]SN': 'SN',
'Tina[1]GN': 'GN',
'Tinia[1]PN': 'PN',
'Tinuni[1]GN': 'GN',
'Tiranu[1]PN': 'PN',
'Tirhim[1]SN': 'SN',
'Tiri[1]PN': 'PN',
'Tiserri[Tiserri-Gate]ON': 'ON',
'Titamaška[foreign-ruler]RN': 'RN',
'Titayu[1]PN': 'PN',
'Tite[1]GN': 'GN',
'Titi[1]PN': 'PN',
'Tiurame[1]PN': 'PN',
'Tizu[1]GN': 'GN',
'Tišamme-pi-mukribi[1]DN': 'DN',
'Tišpak[1]DN': 'DN',
'Tišu-x[1]GN': 'GN',
'Tiʾi[1]GN': 'GN',
'Tiʾtu[1]DN': 'DN',
'Tu-Baʾlu[king-of-Tyre]RN': 'RN',
'Tu-x[1]PN': 'PN',
'Tua[1]GN': 'GN',
'Tua[1]PN': 'PN',
'Tuaiadi[1]GN': 'GN',
'Tualli[1]PN': 'PN',
'Tuatti[1]PN': 'PN',
'Tuatti[foreign-ruler]RN': 'RN',
'Tuayadi[1]GN': 'GN',
'Tubliaš[1]GN': 'GN',
'Tubu[1]SN': 'SN',
'Tugdammi[Cimmerian-ruler]RN': 'RN',
'Tugliaš[1]GN': 'GN',
'Tuhamme[ruler-of-Ištunda]RN': 'RN',
'Tuimmu[1]PN': 'PN',
'Tuka[1]SN': 'SN',
'Tukriš[1]GN': 'GN',
'Tukulti-Aššur-aṣbat[1]SN': 'SN',
'Tukulti-Aššur[1]PN': 'PN',
'Tukulti-Emašmaš[1]DN': 'DN',
'Tukulti-Inurta[Tukulti-Ninurta-I]RN': 'RN',
'Tukulti-Inurta_II[Tukulti-Ninurta-II-son-of-Adad-narari-II-king-of-Assyria]RN': 'RN',
'Tukulti-Ninurta[1]RN': 'RN',
'Tukulti-Ninurta[Tukulti-Ninurta-I-king-of-Assyria]RN': 'RN',
'Tukulti-Ninurta[Tukulti-Ninurta-II-king-of-Assyria]RN': 'RN',
'Tukulti-Ninurta[Tukulti-Ninurta-II-son-of-Adad-narari-II-king-of-Assyria]RN': 'RN',
'Tukulti-Ninurta[Tukulti-Ninurta-I]RN': 'RN',
'Tukulti-Ninurta_II[Tukulti-Ninurta-II-son-of-Adad-narari-II-king-of-Assyria]RN': 'RN',
'Tukulti-Ninurta_II[king-of-Assyria]RN': 'RN',
'Tukulti-Ninurta_I[king-of-Assyria]RN': 'RN',
'Tukulti-apil-Ešarra[Tiglath-pileser-I-king-of-Assyria]RN': 'RN',
'Tukulti-apil-Ešarra[Tiglath-pileser-III-king-of-Assyria]RN': 'RN',
'Tukulti-apil-Ešarra[Tiglath-pileser-III]RN': 'RN',
'Tukulti-apil-Ešarra_III[Tiglath-pileser-III-king-of-Assyria]RN': 'RN',
'Tukulti-apil-Ešarra_II[Tiglath-pileser-II-king-of-Assyria]RN': 'RN',
'Tukulti-apil-Ešarra_I[Tiglath-pileser-I-king-of-Assyria]RN': 'RN',
'Tukultu-šarru[1]PN': 'PN',
'Tulli[1]PN': 'PN',
'Tullu[foreign-ruler]RN': 'RN',
"Tultu['Worm']CN": '<stop>',
'Tummal[1]GN': 'GN',
'Tummu[1]GN': 'GN',
'Tumurru[1]SN': 'SN',
'Tunaku[Iranian-ruler]RN': 'RN',
'Tuni[1]PN': 'PN',
'Tuni[ruler-of-Sumurzu]RN': 'RN',
'Tunia[1]PN': 'PN',
'Tunni[1]GN': 'GN',
'Tunu-x[1]PN': 'PN',
'Tupara[1]PN': 'PN',
'Tupha[1]GN': 'GN',
'Tuphan[1]GN': 'GN',
'Tupliyaš[1]GN': 'GN',
'Tupliyaš[1]WN': 'WN',
'Tuqnu-ereš[1]PN': 'PN',
'Tuqun-Issar[1]PN': 'PN',
'Tuqun-mati[1]PN': 'PN',
'Tuqunu-ereš[1]PN': 'PN',
'Tuqunu[1]PN': 'PN',
'Tur-x[1]SN': 'SN',
'Turan[Dyala?]WN': 'WN',
'Turanu[1]SN': 'SN',
'Turhu[1]SN': 'SN',
'Turi-aš-x[1]PN': 'PN',
'Turi[1]PN': 'PN',
'Turiki[1]PN': 'PN',
'Turmuna[1]GN': 'GN',
'Turna[Diyala]WN': 'WN',
'Turnat[1]WN': 'WN',
'Turrukšu-iṣah[1]PN': 'PN',
'Tursana[1]GN': 'GN',
'Turtani[Mount-Turtani]GN': 'GN',
'Turšanira[1]GN': 'GN',
'Turṣi-Issar[1]PN': 'PN',
'Tutammu[1]GN': 'GN',
'Tutammu[1]PN': 'PN',
'Tutammu[king-of-Unqi]RN': 'RN',
'Tutašdi[1]SN': 'SN',
'Tuti[1]PN': 'PN',
'Tutu[1]DN': 'DN',
'Tuwi[1]PN': 'PN',
'Tušha[1]SN': 'SN',
'Tušhan[1]GN': 'GN',
'Tušhan[1]SN': 'SN',
'Tuʾamu-rabutu[Gemini]CN': 'CN',
'Tuʾamu[Gemini]CN': 'CN',
'Tuʾamu[Twins]CN': 'CN',
'Tuʾatu[1]PN': 'PN',
'Tuʾaya[1]PN': 'PN',
'Tuʾayu[1]PN': 'PN',
'Tuʾimmu[1]SN': 'SN',
'Tuʾmuna[1]GN': 'GN',
'Tuṣaṣu[1]PN': 'PN',
'U-x-x-x-a-ta[1]SN': 'SN',
'U-x-x[1]GN': 'GN',
'U-x[1]PN': 'PN',
'URdammaniʾ[Tanutamon-pharaoh-of-Egypt]RN': 'RN',
'Uab-x-šu-x[1]GN': 'GN',
'Uabu[king-of-the-Arabs]RN': 'RN',
'Uadi[1]PN': 'PN',
'Uaiteʾ[son-of-Bir-Dada-Arabian-ruler]RN': 'RN',
'Uakirtu[Median-ruler-of-Nappi]RN': 'RN',
'Uaksatar[1]PN': 'PN',
'Uaksatar[Median-ruler-of-Nartu]RN': 'RN',
'Uaksatar[ruler-of-Qarkinšera]RN': 'RN',
'Ualli[ruler-of-Mannea]RN': 'RN',
'Uallia[1]SN': 'SN',
'Uarbis[1]PN': 'PN',
'Uarbisi[1]PN': 'PN',
'Uardatti[Median-ruler-of-Ṣibaru]RN': 'RN',
'Uargin[1]SN': 'SN',
'Uarri[1]PN': 'PN',
'Uaru[1]PN': 'PN',
'Uarzan[Median-ruler-of-Uqqutti]RN': 'RN',
'Uasi[1]PN': 'PN',
'Uassurme[ruler-of-Tabal]RN': 'RN',
'Uaua[1]PN': 'PN',
'Uauš[Mount-Uauš]GN': 'GN',
'Uayis[1]SN': 'SN',
'Uazaru[1]PN': 'PN',
'Uašdirikka[Mount-Uašdirikka]GN': 'GN',
'Uaštal[1]SN': 'SN',
'Ubabara[1]SN': 'SN',
'Ubadi[1]PN': 'PN',
'Ubanša-naʾdi[1]PN': 'PN',
'Ubanša-naʾid[1]PN': 'PN',
'Ubar-Harran[1]PN': 'PN',
'Ubar-Issar[1]PN': 'PN',
'Ubar-Nabu[1]PN': 'PN',
'Ubar-Nergal[1]PN': 'PN',
'Ubar-aḫḫe[1]PN': 'PN',
'Ubar-sayasu[1]PN': 'PN',
'Ubar-Ḫarran[1]PN': 'PN',
'Ubar[1]PN': 'PN',
'Ubaru[1]PN': 'PN',
'Ubase[1]GN': 'GN',
'Ubate[1]PN': 'PN',
'Ubbarqayu[1]PN': 'PN',
'Ubbuku[1]PN': 'PN',
'Ubbuqu[1]PN': 'PN',
'Ubdaʾ[1]PN': 'PN',
'Ube[1]PN': 'PN',
'Ubianda[1]GN': 'GN',
'Ubite[1]PN': 'PN',
'Ubraki[1]PN': 'PN',
'Ubri[1]PN': 'PN',
'Ubru-Adad[1]PN': 'PN',
'Ubru-Ahi[1]PN': 'PN',
'Ubru-Allaya[1]PN': 'PN',
'Ubru-Apladad[1]PN': 'PN',
'Ubru-Arabil[1]PN': 'PN',
'Ubru-Aššur[1]PN': 'PN',
'Ubru-Babili[1]PN': 'PN',
'Ubru-Dadi[1]PN': 'PN',
'Ubru-Harran[1]PN': 'PN',
'Ubru-Harranu[1]PN': 'PN',
'Ubru-Issar[1]PN': 'PN',
'Ubru-Libbali[1]PN': 'PN',
'Ubru-Madanu[1]PN': 'PN',
'Ubru-Mullissi[1]PN': 'PN',
'Ubru-Nabu[1]PN': 'PN',
'Ubru-Nanaya[1]PN': 'PN',
'Ubru-Nergal[1]PN': 'PN',
'Ubru-Ninua[1]PN': 'PN',
'Ubru-Palil[1]PN': 'PN',
'Ubru-Salmanu[1]PN': 'PN',
'Ubru-Sebetti[1]PN': 'PN',
'Ubru-Seʾ[1]PN': 'PN',
'Ubru-Sin[1]PN': 'PN',
'Ubru-ahhe[1]PN': 'PN',
'Ubru-ahhešu[1]PN': 'PN',
'Ubru-ahi[1]PN': 'PN',
'Ubru-apli[1]PN': 'PN',
'Ubru-ekurri[1]PN': 'PN',
'Ubru-ili[1]PN': 'PN',
'Ubru-suni[1]PN': 'PN',
'Ubru-x[1]PN': 'PN',
'Ubru-šarri[1]PN': 'PN',
'Ubru[1]PN': 'PN',
'Ubrutu[1]PN': 'PN',
'Ubrutu[eponym]PN': 'PN',
'Ubu-x[1]PN': 'PN',
'Ubula[1]SN': 'SN',
'Ubulu[1]GN': 'GN',
'Ubume[1]SN': 'SN',
'Uburtu-Issar[1]PN': 'PN',
'Uburtu[1]PN': 'PN',
'Uda[1]GN': 'GN',
'Udaku[ruler-of-Manni]RN': 'RN',
'Udali[1]PN': 'PN',
'Uderu[1]SN': 'SN',
'Udia[1]PN': 'PN',
'Udinu[1]PN': 'PN',
'Udkaduʾa[1]CN': 'CN',
'Udpani[(reading-uncertain)]GN': 'GN',
'Udu[1]SN': 'SN',
'Udumu[Edom]GN': 'GN',
'Uduran[1]DN': 'DN',
'Uetaš[1]SN': 'SN',
'Ugar-Nabu[1]GN': 'GN',
'Ugar-Sallu[1]SN': 'SN',
'Uggu[Dead-Gods]DN': 'DN',
'Ugi[1]PN': 'PN',
'Ugine[1]PN': 'PN',
'Ugurtu[1]DN': 'DN',
'Uhabbil[1]PN': 'PN',
'Uhhabil[1]PN': 'PN',
'Uhima[1]PN': 'PN',
'Uhira[1]GN': 'GN',
'Ui-x[1]PN': 'PN',
'Uilla[1]GN': 'GN',
'Uitana[ruler-of-Mišita]RN': 'RN',
'Uite[1]PN': 'PN',
'Uizak-x[1]SN': 'SN',
'Uišdiš[1]GN': 'GN',
'Ukame[1]PN': 'PN',
'Ukkayu[1]PN': 'PN',
'Ukku[1]GN': 'GN',
'Ukku[1]SN': 'SN',
'Ukubiʾ[1]PN': 'PN',
'Ukumu[1]PN': 'PN',
'Ukunu[1]PN': 'PN',
'Ukuta[1]GN': 'GN',
'Ul-x-x-x-ti[1]SN': 'SN',
'Ulai[1]DN': 'DN',
'Ulanna[1]GN': 'GN',
'Ulay[1]WN': 'WN',
'Ulaya[1]DN': 'DN',
'Ulaya[1]SN': 'SN',
'Ulaya[1]WN': 'WN',
'Ulayu[Mount-Ulayu]GN': 'GN',
'Ulhu[1]SN': 'SN',
'Ulina[1]GN': 'GN',
'Ulka[1]PN': 'PN',
'Ulliba[1]GN': 'GN',
'Ullu[1]PN': 'PN',
'Ulluba[1]GN': 'GN',
'Ulluba[1]SN': 'SN',
'Ullubaya[1]PN': 'PN',
'Ullusunu[1]PN': 'PN',
'Ullusunu[Mannean-ruler]RN': 'RN',
'Ulmania[1]GN': 'GN',
'Ulmania[1]SN': 'SN',
'Ulmunaši[1]PN': 'PN',
'Uluanda[1]PN': 'PN',
'Uluaza[1]GN': 'GN',
'Ululaya[1]PN': 'PN',
'Ululayu[1]PN': 'PN',
'Ululayu[eponym-of-the-year-823?]PN': 'PN',
'Ululayu[governor-of-the-city-Kilizu-and-eponym-of-the-year-832]PN': 'PN',
'Ululayyu[1]PN': 'PN',
'Ululu[1]MN': 'MN',
'Uluruš[1]GN': 'GN',
'Uluruš[1]WN': 'WN',
'Uluzu-x[1]GN': 'GN',
'Ulušia[1]GN': 'GN',
'Um-x[1]SN': 'SN',
'Umadi[1]PN': 'PN',
'Umanu[1]PN': 'PN',
'Umarnaš[1]PN': 'PN',
'Umba-LAGABua[Elamite]PN': 'PN',
'Umba[1]PN': 'PN',
'Umbadara[envoy-of-Teumman]PN': 'PN',
'Umbadara[father-of-Ummanigaš-I]RN': 'RN',
'Umbakidinu[herald-of-Hidalu]PN': 'PN',
'Umbakidinu[son-of-Ummanappa]RN': 'RN',
'Umban-kidinni[1]PN': 'PN',
'Umbidaki[1]DN': 'DN',
'Umite[1]PN': 'PN',
'Umman-abba[1]PN': 'PN',
'Umman-igaš[1]RN': 'RN',
'Umman-menanu[king-of-Elam]RN': 'RN',
'Umman-mina[1]PN': 'PN',
'Umman-šurbi[1]PN': 'PN',
'Ummanaldašu[1]PN': 'PN',
'Ummanaldašu[1]RN': 'RN',
'Ummanaldašu[Humban-haltaš-son-of-Teumman]RN': 'RN',
'Ummanaldašu[Humban-haltaš]RN': 'RN',
'Ummanaldašu[king-of-Elam-and-brother-of-Urtaku-Humban-haltaš-II]RN': 'RN',
'Ummanaldašu[son-of-Atta-metu-and-king-of-Elam-Humban-haltaš-III]RN': 'RN',
'Ummanamni[grandson-of-Ummanaldašu-II]RN': 'RN',
'Ummanamni[son-of-Ummanpiʾ]RN': 'RN',
'Ummanappa[son-of-Urtaku]RN': 'RN',
'Ummanigaš[1]RN': 'RN',
'Ummanigaš[Huban-nikaš-son-of-Marduk-apla-iddina]PN': 'PN',
'Ummanigaš[Humban-nikas-I-son-of-Umbadara-king-of-Elam]RN': 'RN',
'Ummanigaš[Humban-nikas-II-king-of-Elam]RN': 'RN',
'Ummanigaš[Ummanigaš-I-king-of-Elam]RN': 'RN',
'Ummanigaš[father-of-Tammaritu]RN': 'RN',
'Ummaniša[1]PN': 'PN',
'Ummanpiʾ[father-of-Ummanamni-and-son-of-Urtaku-king-of-Elam]RN': 'RN',
'Ummanšibar[1]PN': 'PN',
'Ummi-iʾi[1]PN': 'PN',
'Umu[1]DN': 'DN',
'Unamunu[ruler-of-Natho]RN': 'RN',
'Unasagusu[king-of-Lidir]RN': 'RN',
'Undasu[son-of-Teumman]RN': 'RN',
'Unka[1]PN': 'PN',
'Unniga[1]SN': 'SN',
'Unqi[1]GN': 'GN',
'Unu-x-ni[1]PN': 'PN',
'Unu[Heliopolis]SN': 'SN',
'Unzarhu-Aššur[1]PN': 'PN',
'Unzarhu-Issar[1]PN': 'PN',
'Unzarhu[1]PN': 'PN',
'Unzarḫu-Aššur[1]PN': 'PN',
'Unšu-namir[1]PN': 'PN',
'Upa[1]SN': 'SN',
'Upa[Mount-Upâ]GN': 'GN',
'Upaq-Šamaš[1]PN': 'PN',
'Upaqa-ana-Arbail[1]PN': 'PN',
'Upaqa-ana-Aššur[1]PN': 'PN',
'Upaqa-ana-Issar[1]PN': 'PN',
'Upaqa-ana-x[1]PN': 'PN',
'Upaqu[1]PN': 'PN',
'Upaš[ruler-of-Bit-Kapsi]RN': 'RN',
'Upaḫḫir-il[1]PN': 'PN',
'Uperi[king-of-Tilmun]RN': 'RN',
'Upi[Opis]GN': 'GN',
'Upi[Opis]SN': 'SN',
'Upia[Opis]GN': 'GN',
'Upp-x[Median-ruler]RN': 'RN',
'Uppa[1]GN': 'GN',
'Uppamma[Median-ruler]RN': 'RN',
'Uppis[city-ruler-of-Partakka]PN': 'PN',
'Uppite[1]PN': 'PN',
'Uppiš[1]SN': 'SN',
'Uppumu[1]SN': 'SN',
'Uppuria[1]GN': 'GN',
'Upu[ruler-of-Gilzanu]RN': 'RN',
'Upumu[1]GN': 'GN',
'Upušu[1]SN': 'SN',
'Uqayaqi[1]PN': 'PN',
'Uqnu[1]WN': 'WN',
'Uqqutti[1]GN': 'GN',
'Uqu[1]GN': 'GN',
'Uqupu[1]PN': 'PN',
'Uquputu[1]PN': 'PN',
'Uqur-Adad[1]PN': 'PN',
'Uqur-ahhe[1]PN': 'PN',
'Uqurtu[1]PN': 'PN',
'Uquwa[1]PN': 'PN',
'Ur[1]SN': 'SN',
'Ura[1]GN': 'GN',
'Ura[1]SN': 'SN',
'Ura[2]SN': 'SN',
'Urad-Allayyu[1]PN': 'PN',
'Urad-Aššur[1]PN': 'PN',
'Urad-Baniti[1]PN': 'PN',
'Urad-Belet[1]PN': 'PN',
'Urad-Gula[1]PN': 'PN',
'Urad-Issar[1]PN': 'PN',
'Urad-Mullissu[1]PN': 'PN',
'Urad-Nabu[1]PN': 'PN',
'Urad-Nanaya[1]PN': 'PN',
'Urakazabarna[1]SN': 'SN',
'Urakka[1]GN': 'GN',
'Urakka[1]SN': 'SN',
'Urammu[1]GN': 'GN',
'Urarṭayu[1]PN': 'PN',
'Urarṭu[1]GN': 'GN',
'Urasu[1]PN': 'PN',
'Uratas[1]GN': 'GN',
'Uratista[1]GN': 'GN',
'Uraya[1]PN': 'PN',
'Uraš-eriba[1]PN': 'PN',
'Uraš[1]DN': 'DN',
'Uraš[1]GN': 'GN',
'Uraš[1]SN': 'SN',
'Urba-x[1]SN': 'SN',
'Urbakka[1]GN': 'GN',
'Urbayu[1]PN': 'PN',
'Urburu[1]PN': 'PN',
'Urda-Inurta[1]PN': 'PN',
'Urda[1]PN': 'PN',
'Urdalika[1]SN': 'SN',
'Urdani[1]PN': 'PN',
'Urdanu[1]PN': 'PN',
'Urdaya[1]PN': 'PN',
'Urdi[1]PN': 'PN',
'Urdu-Adad[1]PN': 'PN',
'Urdu-Adda[1]PN': 'PN',
'Urdu-Allaia[1]PN': 'PN',
'Urdu-Allatu[1]PN': 'PN',
'Urdu-Allaya[1]PN': 'PN',
'Urdu-Aya[1]PN': 'PN',
'Urdu-Aššur[1]PN': 'PN',
'Urdu-Baniti[1]PN': 'PN',
'Urdu-Banitu[1]PN': 'PN',
'Urdu-Beltu[1]PN': 'PN',
'Urdu-Dadi[1]PN': 'PN',
'Urdu-Dagan[1]PN': 'PN',
'Urdu-Daguna[1]PN': 'PN',
'Urdu-Ea[1]PN': 'PN',
'Urdu-Gula[1]PN': 'PN',
'Urdu-Inurta[1]PN': 'PN',
'Urdu-Issar[1]PN': 'PN',
'Urdu-Issaran[1]PN': 'PN',
'Urdu-Marduk[1]PN': 'PN',
'Urdu-Mullissi[1]PN': 'PN',
'Urdu-Mullissu[1]PN': 'PN',
'Urdu-Nabu[1]PN': 'PN',
'Urdu-Nanaya[1]PN': 'PN',
'Urdu-Nanaya[recruitment-official-appointed-to-govern-an-Egyptian-city]PN': 'PN',
'Urdu-Nergal[1]PN': 'PN',
'Urdu-Sin[1]PN': 'PN',
'Urdu-Yarda[1]PN': 'PN',
'Urdu-ahhešu[1]PN': 'PN',
'Urdu-apli[1]PN': 'PN',
'Urdu-banitu[1]PN': 'PN',
'Urdu-ilani[1]PN': 'PN',
'Urdu-x[1]PN': 'PN',
'Urdu-Šamaš[1]PN': 'PN',
'Urdu[1]PN': 'PN',
'Urdutu[1]SN': 'SN',
'Urgani[1]PN': 'PN',
'Urgulu[Leo]CN': 'CN',
'Urgulu[Lion]CN': 'CN',
'Uri-Ya[1]PN': 'PN',
'Uri[Akkad]GN': 'GN',
'Uri[Ur]SN': 'SN',
'Uriaikki[king-of-Que]RN': 'RN',
'Uriakka[1]GN': 'GN',
'Uriangi[1]SN': 'SN',
'Urik[1]PN': 'PN',
'Urimmi[ruler-of-Que]RN': 'RN',
'Urimu[1]SN': 'SN',
'Urimzan[1]SN': 'SN',
'Urinu[1]GN': 'GN',
'Uriqatu[1]GN': 'GN',
'Urita[1]PN': 'PN',
'Uriṣṣu[1]GN': 'GN',
'Urkayitu[1]DN': 'DN',
'Urkime[1]PN': 'PN',
'Urkitti-ilaʾi[1]PN': 'PN',
'Urkittu-abu-uṣri[1]PN': 'PN',
'Urkittu-leʾat[1]PN': 'PN',
'Urkittu-reminni[1]PN': 'PN',
'Urkittu-rišat[1]PN': 'PN',
'Urkittu-tašmanni[1]PN': 'PN',
'Urkittu-šarrat[1]PN': 'PN',
'Urkittu[(Ištar)-of-Uruk]DN': 'DN',
'Urkittu[1]DN': 'DN',
'Urkitu-ilaʾi[1]PN': 'PN',
'Urkitu-x[1]PN': 'PN',
'Urkitu[(Ištar)-of-Uruk]DN': 'DN',
'Urkitu[1]DN': 'DN',
'Urkiyamun[1]SN': 'SN',
'Urmakinnu[1]PN': 'PN',
'Urmu[1]GN': 'GN',
'Urmuše[1]SN': 'SN',
'Urni[1]PN': 'PN',
'Urniya-x-dae[1]PN': 'PN',
'Urpalaʾa[1]PN': 'PN',
'Urpalla[1]PN': 'PN',
'Urpalla[ruler-of-Tuhana]RN': 'RN',
'Urriha[1]PN': 'PN',
'Urrubnu[1]GN': 'GN',
'Urruda[1]PN': 'PN',
'Urrus[1]SN': 'SN',
'Ursa[1]PN': 'PN',
'Ursa[Rusa-I-king-of-Urarṭu]RN': 'RN',
'Ursa[Rusa-II-king-of-Urarṭu]RN': 'RN',
'Ursalimmu[Jerusalem]SN': 'SN',
'Ursi[foreign-ruler]RN': 'RN',
'Urtaku[1]PN': 'PN',
'Urtaku[1]RN': 'RN',
'Urtaku[in-law-of-Teumman]PN': 'PN',
'Urtaku[king-of-Elam]RN': 'RN',
'Uru-Milki[king-of-Byblos]RN': 'RN',
'Uru[1]DN': 'DN',
'Uru[Ur]GN': 'GN',
'Uru[Ur]SN': 'SN',
'Uruaṭri[1]GN': 'GN',
'Uruk[1]GN': 'GN',
'Uruk[1]SN': 'SN',
'Urulli[1]GN': 'GN',
'Urumeqa[1]GN': 'GN',
'Urumu[1]GN': 'GN',
'Uruṣa[1]PN': 'PN',
'Urza[1]GN': 'GN',
'Urzana[1]PN': 'PN',
'Urzana[ruler-of-Muṣaṣir]RN': 'RN',
'Urzunapi[1]PN': 'PN',
'Uršanika[1]SN': 'SN',
'Uršume[1]PN': 'PN',
'Urṣene[1]PN': 'PN',
'Usala[1]SN': 'SN',
'Useaʾ[1]PN': 'PN',
'Usi[1]SN': 'SN',
'Usian[1]SN': 'SN',
'Usibi[1]PN': 'PN',
'Usigur[1]SN': 'SN',
'Usilkanu[Osorkon-IV-king-of-Egypt]RN': 'RN',
'Usiʾa[1]PN': 'PN',
'Usmu[1]DN': 'DN',
'Usna[1]PN': 'PN',
'Usnu[1]SN': 'SN',
'Ustu[1]SN': 'SN',
'Usu[1]GN': 'GN',
'Usumu[1]DN': 'DN',
'Uta-Huru[1]PN': 'PN',
'Uta-napišti[1]PN': 'PN',
'Uta[1]PN': 'PN',
'Utatar[1]PN': 'PN',
'Utirna[1]GN': 'GN',
'Utiu[1]GN': 'GN',
'Utu-ilu[1]PN': 'PN',
'Utu[1]DN': 'DN',
'Utulu[1]DN': 'DN',
'Utumu[1]PN': 'PN',
'Utunpišie[1]PN': 'PN',
'Utunu[1]PN': 'PN',
'Utuʾ[1]GN': 'GN',
'Uya[1]PN': 'PN',
'Uyadaue[1]GN': 'GN',
'Uzaburundu[1]PN': 'PN',
'Uzakku[city-ruler]RN': 'RN',
'Uze[1]SN': 'SN',
'Uzhari[1]SN': 'SN',
'Uzi[Median-ruler-of-Mali]RN': 'RN',
'Uzitar[Median-ruler-of-Qantayu]RN': 'RN',
'Uzna[1]PN': 'PN',
'Uznanu[1]PN': 'PN',
'Uzu-mu-a[1]GN': 'GN',
'Uzumanda[Median-ruler-of-Kisilaha]RN': 'RN',
'Uzumua[1]QN': 'QN',
'Uzurra[1]SN': 'SN',
'UŠ-x[1]RN': 'RN',
'Uš-Anahuru[Kushite-crown-prince]RN': 'RN',
'Uš-x-a[1]PN': 'PN',
'Ušebišuna[1]PN': 'PN',
'Ušhitti[ruler-of-Atuna]RN': 'RN',
'Ušhu[1]SN': 'SN',
'Ušiši[1]GN': 'GN',
'Ušnanis[1]SN': 'SN',
'Ušpia[king-of-Assyrian]RN': 'RN',
'Ušpilulume[foreign-ruler]RN': 'RN',
'Ušpina[foreign-ruler]RN': 'RN',
'Ušqaqqana[1]GN': 'GN',
'Ušqaya[1]SN': 'SN',
'Ušra[ruler-of-Kanzabkani]RN': 'RN',
'Ušru[ruler-of-Nikisi]RN': 'RN',
'Uštalahi[1]PN': 'PN',
'Ušti[1]GN': 'GN',
'Ušu[Palaetyrus]SN': 'SN',
'Ušumgallu[dragon]DN': 'DN',
'Ušurnu[1]SN': 'SN',
'Uššimane[1]PN': 'PN',
'Uḫabi-il[1]PN': 'PN',
'Uṣi-Hanša[1]PN': 'PN',
'Uṣunali[1]GN': 'GN',
'Uṣur-Adad[1]GN': 'GN',
'Uṣur-amassa[1]DN': 'DN',
'Uṣur-pišunu[1]DN': 'DN',
"Uṣurtu['Drawing'-(a-name-of-Gemini)]CN": 'CN',
'Uṣurtu[Drawing]CN': 'CN',
"Uṣṣu['Arrow'-(Sirius)]CN": 'CN',
'Uṭiruḫi[(a-city)]SN': 'SN',
'Waisi[1]GN': 'GN',
'Waksatar[Cyaxares]PN': 'PN',
'Wandi[1]PN': 'PN',
'Wargi[1]PN': 'PN',
'Waru[1]PN': 'PN',
'Wayaniara[1]PN': 'PN',
'Wazae[1]GN': 'GN',
'Wazana[1]GN': 'GN',
'Wazaun[1]GN': 'GN',
'X-Nergal[1]LN': 'LN',
'X-ani[1]PN': 'PN',
'X-eriba[1]PN': 'PN',
'X-iqiša[1]PN': 'PN',
'X-šum-ukin[1]PN': 'PN',
'X[1]LN': 'LN',
'X[1]PN': 'PN',
'Xer-Issar[1]PN': 'PN',
'Ya-aḫḫeya[1]SN': 'SN',
'Ya-nadi[1]PN': 'PN',
'Ya-suri[1]PN': 'PN',
'Ya-šumu[1]PN': 'PN',
'Yaba[queen-and-wife-of-Tiglath-pileser-III]RN': 'RN',
'Yaballu[1]SN': 'SN',
'Yabibe[1]PN': 'PN',
'Yabittarru[ruler-of-Amate]RN': 'RN',
'Yabritu[(Elamite-goddess)]DN': 'DN',
'Yabru[1]DN': 'DN',
'Yadadi[1]PN': 'PN',
'Yadanu[1]PN': 'PN',
'Yadaʾ-il[1]PN': 'PN',
'Yadaʾ-ili[1]PN': 'PN',
'Yadaʾ-la-nibi[1]PN': 'PN',
'Yadaʾi[1]GN': 'GN',
'Yadburu[1]GN': 'GN',
'Yadida[1]PN': 'PN',
'Yadiʾ-Yau[1]PN': 'PN',
'Yadiʾ-il[1]PN': 'PN',
'Yadiʾ[1]PN': 'PN',
'Yadiʾ[1]SN': 'SN',
'Yadnana[Cyprus]GN': 'GN',
'Yagiria[1]SN': 'SN',
'Yahdik[1]GN': 'GN',
'Yahi-Milki[son-of-Baʾalu]RN': 'RN',
'Yahuṭu[1]PN': 'PN',
'Yairu[1]PN': 'PN',
'Yakimanu[1]GN': 'GN',
'Yakin-Lu[king-of-Arwad]RN': 'RN',
'Yakinu[1]PN': 'PN',
'Yakiru[1]PN': 'PN',
'Yali[1]PN': 'PN',
'Yaluzu[1]PN': 'PN',
'Yaman[Ionia]GN': 'GN',
'Yamani[1]PN': 'PN',
'Yamanya[1]PN': 'PN',
'Yambu[1]PN': 'PN',
'Yamutbal[1]GN': 'GN',
'Yana-aya[1]PN': 'PN',
'Yana-aḫḫe[1]PN': 'PN',
'Yanata[1]GN': 'GN',
'Yanibir-Ṣuhuri[1]GN': 'GN',
'Yannuqu[1]PN': 'PN',
'Yansiatu[1]PN': 'PN',
'Yanzu[1]PN': 'PN',
'Yappu[Joppa]SN': 'SN',
'Yaptiru[1]SN': 'SN',
'Yaqa-ili[1]PN': 'PN',
'Yaqar-ahi[1]PN': 'PN',
'Yaqe[1]PN': 'PN',
'Yaqimuna[1]SN': 'SN',
'Yaqira[1]PN': 'PN',
'Yaqiru[1]PN': 'PN',
'Yaranu[1]PN': 'PN',
'Yaraqu[Mount-Yaraqu]GN': 'GN',
'Yarhi[1]PN': 'PN',
'Yari[1]PN': 'PN',
'Yari[eponym-of-the-year-884]PN': 'PN',
'Yarki[1]SN': 'SN',
'Yarḫi[1]PN': 'PN',
'Yasimeʾ-ili[1]PN': 'PN',
'Yasubayu[1]PN': 'PN',
'Yasubu[1]GN': 'GN',
'Yasubuqu[1]GN': 'GN',
'Yasume[1]GN': 'GN',
'Yasumu[1]GN': 'GN',
'Yasumu[1]PN': 'PN',
'Yasumunu[Eshmun]DN': 'DN',
'Yatama[1]PN': 'PN',
'Yatamaya[1]PN': 'PN',
'Yatana-el[1]PN': 'PN',
'Yatanu[1]PN': 'PN',
'Yatara[1]PN': 'PN',
'Yataʾ-ilu[1]PN': 'PN',
'Yataʾ[1]PN': 'PN',
'Yateʾ[1]PN': 'PN',
'Yati-abi[1]PN': 'PN',
'Yatiʾ-abi[1]PN': 'PN',
'Yatiʾ[1]PN': 'PN',
'Yatiʾe[1]PN': 'PN',
'Yatma[1]PN': 'PN',
'Yau-gaʾa[1]PN': 'PN',
'Yau-hazi[Jehoahaz-king-of-Israel]RN': 'RN',
'Yau-idri[1]PN': 'PN',
'Yaubusi[1]GN': 'GN',
'Yauda[1]PN': 'PN',
'Yaudu[Judah]GN': 'GN',
'Yauna[1]GN': 'GN',
'Yauna[Ionia]GN': 'GN',
'Yautaʾ[1]PN': 'PN',
'Yaya[1]PN': 'PN',
'Yazapu[1]WN': 'WN',
'Yazini[1]PN': 'PN',
'Yazinu[1]PN': 'PN',
'Yašihi[1]SN': 'SN',
'Yašubu[1]GN': 'GN',
'Yašuh[1]GN': 'GN',
'Yaʾ[1]GN': 'GN',
'Yaʾabi-il[1]PN': 'PN',
'Yaʾiru[1]PN': 'PN',
'Yaʾla[1]PN': 'PN',
'Yaʾudu[Judah]GN': 'GN',
'Yaḫuṭu[1]PN': 'PN',
'Yaṭabi[1]SN': 'SN',
'Yaṭbite[1]SN': 'SN',
'Yeri[1]GN': 'GN',
'Yusiq-il[1]PN': 'PN',
'ZUBI[1]WN': 'WN',
'Za-x-tu[1]PN': 'PN',
'Za-x[1]PN': 'PN',
'Zab[Lower-Zab]WN': 'WN',
'Zab[Upper-Zab]WN': 'WN',
'Zab[Zab]WN': 'WN',
'Zaba-ahu-iddina[1]PN': 'PN',
'Zaba-belet[1]PN': 'PN',
'Zaba-iqiša[1]PN': 'PN',
'Zaba[Lower-Zab]WN': 'WN',
'Zaba[Upper-Zab]WN': 'WN',
'Zaba[Zab]WN': 'WN',
'Zababa-ahu-uṣur[1]PN': 'PN',
'Zababa-ereš[1]PN': 'PN',
'Zababa-eriba[1]PN': 'PN',
'Zababa-iškun[1]PN': 'PN',
'Zababa[1]DN': 'DN',
'Zabadu[1]PN': 'PN',
'Zaban-iddina[1]PN': 'PN',
'Zaban[1]GN': 'GN',
'Zaban[1]PN': 'PN',
'Zaban[1]SN': 'SN',
'Zaban[1]WN': 'WN',
'Zabanni[1]SN': 'SN',
'Zabanu[foreign-ruler]RN': 'RN',
'Zabarra[1]GN': 'GN',
'Zabaya[1]PN': 'PN',
'Zabayu[1]PN': 'PN',
'Zabban[1]GN': 'GN',
'Zabban[1]SN': 'SN',
'Zabbanu[1]PN': 'PN',
'Zabbua[1]PN': 'PN',
'Zabda[1]PN': 'PN',
'Zabdanu[1]PN': 'PN',
'Zabdi-il[1]PN': 'PN',
'Zabdi[1]PN': 'PN',
'Zabdiyi[1]PN': 'PN',
'Zabgaga[1]GN': 'GN',
'Zabibe[queen-of-the-Arabs]RN': 'RN',
'Zabidu[1]PN': 'PN',
'Zabidu[Gambulian-sheikh]RN': 'RN',
'Zabina-ili[1]PN': 'PN',
'Zabina[1]PN': 'PN',
'Zabinu[1]PN': 'PN',
'Zabu[1]PN': 'PN',
'Zabudu[1]PN': 'PN',
'Zabunu[1]PN': 'PN',
'Zaddi[1]GN': 'GN',
'Zaddi[1]SN': 'SN',
'Zadidanu[1]SN': 'SN',
'Zaduru[1]SN': 'SN',
'Zaganu[1]GN': 'GN',
'Zahaṭuṭu[1]PN': 'PN',
'Zahe[1]GN': 'GN',
'Zakir[1]PN': 'PN',
'Zakiru[1]PN': 'PN',
'Zakka[1]PN': 'PN',
'Zakkur[1]PN': 'PN',
'Zakkuru[1]PN': 'PN',
'Zakrute[1]SN': 'SN',
'Zakrutu[1]GN': 'GN',
'Zakur[1]PN': 'PN',
'Zakuri[foreign-ruler]RN': 'RN',
'Zakuti[1]GN': 'GN',
'Zakutu[Naqiʾa-Assyrian-queen]PN': 'PN',
'Zakutu[wife-and-queen-of-Sennacherib-mother-of-Esarhaddon]RN': 'RN',
'Zala[1]PN': 'PN',
'Zala[city-lord-of-Gilzilbunda]RN': 'RN',
'Zaliayu[1]PN': 'PN',
'Zallu[1]SN': 'SN',
'Zaluaka[1]SN': 'SN',
'Zamaha[1]SN': 'SN',
'Zamahu[1]SN': 'SN',
'Zamanu[1]GN': 'GN',
'Zame[1]GN': 'GN',
'Zame[1]SN': 'SN',
'Zammamutu[1]PN': 'PN',
'Zammiru[1]DN': 'DN',
'Zamru[1]SN': 'SN',
'Zamu[1]PN': 'PN',
'Zamua[1]GN': 'GN',
'Zana[1]PN': 'PN',
'Zanaki[1]GN': 'GN',
'Zanapa[1]PN': 'PN',
'Zanasana[city-ruler-of-Partukka]PN': 'PN',
'Zanayu[1]PN': 'PN',
'Zanbayu[1]GN': 'GN',
'Zanduru[1]PN': 'PN',
'Zangari-ibi[1]PN': 'PN',
'Zannanu[1]PN': 'PN',
'Zanninnu[1]PN': 'PN',
'Zanzanu[1]PN': 'PN',
'Zanzar[foreign-ruler]RN': 'RN',
'Zanziuna[1]SN': 'SN',
'Zapparia[1]GN': 'GN',
'Zapparia[1]SN': 'SN',
'Zappu[Bristle]CN': 'CN',
'Zappu[Pleiades]CN': 'CN',
'Zapputu(x)[1]SN': 'SN',
'Zaqiqu[1]DN': 'DN',
'Zaqiru[1]PN': 'PN',
'Zaqiru[ruler-of-Bit-Saʾalli]RN': 'RN',
'Zaqqu[1]GN': 'GN',
'Zaqqu[1]SN': 'SN',
'Zar-Issar[1]PN': 'PN',
'Zara-x[1]PN': 'PN',
'Zarana[1]GN': 'GN',
'Zaranda[1]GN': 'GN',
'Zaranu[1]SN': 'SN',
'Zarate[1]GN': 'GN',
'Zarate[1]SN': 'SN',
'Zardukka[Median-ruler-of-Harziani]RN': 'RN',
'Zarhi-il[1]PN': 'PN',
'Zari[1]PN': 'PN',
'Zariqu[1]DN': 'DN',
'Zarišu[foreign-ruler]RN': 'RN',
'Zarpanitu[1]DN': 'DN',
'Zarpi[1]PN': 'PN',
'Zaruti[1]PN': 'PN',
'Zarzata[1]SN': 'SN',
'Zarʾuti[1]PN': 'PN',
'Zasinnu[1]PN': 'PN',
'Zatputukina[1]SN': 'SN',
'Zaza[1]PN': 'PN',
'Zazabuha[1]SN': 'SN',
'Zazaki[1]PN': 'PN',
'Zazakku[1]PN': 'PN',
'Zazaknu[1]GN': 'GN',
'Zazaya[1]PN': 'PN',
'Zazayu[1]PN': 'PN',
'Zazaz[city-ruler-of-Pillatu]PN': 'PN',
'Zazi[1]PN': 'PN',
'Zazimutu[1]PN': 'PN',
'Zaʾini[1]SN': 'SN',
'Zaʾuku[1]PN': 'PN',
'Zer-Babili[1]PN': 'PN',
'Zer-Issar[1]PN': 'PN',
'Zer-Sin[1]PN': 'PN',
'Zer-abi[1]PN': 'PN',
'Zer-iddin[1]PN': 'PN',
'Zer-ili[1]PN': 'PN',
'Zer-innayu[1]PN': 'PN',
'Zer-kitti-lešir[1]PN': 'PN',
'Zer-kitti-lišir[1]PN': 'PN',
'Zer-ukin[1]PN': 'PN',
'Zer-šangussu[1]PN': 'PN',
'Zeriya[1]PN': 'PN',
'Zermahu[1]PN': 'PN',
'Zeru-baqar[1]PN': 'PN',
'Zeru-ibni[1]PN': 'PN',
'Zeru-iddina[1]PN': 'PN',
'Zeru-ken[1]PN': 'PN',
'Zeru-lešir[1]PN': 'PN',
'Zeru-samaʾ[1]PN': 'PN',
'Zeru-ukin[1]PN': 'PN',
'Zeruri[1]PN': 'PN',
'Zeruti[1]PN': 'PN',
'Zerutiya[1]PN': 'PN',
'Zerutu[1]PN': 'PN',
'Zerʾi-ila[1]PN': 'PN',
'Zia[1]PN': 'PN',
'Zibanitu[Libra]CN': 'CN',
'Zibanitu[Scales]CN': 'CN',
'Zibatu[1]PN': 'PN',
'Zibaya[1]PN': 'PN',
'Zibbati[Pisces-(tails)]CN': 'CN',
'Zibbu[1]PN': 'PN',
'Zibur[1]DN': 'DN',
'Zidada[1]GN': 'GN',
'Zikirtu[1]GN': 'GN',
'Zikku[1]GN': 'GN',
'Zili[1]PN': 'PN',
'Zimarra[1]SN': 'SN',
'Zimra[1]PN': 'PN',
'Zimur[Mount-Zimur]GN': 'GN',
'Zinbanu[1]GN': 'GN',
'Zineni[1]PN': 'PN',
'Zinia[1]SN': 'SN',
'Ziqiqu[1]DN': 'DN',
"Ziqqurratu['Ziggurrat']DN": 'DN',
'Zirdiakka[1]SN': 'SN',
'Zirtu[1]SN': 'SN',
'Zisi[1]DN': 'DN',
'Zitanu[1]SN': 'SN',
'Zitta[1]PN': 'PN',
'Zittani[1]PN': 'PN',
'Zitti[1]PN': 'PN',
'Zizi[1]PN': 'PN',
'Zizi[Median-city-lord-of-Appatar]PN': 'PN',
'Ziziru[1]PN': 'PN',
'Zuappiku[1]PN': 'PN',
'Zuarzuarza[1]PN': 'PN',
'Zubi-ṣidqi[1]PN': 'PN',
'Zukayu[1]PN': 'PN',
'Zulum[1]DN': 'DN',
'Zunbu[1]PN': 'PN',
'Zuqaqipu[Scorpion]CN': 'CN',
'Zuqaqipu[Scorpius]CN': 'CN',
'Zuqarru[1]SN': 'SN',
'Zuqayu[1]PN': 'PN',
'Zurih[1]SN': 'SN',
'Zurzukka[1]SN': 'SN',
}

for key in dictionary.keys():
    t = t.replace(key, dictionary[key])

#print(t)

#saving the file  
with open('example_wpl_stop_words.txt', 'w', encoding="utf-8") as output:
    output.write(str(t))

text.close()
