# Supplementary material for: Embodied emotions in ancient Neo-Assyrian texts revealed by bodily mapping of emotional semantics
Source: iScience. 2024 Dec 4;27(12):111365. doi: 10.1016/j.isci.2024.111365 (PMC11700638; doi:10.1016/j.isci.2024.111365)
Supplement: Data S1. Procedure to download and process a set of texts including an example set of texts [file mmc1.zip › Cleaning with dict.py]

text = open("example.txt", encoding="utf-8")
t = text.read()

dictionary = {
    'Abayu[1]PN': 'Abaya[1]PN',
    'Abdadanu[1]SN': 'Abdadanu[1]GN',
    'Abdaʾ[1]PN': 'Abdaya[1]PN',
    'Abdaʾa[1]PN': 'Abdaya[1]PN',
    'Abi-Aia[1]PN': 'Abi-Aya[1]PN',
    'Abi-salam[1]PN': 'Abi-salamu[1]PN',
    'Abi-ummi[1]PN': 'Abi-umme[1]PN',
    'Abi-yaqi[1]PN': 'Abi-yaqiya[1]PN',
    'Abu-erib[1]PN': 'Abu-eriba[1]PN',
    'Abu-ila’i[1]PN': 'Abu-ilaʾi[1]PN',
    'Abu-ul-ide[1]PN': 'Abu-ul-idi[1]PN',
    'Abu[1]MN': 'Abu[Ab]MN',
    'Adad-aplu-iddina[1]PN': 'Adad-aplu-iddina[1]PN',
    'Adad-aḫu-iddin[1]PN': 'Adad-ahu-iddina[1]PN',
    'Adad-narari[Adad-narari-I-king-of-Assyria]RN': 'Adad-narari_I[king-of-Assyria]RN',
    'Adad-nerari[1]RN': 'Adad-narari_I[king-of-Assyria]RN',
    'Adad-narari[Adad-narari-III-king-of-Assyria]RN': 'Adad-narari_III[king-of-Assyria]RN',
    'Adad-nerari[Adad-nerari-III]RN': 'Adad-narari_III[king-of-Assyria]RN',
    'Adad-rapi[1]PN': 'Adad-rapa[1]PN',
    'Adad-ṭab[1]PN': 'Adad-ṭaba[1]PN',
    'Adad[1]DN': 'Adad[storm-god]DN',
    'Adapa[(the-first-of-seven-sages)]PN': 'Adapa[ante-diluvian-sage]PN',
    'Adda-hata[1]PN': 'Adda-hati[1]PN',
    'Adda-rame[1]PN': 'Adda-ramu[1]PN',
    'Adda-rapa[1]PN': 'Adda-rapa[1]PN',
    'Addaru-diri[1]MN': 'Addaru-diri[intercalary-Adar]MN',
    'Addaru[1]MN': 'Addaru[Adar]MN',
    'Adia[1]GN': 'Adia[1]SN',
    'Adinu[foreign-ruler]RN': 'Adinu[ruler-of-Bit-Dakkuri]RN',
    'Adna[1]PN': 'Adni[1]PN',
    'Aduni-iḫʾa[1]PN': 'Aduni-ihʾa[1]PN',
    'Agade[1]GN': 'Akkad[1]SN',
    'Agade[1]SN': 'Akkad[1]SN',
    'Agru[1]CN': 'Agru[Aries]CN',
    'Agru[Hireling]CN': 'Agru[Aries]CN',
    'Ahheša[1]PN': 'Ahhešaya[1]PN',
    'Ahlamu[1]EN': 'Ahlamu[(desig.-for-Aramaeans)]EN',
    'Ahu-damqi[1]PN': 'Ahu-damqu[1]PN',
    'Ahu-ṭab[1]PN': 'Ahu-ṭaba[1]PN',
    'Ahu-ṭabu[1]PN': 'Ahu-ṭaba[1]PN',
    'Ahšeri[1]PN': 'Ahšeri[ruler-of-Mannea]RN',
    'Akkad[1]GN': 'Akkad[1]SN',
    'Akkadu[1]GN': 'Akkad[1]SN',
    'Akkadayu[1]PN': 'Akkadayu[1]PN',
    'Akkadu[Akkadian]EN': 'Akkaduʾa[inhabitant-of-Akkad]EN',
    'Akkadu[Babylonian]EN': 'Akkaduʾa[inhabitant-of-Akkad]EN',
    'akkadu[Akkadian]EN':'Akkaduʾa[inhabitant-of-Akkad]EN',
    'Akku[Acco]SN': 'Akku[1]GN',
    'Akkuddu[1]GN': 'Akkuddu[1]SN',
    'Al-Aššur[Assur]GN': 'Al-Aššur[1]GN',
    'Alamu[1]GN': 'Alamu[1]SN'	,
    'Allabria[1]GN': 'Allabria[1]SN',
    'Alluttu[Crab]CN': 'Alluttu[Cancer]CN',
    'Alzu[1]GN':'Alzi[1]GN',
    'Amel-Enlil[1]PN': 'Amel-Illil[1]PN',
    'Amiri[1]PN': 'Amiru[1]PN',
    'Ammini-ilu[1]PN': 'Ammini-ili[1]PN',
    'Ampihapi[1]GN': 'Ampihabi[1]GN',
    'Amqarruna[Ekron]GN': 'Amqarruna[Ekron]SN',
    'Amurru-naṣapa[1]PN': 'Amurru-naṣaba[1]PN',
    'amurru[Amorite]EN': 'Amurru[Amorite]EN',
    'amurrû[Amorite]EN': 'Amurru[Amorite]EN',
    'Amurru[1]GN': 'Amurru[Westland]GN',
    'amurru[Amurru]N': 'Amurru[Westland]GN',
    'Anat[1]GN': 'Anat[1]SN',
    'Andi[1]SN': 'Andia[1]GN',
    'Andiaya[Andian]EN': 'Andiayu[of-Andia]EN',
    'Andiayu[1]EN': 'Andiayu[of-Andia]EN',
    'Anhitti[foreign-ruler]RN': 'Anhitti[ruler-of-Šubria]RN',
    'Anisus[1]GN': 'Anisu[1]GN',
    "Anu-agu['Crown-of-Anu'-(Hyades)]CN": "Anu-Agu['Crown-of-Anu'-(Hyades)]CN",
    'Anu-rabu[1]DN': 'Anu-rabu[Ištaran]DN',
    'Anu[1]DN': 'Anu[sky-god]DN',
    'Anunnakkū[1]DN': 'Anunnaki[1]DN',
    'Anunnaku[1]DN': 'Anunnaki[1]DN',
    'Anzu[1]DN': 'Anzu[Storm-Bird]DN',
    'Anzu[(lion-headed-eagle)]DN': 'Anzu[Storm-Bird]DN',
    'Apak[1]GN': 'Apak[1]SN',
    'Apladad-naʾdi[1]PN': 'Apladad-naʾid[1]PN',
    'Apqu[1]SN': 'Apqu[Aphek]SN',
    'Arahsamna[1]MN': 'Arahsamnu[Marchesvan]MN',
    'Arahsamnu[1]MN': 'Arahsamnu[Marchesvan]MN',
    'Aramu[Arameans]EN': 'Aramu[Aramean]EN',
    'Aramu[foreign-ruler]RN': 'Aramu[ruler-of-Bit-Agusi]RN',
    'Aranziaše[1]SN': 'Aranziaš[1]GN',
    'Aratta[1]GN': 'Aratta[1]WN',
    'Araši[Raši]GN': 'Araši[1]GN',
    'Arba-il[Arbela]SN': 'Arbail[Arbela]SN',
    'Arbail[1]GN': 'Arbail[Arbela]SN',
    'Arbail[Arbela]GN': 'Arbail[Arbela]SN',
    'Arbaʾil[1]SN': 'Arbail[Arbela]SN',
    'Arbailaya[1]PN': 'Arbailayu[1]PN',
    'Arbailayyu[1]PN': 'Arbailayu[1]PN',
    'Arbakku[1]GN': 'Arbakku[1]SN',
    'Arduba[1]SN': 'Ardupa[1]SN',
    'Argišti_I[king-of-Urartu-son-of-Minua]RN': 'Argišti_I[Argišti-I-king-of-Urarṭu]RN',
    'Ariauati[1]SN': 'Ariawate[1]GN',
    'Aridu[1]GN': 'Aridu[1]SN',
    'Arihi[1]PN': 'Arihu[1]PN',
    'Arik-din-ili[king-of-Assyria]RN': 'Arik-den-ili[king-of-Assyria]RN',
    'Arkat-ilani[1]LN': 'Arkat-ilani[1]PN',
    'Arpadda[Arpad]GN': 'Arpadda[Arpad]SN',
    'Arpadayu[1]EN': 'Arpaddaya[from-Arpad]EN',
    'Arrabi[1]PN': 'Arrabu[1]PN',
    'Arragdi[1]GN': 'Arragdi[1]SN',
    'Arrakdi[1]GN': 'Arragdi[1]SN',
    'Arrakdia[1]SN': 'Arragdi[1]SN',
    'Arrapha[1]GN': 'Arrapha[1]SN',
    'Arraphaya[1]EN': 'Arraphaya[of-Arrapha]EN',
    'Arraphayu[of-Arrapha]EN': 'Arraphaya[of-Arrapha]EN',
    'Arwada[Arwad]GN': 'Arwada[Arwad]SN',
    'Arzizi[1]GN': 'Arzizu[1]SN',
    'Arzizu[1]GN': 'Arzizu[1]SN',
    'Arzuhina[1]GN': 'Arzuhina[1]SN',
    'Arṣania[1]SN': 'Arṣania[1]WN',
    'Arṣašku[1]SN': 'Arṣaškun[1]SN',
    'Arṣaškun[1]GN': 'Arṣaškun[1]SN',
    'Asalluhi[1]DN': 'Asalluhi[Marduk]DN',
    'Asalluḫi[1]DN': 'Asalluhi[Marduk]DN',
    'Asari[1]DN': 'Asari[Marduk]DN',
    'Asau[ruler-of-Gilzanu]RN': 'Asu[ruler-of-Gilzanu]RN',
    'Asua[foreign-ruler]RN': 'Asu[ruler-of-Gilzanu]RN',
    'Asdudaya[Ashdodite]EN': 'Asdudayu[of-Ashdod]EN',
    'Asdudu[Ashdod]GN': 'Asdudu[Ashdod]SN',
    'Asihu[1]GN': 'Asihu[1]SN',
    'Ashurbanipal[1]RN': 'Assurbanipal[king-of-Assyria]RN',
    'Assurbanipal[1]RN': 'Assurbanipal[king-of-Assyria]RN',
    'Aššur-bani-apli[Ashurbanipal-king-of-Assyria]RN': 'Assurbanipal[king-of-Assyria]RN',
    'Aššur-bani-apli[Assurbanipal]PN': 'Assurbanipal[king-of-Assyria]RN',
    'Aššur-bani-apli[Assurbanipal]RN': 'Assurbanipal[king-of-Assyria]RN',
    'Astartu[1]SN': 'Astartu[Astarte]DN',
    'Atalur[=-Mount-Lallar]GN': 'Atalur[Mount-Lallar]GN',
    'Atanah-ili[1]PN': 'Atanha-ilu[1]PN',
    'Atanahu-ilu[1]PN': 'Atanha-ilu[1]PN',
    'Atar-il[1]PN': 'Atar-ili[1]PN',
    'Ataršumki[foreign-ruler-son-of-Abi-ramu]RN': 'Attar-šumki[Ruler of Arpad]RN',
    'Atar-šumki[1]PN': 'Attar-šumki[Ruler of Arpad]RN',
    'Attar-šumki[1]PN': 'Attar-šumki[Ruler of Arpad]RN',
    'Attar-šumki[ruler-of-Arpad]RN': 'Attar-šumki[Ruler of Arpad]RN',
    'Atkuppu[1]LN': 'Atkuppu[1]PN',
    'Attar-baʾadi[1]PN': 'Attar-biʾdi[1]PN',
    'Atunnaya[1]EN': 'Atunayu[of-Atuna]EN',
    'Aunayu[of-Atuna]EN': 'Atunayu[of-Atuna]EN',
    'Awura[1]PN': 'Awira[1]PN',
    'Awyanu[1]PN': 'Awianu[1]PN',
    'Awyanu[governor-of-Que-eponym-of-the-year-655]PN': 'Awianu[governor-of-Que]PN',
    'Aya-amme[1]PN': 'Aya-ammu[1]PN',
    'Aya-ammu[son-of-Teʾri-and-brother-of-Abi-Abi-Yateʾ]RN': 'Aya-ammu[Arab leader]RN',
    'Aya-dadi[1]PN': 'Aya-dadu[1]PN',
    'Ayyaru[1]MN': 'Ayyaru[Iyyar]MN',
    'Aza[1]PN': 'Aza[king-of-Mannea]RN',
    'Azallayu[1]EN': 'Azallaya[1]EN',
    'Azallu[1]GN': 'Azalla[1]SN',
    'Azari-Yau[1]PN': 'Azar-Yau[1]PN',
    'Aširu[1]PN': 'Ašira[1]PN',
    'Aššur-ahu-iddina[Esarhaddon-king-of-Assyria]RN': 'Aššur-ahu-iddina[Esarhaddon]RN',
    'Aššur-ahu-iddina[Esarhaddon]PN': 'Aššur-ahu-iddina[Esarhaddon]RN',
    'Aššur-aplu-iddin[1]PN': 'Aššur-aplu-iddina[1]PN',
    'Aššur-balti-Ekurri[1]PN': 'Aššur-balti-Ekurri[governor of Arrapha]PN',
    'Aššur-balti-ekurri[governor-of-Arrapha-and-eponym-of-the-year-802]PN': 'Aššur-balti-Ekurri[governor of Arrapha]PN',
    'Aššur-bela-uṣur[eunuch-of-Palil-ereš-governor-of-Raṣappa]PN': 'Aššur-belu-uṣur[eunuch-of-governor-of-Raṣappa]PN',
    'Aššur-bunaya-uṣur[1]PN': 'Aššur-bunaya-uṣur[chief-cup-bearer-and-eponym-of-the-years-855-825-and-816]PN',
    'Aššur-bunaya-uṣur[chief-cupbearer-and-eponym-of-the-year-855-825-and-816]PN': 'Aššur-bunaya-uṣur[chief-cup-bearer-and-eponym-of-the-years-855-825-and-816]PN',
    'Aššur-bunaya[eponym-of-the-year-844]PN': 'Aššur-bunaʾi[1]PN',
    'Aššur-daʾʾin-aplu[1]PN': 'Aššur-daʾʾin-aplu[son-of-Shalmaneser-III]PN',
    'Aššur-etel-ilani-mukin-apli[Esarhaddon-king-of-Assyria]RN': 'Aššur-etel-ilani-mukin-apli[Esarhaddon]RN',
    'Esarhaddon[1]RN': 'Aššur-etel-ilani-mukinni[Esarhaddon]RN',
    'Aššur-etel-ilani[1]RN': 'Aššur-etel-ilani[Esarhaddon]RN',
    'Aššur-etel-ilani[king-of-Assyria]RN': 'Aššur-etel-ilani[Esarhaddon]RN',
    'Aššur-etel-šame-erṣeti-muballissu[1]PN': 'Aššur-etel-šame-erṣeti-muballissu[son-of-Esarhaddon]RN',
    'Aššur-etel-šame-erṣeti-muballissu[son-of-Esarhaddon-brother-of-Ashurbanipal]RN': 'Aššur-etel-šame-erṣeti-muballissu[son-of-Esarhaddon]RN',
    'Aššur-garuʾ-nere[1]PN': 'Aššur-garuʾa-nere[1]PN',
    'Aššur-gimilli-tere[1]PN': 'Aššur-gimillu-tere[1]PN',
    'Aššur-iddin[eponym]PN': 'Aššur-iddin[eponym-of-the-year-881]PN',
    'Aššur-iddina[1]PN': 'Aššur-iddin[1]PN',
    'Aššur-ili-muballissu[1]PN': 'Aššur-ili-muballissu[son-of-Sennacherib]RN',
    'Aššur-la-kenu-ubaša[1]PN': 'Aššur-la-kenu-ubaša[eponym-of-the-year-890]PN',
    'Aššur-mukin-paleya[1]PN': 'Aššur-mukin-paleʾa[son-of-Esarhaddon]RN',
    'Aššur-mukin-paleʾa[son-of-Esarhaddon-brother-of-Ashurbanipal]RN': 'Aššur-mukin-paleʾa[son-of-Esarhaddon]RN',
    'Aššur-nadin-aḫi[1]PN': 'Aššur-nadin-ahi[1]PN',
    'Aššur-nadin-šumi[1]PN': 'Aššur-nadin-šumi[son-of-Sennacherib]RN',
    'Aššur-nadin-šumi[son-of-Sennacherib-and-king-of-Babylon]RN': 'Aššur-nadin-šumi[son-of-Sennacherib]RN',
    'Aššur-naṣir-apli[Ashurnasirpal-II-king-of-Assyria]RN': 'Aššur-naṣir-apli[Assurnasirpal-II]RN',
    'Aššur-naṣir-apli_II[Ashurnasirpal-II-king-of-Assyria]RN': 'Aššur-naṣir-apli[Assurnasirpal-II]RN',
    'Aššur-reša-iši[Aššur-reša-iši-I-king-of-Assyria]RN': 'Aššur-reša-iši[Aššur-reša-iši-I]RN',
    'Aššur-reša-iši_I[king-of-Assyria]RN': 'Aššur-reša-iši[Aššur-reša-iši-I]RN',
    'Aššur-reṣiwa[1]PN': 'Aššur-reṣuwa[1]PN',
    'Assur[1]GN': 'Assur[Assyria]GN',
    'Assyria[1]GN': 'Assur[Assyria]GN',
    'Aššur[1]GN' : 'Assur[Assyria]GN',
    'Aššur[Assyria]GN': 'Assur[Assyria]GN',
    'Aššur[1]DN': 'Aššur[Aššur]DN',
    'Aš̄šur[1]DN': 'Aššur[Aššur]DN',
    'Aššur[1]SN': 'Assur[Assur]SN',
    'Aššur[Ashur]SN': 'Assur[Assur]SN',
    'Aššurayu[Assyrian]EN': 'Aššuraya[Assyrian]EN',
    'Aššuru[of-Assur]EN': 'Aššuru[Assyrian]EN',
    'Aššurû[Assyrian]AJ': 'Aššuru[Assyrian]EN',
    'Bab-duri[1]GN': 'Bab-duri[1]SN',
    'Babilayu[Babylonian]EN': 'Babilaya[Babylonian]EN',
    'Bābilû[Babylonian]EN': 'Babilaya[Babylonian]EN',
    'Babilayyu[1]PN': 'Babilayu[1]PN',
    'Babili[1]GN': 'Babilu[Babylon]SN',
    'Babili[Babylon]GN': 'Babilu[Babylon]SN',
    'Babili[Babylon]SN': 'Babilu[Babylon]SN',
    'Babylon[1]SN': 'Babilu[Babylon]SN',
    'Bābili[1]GN': 'Babilu[Babylon]SN',
    'Bābili[1]SN': 'Babilu[Babylon]SN',
    'Babitu[1]GN': 'Babiti[1]GN',
    'Babitu[1]SN': 'Babiti[1]GN',
    'Badani[1]GN': 'Badani[1]SN',
    'Baga-parna[1]PN': 'Baga-parna[city-lord-of-Zakrute]RN',
    'Bahe[1]PN': 'Bahi[1]PN',
    'Balihu[1]LN': 'Balihu[1]PN',
    'Balihu[1]SN': 'Balih[1]WN',
    'Balṭaku-ammur[1]PN': 'Balṭaku-ammar[1]PN',
    'Balṭi-Aya[1]PN': 'Balṭi-Aia[1]PN',
    'Banayu[1]PN': 'Banaya[1]PN',
    'Banba[1]PN': 'Banba[second-vizier-of-Esarhaddon]PN',
    'Bannaya[1]LN': 'Bannaya[1]PN',
    'Baqar[1]GN': 'Baqarru[1]GN',
    'Barhalzi[1]GN': 'Barhalzu[1]GN',
    'Bariku[1]PN': 'Bariki[1]PN',
    'Barmu[1]PN': 'Barmu[eponym-of-the-year-906]PN',
    'Barsip[Borsippa]GN': 'Borsippa[1]SN',
    'Barsip[Borsippa]SN': 'Borsippa[1]SN',
    'Barsipa[Borsippa]SN': 'Borsippa[1]SN',
    'Basiya[1]LN': 'Basiya[1]PN',
    'Bašimu[1]GN': 'Bašimu[1]SN',
    'Baʾali-ṣapuna[1]GN': 'Baʾali-ṣapuna[Mount-Baʾali-ṣapuna]GN',
    'Bel-Harran-belu-usur[1]PN': 'Bel-Harran-belu-uṣur[1]PN',
    'Bel-Harran-ile[1]PN': 'Bel-Harran-ili[1]PN',
    'Bel-Kurbail[1]DN': 'Bel-Kurba-il[1]DN',
    "Bel-agu['Lord-Tiara'-(a-name-of-the-crown-of-Aššur)]DN": 'Bel-age[Lord-of-the-Crown]DN',
    'Bel-ahu-iddin[1]PN': 'Bel-ahu-iddina[1]PN',
    'Bel-aplu-iddin[1]PN': 'Bel-aplu-iddina[1]PN',
    'Bel-emuranni[Commander-in-chief-and-eponym-of-the-year-686]PN': 'Bel-emuranni[commander-in-chief-of-Sennacherib]PN',
    'Bel-eṭeri[1]LN': 'Bel-eṭera[1]PN',
    'Bel-iddin[1]PN': 'Bel-iddina[1]PN',
    'Bel-naʾid[1]PN': 'Bel-naʾdi[1]PN',
    'Bel-tarṣi-ilumma[governor-of-Kalhu-and-eponym-of-the-year-798]PN': 'Bel-tarṣi-iluma[governor-of-Kalhu-and-eponym-of-the-year-797]PN',
    'Bel-upaqu[1]PN': 'Bel-upaq[1]PN',
    'Bel-ušabši[1]PN': 'Bel-ušebši[1]PN',
    'Bel-šum-iškun[1]PN': 'Bel-šumu-iškun[1]PN',
    'Belaya[1]PN': 'Belayu[1]PN',
    'Belet-Akkad[Lady-of-Akkad-(Ištar)]DN': 'Belet-Akkad[Lady-of-Akkad]DN',
    'Belet-Arba-il[1]DN': 'Belet-Arbail[Lady-of-Arbela]DN',
    'Belet-Arbail[1]DN': 'Belet-Arbail[Lady-of-Arbela]DN',
    'Belet-Arbaʾil[Lady-of-Arbaʾil]DN': 'Belet-Arbail[Lady-of-Arbela]DN',
    'Belet-Babili[1]DN': 'Belet-Babili[Lady-of-Babylon]DN',
    'Belet-Kidmuri[1]DN': 'Belet-Kidmuri[Lady-of-Kidmuri]DN',
    'Belet-Nina[1]DN': 'Belet-Ninua[Lady-of-Nineveh]DN',
    'Belet-Ninua[1]DN': 'Belet-Ninua[Lady-of-Nineveh]DN',
    'Belet-Nippuri[1]DN': 'Belet-Nippur[1]DN',
    'Belet-balaṭi[1]CN': 'Belet-balaṭi[Belet-balaṭi]CN',
    'Belet-balaṭi[1]DN': 'Belet-balaṭi[Lady-of-Life]DN',
    'Belet-balaṭi[Lady-of-life-Damkina]DN': 'Belet-balaṭi[Lady-of-Life]DN',
    'Belet-balaṭi[lady-of-life-Damkina]DN': 'Belet-balaṭi[Lady-of-Life]DN',
    'Belet-parṣi[1]DN': 'Belet-parṣi[(Lady-of-Cults)]DN',
    'Belet-šarri[1]DN': 'Belet-šarri[Lady-of-the-King]DN',
    'Belet-ṣeri[1]DN': 'Belet-ṣarbi[1]DN',
    'Beletiya[1]DN': 'Beltiya[1]DN',
    'Beltia[1]DN': 'Beltiya[1]DN',
    'Belu-lu-balaṭ[feld-marshal-great-herald-governor-and-eponym-of-the-year-814]PN': 'Belu-lu-balaṭ[commander-in-chief-great-herald-governor-and-eponym-of-the-year-814]PN',
    'Bibiya[1]PN': 'Bibia[1]PN',
    'Bir-yatate[1]PN': 'Bir-Yatate[1]PN',
    'Birataya[from-Birati]EN': 'Birataya[Biratean]EN',
    'Birate[1]GN': 'Birati[1]GN',
    'Bisa[1]PN': 'Bisi[1]PN',
    'Bisunu[1]PN': 'Bissunu[1]PN',
    'Bit-Adini[1]SN': 'Bit-Adini[1]GN',
    'Bit-Ammanaya[1]EN': 'Bit-Ammanaya[from-Bit-Ammon]EN',
    'Bit-Ammanayu[of-Ammon]EN': 'Bit-Ammanaya[from-Bit-Ammon]EN',
    'Bit-Amukanni[1]GN': 'Bit-Amukani[1]GN',
    'Bit-Amukkani[1]GN': 'Bit-Amukani[1]GN',
    'Bit-Amukannaya[1]EN': 'Bit-Amukanaya[1]EN',
    'Bit-Amukkani[1]EN': 'Bit-Amukanaya[1]EN',
    'Bit-Amurri[Temple-of-Amurru]TN': 'Bit-Amurri[temple-of-Amurru]TN',
    'Bit-Ani[Temple-of-Anu]TN': 'Bit-Anu[Temple-of-Anu]TN',
    'Bit-Barru[1]SN': 'Bit-Barru[1]GN',
    'Bit-Bunakki[1]GN': 'Bit-Bunakki[1]SN',
    'Bit-Bunakku[1]SN': 'Bit-Bunakki[1]SN',
    'Bit-Daganna[1]SN': 'Bit-Dagan[1]GN',
    'Bit-Deraya[1]SN': 'Bit-Deraya[1]GN',
    'Bit-Haʾiri[1]SN': 'Bit-Haʾir[1]GN',
    'Bit-Humri[house-of-Homri]GN': 'Bit-Humri[Israel]GN',
    'Bit-Imbi[1]SN': 'Bit-Imbi[1]GN',
    'Bit-Ištar[1]SN': 'Bit-Ištar[Temple-of-Ištar]TN',
    'Bit-Kidmuri[Kidmuri-Temple]TN': 'Bit-Kidmuri[Kidmuri-temple]TN',
    'Bit-Marduk[1]SN': 'Bit-Marduk[Temple-of-Marduk]TN',
    'Bit-Nergal[1]SN': 'Bit-Nergal[Temple-of-Nergal]TN',
    'Bit-Saʾili[1]SN': 'Bit-Saʾalli[1]GN',
    'Bit-Zitti[1]SN': 'Bit-Zatti[1]GN',
    'Bit-Zualzaš[1]GN': 'Bit-Zualza[1]GN',
    'Bit-abi-ilaya[1]GN': 'Bit-abi-ilaʾi[1]GN',
    'Bit-abu-ilaʾi[1]GN': 'Bit-abi-ilaʾi[1]GN',
    'Bit-Šarrat-nipha[Temple-of-Šarrat-nipha]TN': 'Bit-Šarrat-nipha[Temple-of-Lady-of-Rising]TN',
    'Bit-Šillani[1]GN': 'Bit-Šilanu[1]GN',
    'Biʾaya[1]PN': 'Biʾa[1]PN',
    'Buadi-Yau[1]PN': 'Buadi-Iau[1]PN',
    'Budayu[of-Buda]EN': 'Budayu[of-Budu]EN',
    'Buliyana[1]SN': 'Buliana[1]GN',
    'Bulluṭ[1]PN': 'Bulluṭu[1]PN',
    'Bulluṭa[1]PN': 'Bulluṭu[1]PN',
    'Bunene[(messenger-of-Šamaš)]DN': 'Bunene[1]DN',
    'Bur-Sagale[governor-of-Guzana-and-eponym-of-the-year-763]PN': 'Bur-Sagale[1]PN',
    'Buru-suri[1]PN': 'Buru-suru[1]PN',
    'Cuthah[1]SN': 'Cutha[1]SN',
    'Dabibi[1]LN': 'Dabibi[1]PN',
    'Dakuru[1]PN': 'Dakkuru[1]PN',
    'Dalta[1]PN': 'Dalta[king-of-Ellipi]RN',
    'Damasi[king-of-Qartihadasti]RN': 'Damasu[king-of-Curium]RN',
    'Damqiya[1]PN': 'Damqaya[1]PN',
    'Danabu[1]GN': 'Danabu[1]SN',
    'Dannaya[1]PN': 'Dannaia[1]PN',
    'Dariga[1]SN': 'Darigu[1]GN',
    'Data[ruler-of-Hubuškia]RN': 'Datana[ruler-of-Hubuškia]RN',
    'Datani[1]PN': 'Datana[ruler-of-Hubuškia]RN',
    "Dayyan-Aššur[Shalmaneser-III's-field-marshal-eponym-of-the-years-853-and-826]PN": "Dayyan-Aššur[Shalmaneser-III's-commander-in-chief-eponym-of-the-years-853-and-826]PN",
    'Dayyanu[1]LN': 'Dayyana[1]PN',
    'Deri[1]SN': 'Deru[Der]SN',
    'Deru[1]SN': 'Deru[Der]SN',
    'Deru[Der]GN': 'Deru[Der]SN',
    'Didiya[1]PN': 'Didia[1]PN',
    'Dilbat[1]GN': 'Dilbat[1]SN',
    'Dilbat[1]CN': 'Dilbat[Venus]CN',
    'Dilbat[1]DN': 'Dilbat[Venus]CN',
    'Dilibat[Venus]CN': 'Dilbat[Venus]CN',
    'Dimašqa[Damascus]GN': 'Dimašqa[Damascus]SN',
    'Diqukina[1]GN': 'Diquqina[1]GN',
    'Duku[1]GN': 'Duku[1]TN',
    'Dummuqaya[1]PN': 'Dummuqa[1]PN',
    'Dummuqu[1]GN': 'Dummuqu[1]SN',
    'Dumuzi[1]DN': 'Dumuzi[Tammuz]DN',
    'Dunni-Šamaš[1]GN': 'Dunni-Šamaš[1]SN',
    'Dur-Aššur[1]GN': 'Dur-Aššur[1]SN',
    'Dur-Balihaya[1]GN': 'Dur-Balihaya[1]SN',
    'Dur-Katlimmu[1]GN': 'Dur-Katlimmu[1]SN',
    'Dur-Kurigalzu[1]GN': 'Dur-Kurigalzu[1]SN',
    'Dur-Ladini[1]GN': 'Dur-Ladini[1]SN',
    'Dur-Ladinni[1]GN': 'Dur-Ladini[1]SN',
    'Dur-Nabu[1]GN': 'Dur-Nabu[1]SN',
    'Dur-Tukulti-apil-Ešarra[1]GN': 'Dur-Tukulti-apil-Ešarra[1]SN',
    'Dur-Tukulti-apil-Ešarra[Dur-Tigalth-pileser]SN': 'Dur-Tukulti-apil-Ešarra[1]SN',
    'Dur-Yakin[1]GN': 'Dur-Iakin[1]SN',
    'Dur-Yakin[1]SN': 'Dur-Iakin[1]SN',
    'Dur-mati-Aššur[1]PN': 'Dur-mati-Aššur[eponym-of-the-year-901]PN',
    'Dur-Šarruken[1]GN': 'Dur-Šarrukin[1]SN',
    'Dur-Šarrukku[1]GN': 'Dur-Šarrukku[1]SN',
    'Durna[(an-esoteric-name-of-Nineveh)]GN': 'Durna[(an-esoteric-name-of-Nineveh)]SN',
    'Duru[1]GN': 'Duru[1]SN',
    'Duʾuzu[1]MN': 'Duʾuzu[Tammuz]MN',
    "E-ibbi-Anum['House-Anu-Called-it-into-Being']TN": 'E-ibbi-Anum[1]TN',
    'E-parna[1]PN': 'E-parna[city-lord-of-Patušarra]PN',
    'Ea-zer-iqiša[1]PN': 'Ea-zer-iqiša[ruler-of-Bit-Amukkani]PN',
    'Ea-zeru-qiša[ruler-of-Bit-Amukkani]RN': 'Ea-zer-iqiša[ruler-of-Bit-Amukkani]PN',
    "Eanna['House-of-Heaven']TN": 'Eanna[1]TN',
    "Ebabbar['Shining-House']TN": 'Ebabbar[1]TN',
    'Ebabbara[1]TN': 'Ebabbar[1]TN',
    'Ebabbarra[1]TN': 'Ebabbar[1]TN',
    "Ebaradurgara['House-Dais-of-the-Throne']TN": 'Ebaradurgara[1]TN',
    'Ebih[1]GN': 'Ebeh[(holy-mountain-of-Aššur)]GN',
    'Edayu[1]PN': 'Edaya[1]PN',
    "Edimgalkalama['House-Great-Bond-of-the-Land']TN": 'Edimgalkalama[1]TN',
    'Edimgalkalamak[1]TN': 'Edimgalkalama[1]TN',
    "Edurgina['House-Established-Abode']TN": 'Edurgina[1]TN',
    "Edurhenunna['House-Abode-of-Plenty]TN": 'Edurhenunna[1]TN',
    'Eešerke[(meaning-unknown)]TN': 'Eešerke[1]TN',
    "Egalmah['Exalted-Palace']TN": 'Egalmah[1]TN',
    'Egalzagdinutuku[1]TN': 'Egalzagdinutuku[1]TN',
    'Egangiššua[(meaning-unknown)]TN': 'Egangiššua[1]TN',
    "Egarzakidude['House-of-Rites-and-Rituals']TN": 'Egarzakidudea[1]TN',
    "Egašankalamma['House-of-the-Land-of-the-Land']N": 'Egašankalamma[(a-temple-of-Ištar-of-Arbela)]TN',
    'Egašankalamma[1]TN': 'Egašankalamma[(a-temple-of-Ištar-of-Arbela)]TN',
    'Egeštumahšudu[1]TN': 'Egeštumahšudu[House-of-Perfect-Sublime-Wisdom]TN',
    'Egibi[1]LN': 'Egibi[1]PN',
    "Egigunu['Trrace-House']TN": 'Egigunu[1]TN',
    "Egišhurankia['House-of-the-Ordinances-of-Heaven-and-Underworld']TN": 'Egišhurankia[1]TN',
    "Egišlamšaršar['House-Where-Heaven-and-Underworld-Mingle']TN": 'Egišlamšaršar[1]TN',
    "Ehalanki['House-of-the-Secrets-of-Heaven-and-Underworld']TN": 'Ehalanki[1]TN',
    "Ehiliana['House-of-the-Luxuriance-of-Heaven']TN": 'Ehiliana[1]TN',
    "Ehulhuldirdirra['House-of-Surpassing-Joys']TN": 'Ehulhuldirdirra[1]TN',
    'Ehursaggalkurkurra[chapel-of-Aššur-in-Ešarra]TN': 'Ehursaggalkurkurra[1]TN',
    "Ehursaggula['HouseBig-Mountain']TN": 'Ehursaggula[1]TN',
    'Ehursagkalama[1]TN': 'Ehursagkalamma[1]TN',
    "Ehursagkurkurra['House-Moutain-of-the-Lands']TN": 'Ehursagkurkurra[1]TN',
    'Ekallate[1]SN': 'Ekallati[1]GN',
    "Ekarzagina['Quay-of-Lapis-Lazuli']TN": 'Ekarzagina[1]TN',
    "Ekinam['House-Place-of-Destinies']TN": 'Ekinam[1]TN',
    "Ekiur['Levelled-Place']TN": 'Ekiur[1]TN',
    'Ekišnugal[(meaning-unknown)]TN': 'Ekišnugal[1]TN',
    "Ekur['House-Mountain']TN": 'Ekur[1]TN',
    'Elamaya[Elamite]N': 'Elamaya[Elamite]EN',
    'Elamu[Elamite]EN': 'Elamaya[Elamite]EN',
    'Elamû[Elamite]EN': 'Elamaya[Elamite]EN',
    'elamû[Elamite]AJ': 'Elamaya[Elamite]EN',
    'elamû[Elamite]EN': 'Elamaya[Elamite]EN',
    'Elam[1]GN': 'Elam[1]GN',
    'Ellipayu[1]EN': 'Ellipaya[Ellipean]EN',
    'Ellipayu[of-Ellipi]EN': 'Ellipaya[Ellipean]EN',
    'Ellipu[1]SN': 'Ellipi[1]GN',
    'Elulu[1]MN': 'Elulu[Elul]MN',
    "Emah['Exalted-House']TN": 'Emah[1]TN',
    'Emašmaš[(meaning-unknown)]TN': 'Emašmaš[1]TN',
    'Emašmaš[1]GN': 'Emašmaš[1]TN',
    'Emašmaš[Temple-of-Ištar-in-Nineveh]TN': 'Emašmaš[1]TN',
    "Emeinanna['House-of-the-Me's-of-Inanna']TN": 'Emeinnina[1]TN',
    'Emelamana[1]TN': 'Emelamanna[1]TN',
    "Emelamanna['House-of-the-Radiance-of-Heaven']TN": 'Emelamanna[1]TN',
    'Emeslam[temple-of-Nergal-in-Cutha]TN': 'Emeslam[1]TN',
    "Enamtila['House-of-Life']TN": 'Enamtila[1]TN',
    'Enbilulu[1]DN': 'Enbilulu[(a-name-of-Marduk)]DN',
    "Enigalkurkurradirdirra['House-whose-Awesome-Splendour-Fills-the-Mountain-Lands]TN": 'Enigalkurkurradirdir[1]TN',
    "Enigalkurkurradulla['House-whose-Awesome-Splendour-Covers-the-Mountain-Lands']TN": 'Enigalkurkurradulla[1]TN',
    "Eniggidrukalamasuma['House-which-Bestows-the-Sceptre-of-the-Land']TN": 'Eniggidrukalamasuma[1]TN',
    "Enindabadua['House-Where-Bread-Portions-are-Baked']TN": 'Enindabadua[1]TN',
    "Enirgalana['House-of-the-Prince-of-Heaven']TN": 'Enirgalana[1]TN',
    'Enmešara[1]DN': 'Enmešarra[1]DN',
    'Epinnu[(a-constellation)]CN': 'Epinnu[Plough]CN',
    'Eqaya[1]PN': 'Eqayu[1]PN',
    'Ereqqu[Ursa-Major]CN': 'Ereqqu[Wagon]CN',
    'Eriba-Issar[1]PN': 'Eriba-Issaran[1]PN',
    'Eridu[1]GN': 'Eridu[1]SN',
    'Eridug[1]SN': 'Eridu[1]SN',
    'Erišum[Erišum-I-king-of-Assyria]RN': 'Erišum[Erišum-I-vice-regent-of-Assyria]RN',
    'Erišum_I[vice-regent-of-Aššur]RN': 'Erišum[Erišum-I-vice-regent-of-Assyria]RN',
    'Erragal[1]DN': 'Erragal[(a-name-of-Nergal)]DN',
    "Esabad['House-of-the-Open-Ear']TN": 'Esabad[1]TN',
    'Esaggil[1]TN': 'Esagil[1]TN',
    'Esaggil[Esangil]TN': 'Esagil[1]TN',
    "Esagil['House-whose-Top-is-High']TN": 'Esagil[1]TN',
    "Etemenanki['House-Foundation-Platform-of-Heaven-and-Underworld']TN": 'Etemenanki[1]TN',
    'Etinaya[Etinean]EN': 'Etiniaya[1]EN',
    "Eturkalama['House-Cattle-Pen-of-the-Land']TN": 'Eturkalama[1]TN',
    "Etušmes['House-Seat-of-the-Warrior']TN": 'Etušmeš[1]TN',
    "Eumuša['House-of-Command']TN": 'Eumuša[1]TN',
    "Eurur['Master-Bedroom']TN": 'Eurur[1]TN',
    "Ezida['True-House']TN": 'Ezida[1]TN',
    'Ezida[Temple-of-Nabu]TN': 'Ezida[1]TN',
    "Ešagaerra['House-Whichs-Weeps-for-the-Wronged']TN": 'Ešagaerra[1]TN',
    "Ešahula['House-of-the-Happy-Heart']TN": 'Ešahula[1]TN',
    'Ešarra-hammat[1]RN': 'Ešarra-hammat[queen-and-wife-of-Esarhaddon]RN',
    "Ešarra['House-of-the-Universe']TN": 'Ešarra[1]TN',
    'Ešnunna[1]GN': 'Ešnuna[1]SN',
    "Ešuburanna['House-of-the-Hand-of-Heaven']TN": 'Ešuburanna[1]TN',
    "Ešuddegištuku['House-which-Hears-Prayers']TN": 'Ešuddegeštuku[1]TN',
    'Ešumeša[(meaning-unknown)]TN': 'Ešumeša[1]TN',
    "Ešuniginšudu['House-Perfect-in-its-Entirety']TN": 'Ešuniginšudu[1]TN',
    'Gabbari[1]PN': 'Gabbaru[1]PN',
    'Gabbi[1]PN': 'Gabbe[1]PN',
    'Gambulaya[Gambulean]EN': 'Gambulaya[1]EN',
    'Gambulayu[of-Gambulu]EN': 'Gambulaya[1]EN',
    'Gambulu[1]SN': 'Gambulu[1]GN',
    'Gannanate[1]SN': 'Gannanati[1]SN',
    'Gannanati[1]GN': 'Gannanati[1]SN',
    'Gargames[Charchemesh]GN': 'Gargames[Carchemish]GN',
    'Gargamis[Carchemish]GN': 'Gargames[Carchemish]GN',
    'Gargamiš[1]GN': 'Gargames[Carchemish]GN',
    'Gargamiš[Carchemish]SN': 'Gargames[Carchemish]GN',
    'Gargamesaya[from-Carchemish]EN': 'Gargamisaya[from-Carchemish]EN',
    'Gargamišayu[1]EN': 'Gargamisaya[from-Carchemish]EN',
    'Gargamišayu[of-Carchemish]EN': 'Gargamisaya[from-Carchemish]EN',
    'Gilzanu[1]SN': 'Gilzanu[1]GN',
    'Gimirayu[Cimmerian]EN': 'Gimiraya[Cimmerian]EN',
    'Girra[fire(-god)]DN': 'Girra[1]DN',
    'Giru[Fire]DN': 'Girra[1]DN',
    'Gubla[Byblos]GN': 'Gubla[Byblos]SN',
    'Gubla[Gabala]SN': 'Gubla[Byblos]SN',
    'Gublayu[of-Byblos]EN': 'Gublaya[from-Byblos]EN',
    'Gurgum[1]SN': 'Gurgum[1]GN',
    'Gurgumayu[of-Gurgum]EN': 'Gurgumaya[1]EN',
    'Gurraya[Gurrean]EN': 'Gurraya[1]EN',
    'Gutium[1]SN': 'Guti[1]GN',
    'Gutu[1]GN': 'Guti[1]GN',
    'Guzana[1]GN': 'Guzana[1]SN',
    'Guzanu[1]SN': 'Guzana[1]SN',
    'Guzanaya[Guzanite]EN': 'Guzanaya[1]EN',
    'Haban[1]GN': 'Haban[1]SN',
    'Habaṣiranu[Mouse]CN': 'Habaṣiranu[Centaurus]CN',
    'Habruri[1]SN': 'Habruri[1]GN',
    'Habruru[1]GN': 'Habruri[1]GN',
    'Hadattu[1]GN': 'Hadattu[1]SN',
    'Haldi[Urartian-national-god]DN': 'Haldi[1]DN',
    'Hallatu[1]EN': 'Hallataya[1]EN',
    'Halule[1]GN': 'Halule[1]SN',
    'Halzayu[Halzean]EN': 'Halzaya[1]EN',
    'Halzi-atbar[1]GN': 'Halzi-atbari[1]GN',
    'Hamanu[1]SN': 'Hamanu[Mount-Amanus]GN',
    'Hamanu[Amanus]GN': 'Hamanu[Mount-Amanus]GN',
    'Hamatayu[of-Hamath]EN': 'Hamataya[from-Hamath]EN',
    'Hamatu[of-Hamath]EN': 'Hamataya[from-Hamath]EN',
    'Hammu-rapi[Hammurapi]PN': 'Hammurabi[1]RN',
    'Hammurāpi[1]RN': 'Hammurabi[1]RN',
    'Hamranaya[Hamaranean]EN': 'Hamranaya[1]EN',
    'Hamranu[1]EN': 'Hamranaya[1]EN',
    'Handar[1]PN': 'Handaru[1]PN',
    'Handia[1]PN': 'Handi[1]PN',
    'Handiya[1]PN': 'Handi[1]PN',
    'Hania[1]PN': 'Hani[1]PN',
    'Haninaya[1]PN': 'Hanin-Aya[1]PN',
    'Hannanu[1]PN': 'Hannan[1]PN',
    'Hanpasanu[1]PN': 'Hanpašanu[1]PN',
    'Hargayu[1]EN': 'Hargaya[Hargaean]EN',
    'Harhar[1]GN': 'Harhar[1]SN',
    'Harharayu[of-Harhar]EN': 'Harharaya[1]EN',
    'Harmasayu[1]EN': 'Harmasaya[Harmasaean]EN',
    'Harranaya[1]PN': 'Harranaia[1]PN',
    'Harranayu[1]EN': 'Harranaya[from-Harran]EN',
    'Harranu[1]SN': 'Harranu[Harran]SN',
    'Harranu[Harran]GN': 'Harranu[Harran]SN',
    'Harutu[1]GN': 'Harutu[1]SN',
    'Haršaya[of-Haršu]EN': 'Haršaya[1]EN',
    'Hasame[1]GN': 'Hasamu[1]GN',
    'Hata[1]GN': 'Hata[1]SN',
    'Hatallu[1]EN': 'Hatallaya[1]EN',
    'Hatalla[1]GN': 'Hatallu[1]SN',
    'Hatallu[1]GN': 'Hatallu[1]SN',
    'Hatarikka[1]GN': 'Hatarikka[1]SN',
    'Hatteyu[of-Hatte]EN': 'Hattaya[Hittite]EN',
    'Hattu[Hittite]EN': 'Hattaya[Hittite]EN',
    'Hatti[1]GN': 'Hatti[Syria-Palestine]GN',
    'Haurani[1]SN': 'Hauranu[1]GN',
    'Hauranu[Moun-Hauran]GN': 'Hauranu[1]GN',
    'Hazalum[1]PN': 'Hazalu[1]PN',
    'Hazannu[1]PN': 'Hazanu[1]PN',
    'Hazazu[1]GN': 'Hazazu[1]SN',
    'Hazaʾ-il[1]PN': 'Hazaʾ-ilu[Hazael-foreign-ruler]RN',
    'Hazzat[Gaza]SN': 'Hazzat[Gaza]GN',
    'Hazzataya[Gazaite]EN': 'Hazzataya[from-Gaza]EN',
    'Hazzatayu[of-Gaza]EN': 'Hazzataya[from-Gaza]EN',
    'Hašana[1]PN': 'Hašanu[1]PN',
    'Hašdiya[1]PN': 'Hašdaya[1]PN',
    'Hašmar[1]SN': 'Hašmar[1]GN',
    'Hi-rumu[Hiram]PN': 'Hi-rumu[Hiram-king-of-Tyre]RN',
    'Hidalu[1]GN': 'Hidalu[1]SN',
    'Hilakkayu[of-Cilicia]EN': 'Hilakkaya[Cilician]EN',
    'Hilakku[1]GN': 'Hilakku[Cilicia]GN',
    'Hilmu[1]GN': 'Hilmu[1]SN',
    'Hindanaya[1]EN': 'Hindanaya[of-Hindanu]EN',
    'Hindanayu[1]EN': 'Hindanaya[of-Hindanu]EN',
    'Hindanayu[of-Hindanu]EN': 'Hindanaya[of-Hindanu]EN',
    'Hindanu[1]GN': 'Hindanu[1]SN',
    'Hindaraya[Hindarean]EN': 'Hindaraya[1]EN',
    'Hindaru[1]EN': 'Hindaraya[1]EN',
    'Hindiraya[1]EN': 'Hindaraya[1]EN',
    'Hirimmu[1]SN': 'Hirimu[1]SN',
    'Hirimu[1]GN': 'Hirimu[1]SN',
    'Hirite[1]GN': 'Hiritu[1]WN',
    'Hiuru[1]GN': 'Hiuru[1]SN',
    'Hubuškaya[Hubuškian]EN': 'Hubuškaya[1]EN',
    'Hubuškayu[1]EN': 'Hubuškaya[1]EN',
    'Huli[1]PN': 'Hulli[king-of-Tabal]RN',
    'Hulli[1]PN': 'Hulli[king-of-Tabal]RN',
    'Hupapani[1]GN': 'Hupapanu[1]GN',
    'Huradi[1]SN': 'Huradu[1]SN',
    'Hursagkalamma[1]GN': 'Hursagkalama[1]SN',
    'Hursagkalamma[1]SN': 'Hursagkalama[1]SN',
    'Huzalum[1]PN': 'Huzalu[1]PN',
    'Ibašši-ili[1]PN': 'Ibašši-ilu[1]PN',
    'Iddin-Papsukkal[1]LN': 'Iddin-Papsukkal[1]PN',
    'Iddin-Papsukkal[lamentation-priest-of-Sin-father-of-Nabu-šuma-iddin]PN': 'Iddin-Papsukkal[1]PN',
    'Iddin-ahu[1]PN': 'Iddin-ahi[1]PN',
    'Idiglat[1]WN': 'Idiglat[Tigris]WN',
    'Idiqlat[Tigris]WN': 'Idiglat[Tigris]WN',
    'Igigu[1]DN': 'Igigi[1]DN',
    'Igigû[1]DN': 'Igigi[1]DN',
    'Iku[Field]CN': 'Iku[Pegasus]CN',
    'Ikû[Pegasus]CN': 'Iku[Pegasus]CN',
    'Il-imme[1]PN': 'Il-immi[1]PN',
    'Il-milki[1]PN': 'Il-milki[eponym-of-the-year-886]PN',
    'Ili-ittiya[eunuch-of-Šamšī-Adad-V-and-eponym-of-the-year-804]PN': 'Ili-ittiya[eunuch-of-Šamšī-Adad-V-and-eponym-of-the-year-804]PN',
    'Ilu-emuqaya[1]PN': 'Ilu-emuqaya[eponym-of-the-year-900]PN',
    'Ilu-kittu-iram[1]PN': 'Ilu-kettu-iram[1]PN',
    'Ilu-pi-uṣur[1]PN': 'Ilu-piya-uṣur[1]PN',
    "Imgur-Enlil['Enlil-has-Shown-Favour']ON": 'Imgur-Enlil[1]ON',
    'Imgur-Enlil[1]SN': 'Imgur-Enlil[Balawat]SN',
    'Imgur-Illil[Balawat]GN': 'Imgur-Enlil[Balawat]SN',
    'Ina-Iliya-allak[eponym-of-the-year-895]PN': 'Ina-iliya-allak[eponym-of-the-year-895]PN',
    'Indabibi[1]RN': 'Indabibi[king-of-Elam]RN',
    'Inurta-mukin-niše[eponym-of-the-year-846]PN': 'Inurta-mukin-niše[1]PN',
    'Inurta-mukin-niše[governor-of-Habruri-and-eponym-of-the-year-765]PN': 'Inurta-mukin-niše[1]PN',
    'Inurta-nadin-šumi[1]PN': 'Inurta-nadin-šumi[eponym-of-the-year-845]PN',
    'Inurta-ubla[1]PN': 'Inurta-ubla[eponym-of-the-year-819]PN',
    'Iqbi-Bel[1]GN': 'Iqbi-Bel[1]SN',
    'Irhulenu[ruler-of-Hamath]RN': 'Irhulena[king-of-Hamath]RN',
    'Irnina[(a-name-of-Ištar)]DN': 'Irninna[1]DN',
    'Irnini[1]DN': 'Irninna[1]DN',
    'Isana[1]GN': 'Isana[1]SN',
    'Isqaluna[Ashkelon]GN': 'Isqaluna[Ashkelon]SN',
    'Issar-duri[Sarduri]RN': 'Issar-duri[1]RN',
    'Issar-duri[Sarduri-III]RN': 'Issar-duri[1]RN',
    'Issar-duri[Sarduri]PN': 'Issar-duri[1]PN',
    'Issar-ila’i[1]PN': 'Issar-ilaʾi[1]PN',
    'Issar-nadin-aḫḫe[1]PN': 'Issar-nadin-ahhe[1]PN',
    'Itti-Marduk-balaṭu[1]PN': 'Itti-Marduk-balāṭu[1]PN',
    'Itti-Marduk-balaṭu[1]RN': 'Itti-Marduk-balāṭu[1]PN',
    "Ituʾaya[Itu'ean]EN": 'Ituʾaya[Ituʾean]EN',
    'Ituʾu[1]EN': 'Ituʾaya[Ituʾean]EN',
    'Izirtu[1]GN': 'Izirtu[1]SN',
    'Išhara[1]DN': 'Išhara[(a-name-of-Ištar)]DN',
    'Iškuzayu[Scythian]EN': 'Iškuzaya[Scythian]EN',
    'Išme-ili[1]PN': 'Išme-ilu[1]PN',
    'Išpuini[king-of-Urartu-son-of-Sarduri_I]RN': 'Išpueni[king-of-Urarṭu]RN',
    'Ištar[sex-goddess]DN': 'Ištar[1]DN',
    'Ištarati[Pass-of-the-Goddesses]GN': 'Ištarate[1]GN',
    'KI.MIN[(ditto)]J': 'KI.MIN[ditto]J',
    'Kahat[1]GN': 'Kahat[1]SN',
    'Kakku[(weapon-of-Aššur]DN': 'Kakku[divine-weapon]DN',
    'Kaldayu[Chaldean]EN': 'Kaldaya[Chaldean]EN',
    'Kaldu[Chaldean]EN': 'Kaldaya[Chaldean]EN',
    'Kalhaya[from-Kalhu]EN': 'Kalhaya[1]EN',
    'Kalhayu[of-Kalhu]EN': 'Kalhaya[1]EN',
    'Kalhu[1]GN': 'Kalhu[1]SN',
    'Kalhu[Calah]SN': 'Kalhu[1]SN',
    "Kalitu['Kidney']CN": 'Kalitu[Kidney]CN',
    'Kalkal[(gatekeeper-of-Ešarra)]DN': 'Kalkal[1]DN',
    'Kanisura[1]DN': 'Kanisurra[1]DN',
    'Kanunayyu[1]PN': 'Kanunayu[1]PN',
    'Kapar-Diqarate[1]GN': 'Kapar-Diqarati[1]GN',
    'Kapar-Ṣilli-Bel[1]GN': 'Kapar-Ṣil-Bel[1]GN',
    'Kapar[1]PN': 'Kapara[1]PN',
    'Kaparra[1]PN': 'Kapara[1]PN',
    'Kaprabi[1]GN': 'Kaprabi[1]SN',
    'Kaprabu[1]SN': 'Kaprabi[1]SN',
    'Kar-Aššur-ahu-iddina[Kar-Esarhaddon]GN': 'Kar-Aššur-ahu-iddina[Kar-Esarhaddon]SN',
    'Kar-Aššur[1]GN': 'Kar-Aššur[1]SN',
    'Kar-Mullissu[1]GN': 'Kar-Mullissi[1]SN',
    'Kar-Nergal[1]GN': 'Kar-Nergal[1]SN',
    'Kar-Salmanu-ašared[1]GN': 'Kar-Salmanu-ašared[Kar-Shalmaneser]SN',
    'Kar-Salmanu-ašared[Kar-Shalmaneser]GN': 'Kar-Salmanu-ašared[Kar-Shalmaneser]SN',
    'Kar-Šarrukin[1]GN': 'Kar-Šarrukin[1]SN',
    'Karakku[1]PN': 'Karakku[Median-lord-of-Uriakku]RN',
    'Karalla[1]SN': 'Karalla[1]GN',
    'Karallayu[of-Karalla]EN': 'Karallaya[1]EN',
    'Karduniaš[(Kassite-name-of-Babylonia)]GN': 'Karduniaš[Babylonia]GN',
    'Karkarhundir[1]GN': 'Karkarihundir[1]SN',
    'Kate[ruler-of-Que]RN': 'Kati[ruler-of-Que]RN',
    'Katea[ruler-of-Que]RN': 'Kati[ruler-of-Que]RN',
    'Katia[ruler-of-Que]RN': 'Kati[ruler-of-Que]RN',
    'Katmuhu[1]GN': 'Katmuhi[1]GN',
    'Kayyamanu[Saturn]CN': 'Kayamanu[Saturn]CN',
    'Kašiyaru[1]GN': 'Kašiyeri[1]GN',
    'Kašpuna[1]GN': 'Kašpuna[1]SN',
    'Kaššu[Kassite]EN': 'Kaššaya[Kassite]EN',
    'Kaṣir[1]PN': 'Kaṣiru[1]PN',
    'Kidmuru[1]DN': 'Kidmuri[1]DN',
    'Kilizaya[from-Kilizi]GN': 'Kilizaya[1]EN',
    'Kilizi[1]GN': 'Kilizi[1]SN',
    'Kilizu[1]GN': 'Kilizi[1]SN',
    'Kilizu[1]SN': 'Kilizi[1]SN',
    "Kippat-mati['Orbis-Terrarum']DN": 'Kippat-mati[1]DN',
    'Kipšuna[1]GN': 'Kipšuna[1]SN',
    'Kisiru[1]SN': 'Kisiri[1]SN',
    'Kislimu[Keslev]MN': 'Kislimu[1]MN',
    'Kislimu[Kislev]MN': 'Kislimu[1]MN',
    'Kissik[1]GN': 'Kissik[1]SN',
    "Kittu['Truth']DN": 'Kittu[Truth]DN',
    'Kiš[1]GN': 'Kiš[Kish]SN',
    'Kišessim[1]GN': 'Kišesim[1]SN',
    'Kišitu[(Ištar-of-Kiš)]DN': 'Kišitu[1]DN',
    'Kišqaya[from-Kišqa]GN': 'Kišqaya[1]EN',
    'Kiṣir-Nabû[1]PN': 'Kiṣir-Nabu[1]PN',
    'Kiṣirtu[1]GN': 'Kiṣirtu[1]SN',
    'Kubu[(a-demon)]DN': 'Kubu[1]DN',
    'Kubu[foetus]DN': 'Kubu[1]DN',
    'Kudur-Nahundu[Kutur-Nahhunte-King-of-Elam]RN': 'Kudur-Nahundu[Kutur-Nahhunte-king-of-Elam]RN',
    'Kul-ba-yadi-ili[1]PN': 'Kul-ba-yadi-il[1]PN',
    'Kul-bayadi-il[1]PN': 'Kul-ba-yadi-il[1]PN',
    'Kullab[1]GN': 'Kullaba[1]SN',
    'Kullania[1]GN': 'Kullania[Calneh]GN',
    'Kullar[1]GN': 'Kullar[Mount-Kullar]GN',
    'Kummaya[1]PN': 'Kummaiu[1]PN',
    'Kummaya[Kummean]EN': 'Kummaya[1]EN',
    'Kummayu[1]EN': 'Kummaya[1]EN',
    'Kumme[1]GN': 'Kumme[1]SN',
    'Kummu[1]GN': 'Kumme[1]SN',
    'Kummuhaya[from-Commagene]EN': 'Kummuhaya[1]EN',
    'Kummuhayu[of-Kummuhu]EN': 'Kummuhaya[1]EN',
    'Kummuhi[Commagene]GN': 'Kummuhaya[1]EN',
    'Kur-ilaya[1]PN': 'Kur-ilaʾi[1]PN',
    'Kurbail[1]GN': 'Kurbail[1]SN',
    'Kurunitum[1]DN': 'Kurunitu[1]DN',
    'Kusayyu[1]PN': 'Kusayu[1]PN',
    'Kusu[1]GN': 'Kusu[Kush]GN',
    'Kusu[Kush-Nubia]GN': 'Kusu[Kush]GN',
    'Kute[Cutha]GN': 'Kute[Cutha]SN',
    'Kute[Cuthah]SN': 'Kute[Cutha]SN',
    'Kutu[Cutha]SN': 'Kute[Cutha]SN',
    'Kuti[1]PN': 'Kuttia[1]PN',
    'Kutušar[1]DN': 'Kuturšar[1]DN',
    'La-qebu[1]PN': 'La-qepu[1]PN',
    'Labdudu[of-Labdudu]EN': 'Labdudaya[1]EN',
    'Labnana[Mount-Lebanon]GN': 'Labnana[Lebanon]GN',
    'Lahiraya[Lahiraean]EN': 'Lahiraya[1]EN',
    'Lahiru[1]GN': 'Lahiru[1]SN',
    'Lalla[foreign-ruler]RN': 'Lalla[ruler-of-Melid]RN',
    'Lansi[1]PN': 'Lanše[1]PN',
    'Laqaya[from-Laqe]EN': 'Laqaya[1]EN',
    'Laqu[1]GN': 'Laqe[1]GN',
    'Larak[1]GN': 'Larak[1]SN',
    'Larakaya[Larakean]EN': 'Larakaya[1]EN',
    'Larakayu[of-Larak]EN': 'Larakaya[1]EN',
    'Larsa[1]GN': 'Larsa[1]SN',
    'Laruba[1]GN': 'Laruba[1]SN',
    'Libbali-šarrat[1]PN': 'Libbali-šarrat[wife-of-Ashurbanipal]RN',
    'Libbi-ali[Inner-City-(Assur)]GN': 'Libbi-ali[Inner-City-(Assur)]SN',
    'Libbi-ali[Inner-City-(Assur)]QN': 'Libbi-ali[Inner-City-(Assur)]SN',
    'Libbi-ali[Inner-City-(Aššur)]QN': 'Libbi-ali[Inner-City-(Assur)]SN',
    'Libbi-ali[Inner-City-Ashur]SN': 'Libbi-ali[Inner-City-(Assur)]SN',
    'Libbi-ali[Inner-City]SN': 'Libbi-ali[Inner-City-(Assur)]SN',
    'Libluṭu[1]PN': 'Libluṭ[1]PN',
    'Liburna[(an-esoteric-name-of-Arbela)]GN': 'Liburna[Arbela]SN',
    'Lisikutu[(divine-fire)]DN': 'Lisikutu[1]DN',
    'Lu-aḫḫe[1]PN': 'Lu-ahhe[1]PN',
    'Lubarna[ruler-of-Patinu]RN': 'Lubarna[king-of-Patin]RN',
    'Lubda[1]GN': 'Lubda[1]SN',
    'Lugaldimerankia[1]DN': 'Lugaldimmeranki[1]DN',
    'Lugalirra[1]DN': 'Lugalira[1]DN',
    'Lullume[1]GN': 'Lullumu[1]GN',
    'MIN[(ditto)]J': 'MIN[ditto]J',
    'Madaktu[1]GN': 'Madaktu[1]SN',
    'Madaya[Mede]EN': 'Madaya[1]EN',
    'Madayu[Median]EN': 'Madaya[1]EN',
    'Maganuba[1]GN': 'Maganuba[1]SN',
    'Magdali[Migdol]SN': 'Magdalu[1]SN',
    'Magidu[Megiddo]GN': 'Magidu[Megiddo]SN',
    'Malaha[1]SN': 'Malahu[1]SN',
    'Malahi[1]GN': 'Malahu[1]SN',
    'Malilati[1]GN': 'Malilatu[1]SN',
    'Mannaya[Mannean]EN': 'Mannaya[1]EN',
    'Mannayu[Mannean]EN': 'Mannaya[1]EN',
    'Mannu-dan-ana-ili[1]PN': 'Mannu-dan-ana-ili[eponym-of-the-year-865]PN',
    'Mannu-ki-aḫḫe[1]PN': 'Mannu-ki-ahhe[1]PN',
    'Manugal[1]DN': 'Manungal[1]DN',
    'Manṣuate[1]GN': 'Manṣuati[1]GN',
    "Maqlû[('burning'-an-extensive-anti-witchcraft-ritual)]N": "Maqlû['burning'-(a-ritual)]N",
    'Marad[1]GN': 'Marad[1]SN',
    'Maradiya[from-Marad]EN': 'Maradiya[1]EN',
    'Maraduwa[Maradean]EN': 'Maradiya[1]EN',
    'Marat-biti[1]DN': 'Marat-Biti[1]DN',
    'Mardani[1]PN': 'Mardanu[1]PN',
    'Marduk-apla-iddina[Merodach-Baladan]PN': 'Marduk-apla-iddina[Merodach-baladan]PN',
    'Marduk-bani-ahhi[1]PN': 'Marduk-bani-ahhe[1]PN',
    'Marduk-bel-usate[brother-of-Marduk-zakir-šumi-king-of-Babylonia]RN': 'Marduk-bel-usati[foreign-ruler]RN',
    'Marduk-erib[1]PN': 'Marduk-eriba[1]PN',
    'Marduk-zera-ibni[1]PN': 'Marduk-zeru-ibni[1]PN',
    'Marduk-šum-ibni[1]PN': 'Marduk-šumu-ibni[1]PN',
    'Marqasa[1]GN': 'Marqasa[1]SN',
    'Marqasaya[Marqasian]EN': 'Marqasaya[1]EN',
    'Marqasayu[of-Marqasa]EN': 'Marqasaya[1]EN',
    'Marratu[1]GN': 'Marratu[Persian-Gulf]WN',
    'Marratu[1]WN': 'Marratu[Persian-Gulf]WN',
    'Marrutu[1]GN': 'Marratu[Persian-Gulf]WN',
    'Marubištu[1]GN': 'Marubištu[1]SN',
    "Masʾaya[Mas'ean]EN": 'Masʾaya[1]EN',
    'Masʾayu[of-Masʾa]EN': 'Masʾaya[1]EN',
    'Mat-Akkadi[Akkad]GN': 'Mat-Akkadi[Babylonia]GN',
    'Mat-Rab-šaqe[Land-of-the-Chief-Cupbearer]GN': 'Mat-rab-šaqe[Land-of-the-Chief-Cupbearer]GN',
    'Mat-Tamti[Sealand]GN': 'Mat-tamti[Sealand]GN',
    'Mat-tamtimuwa[Sealander]EN': 'Mat-tamtimaya[Sealander]EN',
    'Matiatu[1]GN': 'Matiatu[1]SN',
    'Matietu[1]GN': 'Matiatu[1]SN',
    'Matiʾ-il[king-of-Arpad]PN': 'Matiʾ-il[king-of-Arpad]RN',
    'Mašu[Twins-(Gemini)]CN': 'Mašu[Gemini]CN',
    'Maʾabaya[Moabite]EN': 'Maʾabaya[1]EN',
    'Maʾabayu[of-Moab]EN': 'Maʾabaya[1]EN',
    'Me-Turnat[1]SN': 'Me-turnat[1]SN',
    'Me-turnat[1]GN': 'Me-turnat[1]SN',
    'Melidaya[Melidian]EN': 'Melidaya[1]EN',
    'Melidayu[1]EN': 'Melidaya[1]EN',
    'Meliddayu[of-Melid]EN': 'Melidaya[1]EN',
    'Meliddu[Melid]GN': 'Melid[1]GN',
    'Melidi[1]GN': 'Melid[1]GN',
    'Melidi[Melid]SN': 'Melid[1]SN',
    'Menani[1]PN': 'Menanu[1]PN',
    'Mesaya[Mesaean]EN': 'Mesaya[1]EN',
    'Mesayu[1]EN': 'Mesaya[1]EN',
    'Meslamtaʾea[1]DN': 'Meslamtaea[1]DN',
    'Mesu[1]GN': 'Mesu[1]SN',
    'Metenna[1]PN': 'Metenna[1]RN',
    'Metenna[king-of-Tyre]RN': 'Metenna[1]RN',
    'Meze[1]GN': 'Meze[1]SN',
    'Milki-rame[1]PN': 'Milki-ramu[1]PN',
    'Milqia[1]GN': 'Milqia[1]SN',
    'Minu-epuš-ili[1]PN': 'Minu-epuš-ilu[1]PN',
    'Mita[Midas-king-of-Musku]RN': 'Mita[Midas]RN',
    'Mita[Midas]PN': 'Mita[Midas]RN',
    "Mišaru['Justice']DN": 'Mišaru[Justice]DN',
    'Mudadu[1]PN': 'Mudadi[1]PN',
    'Mudammiq-Adad[1]LN': 'Mudammiq-Adad[1]PN',
    'Mugallu[1]PN': 'Mugallu[king-of-Tabal]RN',
    'Mukin-Aya[1]PN': 'Mukin-Aia[1]PN',
    'Murua[1]SN': 'Muru[1]SN',
    'Musina-aplu-iddina[1]GN': 'Musina-aplu-iddina[1]PN',
    'Muskayu[Phrygian]EN': 'Muskaya[Phrygian]EN',
    'Musku[1]GN': 'Musku[Phrygia]GN',
    'Mušallim-ili[1]PN': 'Mušallim-ilu[1]PN',
    'Muṣaṣir[1]GN': 'Muṣaṣir[1]SN',
    'Muṣaṣirayu[1]EN': 'Muṣaṣiraya[1]EN',
    'Muṣaṣirayu[of-Muṣaṣir]EN': 'Muṣaṣiraya[1]EN',
    'Muṣru[1]GN': 'Muṣri[Mount-Muṣri]GN',
    'Muṣuraya[1]PN': 'Muṣuraya[1]EN',
    'Muṣuraya[Egyptian]EN': 'Muṣuraya[1]EN',
    'Muṣuraya[Egyptian]GN': 'Muṣuraya[1]EN',
    'Muṣurayu[1]EN': 'Muṣuraya[1]EN',
    'Muṣurayu[1]PN': 'Muṣuraya[1]EN',
    'Muṣurayu[of-Egypt]EN': 'Muṣuraya[1]EN',
    'Nabayati[Nabataean]EN': 'Nabayatu[Nabayatean]EN',
    'Nabayatuwa[1]EN': 'Nabayatu[Nabayatean]EN',
    'Nabu-ahhe-bullịṭ[1]PN': 'Nabu-ahhe-bulliṭ[1]PN',
    'Nabu-ahhe-iddin[1]PN': 'Nabu-ahhe-iddina[1]PN',
    'Nabu-ahhe-iddina[chief-treasurer-and-eponymn-of-the-year-675]PN': 'Nabu-ahhe-iddina[chief-treasurer-and-eponym-of-the-year-675]PN',
    'Nabu-apla-iddin[1]PN': 'Nabu-apla-iddina[1]PN',
    'Nabu-aplu-iddin[1]PN': 'Nabu-aplu-iddina[1]PN',
    'Nabu-bel-šumate[1]PN': 'Nabu-bel-šumati[1]PN',
    'Nabu-belu-kaʾin[1]PN': 'Nabu-belu-kaʾʾin[1]PN',
    'Nabu-belu-uṣur[governor-of-Dūr-Šarrukên-and-eponym-of-the-year-672]PN': 'Nabu-belu-uṣur[governor-of-Dur-Šarrukku]PN',
    'Nabu-erib[1]PN': 'Nabu-eriba[1]PN',
    'Nabu-hamatua[1]PN': 'Nabu-hamatuʾa[1]PN',
    'Nabu-iddin[1]PN': 'Nabu-iddina[1]PN',
    'Nabu-išdeya-kaʾʾin[chief-treasurer-and-eponym-of-the-year-777]PN': 'Nabu-išdiya-kaʾʾin[1]PN',
    'Nabu-ladin[1]PN': 'Nabu-ladi[1]PN',
    'Nabu-leʾutu[1]PN': 'Nabu-leʾuti[1]PN',
    'Nabu-nadin-aḫḫe[1]PN': 'Nabu-nadin-ahhe[1]PN',
    'Nabu-nsdin-ahhe[1]PN': 'Nabu-nadin-ahhe[1]PN',
    'Nabu-qate-ṣabat[1]PN': 'Nabu-qati-ṣabat[1]PN',
    'Nabu-sagib[1]PN': 'Nabu-sagibi[1]PN',
    'Nabu-sakip[1]PN': 'Nabu-sagibi[1]PN',
    'Nabu-tapputi-alik[chief-eunuch-of-Sin-šarra-iškun]PN': 'Nabu-tapputi-alik[1]PN',
    'Nabu-ušebši[1]PN': 'Nabu-ušabši[1]PN',
    'Nabu-zer-ketti-lešir[1]PN': 'Nabu-zer-kitti-lišir[1]PN',
    'Nabu-zeru-iqiš[1]PN': 'Nabu-zeru-iqiša[1]PN',
    'Nabu-zer-lišir[1]PN': 'Nabu-zeru-lešir[1]PN',
    'Nabu-šallimšinu[1]PN': 'Nabu-šallimšunu[1]PN',
    'Nabu-šum-ereš[1]PN': 'Nabu-šumu-ereš[1]PN',
    'Nabu-šum-ibni[1]PN': 'Nabu-šumu-ibni[1]PN',
    'Nabu-šumu-iddin[1]PN': 'Nabu-šumu-iddina[1]PN',
    'Nabu-šum-iškun[1]PN': 'Nabu-šumu-iškun[1]PN',
    'Nabu-šumu-lišir[1]PN': 'Nabu-šumu-lešir[1]PN',
    'Nabu-šum-lišir[1]PN': 'Nabu-šumu-lešir[1]PN',
    'Nabu-šum-uṣur[1]PN': 'Nabu-šumu-uṣur[1]PN',
    'Nabu’a[1]PN': 'Nabuʾa[1]PN',
    'Nadin-Aya[1]PN': 'Nadin-Aia[1]PN',
    'Nadin[1]PN': 'Nadinu[1]PN',
    'Nairi[(a-land)]GN': 'Nairi[1]GN',
    'Nairi[land-Urartu-or-Urartian-Bia-lands]GN': 'Nairi[1]GN',
    'Namri[1]SN': 'Namri[1]GN',
    'Nanna[(a-name-of-the-moon-god)]DN': 'Nanna[1]DN',
    'Nannaya[1]PN': 'Nanaya[1]PN',
    'Nappigi[1]GN': 'Nappigi[1]SN',
    'Nappigu[1]SN': 'Nappigi[1]SN',
    'Napriš[1]DN': 'Napruša[1]DN',
    'Napruš[1]DN': 'Napruša[1]DN',
    'Naprušu[1]DN': 'Napruša[1]DN',
    "Narkabtu['Chariot'-(the-constellation-Auriga)]CN": 'Narkabtu[Chariot]CN',
    'Nashir-ili[1]PN': 'Nashir-ilu[1]PN',
    'Natan[1]PN': 'Natannu[1]PN',
    'Natanu[1]PN': 'Natannu[1]PN',
    'Naʾiri[1]GN': 'Naʾiri[Nairi]GN',
    'Naʾiru[1]GN': 'Naʾiri[Nairi]GN',
    'Naṣibina[1]GN': 'Naṣibina[1]SN',
    'Naṣipanu[1]GN': 'Naṣipinu[1]SN',
    'Naṣir[1]PN': 'Naṣiru[1]PN',
    'Neberu[(a-name-of-Jupiter)]CN': 'Neberu[Jupiter]CN',
    'nēberu[Jupiter]CN': 'Neberu[Jupiter]CN',
    'Nemed-Ištar[1]GN': 'Nemed-Ištar[1]SN',
    'Nemed-Laguda[1]GN': 'Nemed-Laguda[1]SN',
    'Nemet-Enlil[1]ON': 'Nemetti-Enlil[1]ON',
    "Nemetti-Enlil['Bulwark-of-Enlil']ON": 'Nemetti-Enlil[1]ON',
    'Nemetti-šarri[1]GN': 'Nemetti-šarri[1]SN',
    'Nergal-alik-pani[1]PN': 'Nergal-alik-pani[eponym-of-the-year-848]PN',
    'Nergal-apil-kumuʾa[palace-manager-city-overseer-of-Kalhu-governor-of-Irmeriti(?)-and-eponym-of-the-year-873]PN': 'Nergal-apil-kumuʾa[1]PN',
    'Nergal-iddin[1]PN': 'Nergal-iddina[1]PN',
    'Nergal-ilaʾi[feld-marshal-and-eponym-of-the-year-808]PN': 'Nergal-ilaʾi[commander-in-chief-and-eponym-of-the-year-808]PN',
    'Nergal-mudammiq[governor-of-Nineveh-and-eponym-of-the-year-834-824-and-821]PN': 'Nergal-mudammiq[1]PN',
    'Nergal-mudammiq[governor-of-Nineveh-and-eponym-of-the-year-834]PN': 'Nergal-mudammiq[1]PN',
    'Nergal-uballit[1]PN': 'Nergal-uballiṭ[1]PN',
    'Nergal[(statue-of-god)-Nergal]N': 'Nergal[1]DN',
    'Nešu[Lion]CN': 'Nešu[Leo]CN',
    'Nibe[1]PN': 'Nibe[king-of-Ellipi]RN',
    'Nikdema[foreign-ruler]RN': 'Nikdeme[foreign-ruler]RN',
    'Nikdera[foreign-ruler]RN': 'Nikdera[ruler-of-Idu]RN',
    'Nikkal-iddin[1]PN': 'Nikkal-iddina[1]PN',
    'Nikku[Necho-I]RN': 'Nikku[Necho-pharaoh-of-Egypt]RN',
    'Nikkur[1]GN': 'Nikkur[1]SN',
    "Nimru['Panther']CN": 'Nimru[Panther]CN',
    'Nimru[Panther-(Cygnus)]CN': 'Nimru[Panther]CN',
    'Ninmenanna[Lady-of-the-Crown-of-Heaven]DN': 'Ninmenanna[1]DN',
    'Ninni[foreign-ruler]RN': 'Ninni[1]RN',
    'Nini[1]PN': 'Ninni[1]RN',
    'Ninnu[ruler-of-Aridu]RN': 'Ninni[1]RN',
    'Ninua[1]GN': 'Ninua[Nineveh]SN',
    'Ninua[Nineveh]SN': 'Ninua[Nineveh]SN',
    'Ninuaya[from-Nineveh]EN': 'Ninuaya[Ninevite]EN',
    'Ninuayyu[1]PN': 'Ninuayu[1]PN',
    'Nippur[1]GN': 'Nippur[1]SN',
    'Nipur[1]GN': 'Nippur[1]SN',
    'Nippuraya[Nippurian]EN': 'Nippuraya[Nippurean]EN',
    'Nippuraya[person-from-Nippur]EN': 'Nippuraya[Nippurean]EN',
    "Niru['Yoke-star']CN": 'Niru[Yoke]CN',
    "Niru['yoke-star']CN": 'Niru[Yoke]CN',
    'Nisaba[grain-(goddess)]N': 'Nisaba[1]DN',
    'Nisaba[grain-goddess]DN': 'Nisaba[1]DN',
    'Nissaba[1]DN': 'Nisaba[1]DN',
    'Nissaba[grain-(goddess)]N': 'Nisaba[1]DN',
    'Nisannu[1]MN': 'Nisannu[1]MN',
    'Nuhšaya[1]PN': 'Nuhšaia[1]PN',
    'Nunnamnir[1]DN': 'Nunamnir[1]DN',
    "Nunu['Fish-star'-(Piscis-Austrinus)]CN": 'Nunu[Fish]CN',
    'Nur-Sin[1]LN': 'Nur-Sin[1]PN',
    'Nuru[(deified)-light]DN': 'Nuru[1]DN',
    'Paddirayu[1]EN': 'Paddiraya[1]EN',
    'Paddirayu[of-Paddira]EN': 'Paddiraya[1]EN',
    'Paddiri[1]SN': 'Paddira[1]SN',
    'Paqarahubunu[1]GN': 'Paqarhubuni[1]SN',
    'Paqarahubunu[1]SN': 'Paqarhubuni[1]SN',
    'Paqarhubunu[1]SN': 'Paqarhubuni[1]SN',
    'Parak-Mari[1]GN': 'Parak-mari[1]SN',
    'Parak-šimati[Dais-of-Destinies]DN': 'Parak-šimati[Throne-of-Destiny]TN',
    'Parsamaš[1]SN': 'Parsamaš[1]GN',
    'Parsua[1]SN': 'Parsua[1]GN',
    'Parsuaya[from-Parsua]EN': 'Parsuayu[1]EN',
    'Patti-Enlil[1]WN': 'Patti-Illil[1]WN',
    'Patti-Enlil[Canal-of-Enlil]WN': 'Patti-Illil[1]WN',
    'Pazūzu[(a-demon)]N': 'Pazuzu[1]DN',
    "Pašittu['Deleter'-(a-part-of-Andromeda)]CN": 'Pašittu[Obliterator]CN',
    'Paṣate[1]GN': 'Paṣitu[1]SN',
    'Pilištayu[of-Philistia]EN': 'Pilistaya[Philistine]EN',
    'Pilištu[Philistia]GN': 'Pilistu[Philistia]GN',
    'Pirriya[1]GN': 'Pirria[1]SN',
    'Pitru[1]SN': 'Pituru[1]SN',
    'Pitura[1]SN': 'Pituru[1]SN',
    'Piturra[1]SN': 'Pituru[1]SN',
    'Puqudaya[1]EN': 'Puqudu[1]EN',
    'Puqudu[1]GN': 'Puqudu[1]EN',
    'Purattu[1]WN': 'Purattu[Euphrates]WN',
    'Puṭiširi[1]PN': 'Puṭi-Širi[1]PN',
    'Puṭuširi[1]PN': 'Puṭi-Širi[1]PN',
    'Qalparunda[ruler-of-Patin]RN': 'Qalparuda[foreign-ruler]RN',
    'Qalparunda[ruler-of-Patina]RN': 'Qalparuda[foreign-ruler]RN',
    'Qalpurunda[ruler-of-Unqi]RN': 'Qalparuda[foreign-ruler]RN',
    'Qana[1]PN': 'Qana[king-of-Tilmun]RN',
    'Qarhaya[1]PN': 'Qarhaia[1]PN',
    'Qarne[1]GN': 'Qarne[1]SN',
    'Qatazili[ruler-of-Kummuhu]RN': 'Qatazilu[ruler-of-Kummuh]RN',
    'Qatnaya[Qatnean]EN': 'Qatnaya[1]EN',
    'Qatnayu[1]EN': 'Qatnaya[1]EN',
    "Qaštu['Bow'-(a-part-of-Canis-maior)]CN": 'Qaštu[Bow]CN',
    'Qaštu[Bow-star]CN': 'Qaštu[Bow]CN',
    'Qibit-Aššur[1]GN': 'Qibit-Aššur[1]SN',
    'Qidiraya[Qedarite]EN': 'Qidaraya[Qedarite]EN',
    'Qidrayu[Qedarite]EN': 'Qidaraya[Qedarite]EN',
    'Qidrina[1]SN': 'Qidru[Qedar]GN',
    'Qingu[(husband-of-Tiamat)]DN': 'Qingu[1]DN',
    'Qirbit[1]GN': 'Qirbit[1]SN',
    'Quayu[of-Que]EN': 'Que[1]EN',
    'Quruba[1]GN': 'Qurubi[1]GN',
    'Qutu[Gutian]EN': 'Qutu[1]EN',
    'Qutu[Gutians]EN': 'Qutu[1]EN',
    'Quwe[1]GN': 'Quwe[1]SN',
    'Rabbi-ilu[1]EN': 'Rabilaya[1]EN',
    'Rabilaya[Rabilean]EN': 'Rabilaya[1]EN',
    'Rable[Riblah]GN': 'Rabla[Riblah]GN',
    'Rahime[1]PN': 'Rahima[1]PN',
    'Rahimi-Dadi[1]PN': 'Rahimi-dadi[1]PN',
    'Rahiqu[1]EN': 'Rahiqaya[1]EN',
    'Rapaʾ-Yau[1]PN': 'Rapaʾ-Iau[1]PN',
    'Rapiqu[1]GN': 'Rapiqu[1]SN',
    'Rašu[1]GN': 'Raši[1]GN',
    'Raṣappa[1]GN': 'Raṣappa[1]SN',
    'Raṣappaya[Raṣappean]EN': 'Raṣappaya[1]EN',
    'Raṣappaya[from-Raṣappa]EN': 'Raṣappaya[1]EN',
    'Raṣappayu[of-Raṣappa]EN': 'Raṣappaya[1]EN',
    'Raṣappaya[1]PN': 'Raṣappayu[1]PN',
    'Remanni-ili[1]PN': 'Remanni-ilu[1]PN',
    'Remut-Baba[1]PN': 'Remut-Babu[1]PN',
    'Reš-eli[1]SN': 'Reš-eni[1]SN',
    'Rubu[1]GN': 'Rubu[1]SN',
    'Rugulitu[1]SN': 'Rugulutu[1]SN',
    'Rukibtu[1]PN': 'Rukibtu[king-of-Ashkelon]RN',
    'Ruʾua[1]EN': 'Ruʾuaya[1]EN',
    'Ruʾuʾa[1]EN': 'Ruʾuaya[1]EN',
    'Sabayu[of-Saba]EN': 'Sabaʾ[1]EN',
    'Sabhanu[1]GN': 'Sabhanu[1]SN',
    'Sadarnunna[1]DN': 'Sadarnuna[1]DN',
    'Sagiba[1]PN': 'Sagibi[1]PN',
    'Sagibu[1]PN': 'Sagibi[1]PN',
    'Sahrina[1]GN': 'Sahrina[1]SN',
    'Sakli[1]PN': 'Saklu[1]PN',
    'Salamani[1]PN': 'Salamanu[1]PN',
    'Sallat[1]GN': 'Sallat[1]SN',
    'Salmanu-ašared[Shalmaneser-III-king-of-Assyria]RN': 'Salmanu-ašared[Shalmaneser-III]RN',
    'Salmanu-ašared[Shalmaneser-III-son-of-Ashurnasirpal-II-king-of-Assyria]RN': 'Salmanu-ašared[Shalmaneser-III]RN',
    'Salmanu-ašared_III[Shalmaneser-III-king-of-Assyria]RN': 'Salmanu-ašared[Shalmaneser-III]RN',
    'Salmanu-ašared[Shalmaneser-I-son-of-Adad-narari-I-king-of-Assyria]RN': 'Salmanu-ašared_I[Shalmaneser-I-king-of-Assyria]RN',
    'Salmānu-ašarēd[1]RN': 'Shalmaneser[1]RN',
    'Salmanu-ašared[Shalmaneser]RN': 'Shalmaneser[1]RN',
    'Samanu[1]GN': 'Samanu[1]SN',
    'Samerina[Samaria]GN': 'Samerina[Samaria]SN',
    'Sameʾ-Yau[1]PN': 'Sameʾ-Iau[1]PN',
    'Samiku[individual-from-Uruk]PN': 'Samiku[1]PN',
    'Sammaʾunuʾaya[1]EN': 'Samirinaya[Samarian]EN',
    'Samsimuruna[1]GN': 'Samsimursuna[1]SN',
    "Samʾalaya[from-Sam'al]EN": 'Samʾalayu[1]EN',
    'Samʾalayu[of-Samʾal]EN': 'Samʾalayu[1]EN',
    'Samʾalla[Zincirli]GN': 'Samʾalla[1]SN',
    'Samʾuna[1]GN': 'Samʾuna[1]SN',
    'Sangara[foreign-ruler]RN': 'Sangara[king-of-Hatti]RN',
    'Sangara[ruler-of-Gargamiš]RN': 'Sangara[king-of-Hatti]RN',
    'Sapardayu[of-Saparda]EN': 'Sapardaya[1]EN',
    'Sapiya[1]SN': 'Sapia[1]SN',
    'Sarduriani[1]GN': 'Sardurianu[1]SN',
    'Saʾalte-ili[1]PN': 'Saʾalti-il[1]PN',
    'Saʾalti-ili[1]PN': 'Saʾalti-il[1]PN',
    'Sebetti[1]CN': 'Sebettu[the-Pleiades]CN',
    'Sebettu[Seven]DN': 'Sebetti[1]DN',
    'Seduru_I[Sarduri-I-son-of-Lutibri-ruler-of-Urartu]RN': 'Sarduri_I[king-of-Urartu]RN',
    'Sarduri_I[king-of-Urartu-son-of-Lutibri]RN': 'Sarduri_I[king-of-Urartu]RN',
    'Seʾ-dilani[1]PN': 'Seʾ-dilini[1]PN',
    'Seʾ-dillini[1]PN': 'Seʾ-dilini[1]PN',
    'Seʾ-gabba[1]PN': 'Seʾ-gaba[1]PN',
    'Sililitu[10th-month-in-Elam]MN': 'Sililīti[1]MN',
    'Silimmu[1]PN': 'Silimu[1]PN',
    'Simanu[Sivan]MN': 'Simanu[1]MN',
    'Simerra[1]GN': 'Simerra[1]SN',
    'Sin-ahhe-eriba[1]RN': 'Sennacherib[1]RN',
    'Sin-ahhe-eriba[Sennacherib-king-of-Assyria]RN': 'Sennacherib[1]RN',
    'Sin-ahhe-eriba[Sennacherib]PN': 'Sennacherib[1]RN',
    'Sin-ahhe-eriba[Sennacherib]RN': 'Sennacherib[1]RN',
    'Sin-aplu-iddin[1]PN': 'Sin-aplu-iddina[1]PN',
    'Sin-iddin[1]PN': 'Sin-iddina[1]PN',
    'Sin-kinu-uṣur[1]PN': 'Sin-kenu-uṣur[1]PN',
    'Sin-naṣir[1]LN': 'Sin-naṣir[1]PN',
    'Sin-na’di[1]PN': 'Sin-naʾdi[1]PN',
    'Sin-šarra-iškun[king-of-Assyria]RN': 'Sin-šarru-iškun[1]RN',
    'Sinnu[1]GN': 'Sinu[1]SN',
    'Sinu[1]GN': 'Sinu[1]SN',
    'Sippar-ša-Šamaš[Sippar-of-Šamaš]SN': 'Sippar-ša-Šamaš[1]SN',
    'Sippar[1]GN': 'Sippar[1]SN',
    'Sirara[1]QN': 'Sirara[Mount-Sirara]GN',
    'Sirara[1]SN': 'Sirara[Mount-Sirara]GN',
    'Sirišayu[1]EN': 'Sirišaya[1]EN',
    'Sirqu[1]GN': 'Sirqu[1]SN',
    'Subartu[1]GN': 'Subartu[Assyria]GN',
    'Suhaya[from-Suhu]EN': 'Suhayu[1]EN',
    'Suhayu[of-Suhu]EN': 'Suhayu[1]EN',
    'Suhurmašu[Goatfish]CN': 'Suhurmašu[Capricorn]CN',
    'Suhurmāšu[Capricorn]CN': 'Suhurmašu[Capricorn]CN',
    'Sukkaya[1]PN': 'Sukkaia[1]PN',
    'Sukkayyu[1]PN': 'Sukkaia[1]PN',
    'Suru[1]GN': 'Suru[1]SN',
    'Tabalayu[1]EN': 'Tabalaya[1]EN',
    'Tabalayu[of-Tabal]EN': 'Tabalaya[1]EN',
    'Tablaya[Tabalean]EN': 'Tabalaya[1]EN',
    'Tabalayu[1]PN': 'Tabalaiu[1]PN',
    'Taklak-ana-šarri[governor-of-Nemed-Issar-and-eponym-of-the-year-842]PN': 'Taklak-ana-šarri[1]PN',
    'Taklak-ana-šarri[governor-of-Nemed-Ištar-and-eponym-of-the-year-842]PN': 'Taklak-ana-šarri[1]PN',
    'Talmusa[1]GN': 'Talmusa[1]SN',
    'Talmusu[1]SN': 'Talmusa[1]SN',
    'Tamhīru[1]MN': 'Tamhiru[1]MN',
    'Tammaritu[1]PN': 'Tammaritu[1]RN',
    'Tammaritu[king-of-Elam]RN': 'Tammaritu[1]RN',
    'Tammaritu[son-of-Teumman]RN': 'Tammaritu[1]RN',
    'Tammaritu[son-of-Urtaku-and-king-of-Hidalu]RN': 'Tammaritu[1]RN',
    'Tamnuna[1]GN': 'Tamnuna[1]SN',
    'Tamnunna[1]GN': 'Tamnuna[1]SN',
    'Tamnunna[1]SN': 'Tamnuna[1]SN',
    'Tamnunu[1]SN': 'Tamnuna[1]SN',
    'Tamuzu[Tammuz]MN': 'Tamuzu[1]MN',
    'Tarbaṣu[1]SN': 'Tarbiṣu[1]SN',
    'Tarbiṣi[1]SN': 'Tarbiṣu[1]SN',
    'Tarbiṣu[1]GN': 'Tarbiṣu[1]SN',
    'Tarqu[Taharqa-pharaoh-of-Egypt]RN': 'Tarqu[Taharqa]RN',
    'Tartaru[Tharthar]WN': 'Tartara[1]WN',
    'Tarzu[Tarsus]SN': 'Tarzi[Tarsus]SN',
    'Tastiati[1]GN': 'Tastiate[1]SN',
    'Tašritu[Tishri]MN': 'Tašritu[1]MN',
    'Temanayu[of-Teman]EN': 'Temanaya[1]EN',
    'Temannayu[1]EN': 'Temanaya[1]EN',
    'Temaya[1]EN': 'Temanaya[1]EN',
    'Temayu[of-Tema]EN': 'Temanaya[1]EN',
    'Teumman[king-of-Elam]RN': 'Teumman[1]RN',
    'Tiamat[(Primeval-Sea)]DN': 'Tiamat[1]DN',
    'Tidu[1]GN': 'Tidu[1]SN',
    'Tikki[1]GN': 'Tikku[1]SN',
    'Tikrakki[1]GN': 'Tikrakki[1]SN',
    'Til-Abari[1]GN': 'Til-Abari[1]SN',
    'Til-Aššurri[1]GN': 'Til-Aššuri[1]GN',
    'Til-Barsip[1]GN': 'Til-Barsip[1]SN',
    'Til-barsip[1]SN': 'Til-Barsip[1]SN',
    'Tille[1]GN': 'Tille[1]SN',
    'Tillu[1]SN': 'Tille[1]SN',
    'Tilmun[Bahrain]GN': 'Tilmun[1]GN',
    'Tilmun[Dilmun]GN': 'Tilmun[1]GN',
    'Timur[1]GN': 'Timur[1]SN',
    'Tukulti-Inurta[Tukulti-Ninurta-I]RN': 'Tukulti-Ninurta[Tukulti-Ninurta-I]RN',
    'Tukulti-Ninurta[Tukulti-Ninurta-I-king-of-Assyria]RN': 'Tukulti-Ninurta[Tukulti-Ninurta-I]RN',
    'Tukulti-Ninurta_I[king-of-Assyria]RN': 'Tukulti-Ninurta[Tukulti-Ninurta-I]RN',
    'Tukulti-Inurta_II[Tukulti-Ninurta-II-son-of-Adad-narari-II-king-of-Assyria]RN': 'Tukulti-Ninurta[Tukulti-Ninurta-II]RN',
    'Tukulti-Ninurta[Tukulti-Ninurta-II-king-of-Assyria]RN': 'Tukulti-Ninurta[Tukulti-Ninurta-II]RN',
    'Tukulti-Ninurta[Tukulti-Ninurta-II-son-of-Adad-narari-II-king-of-Assyria]RN': 'Tukulti-Ninurta[Tukulti-Ninurta-II]RN',
    'Tukulti-Ninurta_II[Tukulti-Ninurta-II-son-of-Adad-narari-II-king-of-Assyria]RN': 'Tukulti-Ninurta[Tukulti-Ninurta-II]RN',
    'Tukulti-Ninurta_II[king-of-Assyria]RN': 'Tukulti-Ninurta[Tukulti-Ninurta-II]RN',
    'Tukulti-apil-Ešarra[Tiglath-pileser-I-king-of-Assyria]RN': 'Tukulti-apil-Ešarra[Tiglath-pileser-I]RN',
    'Tukulti-apil-Ešarra_I[Tiglath-pileser-I-king-of-Assyria]RN': 'Tukulti-apil-Ešarra[Tiglath-pileser-I]RN',
    'Tukulti-apil-Ešarra[Tiglath-pileser-III-king-of-Assyria]RN': 'Tukulti-apil-Ešarra[Tiglath-pileser-III]RN',
    'Tukulti-apil-Ešarra_III[Tiglath-pileser-III-king-of-Assyria]RN': 'Tukulti-apil-Ešarra[Tiglath-pileser-III]RN',
    'Tupliyaš[1]GN': 'Tubliyaš[1]WN',
    'Turan[Dyala?]WN': 'Turna[Diyala]WN',
    'Turnat[1]WN': 'Turna[Diyala]WN',
    'Tušha[1]SN': 'Tušhan[1]SN',
    'Tušhan[1]GN': 'Tušhan[1]SN',
    'Tuʾamu-rabutu[Gemini]CN': 'Tuʾamu[Gemini]CN',
    'Tuʾamu[Twins]CN': 'Tuʾamu[Gemini]CN',
    'Tuʾaya[1]PN': 'Tuʾayu[1]PN',
    'Tuʾmunayu[1]EN': 'Tuʾmanaya[1]EN',
    'Uarbis[1]PN': 'Uarbisi[1]PN',
    'Ubanša-naʾid[1]PN': 'Ubanša-naʾdi[1]PN',
    'Ubar-Ḫarran[1]PN': 'Ubar-Harran[1]PN',
    'Ubar[1]PN': 'Ubaru[1]PN',
    'Ubru-Harranu[1]PN': 'Ubru-Harran[1]PN',
    'Udumayu[of-Edom]EN': 'Udumaya[Edomite]EN',
    'Uhhabil[1]PN': 'Uhabbil[1]PN',
    'Ukku[1]GN': 'Ukku[1]SN',
    'Ulai[1]DN': 'Ulaya[1]DN',
    'Ulaya[1]SN': 'Ulay[1]WN',
    'Ulayu[Mount-Ulayu]GN': 'Ulay[1]WN',
    'Ulluba[1]SN': 'Ulluba[1]GN',
    'Ulliba[1]GN': 'Ulluba[1]GN',
    'Ullubayu[of-Ulluba]EN': 'Ullubaya[1]EN',
    'Ulmania[1]GN': 'Ulmania[1]SN',
    'Ululayu[eponym-of-the-year-823?]PN': 'Ululayu[1]PN',
    'Ululayu[governor-of-the-city-Kilizu-and-eponym-of-the-year-832]PN': 'Ululayu[1]PN',
    'Ululayyu[1]PN': 'Ululayu[1]PN',
    'Uluruš[1]WN': 'Uluruš[1]GN',
    'Ummanaldašu[1]PN': 'Ummanaldašu[1]RN',
    'Ummanaldašu[Humban-haltaš-son-of-Teumman]RN': 'Ummanaldašu[1]RN',
    'Ummanaldašu[Humban-haltaš]RN': 'Ummanaldašu[1]RN',
    'Ummanaldašu[king-of-Elam-and-brother-of-Urtaku-Humban-haltaš-II]RN': 'Ummanaldašu[1]RN',
    'Ummanaldašu[son-of-Atta-metu-and-king-of-Elam-Humban-haltaš-III]RN': 'Ummanaldašu[1]RN',
    'Ummanigaš[1]RN': 'Ummanigaš[Ummanigaš-I-king-of-Elam]RN',
    'Ummanigaš[Huban-nikaš-son-of-Marduk-apla-iddina]PN': 'Ummanigaš[Ummanigaš-I-king-of-Elam]RN',
    'Ummanigaš[Humban-nikas-I-son-of-Umbadara-king-of-Elam]RN': 'Ummanigaš[Ummanigaš-I-king-of-Elam]RN',
    'Unzarḫu-Aššur[1]PN': 'Unzarhu-Aššur[1]PN',
    'Upa[1]SN': 'Upa[Mount-Upâ]GN',
    'Upi[Opis]GN': 'Upi[Opis]SN',
    'Upia[Opis]GN': 'Upi[Opis]SN',
    'Ura[1]GN': 'Ura[1]SN',
    'Urakka[1]GN': 'Urakka[1]SN',
    'Urarṭaya[Urarṭian]EN': 'Urarṭu[1]EN',
    'Urarṭayu[of-Urarṭu]EN': 'Urarṭu[1]EN',
    'Uraš[1]GN': 'Uraš[1]SN',
    'Urdani[1]PN': 'Urdanu[1]PN',
    'Urdu-Allaya[1]PN': 'Urdu-Allaia[1]PN',
    'Urdu-Baniti[1]PN': 'Urdu-Banitu[1]PN',
    'Urdu-banitu[1]PN': 'Urdu-Banitu[1]PN',
    'Urdu-Mullissi[1]PN': 'Urdu-Mullissu[1]PN',
    'Urdu-Nanaya[recruitment-official-appointed-to-govern-an-Egyptian-city]PN': 'Urdu-Nanaya[1]PN',
    'Urgulu[Lion]CN': 'Urgulu[Leo]CN',
    'Uri[Akkad]GN': 'Uri[Ur]SN',
    'Uru[Ur]GN': 'Uri[Ur]SN',
    'Uru[Ur]SN': 'Uri[Ur]SN',
    'Uriakkayu[of-Uriakka]EN': 'Uriakkaya[Uriakkean]EN',
    'Urkittu[(Ištar)-of-Uruk]DN': 'Urkittu[1]DN',
    'Urkitu[(Ištar)-of-Uruk]DN': 'Urkittu[1]DN',
    'Urkitu[1]DN': 'Urkittu[1]DN',
    'Urra[(a-lexical-series)]N': 'Urra[(lexical-series)]N',
    'Urtaku[king-of-Elam]RN': 'Urtaku[1]RN',
    'Urtaku[in-law-of-Teumman]PN': 'Urtaku[1]PN',
    'Uruk[1]GN': 'Uruk[1]SN',
    'Urzana[1]PN': 'Urzana[ruler-of-Muṣaṣir]RN',
    'Uzu-mu-a[1]GN': 'Uzumua[1]QN',
    'Ušru[ruler-of-Nikisi]RN': 'Ušra[ruler-of-Kanzabkani]RN',
    "Uṣurtu['Drawing'-(a-name-of-Gemini)]CN": 'Uṣurtu[Drawing]CN',
    'Yadaqquaya[1]EN': 'Yadaqqu[1]EN',
    'Yadaʾ-ili[1]PN': 'Yadaʾ-il[1]PN',
    'Iadiʾ-il[1]PN': 'Yadaʾ-il[1]PN',
    'Yamanayu[Ionian]EN': 'Yamanaya[Ionian]EN',
    'Yamanya[1]PN': 'Yamani[1]PN',
    'Iamani[king-of-Ashdod]RN': 'Yamani[1]PN',
    'Yaqira[1]PN': 'Yaqiru[1]PN',
    'Yaraqu[Mount-Yaraqu]GN': 'Iaraqu[1]GN' ,
    'Yari[eponym-of-the-year-884]PN': 'Yari[1]PN',
    'Yasimeʾ-ili[1]PN': 'Iasimeʾ-il[1]PN',
    'Yasubaya[from-Yasubu]EN': 'Yasubaya[1]EN',
    'Yasubu[1]GN': 'Iasubu[1]GN',
    'Yasume[1]GN': 'Yasumu[1]GN',
    'Yatama[1]PN': 'Iatama[1]PN',
    'Yataʾ[1]PN': 'Iataʾ[king-of-the-Arabs]RN',
    'Yateʾ[1]PN': 'Iataʾ[king-of-the-Arabs]RN',
    'Iataʾ[1]PN': 'Iataʾ[king-of-the-Arabs]RN',
    'Yati-abi[1]PN': 'Yatiʾ-abi[1]PN',
    'Yatiʾe[1]PN': 'Iatiʾe[queen-of-the-Arabs]RN',
    'Yautaʾ[1]PN': 'Iautaʾ[king-of-the-Arabs]RN',
    'Yazini[1]PN': 'Yazinu[1]PN',
    'Yaḫuṭu[1]PN': 'Yahuṭu[1]PN',
    'Zab[Lower-Zab]WN': 'Zab[Zab]WN',
    'Zab[Upper-Zab]WN': 'Zab[Zab]WN',
    'Zaba[Lower-Zab]WN': 'Zab[Zab]WN',
    'Zaba[Upper-Zab]WN': 'Zab[Zab]WN',
    'Zaba[Zab]WN': 'Zab[Zab]WN',
    'Zaban[1]GN': 'Zaban[1]SN',
    'Zaban[1]WN': 'Zaban[1]SN',
    'Zabban[1]GN': 'Zaban[1]SN',
    'Zabban[1]SN': 'Zaban[1]SN',
    'Zabaya[1]PN': 'Zabayu[1]PN',
    'Zaddi[1]GN': 'Zaddi[1]SN',
    'Zakir[1]PN': 'Zakiru[1]PN',
    'Zakkur[1]PN': 'Zakkuru[1]PN',
    'Zakrutu[1]GN': 'Zakrute[1]SN',
    'Zakutu[wife-and-queen-of-Sennacherib-mother-of-Esarhaddon]RN': 'Zakutu[Naqiʾa-Assyrian-queen]RN',
    'Naqiʾa[1]RN': 'Zakutu[Naqiʾa-Assyrian-queen]RN',
    'Naqiʾa[wife-and-queen-of-Sennacherib-mother-of-Esarhaddon]RN': 'Zakutu[Naqiʾa-Assyrian-queen]RN',
    'Zamahu[1]SN': 'Zamaha[1]SN',
    'Zame[1]GN': 'Zame[1]SN',
    'Zapparia[1]GN': 'Zapparia[1]SN',
    'Zappu[Bristle]CN': 'Zappu[Pleiades]CN',
    'Zaqqu[1]GN': 'Zaqqu[1]SN',
    'Zarana[1]GN': 'Zaranu[1]SN',
    'Zarate[1]GN': 'Zarate[1]SN',
    'Zazaki[1]PN': 'Zazakku[1]PN',
    'Zazayu[1]PN': 'Zazaya[1]PN',
    'Zer-kitti-lešir[1]PN': 'Zer-kitti-lišir[1]PN',
    'Zer-iddin[1]PN': 'Zeru-iddina[1]PN',
    'Zer-ukin[1]PN': 'Zeru-ukin[1]PN',
    'Zibanitu[Scales]CN': 'Zibanitu[Libra]CN',
    'Zikirtayu[of-Zikirtu]EN': 'Zikirtaya[Zikirtean]EN',
    'Zuqaqipu[Scorpius]CN': 'Zuqaqipu[Scorpion]CN',
    'abattu[river-gravel]N': 'abattu[pebble]N',
    'abul-tabīra[Tabira-Gate]N': 'abul-tebiri[Tibira-Gate]GN',
    'abullu[city-gate]N': 'abullu[(city)-gate]N',
    'abullu[gate-(of-city-or-large-building)]N': 'abullu[(city)-gate]N',
    'abullu[gate]N': 'abullu[(city)-gate]N',
    'abāru[(the-metal)-lead]N': 'abāru[lead]N',
    'adammumu[wasp]N': 'adammūmu[wasp]N',
    'adanniš[very-much]AV': 'adanniš[greatly]AV',
    'adānu[fixed-date]N': 'adānu[fixed-time]N',
    'adāru[be(come)-afraid-(of)]V': 'adāru[be(come)-afraid]V',
    'adāru[be(come)-afraid-of]V': 'adāru[be(come)-afraid]V',
    'adāru[be-dark]V': 'adāru[be(come)-dark]V',
    'agannutillû[dropsy]N': 'aganutillû[dropsy]N',
    'ahennâ[each-by-it]AV': 'ahennâ[each-by-it/himself]AV',
    'aḫu[arm]N': 'ahu[arm]N',
    'aḫu[brother]N': 'ahu[brother]N',
    'ahula[alas!]J': 'ahulap[(it-is)-enough!]J',
    'ahulap[(an-exclamation-used-to-express-or-to-seek-compassion)]J': 'ahulap[(it-is)-enough!]J',
    'ahû[outside]AJ': 'ahû[outside(r)]AJ',
    'ahû[outsider]N': 'ahû[outside(r)]N',
    'ahāmiš[one-another]AV': 'ahāmiš[one-another]PRP',
    'ahāmiš[one-another]RP': 'ahāmiš[one-another]PRP',
    'ahāru[be-behind]V': 'ahāru[be(come)-behind]V',
    'akala[food]N': 'akalu[food]N',
    'akbaru[jerboa(?)]N': 'akbaru[jerboa]N',
    'akkāʾi[how?]QP': 'akê[how?]QP',
    'akī[as-like]PRP': 'kī[as-like]PRP',
    'akī[as]PRP': 'kī[as-like]PRP',
    'akī[like]PRP': 'kī[as-like]PRP',
    'kī[like]PRP': 'kī[as-like]PRP',
    'akītu[(a-cultic-festival)]N': 'akītu[New-Year-festival]N',
    'ali[where?]AV': 'ali[where?]QP',
    'alura[baked-(of-bricks)]AJ': 'alura[baked]AJ',
    'alālu[(a-work-cry)]N': 'alālu[work-song]N',
    'ammar[as-much-as]PRP': 'ammar[as-much-as]REL',
    'ammatu[cubit]N': 'ammatu[unit]N',
    'ammiu[that]DP': 'ammiu[that]DET',
    'ammīni[why?]AV': 'ammīni[why?]QP',
    'amru[seen-one]N': 'amru[seen]N',
    'amurdinnu[bramble?]N': 'amurdinnu[bramble]N',
    'amīlānu[(a-medicinal-plant)]N': 'amīlānu[(a-medical-plant)]N',
    'andaḫšu[(an-alliaceous-plant)]N': 'andahšu[(an-alliaceous-plant)]N',
    'anna[yes]AV': 'anna[yes]J',
    'annaku[tin]X': 'annaku[tin]N',
    'annanna[NN]DP': 'annanna[so-and-so]DP',
    'annanna[so-and-so]XP': 'annanna[so-and-so]DP',
    'annû[this-one]N': 'annû[this]DP',
    'anqullu[(an-atmospheric-phenomenon)]N': 'anqullu[(a-fiery-glow)]N',
    'antalû[eclipse]N': 'antallû[eclipse]N',
    'anāku[I/I]IP': 'anāku[I]IP',
    'anāqāte[she-camels]N': 'anāqutu[she-camel]N',
    'aplu[paid-off]AJ': 'aplu[paid]AJ',
    'apru[covered-(with)]AJ': 'apru[covered-(with)]AJ',
    'argamannu[purple-wool]N': 'argamannu[purple]N',
    'arhussu[every-month]N': 'arhussu[every-month]AV',
    'arki[after]PRP': 'arki[behind]PRP',
    'armannu[apricot?-(tree)]N': 'armannu[apricot-(tree)]N',
    'arītu[pregnant-(woman)]N': 'arītu[pregnant-one]N',
    'asakku[(an-evil-demon)]N': 'asakku[(a-demon-or-illness)]N',
    'attimannu[whoever-you-are]XP': 'attamannu[whoever-you-are]XP',
    'attunu[you]IP': 'attunu[you-(pl.)]IP',
    'attā[you]IP': 'atta[you]IP',
    'attī[you]IP': 'atta[you]IP',
    'attī[you-(f.)]IP': 'atta[you]IP',
    'atti[you-(f.)]IP': 'atta[you]IP',
    'attū-[belonging-to]AV': 'attū-[belonging-to]PRP',
    'attū-[belonging-to]IP': 'attū-[belonging-to]PRP',
    'attū-[belonging-to]PP': 'attū-[belonging-to]PRP',
    'attu-[belonging-to]AV': 'attū-[belonging-to]PRP',
    'atûtu[function-of-gatekeeper]N': 'atûtu[function-of-doorkeeper]N',
    'atâ[why?]QP': 'atā[why?]QP',
    'awûm[speak]V': 'awû[speak]V',
    'ayyakku[(a-type-of-sanctuary)]N': 'ayyaku[(a-type-of-sanctuary)]N',
    'ayyaru[flower]N': 'ayyaru[rosette]N',
    'ašgigû[(a-mineral)]N': 'ašgigû[arsenic]N',
    'ašgigû[(a-mineral-perhaps-arsenic)]N': 'ašgigû[arsenic]N',
    'aškāpu[leather-worker]N': 'aškāpu[leatherworker]N',
    'ašāgu[(a-common-spiny-plant)]N': 'ašāgu[camelthorn]N',
    'ašāgu[(a-spiny-plant)]N': 'ašāgu[camelthorn]N',
    'ašša[because]CNJ': 'aššu[because-(of)]SBJ',
    'ašša[because]PRP': 'aššu[because-(of)]SBJ',
    'aššu[because-(of)]PRP': 'aššu[because-(of)]SBJ',
    'aššu[because]SBJ': 'aššu[because-(of)]SBJ',
    'aššum[because-(of)]PRP': 'aššu[because-(of)]SBJ',
    'bakû[wept]AJ': 'bakû[weeping]AJ',
    'balālu[mix(up)]V': 'balālu[mix-(up)]V',
    'barmu[multicolored]AJ': 'barmu[multicoloured]AJ',
    'barīrātu[sagapenum?]N': 'barīrātu[sagapenum]N',
    'battubattu/e[all-around]PRP': 'battubattu[all-round]PRP',
    'batultu[nubile-girl]N': 'batultu[adolescent-girl]N',
    'batūlu[boy]N': 'batūlu[young-man]N',
    'bašmu[(mythical-poisonous)-snake]N': 'bašmu[(mythical)-poisonous-snake]N',
    'bašû[be-(at-hand)]V': 'bašû[be]V',
    'bašû[be-(at-hand]V': 'bašû[be]V',
    'bašû[exit]V': 'bašû[exist]V',
    'bašālu[be-cooked]V': 'bašālu[be(come)-cooked]V',
    'baʾālu[be-dominant]V': 'baʾālu[be(come)-dominant]V',
    'berqu[lightning-(flash)]N': 'berqu[lightning]N',
    'bibbu[(a-kind-of-wild-sheep)]N': 'bibbu[wild-sheep]N',
    'bibbulu[(day-of-the)-new-moon]N': 'bibbulu[(day-of-the)-New-Moon]N',
    "bibbulu[day-of-moon's-disappearance]N": 'bibbulu[(day-of-the)-New-Moon]N',
    'biblu[bringing]N': 'biblu[(action-of)-bringing]N',
    'biblu[the-(action-of)-bringing]N': 'biblu[(action-of)-bringing]N',
    'binna[give!]V': 'binna[give]V',
    'biri-[between]PN': 'biri-[between]PRP',
    'birti[between]PRP': 'biri-[between]PRP',
    'birīt[between]PRP': 'biri-[between]PRP',
    'bitrû[be-continuous]V': 'bitrû[be(come)-continuous]V',
    'biṣṣūru[female-genitals]N': 'biṣṣūru[vulva]N',
    'bunnannu[physiognomy]N': 'bunnannû[physiognomy]N',
    'bunnû[beutified]AJ': 'bunnû[beautified]AJ',
    'bursaggu[(a-kind-of-offering)]N': 'bursaggû[(a-kind-of-offering)]N',
    'burzibandû[(a-kind-of-vessel)]N': 'burzibandû[(kind-of-vessel)]N',
    'buʾʾû[look-for]V': 'buʾʾu[seek]V',
    'buʾʾû[seek-for]V': 'buʾʾu[seek]V',
    'buṣinnu[mullein]N': 'buṣinnu[mullein-Verbascum]N',
    'bâšu[be-ashamed]V': 'bâšu[be(come)-ashamed]V',
    'bâšu[come-to-shame]V': 'bâšu[be(come)-ashamed]V',
    'bārtu[revolt]N': 'bārtu[rebellion]N',
    'bārûtu[lore-of-the-diviner]N': 'bārûtu[work-of-the-diviner]N',
    'bēlu[lord]N': 'bēl[lord]N',
    'bēru[unit]N': 'bēru[double-hour]N',
    'bīt[where]PRP': 'bīt[where]SBJ',
    'bītānu[interior]N': 'bītānû[interior]N',
    'bīʾu[outlet]N': 'bīʾu[opening]N',
    'būru[starvation]N': 'būru[hunger]N',
    'dabašin[object]N': 'dabašinnu[(a-leather-object)]N',
    'dabbu[speaking]AJ': 'dabbu[spoken]AJ',
    'dabābu[talk]V': 'dabābu[speak]V',
    'dalāḫu[disturb]V': 'dalāhu[disturb]V',
    'damiqtu[damiqtu]N': 'damiqtu[goodness]N',
    'damiqtu[good]N': 'damiqtu[goodness]N',
    'damqu[good-one]N': 'damqu[good]N',
    'dannatu[fortress]N': 'dannatu[fortified-(place)]N',
    'darāru[intercalate-a-month]V': 'darāru[intercalate]V',
    'dayyiṣu[one-who-disrespects]N': 'dayyiṣu[one-who-treats-unjustly]N',
    'daʾāpu[push-(away)]V': 'daʾāpu[push-away]V',
    'diliptu[sleeplessnes]N': 'diliptu[sleeplessness]N',
    'dir-Addari[intercalary-Adar-(XIIIth-month)]MN': 'diri-Addari[intercalary-Adar]MN',
    'diʾu[(a-disease-affecting-the-head)]N': 'diʾu[(a-disease-of-the-head)]N',
    'diʾu[(deity’s)-throne-platform]N':"diʾu[(deity's)-throne-platform]N",
    'dubdim[tool]N':"dubdimmu[potter's-tool]N",
    'dummuqu[good-quality]AJ': 'dummuqu[very-good]AJ',
    'dušû̂[quartz]N': 'dušû[quartz]N',
    'dušû[untanned-leather?]N': 'dušû[untanned-leather]N',
    'dāriš[for-ever]AV': 'dāriš[forever]AV',
    'dāʾipu[one-who-knocks]N': 'dāʾipu[one-who-pushes-away]N',
    'dāʾipu[repeller]N': 'dāʾipu[one-who-pushes-away]N',
    'dīnu[lawsuit]N': 'dīnu[legal-decision]N',
    'dūru[(city)-wall]N': 'dūru[city-wall]N',
    'ebēru[cross-over]V': 'ebēru[cross]V',
    'edhu[covered-with-patches]AJ': 'edhu[covered-with]AJ',
    'egertu[(one-column-clay)-tablet]N': 'egertu[inscribed-tablet]N',
    'ekēmu[take-away]V': 'ekēmu[remove]V',
    'elû[go-out]V': 'elû[go-up]V',
    'elēnu[above]AV': 'elēnu[above]PRP',
    'entu[high-priestess]N': 'entu[priestess]N',
    'epinnu[(seed)-plough]N': 'epinnu[plough]N',
    'epšu[built]AJ': 'epšu[made]AJ',
    'erbe[four]N': 'erbe[four]NU',
    'errû[colocynth?]N': 'errû[colocynth]N',
    'erēbu[rook]N': 'erēbu[raven]N',
    'erēru[be(come)-parched?]V': 'erēru[be(come)-parched]V',
    'eršahungû[(an-Emesal-cult-lament)]N': 'eršahungû[(an-Emesal-cultic-prayer)]N',
    'eršemmakku[(an-Emesal-cult-lament)]N': 'eršemmakku[(an-Emesal-cult-song)]N',
    'etāku[be-on-guard]V': 'etāku[be(come)-on-guard]V',
    'etēqu[proceed]V': 'etēqu[go-past]V',
    'eṭlu[manly-one]N': 'eṭlu[young-man]N',
    'gabbu[the-totality]N': 'gabbu[totality]N',
    'gamlu[bent-stick-(as-projectile)]N': 'gamlu[bent-stick]N',
    'gamāru[bring-to-conclusion]V': 'gamāru[complete]V',
    'gašru[strong-one]N': 'gašru[very-strong-one]N',
    'gašru[strong]AJ': 'gašru[very-strong]AJ',
    'gerseqqû[(palace-temple-attendant)]N': 'gerseqqû[temple-attendant]N',
    'gerû[be(come)-hostile-to]V': 'gerû[be(come)-hostile]V',
    'gerû[be-hostile-to]V': 'gerû[be(come)-hostile]V',
    'gimratu[totality]N': 'gimirtu[totality]N',
    'ginû[regular-contribution-(to-temple)]N': 'ginû[regular-contribution]N',
    'gitmālu[perfect(?)]AJ': 'gitmālu[perfect]AJ',
    'gitmālu[perfection]N': 'gitmālūtu[perfection]N',
    'gišginû[(a-wooden-closure?)]N': 'gišginû[clamp]N',
    'giṣṣu[thorn(-bush)]N': 'giṣṣu[thorn]N',
    'gugallu[canal-inspector]N': 'gugallu[irrigation-controller]N',
    'gullutu[(an-ornament-in-the-shape-of)-column-base]N': 'gullutu[column-base]N',
    'gummuru[complete]AJ': 'gummuru[completed]AJ',
    'gummuru[finished]AJ': 'gummuru[completed]AJ',
    'gurnu[of-average-quality]AJ': 'gurnu[average-quality]AJ',
    'gīriš[like-fire(-god)]AV': 'gīriš[like-Gira]AV',
    'hablu[wronged-(person)]N': 'hablu[wronged-(person)]AJ',
    'hadîš[joyfully]AV': 'hadîš[happily]AV',
    'hadû[be-joyful]V': 'hadû[be(come)-joyful]V',
    'hahhu[plum-tree?]N': 'hahhu[plum]N',
    'halam[foresake]V/i': 'halam[forsake]V/t',
    'hammu[gathered-(to-oneself)]AJ': 'hammu[gathered]AJ',
    'hammu[gathering]AJ': 'hammu[gathered]AJ',
    'hamšu[fifth]AJ': 'hamšu[fifth]NU',
    'hamṭiš[quickly]N': 'hamṭiš[quickly]AV',
    'handūru[spur?]N': 'handūru[spur]N',
    'harrānu[path]N': 'harrānu[road]N',
    'harrānu[way]N': 'harrānu[road]N',
    'harīṣu[moat]N': 'harīṣu[(city)-ditch]N',
    'hirīṣu[(city)-ditch]N': 'harīṣu[(city)-ditch]N',
    'haršu[bound-(on-together)]AJ': 'haršu[bound]AJ',
    'har̄rāṣu[glow-yellow]V': 'harāṣu[glow-yellow]V',
    'harṭibu[(Egyptian)-diviner]N': 'harṭibi[(Egyptian)-diviner]N',
    'hatû[(meaning-unknown)]V': 'hatû[(meaning-unclear)]V',
    'hašhūru[(a-fruit-tree)]N': 'hašhūru[apple-(tree)]N',
    'hašiānu[thyme?]N': 'hašiānu[thyme]N',
    'hašlu[crushed-one]N': 'hašlu[crushed]N',
    'hilibû[underworld]N': 'hilibû[the-underworld]N',
    'hillu[cobering]N': 'hillu[covering]N',
    'hitbuṣu[exuberant]AJ': 'hitbuṣu[very-joyful]AJ',
    'hiālu[be-in-labour]V': 'hiālu[be(come)-in-labour]V',
    'hiʾālu[army]N': 'hiʾālu[(a-kind-of-military-force)]N',
    'hullu[neck]N': 'hullu[neck-ring]N',
    'hummuru[crippled]N': 'hummuru[crippled]AJ',
    'humṣīru[mouse]N': 'humṣīru[(large)-mouse]N',
    'hurbabillu[chamaeleon?]N': 'hurbabillu[chamaeleon]N',
    'huršānu[mountain]N': 'huršānu[mountain(s)]N',
    'hursānu[mountain(s)]N': 'huršānu[mountain(s)]N',
    'hādû[(maleveolent)-rejoicing]N': 'hādû[(malevolent)-rejoicing]N',
    'hīpu[break]N': 'hīpu[break(age)]N',
    'hūlu[(meaning-uncertain)]N': 'hūlu[way]N',
    'ibbûm[loss]N': 'ibbû[loss]N',
    'ikkibtu[taboo]N': 'ikkibu[taboo]N',
    'ilku[(state)-service]N': 'ilku[state-service]N',
    'imittu[right-side]N': 'imittu[right]N',
    'imnu[right-(side-hand)]N': 'imnu[right-(side)]N',
    'imnu[right]N': 'imnu[right-(side)]N',
    'inu[when]SBJ': 'inu[when]CNJ',
    'irtu[chest]N': 'irtu[breast]N',
    'isimmānu[ration]N': 'isimmānu[ration-(of-flour-and-malt)]N',
    'isqu[lot]N': 'isqu[share]N',
    'isru[(a-part-of-the-liver)]N': 'isru[(a-part-of-the-exta)]N',
    'issaheʾiš[together]AV': 'issahîš[together]AV',
    'ithuru[((a-kind-of-standard)]N': 'ithuru[(a-kind-of-standard)]N',
    'izuzzum[stand]V': 'izuzzu[stand]V',
    'išdiḫu[profit(able-business)]N': 'išdihu[profit(able-business)]N',
    'išdu[foundations]N': 'išdu[foundation]N',
    'išippu[(a-purification-priest)]N': 'išippu[purification-priest]N',
    'išpatum[quiver]N': 'išpatu[quiver]N',
    'išqarrurtu[iszqarrurtu]N': 'išqarrurtu[(an-agricultural-implement)]N',
    'išqillatu[(a-type-of)-shell]N': 'išqillatu[(a-type-of-shell)]N',
    'ištu[from]N': 'ištu[from]PRP',
    'ištu[from]SBJ': 'ištu[from]PRP',
    'ištānu[north]N': 'ištānu[North]N',
    'ištânû[1]AJ': 'ištēn[one]NU',
    'iṣṣūrtu[female-bird]N': 'iṣṣurtu[female-bird]N',
    'kabtu[heavy-one]N': 'kabtu[heavy]N',
    'kakkullu[mash-tub]N': 'kakkultu[mash-tub]N',
    'kal-ūmi[all-day]N': 'kal-ūmi[all-day]AV',
    'kallāpu[outrider]N': 'kallāpu[(a-foot-soldier)]N',
    'kalû[all]AJ': 'kalû[totality]N',
    'kalû[all]N': 'kalû[totality]N',
    'kalû[held-(back)]AJ': 'kalû[held-back]AJ',
    'kalû[hold-(back)]V': 'kalû[held-back]AJ',
    'kamâtiš[to-the-outside]AV': 'kamâtiš[to-outside]AV',
    'kamānu[(a-loaf-of-cake)]N': 'kamānu[(a-loaf-or-cake)]N',
    'kamāru[pile-up]V': 'kamāru[pile]V',
    'kannu[(vessel‑)stand]N': 'kannu[(vessel-)stand]N',
    'karpatu[(clay)-pot]N': 'karpatu[pot]N',
    'kasû[(a-spice-plant)]N': 'kasû[mustard]N',
    'kasû[mustard?]N': 'kasû[mustard]N',
    'kasāpu[make-a-funerary-offering]V': 'kasāpu[make-funerary-offering]V',
    'katarru[(a-kind-of-fungus)]N': 'katarru[(a-type-of-fungus)]N',
    'kayyāmanu[permanent]AJ': 'kayyamānu[permanent]AJ',
    'kazallum[plant]N': 'kazallu[(a-plant)]N',
    'kašdu[successful]AJ': 'kašdu[achieved]AJ',
    'kašāšu[take-control-of]V': 'kašāšu[gain-control-of]V',
    'kaššāpu[sorcerer]N': 'kaššāpu[sorceror]N',
    'kepû[bent-back]AJ': 'kepû[bent-(back)]AJ',
    'kibru[bank]N': 'kibru[riverbank]N',
    'kidinnû[protégé(e)]N': 'kidinnû[protégé]N',
    'kikiṭṭû[ritual-procedures]N': 'kikiṭṭû[ritual-procedure]N',
    'kilallān[both]AJ': 'kilallān[both]IP',
    'kimah[grave]N': 'kimahhu[grave]N',
    'kirbānu[lump]N': 'kirbānu[lump-(of-earth)]N',
    'kiri[orchard]N': 'kirû[orchard]N',
    'kisallu[court]N': 'kisallu[forecourt]N',
    'kisallu[courtyard]N': 'kisallu[forecourt]N',
    'kiškanû[(a-teee)]N': 'kiškanû[(a-tree)]N',
    'kudimmu[(a-herb)]N': 'kudimmu[(herb)-yielding-salt]N',
    'kukittu[inappropriate-location?]N': 'kukittu[inappropriate-location]N',
    'kumû[(a-water-bird)]N': 'kumû[pelican]N',
    'kupīru[bitumen?]N': 'kupīru[bitumen]N',
    'kurru[(a-measure-of-dry-capacity)]N': 'kurru[a-unit-of-capacity]N',
    'kurru[unit]N': 'kurru[a-unit-of-capacity]N',
    'kurummatu[ration]N': 'kurummatu[food-allocation]N',
    'kurummutu[barley-(ration)]N': 'kurummatu[food-allocation]N',
    'kurummutu[ration]N': 'kurummatu[food-allocation]N',
    'kurunu[(a-kind-of-beer)]N': 'kurunnu[(a-kind-of-beer)]N',
    'kuzbu[attractivess]N': 'kuzbu[attractiveness]N',
    'kâšunu[you-(pl.)]IP': 'kâšunu[you]IP',
    'kû[your]PP': 'kû[your]IP',
    'kû[yours]PP': 'kû[your]IP',
    'kāmû[binder]N': 'kāmû[one-who-binds]N',
    'kāšidu[conquering]N': 'kāšidu[conqueror]N',
    'kī[when]PRP': 'kī[when]SBJ',
    'kīdānu[outside]AV': 'kīdānu[outside]N',
    'kīkī[how?]AV': 'kīkī[how?]QP',
    'kīs-libbi[bronchitis?]N': 'kīs-libbi[heart-constriction-(a-medical-complaint)]N',
    'la-qāt[from-the-hand]PRP': 'la-qāt[from-the-hand]N',
    'labiānu[neck(tendons)]N': 'labiānu[neck-(tendons)]N',
    'labiānu[neck(‑tendons)]N': 'labiānu[neck-(tendons)]N',
    'labāšu[clothe-o.s.]V': 'labāšu[clothe-oneself]V',
    'ladinnu[(an-aromatic-phps.)-ladanum-resin]N': 'ladinnu[(an-aromatic)]N',
    'lamdu[knowing]AJ': 'lamdu[experienced]AJ',
    'lamutānu[slave(s)]N': 'lamutānu[slave]N',
    'laplaptu[thirst?]N': 'laplaptu[thirst]N',
    'lapāni[in-front-of]PRP': 'lapān[in-front-of]PRP',
    'lawu[surrounded]AJ': 'lawû[surrounded]AJ',
    'lawûm[surround]V': 'lawû[surround]V',
    'lemnu[bad-one]N': 'lemnu[evil]N',
    'lemnu[bad]N': 'lemnu[evil]N',
    'lemnu[evil-one]N': 'lemnu[evil]N',
    'leʾû[be-able]V': 'leʾû[be(come)-able]V',
    'libbu[heart]N': 'libbu[inner-body]N',
    'libbū[interior]N': 'libbu[interior]N',
    'lipiu[tallow]N': 'lipiu[(animal)-fat]N',
    'liʾbu[(a-serious-disease-with-associated-fever)]N': 'liʾbu[(a-disease)]N',
    'luhša[functionary]N': 'luhšû[(a-temple-functionary)]N',
    'lāma[before]SBJ': 'lāma[before]PRP',
    'lēʾu[board]N': 'lēʾu[writing-board]N',
    'lēʾû[powerful-one]AJ': 'lēʾû[powerful]AJ',
    'lēʾû[powerful]N': 'lēʾû[powerful-one]N',
    'līm[thousand]NU': 'līmu[thousand]NU',
    'līṭūtu[rôle-as-hostage]N': 'līṭūtu[role-of-hostage]N',
    'līṭūtu[rôle-of-hostage]N': 'līṭūtu[role-of-hostage]N',
    'madādu[measure]V': 'madādu[measure-(out)]V',
    'magal[greatly]AV': 'magal[very-(much)]AV',
    'magāgu[spread-out]V': 'magāgu[spread]V',
    'mahraṣu[(battering)-ram?]N': 'mahraṣu[(battering)-ram]N',
    'mahru[(something)-that-can-be-faced]AJ': 'mahru[that-can-be-faced]AJ',
    'mahrâ[first]AJ': 'mahrû[first]AJ',
    'mahīru[market-price]N': 'mahīru[price]N',
    'mala[as-much-as]PRP': 'mala[as-much-as]REL',
    'maldadu[curtain?]N': 'maldadu[curtain]N',
    'malkatu[ruler-(f.)]N': 'malkatu[ruler]N',
    'malīlu[pipe]N': 'malīlu[(a-wind-instrument)]N',
    'mamma[somebody]XP': 'mamman[somebody]XP',
    'mamman[somebody]PRP': 'mamman[somebody]XP',
    'mannu[who?]QP': 'mannu[who]QP',
    'manûtu[counting]N': 'manûtu[count(ing)]N',
    'maqarratu[bale-(of-straw)]N': 'maqarrutu[bale-(of-straw)]N',
    'margānu[(a-resinous-bush)]N': 'margānu[resinous-bush]N',
    'marāqu[rub-s.th.]V': 'marāqu[rub]V',
    'marāqu[rub-something-smooth]V': 'marāqu[rub]V',
    'marṣu[sick-person]N': 'marṣu[sick-one]N',
    'marṣu[sick]N': 'marṣu[sick-one]N',
    'mathu[lifted]AJ': 'mathu[elevated]AJ',
    'mati[when?]AV': 'mati[when?]QP',
    'mašaddu[(yoke-)shaft]N': 'mašaddu[yoke(-shaft)]N',
    'mašgal[goat]N': 'mašgallu[billy-goat]N',
    'maškadu[(an-illness-of-the-joints-arthritis?))]N': 'maškadu[(an-illness-of-the-joints)]N',
    'mašlu[half]N': 'mašlu[half]NU',
    'maštakal[masztakal]N': 'maštakal[(an-alkaline-plant)]N',
    'mašāʾu[take-away-by-force]V': 'mašāʾu[rob]V',
    'maʾlatu[root-of-the-tongue]N': 'maʾlātu[root-of-the-tongue]N',
    'maʾʾuttu[sustenance-(field)]N': 'maʾʾuttu[subsistence-(field)]N',
    'maḫru[front]N': 'mahru[front]N',
    'maṣāru[stride-about?]V': 'maṣāru[stride-about]V',
    'maṭû[small]V': 'maṭû[be(come)-little]V',
    'melemmu[fearsome-radiance]N': 'melammu[fearsome-radiance]N',
    'mersu[(a-cake)]N': 'mersu[(a-cake)-ingredients]N',
    'mesukku[falcon]N': 'mesukku[(a-bird)]N',
    'meʾatu[(one)-hundred]NU': 'meʾatu[hundred]NU',
    'middatu[size]N': 'middatu[measure]N',
    'mimmû[all]N': 'mimmû[all-(of)]XP',
    'mimmû[all]XP': 'mimmû[all-(of)]XP',
    'mindinu[(a-wild-cat-perhaps)-tiger]N': 'mindinu[(a-wild-cat)]N',
    'mitguru[agreeing]AJ': 'mitguru[(previously)-agreed]AJ',
    'mithāru[corresponding-(to-one-another)]AJ': 'mithāru[corresponding]AJ',
    'mizʾu[(a-sweet-alcoholic-drink)]N': 'mizʾu[(sweet-alcoholic-drink)]N',
    'miširtu[produce-(of-the-sea-and-rivers)]N': 'miširtu[produce-(of-sea-and-rivers)]N',
    'mišlu[half]N': 'mišlu[half]NU',
    'miṭītu[decrease]AJ': 'miṭītu[decrease]N',
    'muballiṭu[one-who-revives]N': 'muballiṭu[one-who-brings-life]N',
    'mudammiqu[one-who-makes-good]N': 'mudammiqu[one-who-improves]N',
    'mugerru[chariot]N': 'mugerru[two-wheeled-vehicle]N',
    'muhalliq[one-who-destroys]N': 'muhalliqu[one-who-destroys]N',
    'muhhu[skull]NN': 'muhhu[skull]N',
    'muḫḫu[skull]N': 'muhhu[skull]N',
    'mukammiru[one-who-piles]N': 'mukammiru[one-who-heaps-up]N',
    'mullil[purifier]N': 'mullilu[purifier]N',
    'mullû[filling]N': 'mullû[filling-(up)]N',
    'mumaʾʾertu[commander]N': 'mumaʾʾeru[commander]N',
    'mummu[life-giving-force?]N': 'mummu[life-giving-force]N',
    'munahhiš[one-who-grants-prosperity]N': 'munahhišu[one-who-grants-prosperity]N',
    'munammū[abundance?]N': 'munammū[abundance]N',
    'munarriṭu[one-who-shakes]N': 'munarriṭu[one-who-makes-something-tremble]N',
    'munarriṭu[the-one-who-makes-something-tremble]N': 'munarriṭu[one-who-makes-something-tremble]N',
    'munawwirtu[brightening-one]N': 'munawwiru[brightening-one]N',
    'munawwiru[brightening-(person)]N': 'munawwiru[brightening-one]N',
    'munawwiru[brightening]N': 'munawwiru[brightening-one]N',
    'mundahṣu[fighting]N': 'mundahṣu[fighting-one]N',
    'munehhu[who-repulses]N': 'munehhu[one-who-repulses]N',
    'munihhu[one-who-appeases]N': 'munihhu[one-who-pacifies]N',
    'munihhu[one-who-calms-someone]N': 'munihhu[one-who-pacifies]N',
    'mupaššiṭu[one-who-obliterates]N': 'mupaššiṭu[one-who-erases]N',
    'muppišu[one-who-does-something]N': 'muppišu[maker]N',
    'murappišu[one-who-expands]N': 'murappišu[one-who-makes-wide]N',
    'murtâmu[loving-each-other]N': 'murtâmu[ones-who-love-each-other]N',
    'musahhû[one-who-destroys]N': 'musahhû[one-who-disturbs]N',
    'musallimu[one-who-reconciles]N': 'musallimtu[one-who-reconciles]N',
    'mutnennû[pious-one]N': 'mutnennû[one-who-prays-much]N',
    'mutnennû[who-prays-much]N': 'mutnennû[one-who-prays-much]N',
    'muttalliktu[regularly-moving]N': 'muttalliktu[regularly-moving]AJ',
    'muttalliku[mobile]AJ': 'muttalliktu[regularly-moving]AJ',
    'muttalliku[one-who-goes]AJ': 'muttalliku[one-who-goes]N',
    'muttellu[princely-(one)]N': 'muttellu[princely-one]N',
    'mušahmiṭu[one-who-burns-up]N': 'mušahmitu[one-who-burns]N',
    'mušaklilu[perfecter]N': 'mušaklilu[completer]N',
    'mušaknišu[one-who-makes-someone-submit]N': 'mušaknišu[one-who-makes-someone-bow-down]N',
    'mušalbiratu[one-who-makes-long]N': 'mušalbiru[one-who-makes-long]N',
    'mušallimu[one-who-keeps-safe]N': 'mušallimu[one-who-delivers-safely]N',
    'mušallimu[that-delivers-safely]N': 'mušallimu[one-who-delivers-safely]N',
    'mušamdil[one-who-enlarges]N': 'mušamdilu[one-who-makes-something-wide]N',
    'mušammihu[one-who-makes-something-flourish]N': 'mušammihu[one-who-makes-flourish]N',
    'mušamqitu[one-who-cuts-down]N': 'mušamqitu[one-who-brings-to-fall]N',
    'mušamqitu[one-who-overthrows]N': 'mušamqitu[one-who-brings-to-fall]N',
    'mušapših[one-who-causes-to-rest]N': 'mušapšihu[one-who-allows-to-rest]N',
    'mušapšihu[one-who-pacifies]N': 'mušapšihu[one-who-allows-to-rest]N',
    'mušaqqû[that-raises]N': 'mušaqqû[one-who-raises]N',
    'mušarbû[one-who-makes-great]N': 'mušarbû[enlarger]N',
    'mušarbû[one-who-makes-surpassing]N': 'mušarbû[enlarger]N',
    'mušimmu[one-who-determines]N': 'mušimmu[one-who-decrees]N',
    'muškēnu[dependant-of-the-palace]N': 'muškēnu[dependant]N',
    'muštahmiṭu[ever-ignited]AJ': 'muštahmiṭu[blazing]AJ',
    'mušteʾʾû[repeatedly-searching-one]N': 'mušteʾʾû[one-who-keeps-searching]N',
    'mušteʾʾû[repeatedly-searching]N': 'mušteʾʾû[one-who-keeps-searching]N',
    'muštābilu[one-who-discusses]N': 'muštābilu[one-who-considers]N',
    'muštālu[who-considers]N': 'muštālu[one-who-considers]N',
    'muštēširu[one-who-sets-straight]N': 'muštēširu[one-who-puts-in-order]N',
    "mušēlû['that-raises']N": 'mušēlû[one-that-raises]N',
    'mušēlû[that-raises]N': 'mušēlû[one-that-raises]N',
    'mušēniqtu[nurse]N': 'mušēniqtu[wet-nurse]N',
    'mušēzibu[saving]N': 'mušēzibu[saving-one]N',
    'muššulu[made-to-resemble]N': 'muššulu[made-to-resemble]AJ',
    'muʾabbitu[one-who-destroys]N': 'muʾabbitu[destroyer]N',
    'muʾerru[leader-(of-an-assembly)]N': 'muʾerru[leader]N',
    'muṣlālu[siesta(-time)]N': 'muṣlālu[siesta]N',
    'muṭahhidu[one-who-brings-abundance]N': 'muṭahhidu[one-who-enriches]N',
    'muṭahhidu[one-who-provides-lavishly]N': 'muṭahhidu[one-who-enriches]N',
    'muṭibbu[one-who-does-good]N': 'muṭibbu[one-who-makes-pleasing]N',
    'muṭibbu[one-who-overthrows?]N': 'muṭibbu[one-who-makes-pleasing]N',
    'muṭibbu[one-who-pleases]N': 'muṭibbu[one-who-makes-pleasing]N',
    'mâʾu[vomit-(bile)]V': 'mâʾu[vomit]V',
    'mâtu[die]N': 'mâtu[die]V',
    'mêšu[disregard]N': 'mêšu[disregard]V',
    'mādidu[measuring-official-(for-grain-etc.)]N': 'mādidu[measuring-official]N',
    'mādiš[greatly]N': 'mādiš[greatly]AV',
    'mādu[many]N': 'mādu[many]AJ',
    'māhirtu[(boat)-moving-upstream]N': 'māhirtu[upstream]AV',
    'māliktu[adviser]N': 'māliku[adviser]N',
    'māšu[twin-(brother/sister)]N': 'māšu[twin]N',
    'māšu[twin-brother/sister]N': 'māšu[twin]N',
    'mēlulu[play-(with)]V': 'mēlulu[play]V',
    'mēlulu[play]N': 'mēlulu[play]V',
    'mērešu[desire]N': 'mēreštu[wish]N',
    'mēsertu[confinement]N': 'mēseru[confinement]N',
    'mēsallu[(desig.-of-salt)]N': 'mēsallu[(designation-of-salt)]AJ',
    'mīlu[flood]N': 'mīlu[high-water]N',
    'mīnû[what?]QP': 'mīnu[what?]QP',
    'mītu[dead-man]N': 'mītu[dead-one]N',
    'mītu[dead-person]N': 'mītu[dead-one]N',
    'mīšartu[justice]N': 'mīšaru[justice]N',
    'mūdû[knowing]N': 'mūdû[knower]N',
    'mūlû[hieght]N': 'mūlû[height]N',
    'mūtawû[one-who-discusses]N': 'mūtawû[eloquent-one]N',
    'mūšaru[garden(-plot)]N': 'mūšaru[(flower]N',
    'nabalkutu[having-crossed-over]AJ': 'nabalkutu[crossed-over]AJ',
    'nabalkutu[having-crossed-over]N': 'nabalkutu[crossed-over]AJ',
    'nadušu[scion?]N': 'nadušu[scion]N',
    'nadû[throw-(down)]V': 'nadû[throw-down]V',
    'nadû[throw]V': 'nadû[throw-down]V',
    'nahsu[(re)ceded]AJ': 'nahsu[(very)-thin]AJ',
    'nakbasu[step-of-a-staircase]N': 'nakbasu[step]N',
    'naksu[cut]AJ': 'naksu[cut-(off)]AJ',
    'nakāmu[heap-(up)]V': 'nakāmu[heap]V',
    'nakāru[change]V': 'nakāru[be(come)-different]V',
    'nakāsu[cut-(off)]V': 'nakāsu[cut]V',
    'namāšu[set-(o.s.)-in-motion]V': 'namāšu[set-(oneself)-in-motion]V',
    'nanzāzu[that-stands-(in-attendance)]N': 'nanzāzu[one-that-stands-(in-attendance)]N',
    'napālu[dig-out]V': 'napālu[dig]V',
    'napšaštu[ointment]V': 'napšaštu[ointment]N',
    'naqbaru[burial-place]V': 'naqbaru[burial-place]N',
    'naqû[sacrifice]V': 'naqû[pour-(a-libation)]V',
    'narpasu[threshing-shovel?]N': 'narpasu[threshing-shovel]N',
    'narāmtu[beloved]N': 'narāmu[loved-one]N',
    'narāmtu[loved-one]N': 'narāmu[loved-one]N',
    'narạ̄ṭu[sway]V': 'narạ̄ṭu[sway]V',
    'narāṭu[tremble]V': 'narạ̄ṭu[sway]V',
    'narūqu[(leather-bag)]N': 'narūqu[leather-bag]N',
    'nashu[torn-out]AJ': 'nashu[torn]AJ',
    'nasru[(a-hook-or-pef-for-suspension)]N': 'nasru[(hook-or-peg-for-suspension)]N',
    'nawiratum[brightness]N': 'nawiratu[brightness]N',
    'nawru[bright-one]N': 'nawru[bright]N',
    'nazālu[pour-out]V': 'nazālu[pour]V',
    'nazāru[curse]V': 'nazāru[revile]V',
    'našāpu[blow-(s.th.)-away]V': 'našāpu[blow-something-away]V',
    'našāru[reduce]V': 'našāru[deduct]V',
    'našāsu[shake]V': 'našāšu[shake]V',
    'naṣīru[clamor]N': 'naṣīru[clamour]N',
    'naṭû[suitable]AJ': 'naṭû[suited]AJ',
    'nehsu[inlay?]N': 'nehsu[inlay]N',
    'nekelmû[frowned-at]AJ': 'nekelmû[frowning]AJ',
    'nesû[be(come)-distant]V': 'nesû[be-distant]V',
    'nigûtu[joyful-song]N': 'nigûtu[joyful-music]N',
    'nikkassu[account(s)]N': 'nikkassu[account]N',
    'nikkassu[accounts]N': 'nikkassu[account]N',
    'niphu[(the-act-of)-lighting]N': 'niphu[(act-of)-lighting]N',
    'nipšu[tuft-(of-wool)]N': 'nipšu[tuft]N',
    'nishu[extract(ion)]N': 'nishu[extraction]N',
    'nizirtu[(the-act-of)-cursing]N': 'nizirtu[(act-of)-cursing]N',
    'niāku[have-sexual-intercourse-with]V': 'niāku[have-sexual-intercourse]V',
    'nišūtu[relative(s)]N': 'nišūtu[relative]N',
    'nukkulu[skilfully-made]AJ': 'nukkulu[skilful]AJ',
    'nukušu[~door]N': 'nukuššû[(a-door-fitting)]N',
    'nulliātu[maliciousness]N': 'nullâtu[maliciousness]N',
    'nurma[pomegranate]N': 'nurmû[pomegranate]N',
    'nusāhu[(a-grain-tax)]N': 'nusāhu[extract(ion)]N',
    'nuʾʾidu[praised]AJ': 'nuʾʾudu[praised]AJ',
    'nâlu[lie-down-(to-sleep)]V': 'nâlu[lie-down-(sleep)]V',
    'nâlu[lie-down]V': 'nâlu[lie-down-(sleep)]V',
    'nāgiru[(town)-crier]N': 'nāgiru[herald]N',
    'nāqidu[stock-breeder]N': 'nāqidu[herdsman]N',
    'nāsihu[one-who-removes]N': 'nāsihu[remover]N',
    'nāsiḫu[one-who-removes]N': 'nāsihu[remover]N',
    'nāšû[bearing]N': 'nāšû[bearer]N',
    'nēbahu[band]N': 'nēbehu[band]N',
    'nēbertu[crossing(-place)]N': 'nēberu[crossing]N',
    'nēmedu[(back)rest]N': 'nēmedu[that-on-which-one-leans]N',
    'nēmedu[couch]N': 'nēmedu[that-on-which-one-leans]N',
    'nēmedu[that-upon-which-something-leans]N': 'nēmedu[that-on-which-one-leans]N',
    'nēpeštu[work(manship)]N': 'nēpeštu[workman(ship)]N',
    'nīd-kussî[base-of-the-throne-(a-feature-of-the-liver)]N': 'nīd-kussî[base-of-the-throne]N',
    'nīdu[l(a)ying-(down)]N': 'nīdu[l(a)ying]N',
    'nīqu[sacrifice]N': 'nīqu[offering]N',
    'nīšu[(oath-by-the)-life]N': 'nīšu[(oath-on-the)-life]N',
    'padakku[(a-grain-storage-facility)]N': 'padakku[grain-silo]N',
    'padānu[way]N': 'padānu[path]N',
    'pagû[monkey]N': 'pagû[ape]N',
    'pahhāru[potter]N': 'pahāru[potter]N',
    'palgu[canal]N': 'palgu[ditch]N',
    'palkû[broad]AJ': 'palkû[wide]AJ',
    'palû[reign-(of-a-king)]N': 'palû[reign]N',
    'palāhu[fear]V': 'palāhu[be(come)-afraid]V',
    'palāsu[look-at]V': 'palāsu[look-(at)]V',
    'palāsu[look]V': 'palāsu[look-(at)]V',
    'palāšu[perforate]V': 'palāšu[pierce]V',
    'palhu[fearsome]AJ': 'palhu[fearful]AJ',
    'pappardaliu[(a-whitish-semiprecious-stone)]N': 'pappardaliu[agate]N',
    'pappardaliu[agate?]N': 'pappardaliu[agate]N',
    'papparmīnu[(a-whitish-semiprecious-stone)]N': 'papparmīnu[(a-semiprecious-stone)]N',
    'parakku[cult-dais]N': 'parakku[dais]N',
    'paramāhu[high-throne-dais]N': 'paramāhu[pre-eminent-dais]N',
    'parku[transversal]AJ': 'parku[transverse]AJ',
    'parkullu[stone-carver]N': 'parkullu[seal-cutter]N',
    'parādu[be(come)-scared]V': 'parādu[be(come)-fearful]V',
    'parāʾu[cut-through]V': 'parāʾu[cut-off]V',
    'parāṣu[break-an-oath]V': 'parāṣu[breach]V',
    'parāṭu[clear-away]V': 'parāṭu[tear-away]V',
    'parūtu[(a-kind-of-alabaster)]N': 'parūtu[(a-type-of-alabaster)]N',
    'pasāsu[break]V': 'pasāsu[erase]V',
    'patru[knife]N': 'patru[sword]N',
    'patānu[become-strong]V': 'patānu[be(come)-strong]V',
    'pašāhu[be(come-at-rest)]V': 'pašāhu[be(come)-at-rest]V',
    'pašāru[loosen]V': 'pašāru[release]V',
    'pašạ̄ṭu[erase]V': 'pašāṭu[erase]V',
    'pašāṭu[efface]V': 'pašāṭu[erase]V',
    'pašīru[a-secret]N': 'pašīru[secret]N',
    'pašīšu[(a-priest)]N': 'pašīšu[anointed-one]N',
    'paššūru[table]N': 'paššuru[table]N',
    'paṭāru[untie]V': 'paṭāru[loosen]V',
    'pelludû[ritual]N': 'pelludû[cult(ic-rites)]N',
    'pendû[(a-red-mole)]N': 'pendû[(mark-on-skin)]N',
    'perku[injustice]N': 'perku[crime]N',
    'perku[transversal]N': 'perku[transverse-line]N',
    'peṣu[white]AJ': 'peṣû[white]AJ',
    'piqannu[droppings-(of-sheep-gazelle)]N': 'piqannu[droppings]N',
    'pirištu[secret-plot]N': 'pirištu[secret]N',
    'pirṣātu[lies]N': 'pirṣatu[deceit]N',
    'pitnu[chest]N': 'pitnu[box]N',
    'pitqu[brickwork]N': 'pitqu[casting]N',
    'pitqudu[prudent]AJ': 'pitqudu[cautious]AJ',
    'pittu[side]N': 'pittu[area]N',
    'pišannu[chest]N': 'pišannu[box]N',
    'puggulu[strong]AJ': 'puggulu[very-strong]AJ',
    'puhpuhhû[squabble]N': 'puhpuhhû[quarrel]N',
    'pulhu[terror]N': 'pulhu[fearsomeness]N',
    'puluḫtu[fear(someness)]N': 'puluhtu[fear(someness)]N',
    'pursītu[(offering)-bowl]N': 'pursītu[(a-bowl)]N',
    'purussû[(legal)-decision]N': 'purussû[decision]N',
    'puzru[hidden-place]N'	: 'puzru[concealment]N',
    'puāšu[agree]V': 'puāšu[reach-an-agreement]V',
    'pušhu[rat?]N': 'pušhu[rat]N',
    'pālihu[one-who-reveres]N': 'pālihu[reverent-one]N',
    'pānātu[front-part]N': 'pānātu[front]N',
    'pānītu[earlier-(time)]N': 'pānītu[past]N',
    'pānītu[earlier-time]N': 'pānītu[past]N',
    "pāšertu['loosener']N": 'pāšertu[loosener]N',
    'pāṭeru[that-which-undoes]N': 'pāṭiru[releaser]N',
    'pāṭu[border]N': 'pāṭu[edge]N',
    'pēthallu[equid]N': 'pēthallu[riding-horse]N',
    'pētû[door-opener]N': 'pētû[one-who-opens]N',
    'pētû[opener]N': 'pētû[one-who-opens]N',
    'pīhātūtu[provincial-governorship]N': 'pīhātūtu[governorship]N',
    'pītu[break]N': 'pītu[opening]N',
    'pūtu[opening]N': 'pītu[opening]N',
    'pūru[(stone)-bowl]N': 'pūru[(a-shallow-bowl-or-platter)]N',
    'qablītu[center]N': 'qablītu[centre]N',
    'qablītu[middle]N': 'qablītu[centre]N',
    'qabû[speak]V': 'qabû[say]V',
    'qabû[said]AJ': 'qabû[spoken]AJ',
    'qalû[roast]V': 'qalû[burn]V',
    'qamû[burn-(up)]V': 'qamû[burn]V',
    'qanānu[make-a-nest]V': 'qanānu[nest]V',
    'qapīru[(a-container-for-fish-and-dates)]N': 'qapīru[(a-container)]N',
    'qardu[hero]N': 'qardu[valiant-one]N',
    'qatnu[thin]AJ': 'qatnu[narrow]AJ',
    'qatnu[thin]N': 'qatnu[narrow]AJ',
    'qatû[finish]V': 'qatû[come-to-an-end]V',
    'qatû[finished]AJ': 'qatû[ended]AJ',
    'qerbetu[environs-(of-a-settlement)]N': 'qerbetu[environs]N',
    'qerbetu[meadowland]N': 'qerbetu[environs]N',
    'qerbu[center]N': 'qerbu[centre]N',
    'qerēbu[approach]V': 'qerēbu[be(come)-close]V',
    'qerēbu[be/come-close]V': 'qerēbu[be(come)-close]V',
    'qinniš[backwards]PRP': 'qinniš[backwards]AV',
    'qiāpu[(en)trust]V': 'qiāpu[trust]V',
    'quppû[sharp-knife]N': 'quppû[knife]N',
    'qurrubu[brought-near]AJ': 'qurrubu[brought-close]AJ',
    'qurādu[hero]N': 'qurādu[warrior]N',
    'qutrēnum[incense-(offering)]N': 'qutrēnu[incense-(offering)]N',
    'qābû[one-who-speaks]N': 'qābû[speaker]N',
    'qāmû[one-who-burns]N': 'qāmû[burner]N',
    'qīru[(liquid)-bitumen]N': 'qīru[bitumen]N',
    'q̄qīštu[gift]N': 'q̄aqīštu[gift]N',
    'rabû[be-big]V': 'rabû[be(come)-big]V',
    'radādu[pursue]V': 'radādu[chase]V',
    'raggimtu[(an-oracle-priestess)]N': 'raggimtu[prophetess]N',
    "raggimu['shouter']N": 'raggimu[shouter]N',
    'rahṣu[drenched]AJ': 'rahṣu[flooded]AJ',
    'rahṣu[submerged]AJ': 'rahṣu[flooded]AJ',
    'rakbu[mounted-messenger/rider]N': 'rakbû[mounted-messenger]N',
    'rakbu[mounted-messenger]N': 'rakbû[mounted-messenger]N',
    'rakbû[messenger]N': 'rakbû[mounted-messenger]N',
    'raksu[tied]AJ': 'raksu[bound]AJ',
    'rakāsu[bind]V': 'rakāsu[tie]V',
    'ramāku[bathe-oneself]V': 'ramāku[bathe]V',
    'ramāmu[roar]V': 'ramāmu[rumble]V',
    'ramānu[self]RP': 'ramānu[self]N',
    'rapādu[run]V': 'rapādu[roam]V',
    'rapšu[wide-one]AJ': 'rapšu[wide]AJ',
    'raqqu[turtle]N': 'raqqu[tortoise]N',
    'rašbu[awe-inspiring]AJ': 'rašbu[terrifying]AJ',
    'rašubbatu[awesomeness]N': 'rašubbatu[terrifying-appearance]N',
    'rašubbu[awesome]AJ': 'rašubbu[terrifying]AJ',
    'raʾsu[tribal-chief]N': 'raʾsu[sheikh]N',
    'raṣāpu[erect]V': 'raṣāpu[build]V',
    'raṭbu[moist]AJ': 'raṭbu[damp]AJ',
    'rebû[fourth]N': 'rebû[fourth]NU',
    'rebû[fourth]AJ': 'rebû[fourth]NU',
    'rebītu[street]N': 'rebītu[square]N',
    'rehû[drenched]AJ': 'rehû[poured-out]AJ',
    'riggatu[injustice?]N': 'riggatu[villainy]N',
    'rihiṣtu[destruction]N': 'rihiṣtu[flooding]N',
    'rihṣu[devastation]N': 'rihṣu[flood(ing)]N',
    'riksu[binding]N': 'riksu[band]N',
    'rimku[wash-water]N': 'rimku[bath]N',
    'rubbû[increase]N': 'rubbû[increase]V',
    'rubû[ruler]N': 'rubû[prince]N',
    'rubātu[queen]N': 'rubātu[princess]N',
    'rukkusu[joined]AJ': 'rukkusu[well-fitted-together]AJ',
    'ruʾtu[saliva]N': 'ruʾtu[spittle]N',
    'ruʾāmu[charm]N': 'ruʾāmu[love]N',
    'râbu[tremble]V': 'râbu[quake]V',
    'râmu[one-who-loves]N': 'râmu[love]N',
    'râmu[present-to]V': 'râmu[present]V',
    'rêqu[be-distant]V': 'rêqu[be(come)-distant]V',
    'rābiṣu[(an-official-representative-of-and-commissioned-by-a-higher-authority)]N': 'rābiṣu[bailiff]N',
    'rābiṣu[lurker]N': 'rābiṣu[bailiff]N',
    'rādu[downpour]N': 'rādu[rainstorm]N',
    'rāhiṣu[destroyer]N': 'rāhiṣu[flooder]N',
    'rāhiṣu[one-who-devastates]N': 'rāhiṣu[flooder]N',
    'rāsinu[one-who-soak]N': 'rāsinu[tanner?]N',
    'rāṭu[channel]N': 'rāṭu[water-channel]N',
    'rēhu[remaining]AJ': 'rēhu[remainder]N',
    'rēhu[remaining]N': 'rēhu[remainder]N',
    'rēštû[first]AJ': 'rēštû[first]NU',
    'rēʾû[shepherd]AJ': 'rēʾû[shepherd]N',
    'rību[setting-(of-the-sun-or-a-star)]N': 'rību[setting-(of-heavenly-body)]N',
    'rību[setting]N': 'rību[setting-(of-heavenly-body)]N',
    'rīddu[common-sense]N': 'rīdu[common-sense]N',
    'rīmtu[wild-cow]N': 'rīmu[wild-bull]N',
    'rīštu[exultation]N': 'rīštu[rejoicing]N',
    'rūqiš[(from)-afar]AV': 'rūqiš[from-afar]AV',
    'saddinu[(a-tunic?)]N': 'saddinu[(a-tunic)]N',
    'sadru[in-order]AJ': 'sadru[placed-in-order]AJ',
    'sahliu[cress]N': 'sahliu[(a-cultivated-plant)]N',
    'saḫlû[cress]N': 'sahliu[(a-cultivated-plant)]N',
    'sahālu[pierce]V': 'sahālu[prick]V',
    'saḫālu[prick]V': 'sahālu[prick]V',
    'sakkû[(cultic-rites)]N': 'sakkû[cultic-rites]N',
    'sakīku[(mud-silt)-deposits]N': 'sakīku[(mud)-deposits]N',
    'salāhu[sprinkle-(with)]V': 'salāhu[sprinkle]V',
    'salāmu[be(come)-at-peace]V': 'salāmu[amity]N',
    'salātu[split]V': 'salātu[slit]V',
    'salāʾu[deceive]V': 'salāʾu[leave-uninformed]V',
    'sangilimud[(a-bluish-stone)]N': 'sangilmud[(a-bluish-stone)]N',
    'sanqu[narrow(?)]AJ': 'sanqu[checked]AJ',
    'santak[continuously]AV': 'santakka[continuously]AV',
    'saplišhu[(a-meat-preparation)]N': 'saplišhu[(a-designation-of-meat-offerings)]N',
    'sapāku[assail]V': 'sapāku[catch]V',
    'sapāru[(deityʾs)-net]N': "sapāru[(deity's)-net]N",
    'sapāḫu[scatter]V': 'sapāhu[scatter]V',
    'sariyam[(coat-of)-armour]N': 'sariam[(coat-of)-armour]N',
    'sasinnu[bow-maker]N': 'sasinnu[bowyer]N',
    'sasqû[(a-fine-flour)]N': 'saskû[(a-fine-flour)]N',
    'sattukku[regular-offering]N': 'sattukku[regular-delivery]N',
    'saḫpu[overthrown]AJ': 'sahpu[overthrown]AJ',
    'sebû[seventh]AJ': 'sebû[seventh]NU',
    'sikkatu[yeast?]N': 'sikkatu[yeast]N',
    'sikkūru[bolt]N': 'sikkūru[bar]N',
    'simmiltu[stair]N': 'simmiltu[stair(case)]N',
    'sinnutu[brand?]N': 'sinuntu[swallow]N',
    'sippu[(door-)jamb]N': 'sippu[door-frame]N',
    'sippu[(door‑)jamb]N': 'sippu[door-frame]N',
    'sisalhu[(a-qualification-of-sheep-and-oxen)]N': 'sisalhu[(designation-of-sheep-cattle)]N',
    'sissê[horse]N': 'sisû[horse]N',
    'sisȗ[horse]N': 'sisû[horse]N',
    'siāmu[be-red]V': 'siāmu[be(come)-red]V',
    'sudduru[arranged-in-order]AJ': 'sudduru[set-about]AJ',
    'suhuš[offshoot]N': 'suhuššu[young-date-palm]N',
    'sukkalmah[official]N': 'sukkalmahhu[chief-minister]N',
    'sulummê[peace-making]N': 'sulummû[peace-making]N',
    'supālu[(a)-juniper]N': 'supālu[juniper]N',
    'supālu[(a-juniper)]N': 'supālu[juniper]N',
    'suādu[(an-aromatic-plant)]N': 'suādu[sedge(-tubers)]N',
    'suādu[sedge(-tubers)?]N': 'suādu[sedge(-tubers)]N',
    'sīhu[wormwood?]N': 'sīhu[wormwood]N',
    'sūtu[(a-capacity-measure)]N': 'sūtu[unit]N',
    'sūtu[seah]N': 'sūtu[unit]N',
    'tabarru[(a-red--dyed-wool)]N': 'tabarru[red-wool]N',
    'tabku[spilled]AJ': 'tabku[poured-out]AJ',
    'tabrītu[(nocturnal)-vision]N': 'tabrītu[appearance]N',
    'tabrītu[vision]N': 'tabrītu[appearance]N',
    'tabāku[heap-up]V': 'tabāku[pour-(out)]V',
    'tahūmu[border]N': 'tahūmu[boundary]N',
    'takiltu[(a-precious-blue-purple-wool)]N': 'takiltu[purple-(wool)]N',
    'takkassu[(small)-block-of-stone]N': 'takkassu[unworked-block]N',
    'takmīsu[(meaning-uncertain)]N': 'takmīsu[(a-slaughtered-sheep)]N',
    'tallakku[(a-wooden-vessel)]N': 'tallakku[cart]N',
    'taltallû[pollen-(of-date-palm)]N': 'taltallû[pollen]N',
    'talīmu[(close-or-beloved)-brother]N': 'talīmu[favourite-brother]N',
    'tamlīu[filling]N': 'tamlīu[fill]N',
    'tamû[take-an-oath]V': 'tamû[swear]V',
    'tamšīlu[image]N': 'tamšīlu[likeness]N',
    'tanittu[praise]N': 'tanittu[(hymn-of)-praise]N',
    'tappû[partner]N': 'tappû[companion]N',
    'taqānu[be(come)-placid]V': 'taqānu[be(come)-secure]V',
    'tarbaṣu[courtyard]N': 'tarbaṣu[animal-stall]N',
    'tarbāṣu[courtyard]N': 'tarbaṣu[animal-stall]N',
    'tarbaṣu[pen-(for-cattle-rarely-for-sheep-and-goats-horses)]N': 'tarbaṣu[animal-stall]N',
    'tarbuʾtu[dust]N': 'tarbuʾtu[dust-(storm)]N',
    'tarbû[trainee]N': 'tarbû[alumnus]N',
    'tardennu[second]AJ': 'tardennu[second(ary)]AJ',
    'targumānu[interpreter]N': 'targumannu[interpreter]N',
    'targīgtu[evildoer]N': 'targīgu[evildoer]N',
    'tarlugallu[rooster]N': 'tarlugallu[hen]N',
    'tartānu[(a-high-military-official)]N': 'tartānu[deputy]N',
    'tartānu[second-in-command]N': 'tartānu[deputy]N',
    'turtānu[(a-high-military-official)]N': 'tartānu[deputy]N',
    'tarāṣu[stretch-a-(measuring)-cord]V': 'tarāṣu[stretch-out]V',
    'tatīdu[(a-variety-of-oak-tree-and-its-wood)]N': 'tatīdu[(a-tree)]N',
    'tawwertu[(a-type-of-agricultural-land)]N': 'tawwertu[(a-type-of)-meadow]N',
    'tawwertu[meadow]N': 'tawwertu[(a-type-of)-meadow]N',
    'tašlīšu[third-man-(of-a-chariot-crew)]N': 'tašlīšu[third-man-on-chariot]N',
    'taštrītu[beginning]N': 'tašrītu[beginning]N',
    'tašīltu[joy]N': 'tašīltu[(ceremony-of)-celebration]N',
    'tašīmtu[practical-intelligence]N': 'tašīmtu[discernment]N',
    'tebû[get-up]V': 'tebû[arise]V',
    'tebû[arisen]AJ': 'tebû[rising]AJ',
    'teknû[care]N': 'teknû[loving-care]N',
    'temen[foundation]N': 'temmēnu[foundation]N',
    'temēru[bury]V': 'temēru[cover-(in-earth)]V',
    'terhatu[bridewealth]N': 'terhatu[bride-payment]N',
    'tibku[layer]N': 'tibku[course-of-bricks]N',
    'tikpu[layer]N': 'tibku[course-of-bricks]N',
    'tikku[nape-of-the-neck]N': 'tikku[neck]N',
    'tikpu[dot]N': 'tikpu[spot]N',
    'tillatu[auxiliaries]N': 'tillatu[help]N',
    'tillī[appendage]N': 'tillu[appendage]N',
    'tiqnu[embellishment]N': 'tiqnu[proper-equipment]N',
    'tisarru[(an-architectural-or-topographical-feature)]N': 'tisarru[(a-topographical-term)]N',
    'tittu[fig-(tree)]N': 'tittu[fig-tree]N',
    'titūru[causeway]N': 'titūru[bridge]N',
    'tiʾûtu[food]N': 'tiʾûtu[nourishment]N'	,
    'tubqu[(outer)-corner]N': 'tubqu[corner]N',
    'tukku[(act-of)-oppression]N': 'tukku[oppression]N',
    'tuktû[requital]N': 'tuktû[revenge]N',
    'tupšikku[hod-(for-carrying-bricks)]N': 'tupšikku[brick-carrying-frame]N',
    'tupšinnu[(a-tablet-container)]N': 'tupšinnu[tablet-box]N',
    'tuquntu[battle]N': 'tuqumtu[battle]N',
    'turminabandû[(a-type-of-mottled-stone)]N': 'turminabandû[(a-breccia-or-marble)]N',
    'turminû[(a-breccia-or-marble)]N': 'turminû[breccia]N',
    'tuššu[insolence]N': 'tuššu[hostile-talk]N',
    'tābiku[one-who-pours-(out)]N': 'tābiku[one-who-pours-out]N',
    'tādirtu[distress]N': 'tādirtu[darkening-of-mood]N',
    'tākilu[one-who-trusts]N': 'tākilu[truster]N',
    'tākultu[meal]N': 'tākultu[(cultic)-meal]N',
    'tālittu[offspring]N': 'tālittu[offspring-of-animals]N',
    'tāluku[course]N': 'tāluku[gait]N',
    'tāmartu[spectacle]N': 'tāmartu[view(ing)]N',
    'tānēhu[wailing]N': 'tānēhu[moaning]N',
    'tāpalu[pair-(of-objects)]N': 'tāpalu[pair]N',
    'tāwītu[response-(to-omen-query)]N': 'tāwītu[response]N',
    'tēdištu[renovation]N': 'tēdištu[renewal]N',
    'tēkītu[unjust-act-or-word]N': 'tēkītu[complaint]N',
    'tēliltu[(ritual)-cleansing]N': 'tēliltu[purification]N',
    'tēnû[change-(of-clothing)]N': 'tēnû[substitute]N',
    'tērubti[entry]N': 'tērubtu[entry]N',
    'tēšû[anarchy]N': 'tēšû[confusion]N',
    'tību[attack]N': 'tību[arousal]N',
    'tīku[dripping]N': 'tīku[(rain)drop]N',
    'tīru[(a-courtier)]N': 'tīru[courtier]N',
    'tīrānu[coils-(of-intestine)]N': 'tīrānu[coils]N',
    'tīyatu[(an-herb-and-shrub)]N': 'tīyatu[(a-medicinal-plant)]N',
    'tūmulu[advantage(?)]N': 'tūmulu[advantage]N',
    'tūšaru[desert]N': 'tūšaru[battlefield]N',
    'u[and]PRP': 'u[and]CNJ',
    'ubbulu[dried-(out)]N': 'ubbulu[dried-(out)]AJ',
    'udû[container]N': 'udû[(a-vessel)]N',
    'uggatu[anger]N': 'uggatu[rage]N',
    'uggugu[angry]AJ': 'uggugu[very-furious]AJ',
    'ugāru[(commonly-controlled)-meadow]N': 'ugāru[(communally-controlled)-meadow]N',
    'ugāru[grassland]N': 'ugāru[(communally-controlled)-meadow]N',
    'uhhuzu[overlaid]AJ': 'uhhuzu[plated-with]AJ',
    'uhinnu[unripened-dates]N': 'uhinnu[fresh-date(s)]N',
    'uhulgallu[evil-day]N': 'uhulgallu[unfavourable-day]N',
    'uhultu[soda]N': 'uhultu[an-alkaline-salt]N',
    'uḫultu[soda]N' : 'uhultu[an-alkaline-salt]N',
    'uḫūlu[potash]N': 'uhultu[an-alkaline-salt]N',
    'ukkulu[darkened]AJ': 'ukkulu[very-dark]AJ',
    'ula[not]J': 'ul[not]MOD',
    'ula[not]MOD': 'ul[not]MOD',
    'ulla[no!]AV': 'ulla[no!]J',
    'ulmu[ax]N': 'ulmu[axe]N',
    'ulušin[beer]N': 'ulušinnu[date-sweetened-emmer-beer]N',
    'ulû[best-oil]N': 'ulû[finest-oil]N',
    'ulû[the-best-oil]N': 'ulû[finest-oil]N',
    'ulū[or]CNJ': 'ulâ[or]AV',
    'ummânu[expert]N': 'ummiānu[expert]N',
    'ummânu[investor]N': 'ummiānu[investor]N',
    'umšu[summer]N': 'umšu[heat]N',
    'unnīnu[prayer]N': 'unnīnu[supplication]N',
    'unūtu[merchandise]N': 'unūtu[tools]N',
    'upnu[hallow-of-the-hand]N': 'upnu[(cupped)-hand]N',
    'uppu[socket]N': 'uppu[tube]N',
    'urgula[lion]N': 'urgulû[(a-lion)]N',
    'urhu[road]N': 'urhu[way]N',
    'uridimmu[lion-man]N': 'uridimmu[wild-dog]N',
    'urigallu[standard]N': 'urigallu[(divine)-standard]N',
    'uriggallu[(divine)-standard]N': 'urigallu[(divine)-standard]N',
    'urqītu[greenery]N': 'urqītu[vegetation]N',
    'urriš[at-daytime]AV': 'urra[in-the-daytime]AV',
    'urriš[by-day]AV': 'urra[in-the-daytime]AV',
    'urru[day]N': 'urru[daytime]N',
    'urruhiš[speedily]AV': 'urruhiš[very-quickly]AV',
    'urud[copper]N': 'urudû[copper]N',
    'uruthu[(a-utensil)]N': 'uruthū[(a-pair-of-implements)]N',
    'urû[animal-shed]N': 'urû[stable]N',
    'urû[team]N': 'urû[team-of-equids]N',
    'uršu[beedroom]N': 'uršu[bedroom]N',
    'urṣu[dog-of-the-earth?]N': 'urṣu[badger]N',
    'uskāru[crescent]N': 'uskāru[crescent-(moon)]N',
    'usurtu[encirclement-(of-enemy)]N': 'usurtu[encirclement]N',
    'ušallu[(fields)-along-valley-bottom]N': 'ušallu[(fields-along)-valley-bottom]N',
    'ušallu[(river)-meadows]N': 'ušallu[(fields-along)-valley-bottom]N',
    'ušallu[lowland]N': 'ušallu[(fields-along)-valley-bottom]N',
    'ušmannu[camp]N': 'ušmannu[(military)-camp]N',
    'ušumgal[dragon]N': 'ušumgallu[great-dragon]N',
    'ušumgallu[lion-dragon]N': 'ušumgallu[great-dragon]N',
    'ušuzzu[standing]AJ': 'ušuzzāyu[standing]AJ',
    'uššu[foundation]N': 'uššu[foundation(s)]N',
    'uṣultu[a-small-knife]N': 'uṣultu[knife]N',
    'uṣurtu[design]N': 'uṣurtu[drawing]N',
    'uṭṭatu[barley]N': 'uṭṭatu[grain]N',
    'uṭṭatu[edible-grain]N': 'uṭṭatu[grain]N',
    'warhu[the-moon]N': 'warhu[moon]N',
    'warka[afterwards]AV': 'warkat[after]PRP',
    'warki[after]PRP': 'warki[behind]PRP',
    'warqi[yellow]N': 'warqu[yellow-green-one]N',
    'warqu[yellow-thing]N': 'warqu[yellow-green-one]N',
    'warqu[yellow]AJ': 'warqu[yellow-green]AJ',
    'warādu[descend]V': 'warādu[go-down]V',
    'warāqu[be(come)-green-yellow]V': 'warāqu[be(come)-yellow-green]V',
    'wusmu[something-fitting]N': 'wusmu[appropriateness]N',
    'wāšibtu[inhabitant]N': 'wāšibu[inhabitant]N',
    'wēdiššī-[he/you-(etc.)-alone]AV': 'wēdiššī-[alone]AV',
    'yâšim[to-me]IP': 'yâši[to-me]IP',
    'zagindurû[(a-kind-of)-lapis-lazuli]N': 'zagiddurû[(a-kind-of)-lapis-lazuli]N',
    'zahalû[silver-alloy?]N': 'zahalû[silver-alloy]N',
    'zamāru[sing]V': 'zamāru[sing-(of)]V',
    'zaqpu[erected]AJ': 'zaqpu[erect(ed)]AJ',
    'zaʾnu[adorned]AJ': 'zaʾinu[adorned]AJ',
    'zaʾānu[be-adorned]V': 'zaʾānu[be(come)-adorned]V',
    'zenû[be-angry]V': 'zenû[be(come)-angry]V',
    'zêru[hate]V': 'zêru[dislike]V',
    'ziqqurratu[ziggurrat]N': 'ziqqurratu[ziggurat]N',
    'zummu[be(come)-deprived]V': 'zummû[be(come)-deprived]V',
    'zummu[deprived]AJ': 'zummû[deprived]AJ',
    'zuqiq̄qīpu[scorpion]N': 'zuqiqīpu[scorpion]N',
    'zānintu[provisioner]N': 'zāninu[provisioner]N',
    'zāwiānum[enemy]N': 'zāwiānu[enemy]N',
    'zēru[seed(s)]N': 'zēru[seed]N',
    'ākilu[that-eats]N': 'ākilu[one-who-eats]N',
    'ālik-pāni[escort]N': 'ālik-pāni[leader]N',
    'āliku[going]N': 'āliku[goer]N',
    'āliku[moving]AJ': 'āliku[going]AJ',
    'ālu[city]N': 'ālu[town]N',
    'ālu[village]N': 'ālu[town]N',
    'āmeru[that-sees]N': 'āmeru[one-who-sees]N',
    'āmiru[observer]N': 'āmeru[one-who-sees]N',
    'āmiru[one-who-sees]N': 'āmeru[one-who-sees]N',
    'āmiru[seer]N': 'āmeru[one-who-sees]N',
    'āšipu[sorcerer]N': 'āšipu[exorcist]N',
    'ēdiš[alone]AV': 'ēdiš[alone]AJ',
    'ēdu[single]AJ': 'ēdu[single-(person)]AJ',
    'ēdēnu-[alone]AV': 'ēdēnû[single]AJ',
    'ēdēnu[alone]AV': 'ēdēnû[single]AJ',
    'ēkīam[where?]AV': 'ēkīam[where?]QP',
    'ēm[whatever]XP': 'ēm[wherever]XP',
    'ēm[wherever]CNJ': 'ēm[wherever]XP',
    'ēm[wherever]PRP': 'ēm[wherever]XP',
    'ēqu[(a-cult-object)]N': 'ēqu[a-cult-object]N',
    'ēribu[enterer]N': 'ēribu[entering]N',
    'ētiqu[one-who-goes-past]N': 'ētiqu[passer-by]N',
    'ḫayyattu[(pathological)-terror]N': 'hayyattu[(pathological)-terror]N',
    'ḫīpu[break]N': 'hīpu[break(age)]N',
    'Ša-Ǎšur-dubbu[1]PN': 'Ša-Aššur-dubbu[1]PN',
    'Ša-Nabu-šu[chief-eunuch-and-eponym-of-the-year-658]PN': 'Ša-Nabu-šu[1]PN',
    'Ša-Nabû-šû[1]PN': 'Ša-Nabu-šu[1]PN',
    'Ša-imerišu[Damascene]EN': 'Ša-imerišuayu[of-Damascus]EN',
    'Ša-la-mašše[1]PN': 'Ša-la-maše[1]PN',
    'Ša-lamašše[1]PN': 'Ša-la-maše[1]PN',
    'Ša-pi-Bel[1]GN': 'Ša-pi-Bel[1]SN',
    'Šabaṭu[Shebat]MN': 'Šabaṭu[1]MN',
    'Šadikannaya[from-Šadikanni]EN': 'Šadikannayu[1]EN',
    'Šadikanni[1]GN': 'Šadikannu[1]SN',
    'Šakkan[(cattle-god)]DN': 'Šakkan[1]DN',
    'Šamaš-abua[eponym-of-the-year-894]PN': 'Šamaš-abua[eponym-of-the-year-894]PN',
    'Šamaš-šuma-ukin[king-of-Babylon]RN': 'Šamaš-šum-ukin[1]RN',
    'Šamaš-šumu-iidina[1]PN': 'Šamaš-šumu-iddina[1]PN',
    'Šamši-Adad[Šamši-Adad-V-king-of-Assyria]RN': 'Šamši-Adad[Šamši-Adad-V]RN',
    'Šamši-Adad_V[king-of-Assyria]RN': 'Šamši-Adad[Šamši-Adad-V]RN',
    'Šamši-Adad[Šamši-Adad-I-king-of-Assyria]RN': 'Šamši-Adad[Šamši-Adad-I]RN',
    'Šamši-Adad_I[son-of-Ila-kabkabu-vice-regent-of-Aššur]RN': 'Šamši-Adad[Šamši-Adad-I]RN',
    'Šamši-ilu[commander-in-chief-and-eponym-of-the-years-780-770-752]PN': 'Šamši-ilu[feld-marshal-and-eponym-of-the-years-780-770-752]PN',
    'Šamšu[sun]DN': 'Šamaš[1]DN',
    'Šarrat-Deri[1]DN': 'Šarrat-Der[1]DN',
    'Šarrat-Kidmuri[(Queen-of-Kidmuru)]DN': 'Šarrat-Kidmuri[1]DN',
    'Šarrat-Kidmuri[Queen-of-Kidmuru]DN': 'Šarrat-Kidmuri[1]DN',
    'Šarrat-Ninua[(Queen-of-Nineveh)]DN': 'Šarrat-Ninua[1]DN',
    'Šarrat-Ninua[Queen-of-Nineveh]DN': 'Šarrat-Ninua[1]DN',
    'Šarrat-niphi[1]DN': 'Šarrat-nipha[1]DN',
    'Šarrat-samme-ilaʾi[1]PN': 'Šarrat-samma-ilaʾi[1]PN',
    'Šarru-hattu-ipella[governor-of-the-cities-Ashur-NaṣibinaUšalka-Kalhu-Masaka-and-eponym-of-the-years-831-and-815]PN': 'Šarru-hatti-ipella[governor-of-the-cities-Ashur-Naṣibina-Ušalka-Kalhu-Masaka-and-eponym-of-the-years-831-and-815]PN',
    'Šarru-iddina[1]GN': 'Šarru-iddina[1]SN',
    'Šarru-iqbi[1]GN': 'Šarru-iqbi[1]SN',
    'Šarru-ken[Sargon-II]RN': 'Šarru-ukin[Sargon-II-king-of-Assyria]RN',
    'Šarru[Regulus]CN': 'Šarru[King]CN',
    'Šazi[1]DN': 'Šazu[1]DN',
    'Šelebu[Fox-(a-star)]CN': 'Šelebu[Fox]CN',
    'Šer-barakka[1]PN': 'Šer-barakki[1]PN',
    'Šeru[1]DN': 'Šerua[1]DN',
    'Šerʾu[Spica-(in-Virgo)]CN': 'Šerʾu[Furrow]CN',
    'Šerʾu[furrow]CN': 'Šerʾu[Furrow]CN',
    'Šibaniba[1]GN': 'Šibaniba[1]SN',
    'Šibhiniš[1]GN': 'Šibhiniš[1]SN',
    'Šibu[Old-Man]CN': 'Šibu[Perseus]CN',
    'Šimu[1]GN': 'Šimu[1]SN',
    "Šinunutu['Swallo-star'-(part-of-Pisces)]CN": 'Šinunutu[Swallow]CN',
    "Šinunutu['Swallow-star'-(part-of-Pisces)]CN": 'Šinunutu[Swallow]CN',
    'Šubriaya[Šubrian]GN': 'Šubriaya[Šubrian]EN',
    'Šukudu[1]CN': 'Šukudu[Sirius]CN',
    'Šukudu[Arrow-star]CN': 'Šukudu[Sirius]CN',
    'Šukudu[Arrow]CN': 'Šukudu[Sirius]CN',
    'Šulgi[1]RN': 'Šulgi[king-of-Ur]RN',
    'Šulmu-aḫḫe[1]PN': 'Šulmu-ahhe[1]PN',
    'Šulmu-beli[Governor-of-Talmusi-and-eponym-of-the-year-696]PN': 'Šulmu-beli[governor-of-Talmusu]PN',
    'Šulpaea[1]DN': 'Šulpae[1]DN',
    'Šulusunu[foreign-ruler]RN': 'Šulusunu[ruler-of-Harna]RN',
    'Šumeru[Sumerian-(language)]N': 'Šumeru[Sumerian-language]N',
    'Šumma-Yau[1]PN': 'Šumma-Iau[1]PN',
    'Šurda[1]GN': 'Šurda[Mount-Šurda]GN',
    'Šutur-nahundi[Šutruk-Nahhunte-II-king-of-Elam]RN': 'Šutur-Nahundi[Šutruk-Nahhunte-II-king-of-Elam]RN',
    'Šušan[Susa]GN': 'Šušan[Susa]SN',
    'ša-bēti-šanie[domestic-servant]N': 'ša-bīti-šanê[domestic-servant]N',
    'ša-bēt-kūdini[mule-stable-man]N': 'ša-bīt-kūdini[mule-stable-man]N',
    'ša-emdīšu[incense-man]N': 'ša-endīšu[incenser]N',
    'ša-gaṣṣātēšu[firewood-peddler]N': 'ša-gaṣṣātēšu[firewood-man]N',
    'ša-halluptīšunu[armour-suppliers]N': 'ša-halluptīšu[armour-supplier]N',
    'ša-kubšēšu[turban-purveyor]N': 'ša-kubšīšu[hatter]N',
    'ša-pīlūšu[limestone-dealer]N': 'ša-pīlīšu[limestone-dealer]N',
    'ša-qašti[bowman]N': 'ša-qaštu[bowman]N',
    'ša-rēši[chief-eunuch]N': 'ša-rēši[eunuch]N',
    'ša-rēšūti[status-of-a-eunuch]N': 'ša-rēšūtu[office-of-eunuch]N',
    'ša-šarri[man-of-the-king]N':"ša-šarri[king's-people]N",
    'ša-šēpi[(kingʾs)-personal-guard]N':"ša-šēpi[(king's)-personal-guard]N",
    'šabrû[(a-temple-official)]N': 'šabrû[a-temple-official]N',
    'šabāsu[be-angry]V': 'šabāsu[be(come)-angry]V',
    'šadû[mountain(s)]N': 'šadû[mountain]N',
    'šadāhu[walk-forward]V': 'šadāhu[walk]V',
    'šagapūru[might-one]N': 'šagapūru[mighty-one]N',
    'šahāhu[become-loose]V': 'šahāhu[be(come)-loose]V',
    'šahātu[be-afraid]V': 'šahātu[be(come)-afraid]V',
    'šahāṭu[jump-(on)]V': 'šahāṭu[jump]V',
    'šahtu[revere]AJ': 'šahtu[reverent]AJ',
    "šahūru[cultic-'summit-building']N": 'šahūru[summit-building]N',
    'šakirû[henbane?]N': 'šakirû[henbane]N',
    'šakātu[(meaning-unknown)]V': 'šakātu[fetch?]V',
    'šalbābu[raging]AJ': 'šalbubu[furious]AJ',
    'šallatu[plundered-thing(s)]N': 'šallatu[booty]N',
    'šallūru[plum]N': 'šallūru[(a-fruit)]N',
    'šalû[cast-away]V': 'šalû[fling]V',
    'šalû[submerge-oneself-in]V': 'šalû[submerge]V',
    'šalāšī-[three-times]AV': 'šalāšī[thrice]AV',
    'šalāšī-[thrice]AV': 'šalāšī[thrice]AV',
    'šalāšīšu[three-times]AV': 'šalāšī[thrice]AV',
    'šalšu[third]AJ': 'šalšu[third]NU',
    'šalāšiu[third]NU': 'šalšu[third]NU',
    'šammu[plant(s)]N': 'šammu[grass]N',
    'šamû[heaven]N': 'šamû[sky]N',
    'šamšatu[sun-disk]N': 'šamšatu[(sun-)disc]N',
    'šamšānu[sun-disc]N': 'šamšatu[(sun-)disc]N',
    'šangammāhu[(an-exorcist)]N': 'šangammāhu[exorcist]N',
    'šangûtu[priest]N': 'šangû[priest]N',
    'šangû[priesthood]N': 'šangûtu[priesthood]N',
    'šanîš[otherwise]N': 'šanîš[otherwise]AV',
    'šanû[be(come)-different]V': 'šanû[be(come)-changed]V',
    'šanû[be-changed]V': 'šanû[be(come)-changed]V',
    'šanû[second]AJ': 'šanû[second]NU',
    'šanûti-[for-the-second-time]AV': 'šanûtī[for-the-second-time]AV',
    'šanûtī-[for-the-second-time]AV': 'šanûtī[for-the-second-time]AV',
    'šanūdu[illustrous]AJ': 'šanūdu[illustrious]AJ',
    'šaplu[low]AJ': 'šaplu[low(er)]AJ',
    'šaplānu[underneath]AV': 'šaplānu[beneath]PRP',
    'šapû[be-dense]V': 'šapû[be(come)-dense]V',
    'šapālu[be(come)-low]V': 'šapālu[be(come)-deep]V',
    'šapṣu[recalcitrant-one]N': 'šapṣu[recalcitant]N',
    'šarû[wealthy]AJ': 'šarû[rich]AJ',
    'šarāhu[take-pride-in-something]V': 'šarāhu[take-pride-in]V',
    'šarḫu[proud]AJ': 'šarhu[proud]AJ',
    'šatammu[bishop]N': 'šatammu[administrator]N',
    'šattišamma[year-by-year]AV': 'šattišam[year-by-year]AV',
    'šawirum[ring]N': 'šawiru[ring]N',
    'šaṭāru[write-(down)]V': 'šaṭāru[write]V',
    'šebû[be(come)-full-(of)]V': 'šebû[be(come)-full]V',
    'šebû[be-full-(of-=-acc.)]V': 'šebû[be(come)-full]V',
    'šelû[be-neglectful]V': 'šelû[be(come)-neglectful]V',
    'šešgal[relation]N': 'šešgallu[big-brother]N',
    'šeššu[sixth]AJ': 'šeššu[sixth]NU',
    'šeʾû[seek]V': 'šeʾû[seek-(out)]V',
    'šibirtu[block-of-silver]N': 'šibirtu[block]N',
    'šibirtu[piece]N': 'šibirtu[block]N',
    'šigaru[wooden-clamp]N': 'šigaru[(wooden)-clamp]N',
    'šigāru[(wooden)-clamp]N': 'šigaru[(wooden)-clamp]N',
    'šiknu[act-of-putting/setting]N': 'šiknu[setting]N',
    'šiknu[act-of-putting]N': 'šiknu[setting]N',
    'šina[they-(f.)]IP': 'šina[they]IP',
    'šinā[two]N': 'šina[two]NU',
    'šinīšu[twice]N': 'šinīšu[twice]AV',
    'šinīšu[twice]NU': 'šinīšu[twice]AV',
    'šipṭu[thread]N': 'šipṭu[threat]N',
    'šitmuru[praised]AJ': 'šitmuru[very-wild]AJ',
    'šitruhu[very-proud]AJ': 'šitrāhu[very-proud]AJ',
    'šittu[remnant]N': 'šittu[remainder]N',
    'šiāhu[grow-(tall)]V': 'šiāhu[grow]V',
    'šiāti[her]IP': 'šiāti[(of)-her]IP',
    'šiāṣu[decline]V': 'šiāṭu[be(come)-neglectful]V',
    'šubultu[ear]N': 'šubultu[ear-(of-corn)]N',
    'šuharruru[be(come)-deathly-still]V': 'šuharruru[be-deathly-still]V',
    'šukkallu[minister]N': 'šukkallu[(a-court-official)]N',
    'šukênu[prostrate-onself]V': 'šukênu[prostrate-oneself]V',
    'šukênu[prostrate]V': 'šukênu[prostrate-oneself]V',
    'šulmu[well-being]N': 'šulmu[completeness]N',
    'šumeru[Sumerian]N': 'šumerû[Sumerian]AJ',
    'šumma[if]CNJ': 'šumma[if]MOD',
    'šumēli[the-left]N': 'šumēlu[left-side]N',
    'šumēlu[left]N': 'šumēlu[left-side]N',
    'šumēlu[the-left]N': 'šumēlu[left-side]N',
    'šunātunu[those]DP': 'šunātunu[those]IP',
    'šunāʾa[two-each]AV': 'šunāʾa[two-each]NU',
    'šurmen[cypress]N': 'šurmēnu[cypress]N',
    'šurru[bow-oneself-down]V': 'šurru[bow-down]V',
    'šurrû[begin]V': 'šurrû[start]V',
    'šutlumu[grant]V': 'šutlumu[grant-generously]V',
    'šuttatu[(hunter’s)-pitfall]N':"šuttatu[(hunter's)-pitfall]N",
    'šutātû[being-in-opposition]AJ': 'šutātû[positioned-opposite-one-another]AJ',
    'šuāti[him]PP': 'šuāti[him]IP',
    'šuātina[those]DP': 'šuātina[those]IP',
    'šuātunu[those]DP': 'šuātunu[those]IP',
    'šušippum[towel]N': 'šušippu[towel]N',
    'šuʾillakku[(prayer)-of-raised-hands]N': 'šuʾillakku[(prayer-of)-raised-hands]N',
    'šuṣbutu[equipped]AJ': 'šuṣbutu[provided]AJ',
    'šâtina[those]DP': 'šâtina[those]IP',
    'šâtunu[these]DP': 'šâtunu[those]IP',
    'šâtunu[those]DP': 'šâtunu[those]IP',
    'šâšina[those]DP': 'šâšina[those]IP',
    'šâšu[(to/of)-him]IP': 'šâšu[him]IP',
    'šêtu[be-remaining]V': 'šêtu[be(come)-remaining]V',
    'šākinu[that-places]N': 'šākinu[one-who-places]N',
    'šāpiku[one-who-piles-up]N': 'šāpiku[one-who-heaps-up]N',
    'šāqû[steward]N': 'šāqû[butler]N',
    'šāt-urri[(the-watch)-of-dawn]N': 'šāt-urri[third-watch-of-the-night]N',
    'šāṭeru[one-who-writes]N': 'šāṭiru[writer]N',
    'šāṭiru[one-who-writes]N': 'šāṭiru[writer]N',
    'šēmû[one-who-hears]N': 'šēmû[hearer]N',
    'šēnu[sandal(s)]N': 'šēnu[sandal]N',
    'šētu[net]N': 'šētu[(hunting)-net]N',
    'šību[old-man]N': 'šību[old-person(age)]N',
    'šību[old-one]N': 'šību[old-person(age)]N',
    'šīlān[in-the-sunset]AV': 'šīlān[at-sunset]AV',
    'šīmu[purchase-(price)]N': 'šīmu[price]N',
    'šūt[he]IP': 'šūtu[he]IP',
    'šūtu[him]IP': 'šūtu[he]IP',
    'šūt[who(m)]DET': 'šūt[who(m)]REL',
    'šūt[who]REL': 'šūt[who(m)]REL',
    'šūti[south]N': 'šūtu[south]N',
    'šūturtu[very-great]AJ': 'šūturu[very-great]AJ',
    'ūru[(nakedness-i.e.)-pudenda]N': 'ūru[nakedness]N',
    'ūʾa[woe!]N': 'ūʾa[woe!]J',
    "ū'a[woe!]J": 'ūʾa[woe!]J',
    'ūṣu[arrow]N': 'ūṣu[arrow(head)]N',
    'ūṭu[span]N': 'ūṭu[unit]N',
    'Ṣalam-šarri[royal-statue]DN': 'Ṣalam-šarri[1]DN',
    'Ṣallaya[1]PN': 'Ṣallaia[1]PN',
    "Ṣalmu['Image']DN": 'Ṣalmu[(divine)-image]DN',
    'Ṣibar[1]GN': 'Ṣibar[1]SN',
    'Ṣibara[1]SN': 'Ṣibar[1]SN',
    'Ṣibarayu[of-Ṣibar]EN': 'Ṣibarayu[1]EN',
    'Ṣibtu[1]GN': 'Ṣibtu[1]SN',
    'Ṣidunayu[of-Sidon]EN': 'Ṣidunaya[Sidonite]EN',
    'Ṣidunu[1]GN': 'Ṣidunu[Sidon]SN',
    'Ṣidunu[Sidon]GN': 'Ṣidunu[Sidon]SN',
    'Ṣil-Nannaya[1]PN': 'Ṣil-Nanaya[1]PN',
    'Ṣimirra[1]GN': 'Ṣimirra[1]SN',
    'Ṣiṣṣirtu[1]GN': 'Ṣiṣṣirtu[1]SN',
    'Ṣurraya[Tyrean]EN': 'Ṣurraya[from-Tyre]EN',
    'Ṣurraya[Tyrian]EN': 'Ṣurraya[from-Tyre]EN',
    'Ṣurraya[Tyrian]GN': 'Ṣurraya[from-Tyre]EN',
    'Ṣurrayu[of-Tyre]EN': 'Ṣurraya[from-Tyre]EN',
    'Ṣurriya[Tyrian]EN': 'Ṣurraya[from-Tyre]EN',
    'Ṣurru[Tyre]GN': 'Ṣurru[Tyre]SN',
    'ṣabru[blinked]AJ': 'ṣabru[blinker]AJ',
    'ṣabtu[seized]AJ': 'ṣabtu[captured]AJ',
    'ṣabu[wished-for]AJ': 'ṣabû[wished-for]AJ',
    'ṣadānu[(a-bush-shrub)]N': 'ṣadānu[a-bush]N',
    'ṣalmu[dark-star]N': 'ṣalmu[black-one]N',
    'ṣalî[situated]AJ': 'ṣalû[situated]AJ',
    'ṣalāʾu[throw-(down)]V': 'ṣalāʾu[throw]V',
    'ṣamāru[strive-(for)]V': 'ṣamāru[wish-(for)]V',
    'ṣamāru[wish]V': 'ṣamāru[wish-(for)]V',
    'ṣapru[pressed-(of-hair)]AJ': 'ṣapru[pressed-in]AJ',
    'ṣarāhu[flare]V': 'ṣarāhu[light-up]V',
    'ṣarāmu[strive]V': 'ṣarāmu[make-an-effort]V',
    'ṣehru[small]N': 'ṣehru[small-one]N',
    'ṣehēru[be(come)-small]N': 'ṣehēru[be(come)-small]V',
    'ṣibittu[captivity]N': 'ṣibittu[seizure]N',
    'ṣillu[shadow]N': 'ṣillu[shade]N',
    'ṣupru[(finger-)nail]N': 'ṣupru[(finger/toe-)nail]N',
    'ṣupru[nail]N': 'ṣupru[(finger/toe-)nail]N',
    'ṣurārû[lizard(s)]N': 'ṣurārû[lizard]N',
    'ṣâdu[roam]V': 'ṣâdu[prowl]V',
    'ṣābitu[one-who-takes]N': 'ṣābitu[recipient]N',
    'ṣētu[light]N': 'ṣētu[bright-light]N',
    'Ṭabiya[1]LN': 'Ṭabiya[1]PN',
    'Ṭebet[1]MN': 'Ṭebetu[1]MN',
    'Ṭebetu[Tebet]MN': 'Ṭebetu[1]MN',
    'ṭabāḫu[slaughter]V': 'ṭabāhu[slaughter]V',
    'ṭab̄āhu[slaughter]V': 'ṭabāhu[slaughter]V',
    'ṭahdu[abundant]AJ': 'ṭahdu[luxuriant]AJ',
    'ṭahādu[thrive]V': 'ṭahādu[flourish]V',
    'ṭapultu[disrespect]N': 'ṭapultu[slander]N',
    'ṭarādu[send-off]V': 'ṭarādu[send]V',
    'ṭawûm[spin]V': 'ṭawû[spin]V',
    'ṭehû[be(come)-near-to]V': 'ṭehû[be(come)-near]V',
    'ṭehû[approach]V': 'ṭehû[be(come)-near]V',
    'ṭeḫû[be(come)-near-to]V': 'ṭehû[be(come)-near]V',
    'ṭēhû[be(come)-near]V': 'ṭehû[be(come)-near]V',
    'ṭehû[approaching]AJ': 'ṭehû[near]AJ',
    'ṭepû[add]V': 'ṭepû[extend]V',
    'ṭiābu[be(come)-satisfied]V': 'ṭiābu[be(come)-good]V',
    'ṭuhdu[abundance]N': 'ṭuhdu[plenty]N',
    'ṭuppu[clay-tablet]N': 'ṭuppu[(clay)-tablet]N',
    'ṭuppu[tablet]N': 'ṭuppu[(clay)-tablet]N',
    'ṭupšarrūtu[status-or-employment-of-scribe]N': 'ṭupšarrūtu[scribal-art]N',
    'ṭênu[grind]V': 'ṭênu[grind]V',
    'ṭāh[adjacent-to]PRP': 'ṭāhu[adjacent-to]PRP',
    'ṭātu[gift]N': 'ṭātu[bribe]N',
    'ṭēhu[immediate-vicinity]N': 'ṭēhu[proximity]N',
    'ṭīdu[mud]N': 'ṭīdu[clay]N',
    'ṭūbātu[happiness]N': 'ṭūbātu[good-will]N',
    'ṭūdu[path]N': 'ṭūdu[way]N',
}

for key in dictionary.keys():
    t = t.replace(key, dictionary[key])

print(t)

text.close()
