# Supplementary material for: Embodied emotions in ancient Neo-Assyrian texts revealed by bodily mapping of emotional semantics
Source: iScience. 2024 Dec 4;27(12):111365. doi: 10.1016/j.isci.2024.111365 (PMC11700638; doi:10.1016/j.isci.2024.111365)
Supplement: Data S1. Procedure to download and process a set of texts including an example set of texts [file mmc1.zip › example.txt]

perʾu[bud]N Baltil[Aššur]QN šūquru[very-valuable]AJ narāmu[loved-one]N _ Šerua[1]DN _ _ _ _ pitqu[brickwork]N Ninmena[1]DN ša[that]REL ana[to]PRP bēlūtu[rule]N mātu[land]N _ _ _ _ _ _ rabû[be(come)-big]V ana[to]PRP šarrūtu[kingship]N šakkanakku[(military)-governor]N _ _ _ _ _ _ muṣṣibu[one-who-increases]N šagigurrû[free-will-offering]N ana[to]PRP _ _ _ _ _ _ _ _ šurīnu[(divine)-emblem]N zikaru[male]N dannu[strong]AJ nūru[light]N kiššatu[totality]N nišu[people]N etellu[pre-eminent-one]N _ kalû[totality]N malku[prince]N _ _ _ dāʾipu[one-who-pushes-away]N gērû[opponent]N eṭlu[manly-one]N qardu[valiant]AJ sāpinu[flattener]N _ nakru[enemy]N ša[that]REL huršānu[mountain(s)]N etguru[crossed-over]AJ kīma[like]PRP qû[flax]N salātu[slit]V _ _ _ _ _ _
qurādu[hero]N _ kanāšu[bow-down]V šēpu[foot]N _ ina[in]PRP kakku[stick]N maqātu[fall]V _ mumtalku[deliberate]AJ _ _ _ _ ša[that]REL _
_ našāqu[kiss]V šēpu[foot]N _ šadû[mountain]N _ qablu[battle]N _ eli[on]PRP gimru[totality]N šarru[king]N wāšibu[inhabitant]N parakku[dais]N _ mumtalku[deliberate]AJ _ ušumgallu[lion-dragon]N ṣīru[exalted]AJ _ dadmū[villages]N
ina[in]PRP rēšu[head]N šarrūtu[kingship]N ina[in]PRP mahrû[first]AJ palû[reign-(of-a-king)]N ina[in]PRP _ warhu[month]N ša[that]REL ina[in]PRP kussû[chair]N šarrūtu[kingship]N rabîš[magnificently]AV wašābu[sit-(down)]V Aššur[1]DN bēlu[lord]N takālu[trust]V ana[to]PRP Hamranu[1]EN Luhuʾatu[1]EN Hatallu[1]EN Rubbu[1]EN Rapiqu[of-Rapiqu]EN Hiranu[1]EN Rabbi-ilu[1]EN Naṣiru[1]EN Gulusu[1]EN Nabatu[1]EN Liʾtaʾu[1]EN Rahiqu[1]EN Kapiri[1]EN Rummulutu[1]EN Adile[1]EN Gibre[1]EN Ubudu[1]EN Gurumu[1]EN
_ zaʾānu[be(come)-adorned]V ana[to]PRP mātu[land]N alāku[go]V ālu[city]N šuātunu[those]IP ana[to]PRP eššūtu[newness]N epēšu[do]V ina[in]PRP muhhu[skull]N tīlu[(ruin)-mound]N kamru[piled-up]AJ ša[that]REL Humut[1]SN qabû[say]V ālu[city]N epēšu[do]V ištu[from]PRP uššu[foundation]N adi[until]PRP gabadibbu[parapet]N raṣāpu[erect]V šuklulu[complete]V ēkallu[palace]N mūšabu[dwelling]N šarrūtu[kingship]N ina[in]PRP libbu[interior]N nadû[throw-(down)]V Kar-Aššur[1]SN šumu[name]N nabû[name]V kakku[stick]N Aššur[1]DN bēlu[lord]N ina[in]PRP libbu[interior]N ramû[set-in-place]V nišu[people]N mātu[land]N kišittu[achievement]N qātu[hand]N ina[in]PRP libbu[interior]N wašābu[sit-(down)]V biltu[load]N maddattu[payment]N kânu[be(come)-permanent]V itti[with]PRP nišu[people]N mātu[land]N Aššur[Assyria]GN manû[count]V Patti-Enlil[Canal-of-Enlil]WN ša[that]REL ištu[from]PRP ūmu[day]N rūqu[distant]AJ nadû[placed]AJ _ herû[dig]V ina[in]PRP qerbu[centre]N habābu[murmur]V mû[water]N nuhšu[abundance]N _ ištu[from]PRP Dur-Kurigalzu[1]SN Sippar[1]SN ša[of]DET Šamaš[1]DN _ Nasikku[1]EN Naqiru[1]EN Tane[1]EN Kalaʾin[1]SN Sumandar[1]WN Paṣitu[1]SN ša[of]DET Dunanu[1]EN Qirbit[1]SN _ Adile[1]EN Budu[1]GN Pahhaz[1]SN Qin-Nippur[1]GN ālu[city]N ša[of]DET Karduniaš[Babylonia]GN adi[until]PRP libbu[interior]N Uqnu[1]WN ša[that]REL ahu[arm]N tiāmtu[sea]N šaplû[lower]AJ bêlu[rule-(over)]V ana[to]PRP miṣru[border]N mātu[land]N Aššur[Assyria]GN târu[turn]V šūt[who(m)]DET rēšu[head]N bēlu[lord]N pīhātu[post]N eli[on]PRP šakānu[put]V ištu[from]PRP libbu[interior]N immeru[sheep]N ṣibtu[interest]N ša[that]REL šattišamma[year-by-year]AV ṣabātu[seize]V _ meʾatu[(one)-hundred]NU _ immeru[sheep]N kadrû[present]N ana[to]PRP Aššur[1]DN bēlu[lord]N rakāsu[tie]V ištu[from]PRP Aramu[Aramean]EN šuātunu[those]IP ša[that]REL šalālu[carry-off]V _ _ līm[thousand]NU pīhātu[post]N tartānu[(a-high-military-official)]N _ līm[thousand]NU pīhātu[post]N nāgiru[(town)-crier]N ēkallu[palace]N _ _ līm[thousand]NU pīhātu[post]N rab-šāqê[chief-cupbearer]N _ _ līm[thousand]NU pīhātu[post]N Barhalzu[1]GN _ līm[thousand]NU pīhātu[post]N Zamua[1]GN parāsu[stop]V wašābu[sit-(down)]V pû[mouth]N ištēn[one]NU šakānu[put]V itti[with]PRP nišu[people]N mātu[land]N Aššur[Assyria]GN manû[count]V nīru[yoke]N Aššur[1]DN bēlu[lord]N kī[like]PRP ša[of]DET Aššuru[Assyrian]EN emēdu[lean-on]V dadmū[villages]N nadû[placed]AJ ša[of]DET perku[transversal]N mātu[land]N ša[that]REL ina[in]PRP tarṣu[before]N šarru[king]N abu[father]N arbūtu[desolation]N alāku[go]V
ana[to]PRP eššūtu[newness]N kašāru[restore]V mātu[land]N Aššur[Assyria]GN ana[to]PRP _ ālu[city]N epēšu[do]V ēkallu[palace]N mūšabu[dwelling]N šarrūtu[kingship]N ina[in]PRP libbu[interior]N nadû[throw-(down)]V _ šumu[name]N nabû[name]V kakku[stick]N Aššur[1]DN bēlu[lord]N ina[in]PRP libbu[interior]N ramû[set-in-place]V nišu[people]N mātu[land]N kišittu[achievement]N qātu[hand]N ina[in]PRP libbu[interior]N wašābu[sit-(down)]V biltu[load]N maddattu[payment]N kânu[be(come)-permanent]V itti[with]PRP nišu[people]N mātu[land]N Aššur[Assyria]GN manû[count]V ṣalmu[effigy]N šarrūtu[kingship]N u[and]CNJ ṣalmu[effigy]N ilu[god]N rabû[great]AJ bēlu[lord]N epēšu[do]V lītu[victory]N u[and]CNJ danānu[power]N ša[that]REL ina[in]PRP zikru[utterance]N Aššur[1]DN bēlu[lord]N eli[on]PRP mātu[land]N šakānu[put]V ina[in]PRP muhhu[skull]N šaṭāru[write]V ina[in]PRP _ izuzzu[stand]V _ _ biltu[load]N hurāṣu[gold]N ina[in]PRP dannu[strong-one]N _ līm[thousand]NU biltu[load]N kaspu[silver]N _ maddattu[payment]N mahāru[face]V ina[in]PRP _ palû[reign-(of-a-king)]N Aššur[1]DN bēlu[lord]N takālu[trust]V ana[to]PRP Namri[1]GN _ Bit-Zatti[1]GN Bit-Abdadani[1]GN Bit-Sangibuti[1]GN _ alāku[go]V _ akāmu[dust-cloud]N gerru[way]N amāru[see]V Nikkur[1]SN ālu[city]N dannūtu[strength]N wašāru[sink-down]V _ zanānu[rain]V Nikkurayu[of-Nikkur]EN kakku[stick]N _ sisû[horse]N parû[mule]N alpu[ox]N _ Sassiašu[1]SN Tutašdi[1]SN _
_ Kušianaš[1]SN Haršu[1]SN Šanaštiku[1]SN Kiškitara[1]SN Haršaya[1]SN Ayubak[1]SN _ šadû[mountain]N ša[of]DET Halihadri[Mount-Halihadri]GN ubānu[finger]N šadû[mountain]N šaqû[high]AJ ṣabātu[seize]V warki[after]PRP redû[accompany]V dabdû[defeat]N šakānu[put]V _ hurru[hole]N šadû[mountain]N erēbu[enter]V ina[in]PRP gīru[fire(-god)]N qamû[burn-(up)]V Uzhari[1]SN ša[of]DET Bit-Zatti[1]GN lawû[surround]V kašādu[reach]V Kaki[Iranian-ruler]RN _ Kitpat[1]SN ša[of]DET Bit-Abdadani[1]GN ša[that]REL Tunaku[Iranian-ruler]RN ekēmu[take-away]V lawû[surround]V kašādu[reach]V šallatu[plundered-thing(s)]N šalālu[carry-off]V _ Nikkur[1]SN adi[until]PRP ālu[city]N ša[of]DET liwītu[packaging]N ana[to]PRP eššūtu[newness]N epēšu[do]V nišu[people]N mātu[land]N kišittu[achievement]N qātu[hand]N ina[in]PRP libbu[interior]N wašābu[sit-(down)]V _ šūt[who(m)]DET rēšu[head]N bēlu[lord]N pīhātu[post]N eli[on]PRP šakānu[put]V Bit-Kapsi[1]GN Bit-Sangi[1]GN Bit-Urzakki[1]GN kīma[like]PRP sapāru[(deity's)-net]N sahāpu[envelop]V dīktu[fighting]N mādu[many]AJ dâku[kill]V _ ana[to]PRP zaqīpu[stake]N elû[go-up]V šittu[remnant]N mundahṣu[fighting-one]N rittu[hand]N nakāsu[cut]V ina[in]PRP qerbu[centre]N mātu[land]N wašāru[sink-down]V _ udru[Bactrian-camel]N alpu[ox]N ṣēnu[flock]N ummānu[military-force]N ana[to]PRP lā[not]MOD mānu[counting]N leqû[take]V Mitaki[ruler-of-Uršanika-and-Kianpal]RN _ Uršanika[1]SN erēbu[enter]V Uršanika[1]SN Kianpal[1]SN kašādu[reach]V šâšu[him]IP aššatu[wife]N māru[son]N mārtu[daughter]N _ ālu[city]N šuātunu[those]IP adi[until]PRP ālu[city]N ša[of]DET liwītu[packaging]N napālu[dig-out]V naqāru[demolish]V ina[in]PRP išātu[fire]N šarāpu[burn]V Batanu[ruler-of-Bit-Kaspi]RN māru[son]N Bit-Kapsi[1]GN _ kanāšu[bow-down]V našû[lift]V tupšikku[hod-(for-carrying-bricks)]N ana[to]PRP lā[not]MOD sapāhu[scatter]V nagû[region]N Karkarihundir[1]SN ezēbu[leave]V _ eli[on]PRP šakānu[put]V Erinziašu[1]SN ša[that]REL itti[with]PRP Bisihadir[ruler-of-Kišesim]RN Kišesayu[of-Kišesim]EN nabalkutu[cross-over]V kašādu[reach]V
šallatu[plundered-thing(s)]N šalālu[carry-off]V Ramateia[ruler-of-Araziaš]RN ša[of]DET Araziaš[1]GN _ šū[he]IP hallālāniš[like-a-centipede]AV naparšudu[flee]V mamman[somebody]XP lā[not]MOD amāru[see]V ašru[place]N _ sisû[horse]N alpu[ox]N ṣēnu[flock]N uqnû[lapis-lazuli]N hīpu[break(age)]N šadû[mountain]N _ ilu[god]N rabû[great]AJ bēlu[lord]N naqû[pour-(a-libation)]V Tuni[ruler-of-Sumurzu]RN Sumurzayu[of-Sumurzu]EN _ _ kašādu[reach]V mundahṣu[fighting-one]N ana[to]PRP zaqīpu[stake]N elû[go-up]V _ Sumurzu[1]SN Bit-Hamban[1]GN ana[to]PRP miṣru[border]N mātu[land]N Aššur[Assyria]GN târu[turn]V _ nišu[people]N mātu[land]N kišittu[achievement]N qātu[hand]N ina[in]PRP libbu[interior]N wašābu[sit-(down)]V šūt[who(m)]DET rēšu[head]N bēlu[lord]N pīhātu[post]N eli[on]PRP šakānu[put]V _ ana[to]PRP Aššur[1]DN bēlu[lord]N rakāsu[tie]V Kizauti[1]SN ša[that]REL ina[in]PRP _ napālu[dig-out]V naqāru[demolish]V ina[in]PRP išātu[fire]N šarāpu[burn]V ša[of]DET bēlu[lord]N ālu[city]N lā[not]MOD kanšu[submissive]AJ _ _ meʾatu[(one)-hundred]NU biltu[load]N uqnû[lapis-lazuli]N _ meʾatu[(one)-hundred]NU biltu[load]N _ _ siparru[bronze]N _ maddattu[payment]N ša[of]DET Mannu-ki-ṣabi[ruler-of-Bit-Abdadani]RN māru[son]N Bit-Abdadani[1]GN _ Miki[ruler-of-Halpi-x-x]RN ša[of]DET Halpi-x-x[1]SN _ Uzakku[city-ruler]RN ša[of]DET _
_ nišu[people]N ana[to]PRP mātu[land]N Aššur[Assyria]GN warû[lead]V _ _ ina[in]PRP _ palû[reign-(of-a-king)]N Aššur[1]DN bēlu[lord]N takālu[trust]V _ _ _ _ _ _ _ _ _ _ _ _ Sulumal[king-of-Melid]RN Meliddayu[of-Melid]EN Tarhu-lara[king-of-Gurgum]RN Gurgumayu[of-Gurgum]EN _ _ _ mātitān[all-countries]N ana[to]PRP emūqu[strength]N ahāmiš[one-another]RP takālu[trust]V _ _ ina[in]PRP lītu[victory]N u[and]CNJ danānu[power]N ša[of]DET Aššur[1]DN bēlu[lord]N itti[with]PRP mahāṣu[beat]V dīktu[fighting]N dâku[kill]V _ _ qurādu[hero]N dâku[kill]V hurru[hole]N natbāku[pouring]N šadû[mountain]N malû[be(come)-full]V narkabtu[chariot]N _ _ ana[to]PRP lā[not]MOD mānu[counting]N leqû[take]V ina[in]PRP qablu[hips]N tidūku[battle]N ša[of]DET Ištar-duri[Sarduri-II-king-of-Urarṭu]RN _ _ _ _ ina[in]PRP qātu[hand]N ṣabātu[seize]V _ līm[thousand]NU _ līm[thousand]NU _ meʾatu[(one)-hundred]NU _ _ _ _ ištu[from]PRP _ _ Ištar-duri[Sarduri-II-king-of-Urarṭu]RN ana[to]PRP ezēbu[leave]V napištu[throat]N mūšiš[at-night]AV halāqu[be(come)-lost]V lāma[before-(in-time)]PRP šamšu[sun]N urruhiš[speedily]AV naprušu[fly]V _ _ itti[with]PRP šiltāhu[arrow]N pāriʾu[one-who-cuts-through]N napištu[throat]N adi[until]PRP titūru[causeway]N Purattu[Euphrates]WN miṣru[border]N mātu[land]N ṭarādu[send]V eršu[bed]N _ _ ša[that]REL šadādu[drag]V šarrūtu[kingship]N kunukku[seal]N kišādu[neck]N adi[until]PRP abnu[stone]N kišādu[neck]N narkabtu[chariot]N šarrūtu[kingship]N _ _ mimma[anything]XP šumu[name]N mādu[many]AJ ša[that]REL nību[naming]N lā[not]MOD išû[have]V ekēmu[take-away]V sisû[horse]N _ _ ummiānu[investor]N ana[to]PRP lā[not]MOD mānu[counting]N leqû[take]V bītu[house]N ṣēru[back]N kuštāru[tent]N šarrūtu[kingship]N _ _ unūtu[merchandise]N tāhāzu[battle]N mādu[many]AJ ina[in]PRP qerbu[centre]N ušmannu[camp]N ina[in]PRP išātu[fire]N šarāpu[burn]V _ _ _ eršu[bed]N ana[to]PRP Ištar[1]DN šarratu[queen]N Ninua[Nineveh]SN qiāšu[give]V _
_ Alinziranu[1]SN Tašliana[1]SN Tirhim[1]SN adi[until]PRP Sinia[Mount-Sinia]GN šadû[mountain]N kašādu[reach]V ina[in]PRP muhhu[skull]N pīhātu[post]N rab-šāqê[chief-cupbearer]N _ _ _ _ ištu[from]PRP Ququsanšu[1]SN Barzunna[1]SN adi[until]PRP Harbisinna[1]SN Abbissa[1]SN Tasa[1]SN adi[until]PRP Uluruš[1]GN eli[on]PRP piātu[edge]N ša[of]DET Diglat[Tigris]WN Lusia[1]GN mātu[land]N abāru[(the-metal)-lead]N Amadinu[1]GN _ Qilissa[1]SN Ezzeda[1]SN
Bit-Agusi[1]GN _ ina[in]PRP libbu[interior]N _ _ ša[of]DET Matiʾ-il[king-of-Arpad]RN _ ina[in]PRP muhhu[skull]N šakānu[put]V ša[of]DET Rahianu[Rezin-king-of-Damascus]RN _ _ _ _ biltu[load]N hurāṣu[gold]N _ meʾatu[(one)-hundred]NU biltu[load]N kaspu[silver]N _ meʾatu[(one)-hundred]NU biltu[load]N _ _ _ biltu[load]N ladinnu[(an-aromatic)]N _ meʾatu[(one)-hundred]NU _ _ _ _ Kuštašpi[king-of-Kummuhu]RN Kummuhayu[of-Kummuhu]EN _ Ṣurrayu[of-Tyre]EN Uriaikki[king-of-Que]RN Quayu[of-Que]EN _ Pisiris[king-of-Carchemish]RN Gargamišayu[of-Carchemish]EN Tarhu-lara[king-of-Gurgum]RN Gurgumayu[of-Gurgum]EN _ parzillu[iron]N mašku[skin]N pīru[elephant]N šinnu[tooth]N pīru[elephant]N argamannu[purple]N _
mašku[skin]N pīru[elephant]N šinnu[tooth]N pīru[elephant]N argamannu[purple]N takiltu[(a-precious-blue-purple-wool)]N lubuštu[clothing]N birmu[multicoloured-cloth]N kitû[flax]N lubuštu[clothing]N mātu[land]N mādu[many]AJ _ _ _ _ _ _ tillu[(military)-equipment]N pilaqqu[spindle]N _ _ _ _ ina[in]PRP qerbu[centre]N Arpadda[Arpad]SN mahāru[face]V Tutammu[king-of-Unqi]RN šarru[king]N Unqi[1]GN ina[in]PRP adû[(treaty-)oath]N ilu[god]N rabû[great]AJ haṭû[do-wrong]V šiāṭu[be(come)-neglectful]V napištu[throat]N gerru[way]N _ lā[not]MOD malāku[discuss]V itti[with]PRP ina[in]PRP uzzu[anger]N libbu[interior]N _ ša[of]DET Tutammu[king-of-Unqi]RN adi[until]PRP rabû[great-one]N _ Kunalua[1]SN ālu[city]N šarrūtu[kingship]N kašādu[reach]V nišu[people]N adi[until]PRP maršītu[property]N _ kūdanu[mule]N ina[in]PRP qerbu[centre]N ummānu[military-force]N kīma[like]PRP ṣēnu[flock]N manû[count]V _ ina[in]PRP qabaltu[middle]N ēkallu[palace]N ša[of]DET Tutammu[king-of-Unqi]RN kussû[chair]N nadû[throw-(down)]V _ _ _ _ _ meʾatu[(one)-hundred]NU biltu[load]N kaspu[silver]N ina[in]PRP dannu[strong-one]N _ meʾatu[(one)-hundred]NU biltu[load]N _ _ unūtu[merchandise]N tāhāzu[battle]N lubuštu[clothing]N birmu[multicoloured-cloth]N kitû[flax]N rīqu[aromatic-substance]N kalāma[all-(of-it)]N būšu[goods]N ēkallu[palace]N _ Kunalua[1]SN ana[to]PRP eššūtu[newness]N ṣabātu[seize]V Unqi[1]GN ana[to]PRP pāṭu[edge]N gimru[totality]N kanāšu[bow-down]V _ šūt[who(m)]DET rēšu[head]N bēlu[lord]N pīhātu[post]N eli[on]PRP šakānu[put]V
_ _ _ _ _ _ _ _ _ _ _ _ _ Azriyau[king-of-a-Levantine-realm]RN _ ṣabātu[seize]V _ _ _ _ _ maddattu[payment]N kī[like]PRP ša[of]DET Aššuru[Assyrian]EN emēdu[lean-on]V _ _ _ _ _ kitru[help]N _ _ Usnu[1]SN Siʾannu[1]SN Ma-x[1]SN Kašpuna[1]SN ša[that]REL ahu[arm]N tiāmtu[sea]N adi[until]PRP ālu[city]N _ adi[until]PRP Saue[Mount-Saue]GN šadû[mountain]N ša[that]REL ina[in]PRP Labnana[Mount-Lebanon]GN nakāpu[push]V Baʾali-ṣapuna[Mount-Baʾali-ṣapuna]GN adi[until]PRP Ammanana[Mount-Ammanana]GN šadû[mountain]N taskarinnu[box-tree]N Saue[Mount-Saue]GN šadû[mountain]N ana[to]PRP gimirtu[totality]N pīhātu[post]N Kar-Adad[1]SN Hatarikka[1]SN pīhātu[post]N Nuqudina[1]SN Hasuatti[1]GN adi[until]PRP ālu[city]N ša[of]DET sihirtu[circumference]N Ara[1]SN _ kilallān[both]IP ālu[city]N ša[of]DET sihirtu[circumference]N Sarbua[Mount-Sarbua]GN šadû[mountain]N ana[to]PRP gimirtu[totality]N Ašhani[1]SN Yaṭabi[1]SN Yaraqu[Mount-Yaraqu]GN šadû[mountain]N ana[to]PRP gimirtu[totality]N _ Ellitarbi[1]SN Zitanu[1]SN adi[until]PRP libbu[interior]N Atinnu[1]SN _ Bumame[1]SN _ nagû[region]N ša[of]DET Hamat[Hamath]GN adi[until]PRP ālu[city]N ša[of]DET sihirtu[circumference]N ša[that]REL ahu[arm]N tiāmtu[sea]N ša[of]DET šulmu[completeness]N šamšu[sun]N ša[that]REL ina[in]PRP hīṭu[error]N u[and]CNJ gullultu[sin]N ana[to]PRP Azriyau[king-of-a-Levantine-realm]RN ekēmu[take-away]V ana[to]PRP miṣru[border]N mātu[land]N Aššur[Assyria]GN târu[turn]V _ šūt[who(m)]DET rēšu[head]N bēlu[lord]N pīhātu[post]N eli[on]PRP šakānu[put]V _ _ līm[thousand]NU _ līm[thousand]NU _ _ ina[in]PRP ālu[city]N šunu[they]IP pīhātu[post]N Tušhan[1]SN ṣabātu[seize]V _ līm[thousand]NU _ meʾatu[(one)-hundred]NU _ nišu[people]N ina[in]PRP pīhātu[post]N Ulluba[2]GN wašābu[sit-(down)]V _ _ _ _ _ ṣabātu[seize]V urhu[road]N qurādu[hero]N ištu[from]PRP nēbertu[crossing(-place)]N Zaba-elu[Upper-Zab]WN ana[to]PRP kašādu[reach]V Ahlamu[1]EN dekû[raise]V Gurumu[1]EN _ _ _ _ _ Aramu[Aramean]EN ša[that]REL šiddu[side]N Zaba-elu[Upper-Zab]WN _ dīktu[fighting]N dâku[kill]V ālu[city]N kašādu[reach]V šallatu[plundered-thing(s)]N šalālu[carry-off]V _ _ Aramu[Aramean]EN ana[to]PRP maʾdû[(large)-quantity]N tebû[get-up]V ana[to]PRP irtu[breast]N šakānu[put]V sidirtu[row]N Aramu[Aramean]EN tukultu[trust]N dâku[kill]V _ _ ana[to]PRP ezēbu[leave]V napištu[throat]N ēdēnu[alone]AV naparšudu[flee]V elû[go-up]V birtu[fort]N ša[of]DET Kiniya[1]PN Sarragitu[1]SN _ _ adi[until]PRP ālu[city]N ša[of]DET liwītu[packaging]N kašādu[reach]V _ līm[thousand]NU nišu[people]N adi[until]PRP maršītu[property]N alpu[ox]N ṣēnu[flock]N adi[until]PRP _ _ ana[to]PRP Hatti[Syria-Palestine]GN adi[until]PRP mahru[front]N wabālu[carry]V šūt[who(m)]DET rēšu[head]N šaknu[appointee]N mātu[land]N Lullume[1]GN Mulugani[1]SN _ _ ša[of]DET kutallu[back]N dannūtu[strength]N ša[of]DET māru[son]N Babili[Babylon]SN adi[until]PRP ālu[city]N ša[of]DET liwītu[packaging]N kašādu[reach]V dīktu[fighting]N dâku[kill]V _ _ ana[to]PRP Hatti[Syria-Palestine]GN adi[until]PRP mahru[front]N wabālu[carry]V šūt[who(m)]DET rēšu[head]N šaknu[appointee]N mātu[land]N Naʾiri[1]GN Supurgillu[1]SN _
_ ana[to]PRP Hatti[Syria-Palestine]GN adi[until]PRP mahru[front]N wabālu[carry]V šūt[who(m)]DET rēšu[head]N šaknu[appointee]N mātu[land]N Naʾiri[1]GN Supurgillu[1]SN _ adi[until]PRP ālu[city]N ša[of]DET liwītu[packaging]N kašādu[reach]V šallatu[plundered-thing(s)]N šalālu[carry-off]V Šiqila[fortress-commander]PN rabû[great-one]N birtu[fort]N _ šalālu[carry-off]V ana[to]PRP Hatti[Syria-Palestine]GN adi[until]PRP mahru[front]N wabālu[carry]V _ meʾatu[(one)-hundred]NU šallatu[plundered-thing(s)]N Amlate[1]SN ša[of]DET Damunu[1]EN _ līm[thousand]NU _ meʾatu[(one)-hundred]NU šallatu[plundered-thing(s)]N Deru[1]SN ina[in]PRP Kunalua[1]SN _ Huzarra[1]SN Taʾe[1]SN Tarmanazi[1]SN Kulmadara[1]SN Hatatirra[1]SN Irgillu[1]SN ālu[city]N ša[of]DET Unqi[1]GN wašābu[sit-(down)]V _ šallatu[plundered-thing(s)]N Qutu[Gutian]EN Bit-Sangibuti[1]GN _ līm[thousand]NU _ meʾatu[(one)-hundred]NU Illilayu[of-Illila]EN _ līm[thousand]NU _ meʾatu[(one)-hundred]NU _ Nakkabayu[of-Nakkaba]EN Budayu[of-Buda]EN ina[in]PRP _ Ṣimirra[1]SN Arqa[1]SN Usnu[1]SN Siʾannu[1]SN ša[that]REL šiddu[side]N tiāmtu[sea]N wašābu[sit-(down)]V _ meʾatu[(one)-hundred]NU _ Budayu[of-Budu]EN Dunu[1]EN _ _ _ _ meʾatu[(one)-hundred]NU _ Belayu[of-Bela]EN _ meʾatu[(one)-hundred]NU _ Banitayu[of-Banitu]EN _ meʾatu[(one)-hundred]NU _ Palil-andil-mati[1]EN _ meʾatu[(one)-hundred]NU _ Sangillu[1]EN _ Illilayu[of-Illila]EN _ meʾatu[(one)-hundred]NU _ šallatu[plundered-thing(s)]N Qutu[Gutian]EN Bit-Sangibuti[1]GN ina[in]PRP pīhātu[post]N Tuʾimmu[1]SN wašābu[sit-(down)]V _ meʾatu[(one)-hundred]NU _ šallatu[plundered-thing(s)]N Qutu[Gutian]EN Bit-Sangibuti[1]GN ina[in]PRP Til-karme[1]SN wašābu[sit-(down)]V itti[with]PRP nišu[people]N mātu[land]N Aššur[Assyria]GN manû[count]V ilku[(state)-service]N tupšikku[hod-(for-carrying-bricks)]N kī[like]PRP ša[of]DET Aššuru[Assyrian]EN emēdu[lean-on]V maddattu[payment]N ša[of]DET Kuštašpi[king-of-Kummuhu]RN Kummuhayu[of-Kummuhu]EN Rahianu[Rezin-king-of-Damascus]RN Ša-imerišayu[of-Damascus]EN Menaheme[Menahem-king-of-Israel]RN Samerinayu[of-Samaria]EN Hi-rumu[Hiram-king-of-Tyre]RN Ṣurrayu[of-Tyre]EN Sibitti-Biʾil[ruler-of-Byblos]RN Gublayu[of-Byblos]EN Uriaikki[king-of-Que]RN Quayu[of-Que]EN Pisiris[king-of-Carchemish]RN Gargamišayu[of-Carchemish]EN Eni-il[ruler-of-Hamath]RN Hamatayu[of-Hamath]EN Panammu[king-of-Samʾal]RN Samʾallayu[of-Samʾal]EN Tarhu-lara[king-of-Gurgum]RN Gurgumayu[of-Gurgum]EN Sulumal[king-of-Melid]RN Meliddayu[of-Melid]EN Dadilu[chief-of-the-of-Kasku]RN
Kaskayu[of-Kaska]EN Uassurme[ruler-of-Tabal]RN Tabalayu[of-Tabal]EN Ušhitti[ruler-of-Atuna]RN Atunayu[of-Atuna]EN Urpalla[ruler-of-Tuhana]RN Tuhanayu[of-Tuhana]EN Tuhamme[ruler-of-Ištunda]RN Ištundayu[of-Ištunda]EN Urimmi[ruler-of-Que]RN Hubušnayu[of-Hubušnu]EN Zabibe[queen-of-the-Arabs]RN šarratu[queen]N Arubu[Arabia]GN hurāṣu[gold]N kaspu[silver]N annaku[tin]N parzillu[iron]N mašku[skin]N pīru[elephant]N šinnu[tooth]N pīru[elephant]N lubuštu[clothing]N birmu[multicoloured-cloth]N kitû[flax]N takiltu[(a-precious-blue-purple-wool)]N argamannu[purple]N ušû[diorite]N taskarinnu[box-tree]N mimma[anything]XP waqru[rare]AJ niṣirtu[treasure]N šarrūtu[kingship]N immeru[sheep]N balṭu[living]AJ ša[that]REL šīpātu[wool]N argamannu[purple]N ṣarpu[burnt]AJ iṣṣūru[bird]N šamû[heaven]N muttaprišu[winged]AJ ša[that]REL agappu[wing]N ana[to]PRP takiltu[(a-precious-blue-purple-wool)]N ṣarpu[burnt]AJ sisû[horse]N kūdanu[mule]N alpu[ox]N u[and]CNJ ṣēnu[flock]N ibilu[camel]N anāqāte[she-camels]N adi[until]PRP bakru[foal]N mahāru[face]V ina[in]PRP _ palû[reign-(of-a-king)]N Aššur[1]DN bēlu[lord]N takālu[trust]V ana[to]PRP Bit-Kapsi[1]GN Bit-Sangi[1]GN Bit-Urzakki[1]GN Madayu[Median]EN Bit-Zualzaš[1]GN Bit-Matti[1]GN Tupliyaš[1]GN alāku[go]V Bit-Ištar[1]SN Kinkangi[1]SN Kindigiasu[1]SN Kingialkasiš[1]SN Kubušhatidiš[1]SN Upušu[1]SN Ahsipuna[1]SN Girgira[1]SN Kimbazhati[1]SN adi[until]PRP ālu[city]N ša[of]DET liwītu[packaging]N kašādu[reach]V šallatu[plundered-thing(s)]N šalālu[carry-off]V napālu[dig-out]V naqāru[demolish]V ina[in]PRP išātu[fire]N šarāpu[burn]V ina[in]PRP ūmu[day]N mulmullu[arrow]N parzillu[iron]N zaqtu[pointed]AJ epēšu[do]V lītu[victory]N Aššur[1]DN bēlu[lord]N ina[in]PRP muhhu[skull]N šaṭāru[write]V ina[in]PRP muhhu[skull]N nambaʾu[source]N ša[of]DET Bit-Ištar[1]SN kânu[be(come)-permanent]V Upaš[ruler-of-Bit-Kapsi]RN māru[son]N Bit-Kapsi[1]GN nišu[people]N pahāru[gather]V ana[to]PRP Abirus[Mount-Abirus]GN šadû[mountain]N elû[go-up]V warki[after]PRP redû[accompany]V dīktu[fighting]N dâku[kill]V šallatu[plundered-thing(s)]N šalālu[carry-off]V ālu[city]N napālu[dig-out]V naqāru[demolish]V ina[in]PRP išātu[fire]N šarāpu[burn]V Ušru[ruler-of-Nikisi]RN x-x-x-ruta[1]SN Bardada[ruler-of-Ṣibar]RN ša[of]DET Nirutakta[1]SN palāhu[be(come)-afraid]V šadû[mountain]N ṣabātu[seize]V warki[after]PRP elû[go-up]V dīktu[fighting]N dâku[kill]V šallatu[plundered-thing(s)]N šalālu[carry-off]V Bardada[ruler-of-Ṣibar]RN ina[in]PRP qātu[hand]N ṣabātu[seize]V ālu[city]N napālu[dig-out]V naqāru[demolish]V ina[in]PRP išātu[fire]N šarāpu[burn]V Ṣibar[1]SN adi[until]PRP ālu[city]N ša[of]DET liwītu[packaging]N kašādu[reach]V šallatu[plundered-thing(s)]N šalālu[carry-off]V Tanus[Iranian-ruler]RN
_ _ _ šallatu[plundered-thing(s)]N šalālu[carry-off]V _ _ pahāru[gather]V ana[to]PRP _ _ _ _ _ _ _ _ _ _ warki[after]PRP elû[go-up]V dīktu[fighting]N dâku[kill]V šallatu[plundered-thing(s)]N šalālu[carry-off]V Yabittarru[ruler-of-Amate]RN _ _ _ _ _ sittūtu[those-remaining]N ša[that]REL naparšudu[flee]V ana[to]PRP Amate[1]GN nagû[region]N ša[that]REL pūtu[forehead]N Rua[Mount-Rua]GN šadû[mountain]N ša[that]REL _ _ warki[after]PRP alāku[go]V dīktu[fighting]N dâku[kill]V kīma[like]PRP ištēn[one]NU leqû[take]V Karzibrayu[of-Karzibra]EN _ wašāru[sink-down]V warki[after]PRP redû[accompany]V ina[in]PRP qablu[hips]N gerru[way]N kīma[like]PRP rihiṣtu[destruction]N Adad[1]DN rahāṣu[trample]V _ ana[to]PRP lā[not]MOD mānu[counting]N leqû[take]V ištēn[one]NU ina[in]PRP libbu[interior]N ul[not]MOD naparšudu[flee]V ana[to]PRP šadû[mountain]N ul[not]MOD elû[go-up]V nišu[people]N _ dannūtu[strength]N ša[of]DET māru[son]N Babili[Babylon]SN ṣabātu[seize]V warki[after]PRP elû[go-up]V dīktu[fighting]N dâku[kill]V šallatu[plundered-thing(s)]N šalālu[carry-off]V _ ina[in]PRP gīru[fire(-god)]N qamû[burn-(up)]V ina[in]PRP muhhu[skull]N Silhazi[Mount-Silhazi]GN ša[that]REL dannūtu[strength]N ša[of]DET māru[son]N Babili[Babylon]SN qabû[say]V ṣalmu[effigy]N šarrūtu[kingship]N _ ša[of]DET Til-Aššurri[1]GN waṣû[go-out]V nīqu[offering]N ellu[pure]AJ ana[to]PRP Marduk[1]DN wāšibu[inhabitant]N Til-Aššurri[1]GN naqû[pour-(a-libation)]V Niqqu[1]SN ša[of]DET Tupliyaš[1]GN _
Uppuria[1]GN Bustus[1]GN Ariarma[Mount-Ariarma]GN mātu[land]N tarlugallu[rooster]N Saksukni[1]GN Araquttu[1]GN Karzibra[1]GN Gukinnana[1]GN Bit-Sagbat[1]GN Silhazi[Mount-Silhazi]GN ša[that]REL dannūtu[strength]N ša[of]DET māru[son]N Babili[Babylon]SN qabû[say]V _ _ kašādu[reach]V dīktu[fighting]N dâku[kill]V šallatu[plundered-thing(s)]N šalālu[carry-off]V _ sisû[horse]N kūdanu[mule]N udru[Bactrian-camel]N alpu[ox]N ṣēnu[flock]N ana[to]PRP lā[not]MOD mānu[counting]N šalālu[carry-off]V ālu[city]N napālu[dig-out]V naqāru[demolish]V ina[in]PRP išātu[fire]N šarāpu[burn]V ana[to]PRP tīlu[(ruin)-mound]N u[and]CNJ karmu[heap]N târu[turn]V Namri[1]GN Bit-Sangibuti[1]GN Bit-Hamban[1]GN Sumurzu[1]SN Bit-Barru[1]SN Bit-Zualzaš[1]GN Bit-Matti[1]GN Niqqu[1]SN ša[of]DET Tupliyaš[1]GN Bit-Taranzaya[1]GN Parsua[1]GN Bit-Zatti[1]GN Bit-Abdadani[1]GN Bit-Kapsi[1]GN Bit-Sangi[1]GN Bit-Urzakki[1]GN Bit-Ištar[1]SN Zakrute[1]SN ša[of]DET Madayu[Median]EN dannu[strong]AJ ana[to]PRP miṣru[border]N mātu[land]N Aššur[Assyria]GN târu[turn]V ālu[city]N ša[of]DET qerbu[centre]N ana[to]PRP eššūtu[newness]N epēšu[do]V kakku[stick]N Aššur[1]DN bēlu[lord]N ina[in]PRP libbu[interior]N ramû[set-in-place]V nišu[people]N mātu[land]N kišittu[achievement]N qātu[hand]N ina[in]PRP libbu[interior]N wašābu[sit-(down)]V _ šūt[who(m)]DET rēšu[head]N bēlu[lord]N pīhātu[post]N eli[on]PRP šakānu[put]V ṣalmu[effigy]N šarrūtu[kingship]N ina[in]PRP Tikrakki[1]SN Bit-Ištar[1]SN Ṣibar[1]SN Ariarma[Mount-Ariarma]GN mātu[land]N tarlugallu[rooster]N Silhazi[Mount-Silhazi]GN ša[that]REL dannūtu[strength]N ša[of]DET māru[son]N Babili[Babylon]SN qabû[say]V izuzzu[stand]V maddattu[payment]N ša[of]DET Madayu[Median]EN Ellipayu[of-Ellipi]EN u[and]CNJ bēlu[lord]N ālu[city]N ša[of]DET šadû[mountain]N kalû[totality]N adi[until]PRP Bikni[Mount-Bikni]GN _ sisû[horse]N kūdanu[mule]N udru[Bactrian-camel]N alpu[ox]N u[and]CNJ ṣēnu[flock]N ana[to]PRP lā[not]MOD mānu[counting]N mahāru[face]V Iranzi[king-of-Mannea]RN Mannayu[Mannean]EN qurdu[warriorhood]N tanittu[praise]N ša[of]DET Aššur[1]DN bēlu[lord]N ša[that]REL ina[in]PRP šadû[mountain]N kalû[totality]N epēšu[do]V šemû[hear]V namurratu[awe-inspiring-radiance]N Aššur[1]DN bēlu[lord]N sahāpu[envelop]V _ _ adi[until]PRP mahru[front]N alāku[go]V našāqu[kiss]V šēpu[foot]N sisû[horse]N kūdanu[mule]N alpu[ox]N u[and]CNJ ṣēnu[flock]N _
_ Hista[1]SN Harbisinna[1]SN Barbaz[1]SN Tasa[1]SN adi[until]PRP Uluruš[2]WN kašādu[reach]V dīktu[fighting]N dâku[kill]V _ līm[thousand]NU _ meʾatu[(one)-hundred]NU _ nišu[people]N _ sisû[horse]N _ meʾatu[(one)-hundred]NU kūdanu[mule]N _ meʾatu[(one)-hundred]NU _ imēru[donkey]N _ līm[thousand]NU _ meʾatu[(one)-hundred]NU _ alpu[ox]N _ līm[thousand]NU immeru[sheep]N šalālu[carry-off]V napālu[dig-out]V naqāru[demolish]V ina[in]PRP išātu[fire]N šarāpu[burn]V _ ana[to]PRP miṣru[border]N mātu[land]N Aššur[Assyria]GN târu[turn]V ālu[city]N šuātunu[those]IP ana[to]PRP eššūtu[newness]N epēšu[do]V nišu[people]N mātu[land]N kišittu[achievement]N qātu[hand]N ina[in]PRP libbu[interior]N wašābu[sit-(down)]V _ kakku[stick]N Aššur[1]DN bēlu[lord]N ina[in]PRP libbu[interior]N ramû[set-in-place]V ina[in]PRP muhhu[skull]N pīhātu[post]N Naʾiri[1]GN redû[accompany]V Daiqanša[1]SN Sakka[1]SN Ippa[1]SN Elizanšu[1]SN _ Luqadanšu[1]SN Quda[1]SN Elugia[1]SN Dania[1]SN Danziun[1]SN Ulaya[1]SN Luqia[2]SN Abrania[1]SN Eusa[1]SN _ kašādu[reach]V dīktu[fighting]N dâku[kill]V _ meʾatu[(one)-hundred]NU nišu[people]N _ meʾatu[(one)-hundred]NU _ alpu[ox]N _ līm[thousand]NU immeru[sheep]N sisû[horse]N kūdanu[mule]N imēru[donkey]N šalālu[carry-off]V _ ālu[city]N napālu[dig-out]V naqāru[demolish]V ina[in]PRP išātu[fire]N šarāpu[burn]V nišu[people]N Muqania[1]GN akāmu[dust-cloud]N gerru[way]N amāru[see]V Ura[2]SN
ša[that]REL ina[in]PRP qablu[hips]N _ māru[son]N mārtu[daughter]N kimtu[family]N _ batāqu[cut-off]V ina[in]PRP mātu[land]N wašāru[sink-down]V _ sisû[horse]N kūdanu[mule]N _ napālu[dig-out]V naqāru[demolish]V ina[in]PRP išātu[fire]N šarāpu[burn]V _ kašādu[reach]V napālu[dig-out]V naqāru[demolish]V ina[in]PRP išātu[fire]N šarāpu[burn]V _ kašādu[reach]V dīktu[fighting]N dâku[kill]V _ _
ša[of]DET Rahianu[Rezin-king-of-Damascus]RN _ šallatu[plundered-thing(s)]N kabtu[heavy]AJ šalālu[carry-off]V _ māliku[adviser]N _ dāmu[blood]N qurādu[hero]N _ _ _ _ šamru[furious]AJ ṣarāpu[burn]V illūriš[like-a-(red)-flower]AV _ āliku[goer]N pānu[front]N bēlu[lord]N narkabtu[chariot]N u[and]CNJ _ kakku[stick]N šebēru[break]V _ _ sisû[horse]N kūdanu[mule]N mundahṣu[fighting-one]N nāšû[bearing]N qaštu[bow]N nāšû[bearing]N kabābu[shield]N azmarû[lance]N ina[in]PRP qātu[hand]N ṣabātu[seize]V tāhāzu[battle]N paṭāru[untie]V šū[he]IP ana[to]PRP ezēbu[leave]V napištu[throat]N ēdēnu[alone]AV naparšudu[flee]V kīma[like]PRP šikkû[mongoose]N abullu[gate]N ālu[city]N erēbu[enter]V ašarēdu[first-and-foremost-one]N balṭūtu[state-of-being-alive]N ana[to]PRP zaqīpu[stake]N elû[go-up]V dagālu[see]V mātu[land]N _ _ ūmu[day]N ušmannu[camp]N ina[in]PRP itû[boundary]N ālu[city]N kaṣāru[tie]V kīma[like]PRP iṣṣūru[bird]N quppu[box]N esēru[enclose]V kirû[(fruit)-plantation]N _ ṣippatu[fruit-orchard]N ša[that]REL nību[naming]N lā[not]MOD išû[have]V nakāsu[cut]V ištēn[one]NU ul[not]MOD ezēbu[leave]V _ _ bītu[house]N abu[father]N ša[of]DET Rahianu[Rezin-king-of-Damascus]RN Ša-imerišayu[of-Damascus]EN ašru[place]N walādu[give-birth-(to)]V lawû[surround]V kašādu[reach]V _ meʾatu[(one)-hundred]NU nišu[people]N adi[until]PRP maršītu[property]N alpu[ox]N ṣēnu[flock]N šalālu[carry-off]V _ meʾatu[(one)-hundred]NU _ šallatu[plundered-thing(s)]N Kuruṣṣa[1]SN Samaya[1]SN _ meʾatu[(one)-hundred]NU _ šallatu[plundered-thing(s)]N Metuna[1]SN šalālu[carry-off]V _ meʾatu[(one)-hundred]NU _ ālu[city]N ša[of]DET _ nagû[region]N ša[of]DET Ša-imerišu[Damascus]GN kīma[like]PRP tīlu[(ruin)-mound]N abūbu[flood]N abātu[destroy]V Samsi[queen-of-the-Arabs]RN šarratu[queen]N Arubu[Arabia]GN ša[that]REL māmītu[oath]N Šamaš[1]DN etēqu[go-past]V
ša[of]DET _ _ ša[of]DET lā[not]MOD _ _ ša[of]DET _ nagû[region]N ša[of]DET Bit-Humri[Israel]GN _ šallatu[plundered-thing(s)]N _ _ meʾatu[(one)-hundred]NU _ _ šallatu[plundered-thing(s)]N _ _ meʾatu[(one)-hundred]NU _ _ meʾatu[(one)-hundred]NU _ šallatu[plundered-thing(s)]N _ _ līm[thousand]NU _ meʾatu[(one)-hundred]NU _ _ adi[until]PRP maršītu[property]N _ ša[that]REL ina[in]PRP šadû[mountain]N marṣu[sick]AJ šitkunu[situated]AJ šubtu[seat]N _ Mitinti[Mitinti-I-king-of-Ashkelon]RN Isqalunayu[of-Ashkelon]EN ina[in]PRP adû[(treaty-)oath]N ilu[god]N rabû[great]AJ haṭû[do-wrong]V _ itti[with]PRP nabalkutu[cross-over]V _ Rahianu[Rezin-king-of-Damascus]RN amāru[see]V u[and]CNJ palāhu[be(come)-afraid]V libbu[interior]N _ hātu[terror]N ramānu[self]N maqātu[fall]V _ Rukibtu[king-of-Ashkelon]RN māru[son]N _ ina[in]PRP kussû[chair]N wašābu[sit-(down)]V
_ _ _ _ _ _ _ kīma[like]PRP imbaru[fog]N sahāpu[envelop]V _ _ ša[of]DET _ nagû[region]N ša[of]DET Bit-Humri[Israel]GN qaqqariš[(down)-to-the-ground]AV manû[count]V _ _ _ meʾatu[(one)-hundred]NU _ šallatu[plundered-thing(s)]N _ _ Hinatuna[1]SN _ meʾatu[(one)-hundred]NU _ šallatu[plundered-thing(s)]N _ _ Yaṭbite[1]SN _ meʾatu[(one)-hundred]NU _ šallatu[plundered-thing(s)]N _ _ Aruma[1]SN Marum[1]SN _ _ Mitinti[Mitinti-I-king-of-Ashkelon]RN Isqalunayu[of-Ashkelon]EN ina[in]PRP adû[(treaty-)oath]N ilu[god]N rabû[great]AJ haṭû[do-wrong]V _ itti[with]PRP nabalkutu[cross-over]V _ _ Rahianu[Rezin-king-of-Damascus]RN amāru[see]V ina[in]PRP miqtu[fall]N ṭēmu[report]N _ _ Rukibtu[king-of-Ashkelon]RN māru[son]N _ ina[in]PRP kussû[chair]N wašābu[sit-(down)]V ana[to]PRP _ _ dâlu[move]V ṣullû[beseech]V _ meʾatu[(one)-hundred]NU _ _ ana[to]PRP ālu[city]N erēbu[enter]V _ ālu[city]N _ _ Idibiʾilu[Arab-leader]RN Arubu[Arabia]GN _
_ ša[that]REL lā[not]MOD nību[naming]N _ _ _ _ _ Qabiʾi[1]EN _ _ _ _ ša[that]REL _ _ birtu[fort]N ša[of]DET Labbanat[1]GN _ _ Aramu[Aramean]EN ša[that]REL šiddu[side]N _ _ Budu[1]GN _
ina[in]PRP raksu[tied-one]N ebēru[cross-over]V ša[of]DET Aramu[Aramean]EN kalû[totality]N _ _ _ līm[thousand]NU _ līm[thousand]NU nišu[people]N _ _ līm[thousand]NU _ meʾatu[(one)-hundred]NU alpu[ox]N _ napālu[dig-out]V naqāru[demolish]V ina[in]PRP išātu[fire]N šarāpu[burn]V raʾsu[tribal-chief]N ša[of]DET Kaldu[Chaldea]GN _ namurratu[awe-inspiring-radiance]N Aššur[1]DN bēlu[lord]N sahāpu[envelop]V _ alāku[go]V našāqu[kiss]V šēpu[foot]N _ ēribu[entering]N bītu[house]N ša[of]DET Esagil[1]TN Ezida[1]TN Emeslam[1]TN _ rēhtu[remainder]N Bel[1]DN Nabu[1]DN Nergal[1]DN adi[until]PRP mahru[front]N wabālu[carry]V _
ēkallu[palace]N erēnu[cedar]N _ ana[to]PRP mūšabu[dwelling]N bēlūtu[rule]N u[and]CNJ bītu[house]N hilāni[portico(ed-building)]N tamšīlu[likeness]N ēkallu[palace]N Hatti[Syria-Palestine]GN ana[to]PRP muštaʾʾûtu[leisure]N ina[in]PRP qerbu[centre]N Kalhu[Calah]SN epēšu[do]V _ ammatu[unit]N rabû[great]AJ šiddu[side]N _ ammatu[unit]N rabû[great]AJ pūtu[forehead]N mišihtu[measurement]N qaqqaru[ground]N eli[on]PRP ēkallu[palace]N abu[father]N mahrû[first]AJ ištu[from]PRP libbu[interior]N Diglat[Tigris]WN watāru[be(come)-outsize]V ṣabātu[seize]V _
_ šalālu[carry-off]V ana[to]PRP Hatti[Syria-Palestine]GN adi[until]PRP mahru[front]N wabālu[carry]V _ meʾatu[(one)-hundred]NU šallatu[plundered-thing(s)]N Amlate[1]SN ša[of]DET Damunu[1]EN _ līm[thousand]NU _ meʾatu[(one)-hundred]NU šallatu[plundered-thing(s)]N Bit-Deraya[1]SN ina[in]PRP Kunalua[1]SN _ Huzarra[1]SN Taʾe[1]SN Tarmanazi[1]SN Kulmadara[1]SN Hatatirra[1]SN Irgillu[1]SN ālu[city]N ša[of]DET Unqi[1]GN wašābu[sit-(down)]V _ šallatu[plundered-thing(s)]N Qutu[Gutian]EN Bit-Sangibuti[1]GN _ līm[thousand]NU _ meʾatu[(one)-hundred]NU Illilayu[of-Illila]EN _ līm[thousand]NU _ meʾatu[(one)-hundred]NU _ Nakkabayu[of-Nakkaba]EN Budayu[of-Buda]EN ina[in]PRP _ Ṣimirra[1]SN Arqa[1]SN Usnu[1]SN Siʾannu[1]SN ša[that]REL šiddu[side]N tiāmtu[sea]N wašābu[sit-(down)]V _ meʾatu[(one)-hundred]NU _ Budayu[of-Budu]EN Dunu[1]EN _ _ meʾatu[(one)-hundred]NU _ Belayu[of-Bela]EN _ meʾatu[(one)-hundred]NU _ Banitayu[of-Banitu]EN _ meʾatu[(one)-hundred]NU _ Palil-andil-mati[1]EN _ meʾatu[(one)-hundred]NU _ Sangillu[1]EN _ Illilayu[of-Illila]EN _ meʾatu[(one)-hundred]NU _ šallatu[plundered-thing(s)]N Qutu[Gutian]EN Bit-Sangibuti[1]GN
ina[in]PRP pīhātu[post]N Tuʾimmu[1]SN wašābu[sit-(down)]V _ meʾatu[(one)-hundred]NU _ šallatu[plundered-thing(s)]N Qutu[Gutian]EN Bit-Sangibuti[1]GN ina[in]PRP Til-karme[1]SN wašābu[sit-(down)]V itti[with]PRP nišu[people]N mātu[land]N Aššur[Assyria]GN manû[count]V ilku[(state)-service]N tupšikku[hod-(for-carrying-bricks)]N kī[like]PRP ša[of]DET Aššuru[Assyrian]EN emēdu[lean-on]V maddattu[payment]N ša[of]DET Kuštašpi[king-of-Kummuhu]RN Kummuhayu[of-Kummuhu]EN Rahianu[Rezin-king-of-Damascus]RN Ša-imerišayu[of-Damascus]EN Menaheme[Menahem-king-of-Israel]RN Samerinayu[of-Samaria]EN Hi-rumu[Hiram-king-of-Tyre]RN Ṣurrayu[of-Tyre]EN Sibitti-Biʾil[ruler-of-Byblos]RN Gublayu[of-Byblos]EN Uriaikki[king-of-Que]RN Quayu[of-Que]EN Pisiris[king-of-Carchemish]RN Gargamišayu[of-Carchemish]EN Eni-il[ruler-of-Hamath]RN Hamatayu[of-Hamath]EN Panammu[king-of-Samʾal]RN Samʾallayu[of-Samʾal]EN Tarhu-lara[king-of-Gurgum]RN Gurgumayu[of-Gurgum]EN Sulumal[king-of-Melid]RN Meliddayu[of-Melid]EN Dadilu[chief-of-the-of-Kasku]RN Kaskayu[of-Kaska]EN Uassurme[ruler-of-Tabal]RN Tabalayu[of-Tabal]EN Ušhitti[ruler-of-Atuna]RN Atunayu[of-Atuna]EN Urpalla[ruler-of-Tuhana]RN Tuhanayu[of-Tuhana]EN Tuhamme[ruler-of-Ištunda]RN Ištundayu[of-Ištunda]EN Urimmi[ruler-of-Que]RN Hubušnayu[of-Hubušnu]EN Zabibe[queen-of-the-Arabs]RN šarratu[queen]N Arubu[Arabia]GN hurāṣu[gold]N kaspu[silver]N annaku[tin]N parzillu[iron]N mašku[skin]N pīru[elephant]N šinnu[tooth]N pīru[elephant]N lubuštu[clothing]N birmu[multicoloured-cloth]N kitû[flax]N takiltu[(a-precious-blue-purple-wool)]N argamannu[purple]N ušû[diorite]N taskarinnu[box-tree]N
mimma[anything]XP waqru[rare]AJ niṣirtu[treasure]N šarrūtu[kingship]N immeru[sheep]N balṭu[living]AJ ša[that]REL šīpātu[wool]N argamannu[purple]N ṣarpu[burnt]AJ iṣṣūru[bird]N šamû[heaven]N muttaprišu[winged]AJ ša[that]REL agappu[wing]N ana[to]PRP takiltu[(a-precious-blue-purple-wool)]N ṣarpu[burnt]AJ sisû[horse]N kūdanu[mule]N alpu[ox]N u[and]CNJ ṣēnu[flock]N ibilu[camel]N anāqāte[she-camels]N adi[until]PRP bakru[foal]N mahāru[face]V ina[in]PRP _ palû[reign-(of-a-king)]N Aššur[1]DN bēlu[lord]N takālu[trust]V ana[to]PRP Bit-Kapsi[1]GN Bit-Sangi[1]GN Bit-Urzakki[1]GN Madayu[Median]EN Bit-Zualzaš[1]GN Bit-Matti[1]GN Tupliyaš[1]GN alāku[go]V Bit-Ištar[1]SN Kinkangi[1]SN Kindigiasu[1]SN Kingialkasiš[1]SN Kubušhatidiš[1]SN Upušu[1]SN Ahsipuna[1]SN Girgira[1]SN Kimbazhati[1]SN adi[until]PRP ālu[city]N ša[of]DET liwītu[packaging]N kašādu[reach]V šallatu[plundered-thing(s)]N šalālu[carry-off]V napālu[dig-out]V naqāru[demolish]V ina[in]PRP išātu[fire]N šarāpu[burn]V ina[in]PRP ūmu[day]N mulmullu[arrow]N parzillu[iron]N zaqtu[pointed]AJ epēšu[do]V lītu[victory]N Aššur[1]DN bēlu[lord]N ina[in]PRP muhhu[skull]N šaṭāru[write]V ina[in]PRP muhhu[skull]N nambaʾu[source]N ša[of]DET Bit-Ištar[1]SN kânu[be(come)-permanent]V Upaš[ruler-of-Bit-Kapsi]RN māru[son]N Bit-Kapsi[1]GN nišu[people]N pahāru[gather]V ana[to]PRP Abirus[Mount-Abirus]GN šadû[mountain]N elû[go-up]V warki[after]PRP redû[accompany]V dīktu[fighting]N dâku[kill]V šallatu[plundered-thing(s)]N
adi[until]PRP Saue[Mount-Saue]GN šadû[mountain]N ša[that]REL ina[in]PRP Labnana[Mount-Lebanon]GN nakāpu[push]V Baʾali-ṣapuna[Mount-Baʾali-ṣapuna]GN adi[until]PRP Ammanana[Mount-Ammanana]GN šadû[mountain]N taskarinnu[box-tree]N Saue[Mount-Saue]GN šadû[mountain]N ana[to]PRP gimirtu[totality]N pīhātu[post]N Kar-Adad[1]SN Hatarikka[1]SN pīhātu[post]N Nuqudina[1]SN Hasuatti[1]GN adi[until]PRP ālu[city]N ša[of]DET sihirtu[circumference]N Ara[1]SN _
_ kilallān[both]IP ālu[city]N ša[of]DET sihirtu[circumference]N Sarbua[Mount-Sarbua]GN šadû[mountain]N ana[to]PRP gimirtu[totality]N Ašhani[1]SN Yaṭabi[1]SN Yaraqu[Mount-Yaraqu]GN šadû[mountain]N ana[to]PRP gimirtu[totality]N _ Ellitarbi[1]SN Zitanu[1]SN adi[until]PRP libbu[interior]N Atinnu[1]SN _ _ Bumame[1]SN _ nagû[region]N ša[of]DET Hamat[Hamath]GN adi[until]PRP ālu[city]N ša[of]DET sihirtu[circumference]N ša[that]REL ahu[arm]N tiāmtu[sea]N ša[of]DET šulmu[completeness]N šamšu[sun]N ša[that]REL ina[in]PRP hīṭu[error]N u[and]CNJ gullultu[sin]N ana[to]PRP Azriyau[king-of-a-Levantine-realm]RN ekēmu[take-away]V ana[to]PRP miṣru[border]N mātu[land]N Aššur[Assyria]GN târu[turn]V _ šūt[who(m)]DET rēšu[head]N bēlu[lord]N pīhātu[post]N eli[on]PRP šakānu[put]V maddattu[payment]N ša[of]DET Kuštašpi[king-of-Kummuhu]RN Kummuhayu[of-Kummuhu]EN Rahianu[Rezin-king-of-Damascus]RN Ša-imerišayu[of-Damascus]EN
maddattu[payment]N ša[of]DET Kuštašpi[king-of-Kummuhu]RN Kummuhayu[of-Kummuhu]EN Rahianu[Rezin-king-of-Damascus]RN Ša-imerišayu[of-Damascus]EN Menaheme[Menahem-king-of-Israel]RN Samerinayu[of-Samaria]EN Hi-rumu[Hiram-king-of-Tyre]RN Ṣurrayu[of-Tyre]EN Sibitti-Biʾil[ruler-of-Byblos]RN Gublayu[of-Byblos]EN Uriaikki[king-of-Que]RN Quayu[of-Que]EN Pisiris[king-of-Carchemish]RN Gargamišayu[of-Carchemish]EN Eni-il[ruler-of-Hamath]RN Hamatayu[of-Hamath]EN Panammu[king-of-Samʾal]RN Samʾallayu[of-Samʾal]EN Tarhu-lara[king-of-Gurgum]RN Gurgumayu[of-Gurgum]EN Sulumal[king-of-Melid]RN Meliddayu[of-Melid]EN Dadilu[chief-of-the-of-Kasku]RN Kaskayu[of-Kaska]EN Uassurme[ruler-of-Tabal]RN Tabalayu[of-Tabal]EN Ušhitti[ruler-of-Atuna]RN Atunayu[of-Atuna]EN Urpalla[ruler-of-Tuhana]RN Tuhanayu[of-Tuhana]EN Tuhamme[ruler-of-Ištunda]RN Ištundayu[of-Ištunda]EN Urimmi[ruler-of-Que]RN Hubušnayu[of-Hubušnu]EN Zabibe[queen-of-the-Arabs]RN šarratu[queen]N Arubu[Arabia]GN hurāṣu[gold]N kaspu[silver]N annaku[tin]N parzillu[iron]N mašku[skin]N pīru[elephant]N šinnu[tooth]N pīru[elephant]N lubuštu[clothing]N birmu[multicoloured-cloth]N kitû[flax]N takiltu[(a-precious-blue-purple-wool)]N argamannu[purple]N ušû[diorite]N taskarinnu[box-tree]N mimma[anything]XP waqru[rare]AJ niṣirtu[treasure]N šarrūtu[kingship]N immeru[sheep]N balṭu[living]AJ ša[that]REL šīpātu[wool]N argamannu[purple]N ṣarpu[burnt]AJ iṣṣūru[bird]N šamû[heaven]N muttaprišu[winged]AJ ša[that]REL agappu[wing]N ana[to]PRP takiltu[(a-precious-blue-purple-wool)]N ṣarpu[burnt]AJ sisû[horse]N kūdanu[mule]N alpu[ox]N u[and]CNJ ṣēnu[flock]N ibilu[camel]N anāqāte[she-camels]N adi[until]PRP bakru[foal]N mahāru[face]V _ _ Rahianu[Rezin-king-of-Damascus]RN _
Aššur[1]DN bēlu[lord]N rabû[great]AJ Enlil[1]DN ilu[god]N mušimmu[one-who-determines]N šīmtu[what-is-fixed]N Marduk[1]DN muštēširu[one-who-sets-straight]N uṣurtu[drawing]N bānû[creator]N mithurtu[convergence]N pāqidu[carer]N _ mukinnu[witness]N išdu[foundation]N mātu[land]N Nabu[1]DN tāmihu[one-who-grasps]N gidubbû[stylus]N nāšû[bearing]N ṭuppu[tablet]N šīmtu[what-is-fixed]N ilu[god]N _ Nergal[1]DN _ _ ša[that]REL lā[not]MOD mahāru[face]V qablu[battle]N Šamaš[1]DN šākinu[one-who-places]N ṣillu[shade]N _ _ _ _ Sin[1]DN nannāru[light-of-the-sky]N nawru[bright]AJ nādinu[giver]N haṭṭu[stick]N agû[tiara]N mukinnu[witness]N bēlūtu[rule]N Adad[1]DN gugallu[irrigation-controller]N šamû[heaven]N erṣetu[earth]N mukammiru[one-who-heaps-up]N ṭuhdu[abundance]N hengallu[plenty]N _ _ Ea[1]DN bēlu[lord]N nēmequ[wisdom]N pātiqu[shaper]N kullatu[totality]N mimma[anything]XP šumu[name]N mubannû[one-who-beautifies]N nabnītu[creation]N Ištar[1]DN _ rāʾimu[one-who-loves]N šarru[king]N migru[consent]N _ _ Sebetti[1]DN bēlu[lord]N gašru[very-strong]AJ āliku[goer]N pānu[front]N ummānu[military-force]N mušamqitu[one-who-overthrows]N _ _ _ _ _ _ Amurru[1]DN _ _ _ _ _ _ _ _ _ _ ilu[god]N rabû[great]AJ wāšibu[inhabitant]N šamû[heaven]N erṣetu[earth]N _ _ _ _ _ _ _ _ _ Tukulti-apil-Ešarra_III[Tiglath-pileser-III-king-of-Assyria]RN šaknu[appointee]N Enlil[1]DN rubû[ruler]N šangû[priest]N Aššur[1]DN _ mušteʾʾû[repeatedly-searching]N ašru[place]N iššiakku[city-ruler]N _ _ perʾu[bud]N Baltil[Aššur]QN šūquru[very-valuable]AJ _ biblu[(action-of)-bringing]N libbu[interior]N Šerua[1]DN bēltu[lady]N rabû[great]AJ _ _ _ _ rēmu[womb]N rašû[acquire]V balāṭu[life]N _ šarru[king]N kiššatu[totality]N šarru[king]N mātu[land]N Aššur[Assyria]GN šarru[king]N mātu[land]N Šumeru[Sumer]GN u[and]CNJ Akkad[1]GN šarru[king]N kibru[bank]N erbe[four]NU rēʾû[shepherd]N baʾūlātu[people]N šākinu[one-who-places]N andurāru[freedom]N mātu[land]N Aššur[Assyria]GN muṭibbu[one-who-pleases]N libbu[interior]N Ištar[1]DN murappišu[one-who-makes-wide]N miṣru[border]N mātu[land]N Aššur[Assyria]GN māhiru[opponent]N biltu[load]N u[and]CNJ igisû[contribution]N ša[of]DET kalû[totality]N adnātu[world]N _ ana[to]PRP rapāšu[be(come)-broad]V nišu[people]N rapšu[wide]AJ _ aburriš[in-a-green-pasture]AV ana[to]PRP reʾû[pasture]V _ šakānu[put]V _ Aššur[1]DN Enlil[1]DN ilu[god]N _ ana[to]PRP maqātu[fall]V lā[not]MOD māgiru[submissive-one]N _ ina[in]PRP rēšu[head]N šarrūtu[kingship]N ina[in]PRP mahrû[first]AJ palû[reign-(of-a-king)]N ina[in]PRP _ warhu[month]N ša[that]REL ina[in]PRP kussû[chair]N šarrūtu[kingship]N rabîš[magnificently]AV wašābu[sit-(down)]V ummānu[military-force]N mātu[land]N Aššur[Assyria]GN gapšu[arisen]AJ lū[may]MOD dekû[raise]V _ _ _ _ _ _ pû[mouth]N ištēn[one]NU šakānu[put]V ana[to]PRP mātu[land]N Aššur[Assyria]GN warû[lead]V _ šūt[who(m)]DET rēšu[head]N ina[in]PRP muhhu[skull]N šakānu[put]V ina[in]PRP _ palû[reign-(of-a-king)]N ana[to]PRP Namri[1]GN Bit-Sangibuti[1]GN lū[may]MOD alāku[go]V _ Bit-Barru[1]SN _ _ _ ša[of]DET _ _ _ _ _ _ _ _ _ qiāšu[give]V ina[in]PRP kakku[stick]N maqātu[fall]V šallatu[plundered-thing(s)]N šalālu[carry-off]V šūt[who(m)]DET rēšu[head]N ina[in]PRP muhhu[skull]N Parsua[1]GN šūt[who(m)]DET rēšu[head]N ina[in]PRP muhhu[skull]N Bit-Hamban[1]GN šakānu[put]V mātu[land]N šuātina[those]IP ana[to]PRP pulukku[boundary-marker]N mātu[land]N Aššur[Assyria]GN târu[turn]V maddattu[payment]N ša[of]DET Dalta[king-of-Ellipi]RN Ellipayu[of-Ellipi]EN bēlu[lord]N ālu[city]N ša[of]DET Namri[1]GN Bit-Sangibuti[1]GN Madayu[Median]EN ša[of]DET šadû[mountain]N kalû[totality]N ša[of]DET niphu[(act-of)-lighting]N šamšu[sun]N sisû[horse]N parû[mule]N ṣimittu[binding]N nīru[yoke]N udru[Bactrian-camel]N alpu[ox]N u[and]CNJ ṣēnu[flock]N ana[to]PRP lā[not]MOD mīnu[number]N mahāru[face]V ina[in]PRP tayyartu[return]N Iranzi[king-of-Mannea]RN Mannayu[Mannean]EN qurdu[warriorhood]N tanittu[praise]N ša[of]DET Aššur[1]DN bēlu[lord]N ša[that]REL ana[to]PRP bēlu[lord]N ālu[city]N ša[of]DET šadû[mountain]N kalû[totality]N epēšu[do]V šemû[hear]V hurbāšu[frost]N eli[on]PRP tabāku[heap-up]V ana[to]PRP Sumbi[1]GN itû[boundary]N mātu[land]N Aššur[Assyria]GN adi[until]PRP mahru[front]N alāku[go]V našāqu[kiss]V šēpu[foot]N sisû[horse]N peṣû[white]AJ birmu[multicoloured]AJ Haršaya[of-Haršu]EN _ šīru[flesh]N adi[until]PRP tallultu[trappings]N _ _ gumāhu[prize-bull]N ṣīru[exalted]AJ šû[sheep]N marû[fattened]AJ _ _ _ _ _ mahāru[face]V ina[in]PRP _ palû[reign-(of-a-king)]N Matiʾ-il[king-of-Arpad]RN māru[son]N Attar-šumki[ruler-of-Arpad]RN bārtu[revolt]N nabalkattu[crossing]N ana[to]PRP mātu[land]N Aššur[Assyria]GN epēšu[do]V haṭû[do-wrong]V _ šarru[king]N ša[that]REL ana[to]PRP _ _ ša[of]DET Hatti[Syria-Palestine]GN _ _ _ _ Urarṭu[1]GN zērātu[hostilities]N mātu[land]N Aššur[Assyria]GN _ nakāru[be(come)-different]V mātitān[all-countries]N Ištar-duri[Sarduri-II-king-of-Urarṭu]RN Urarṭayu[of-Urarṭu]EN Sulumal[king-of-Melid]RN Meliddayu[of-Melid]EN Tarhu-lara[king-of-Gurgum]RN Gurgumayu[of-Gurgum]EN ana[to]PRP kitru[help]N alāku[go]V ina[in]PRP birīt[between]PRP Kištan[1]GN u[and]CNJ Halpi[1]GN nagû[region]N ša[of]DET Kummuhu[1]GN ana[to]PRP emūqu[strength]N ahāmiš[one-another]RP takālu[trust]V šakānu[put]V sidirtu[row]N _ bēru[double-hour]N qaqqaru[ground]N mūšu[night]N u[and]CNJ urru[day]N alāku[go]V ummānu[military-force]N mātu[land]N Aššur[Assyria]GN ul[not]MOD pašāhu[be(come)-at-rest]V mû[water]N ul[not]MOD šaqû[give-to-drink]V ušmannu[camp]N ul[not]MOD šakānu[put]V ul[not]MOD kaṣāru[tie]V karāšu[military-camp]N ummānu[military-force]N anhūtu[tiredness]N itti[with]PRP mahāṣu[beat]V dabdû[defeat]N šakānu[put]V ušmannu[camp]N karāšu[military-camp]N ekēmu[take-away]V ana[to]PRP ezēbu[leave]V napištu[throat]N halāqu[be(come)-lost]V Ištar-duri[Sarduri-II-king-of-Urarṭu]RN Urarṭayu[of-Urarṭu]EN ēdēnu[alone]AV ina[in]PRP urītu[mare]N rakābu[ride]V mūšiš[at-night]AV naprušu[fly]V _ _ _ _ _ ša[that]REL kī[like]PRP pašultu[(a-crawling-creature)]N _ ana[to]PRP _ puquttu[thorn]N eddittu[(a-kind-of-thorn-bush)]N _ _ pašālu[crawl]V elû[go-up]V ana[to]PRP mātu[land]N târu[turn]V ištu[from]PRP _ namāšu[set-(oneself)-in-motion]V _ meʾatu[(one)-hundred]NU ālu[city]N ša[of]DET Tarhu-lara[king-of-Gurgum]RN Gurgumayu[of-Gurgum]EN katāmu[cover]V _ adi[until]PRP ālu[city]N ša[of]DET sihirtu[circumference]N kašādu[reach]V Tarhu-lara[king-of-Gurgum]RN _ adi[until]PRP ašarēdu[first-and-foremost-one]N ša[of]DET mātu[land]N itti[with]PRP kudurru[carrying-frame]N adi[until]PRP mahru[front]N alāku[go]V našāqu[kiss]V šēpu[foot]N ana[to]PRP lā[not]MOD halāqu[be(come)-lost]V Gurgum[1]GN _ mahāru[face]V ištu[from]PRP Gurgum[1]GN namāšu[set-(oneself)-in-motion]V ana[to]PRP ālu[city]N _ dekû[raise]V ušmannu[camp]N Kadamu[1]SN _ _ adi[until]PRP _ _ Bit-Barru[1]SN _ adi[until]PRP Niqqu[1]SN ša[of]DET Tupliyaš[1]GN _ Bit-Agusi[1]GN ana[to]PRP sihirtu[circumference]N Pattinu[1]GN ana[to]PRP sihirtu[circumference]N ištu[from]PRP _ _ Nappigi[1]SN ša[that]REL kišādu[neck]N Purattu[Euphrates]WN _ Qarne[1]SN Hadatete[1]SN _ Qinasrina[1]SN ša[of]DET madbaru[steppe]N adi[until]PRP Dimašqa[Damascus]SN Hamat[Hamath]GN Hasuatti[1]GN Ṭurinaqadina[1]GN Siʾannu[1]SN ana[to]PRP pāṭu[edge]N gimru[totality]N Ellišu[1]SN Ṣimirra[1]SN ša[that]REL šēpu[foot]N Labnana[Mount-Lebanon]GN Riʾisi-ṣurri[1]SN Ṣapuna[Mount-Ṣapuna]GN Ahta[1]SN bītu[house]N kāru[quay]N ša[that]REL muhhu[skull]N tiāmtu[sea]N bītu[house]N ṣibûtu[wish]N šarrūtu[kingship]N mātu[land]N taskarinnu[box-tree]N Tuʾimmu[1]SN adi[until]PRP Til-karme[1]SN ša[of]DET Gurgum[1]GN ana[to]PRP miṣru[border]N mātu[land]N Aššur[Assyria]GN târu[turn]V eli[on]PRP miṣru[border]N mātu[land]N Aššur[Assyria]GN mātu[land]N watāru[be(come)-outsize]V ṣabātu[seize]V eli[on]PRP nišu[people]N nišu[people]N ana[to]PRP lā[not]MOD mānu[counting]N redû[accompany]V aburriš[in-a-green-pasture]AV reʾû[pasture]V anāku[I]IP Tukulti-apil-Ešarra_III[Tiglath-pileser-III-king-of-Assyria]RN šarru[king]N mātu[land]N Aššur[Assyria]GN ša[that]REL ištu[from]PRP ṣītu[exit]N šamšu[sun]N adi[until]PRP erbu[(sun)set]N šamšu[sun]N šadû[mountain]N kalû[totality]N qātu[hand]N kašādu[reach]V ašru[place]N šarru[king]N abu[father]N lā[not]MOD etēqu[go-past]V mugerru[two-wheeled-vehicle]N šakānu[put]V šaknu[appointee]N ištu[from]PRP tiāmtu[sea]N rabû[great]AJ ša[of]DET ṣītu[exit]N šamšu[sun]N adi[until]PRP Riʾisi-ṣurri[1]SN Gubla[Byblos]SN ša[that]REL kišādu[neck]N tiāmtu[sea]N rabû[great]AJ ša[of]DET šulmu[completeness]N šamšu[sun]N alāku[go]V bêlu[rule-(over)]V kibru[bank]N ina[in]PRP _ palû[reign-(of-a-king)]N ana[to]PRP Madayu[Median]EN alāku[go]V qabû[say]V ša[of]DET bēlu[lord]N ālu[city]N lā[not]MOD kanšu[submissive]AJ ālu[city]N kašādu[reach]V dīktu[fighting]N dâku[kill]V šallatu[plundered-thing(s)]N šalālu[carry-off]V ina[in]PRP _ Bit-Ištar[1]SN Ṣibar[1]SN Ariarma[Mount-Ariarma]GN Silhazi[Mount-Silhazi]GN šadû[mountain]N dannu[strong]AJ narû[stele]N kânu[be(come)-permanent]V ša[of]DET kanšu[submissive-one]N maddattu[payment]N mahāru[face]V _ meʾatu[(one)-hundred]NU _ sisû[horse]N Bit-Ištar[1]SN adi[until]PRP nagû[region]N mahāru[face]V _ meʾatu[(one)-hundred]NU _ Ginizinanu[1]SN Sadbat[1]SN Sisad-x[1]SN _ meʾatu[(one)-hundred]NU Upaš[ruler-of-Bit-Kapsi]RN māru[son]N Bit-Kapsi[1]GN _ meʾatu[(one)-hundred]NU Ušru[ruler-of-Nikisi]RN ša[of]DET Nikisi[1]GN _ meʾatu[(one)-hundred]NU Uaksatar[ruler-of-Qarkinšera]RN ša[of]DET Qarkinšera[1]SN _ meʾatu[(one)-hundred]NU Yabittarru[ruler-of-Amate]RN ša[of]DET Amate[1]GN _ meʾatu[(one)-hundred]NU Bardada[ruler-of-Ṣibar]RN ša[of]DET Ṣibar[1]SN _ Amaku[ruler-of-Kitku-x]RN ša[of]DET Kitku-x[1]SN _ Šataqupi[ruler-of-Uppuria]RN ša[of]DET Uppuria[1]GN _ meʾatu[(one)-hundred]NU Ramateia[ruler-of-Araziaš]RN ša[of]DET Kazuqinzani[1]SN _ meʾatu[(one)-hundred]NU Metraku[ruler-of-Uppuria]RN ša[of]DET Uppuria[1]GN _ meʾatu[(one)-hundred]NU Šatašpa[ruler-of-Saparda]RN ša[of]DET Saparda[1]GN _ meʾatu[(one)-hundred]NU Uitana[ruler-of-Mišita]RN ša[of]DET Mišita[1]SN _ meʾatu[(one)-hundred]NU Amitana[ruler-of-Uizak-x]RN ša[of]DET Uizak-x[1]SN _ _ Šataparnu[ruler-of-Urba-x]RN ša[of]DET Urba-x[1]SN _ ša[of]DET Sikra[1]SN _ ša[of]DET Zakrute[1]SN _ ša[of]DET Aku-x-x[1]SN šarru[king]N ša[of]DET Hatti[Syria-Palestine]GN Aramu[Aram]GN ša[that]REL šiddu[side]N tiāmtu[sea]N ša[of]DET šulmu[completeness]N šamšu[sun]N Qidru[Qedar]GN Arubu[Arabia]GN Kuštašpi[king-of-Kummuhu]RN Kummuhayu[of-Kummuhu]EN Rahianu[Rezin-king-of-Damascus]RN Ša-imerišayu[of-Damascus]EN Menaheme[Menahem-king-of-Israel]RN Samerinayu[of-Samaria]EN Tu-Baʾlu[king-of-Tyre]RN Ṣurrayu[of-Tyre]EN Sibitti-Biʾil[ruler-of-Byblos]RN Gublayu[of-Byblos]EN Uriaikki[king-of-Que]RN Quayu[of-Que]EN Sulumal[king-of-Melid]RN Meliddayu[of-Melid]EN Uassurme[ruler-of-Tabal]RN Tabalayu[of-Tabal]EN Ušhitti[ruler-of-Atuna]RN Atunayu[of-Atuna]EN Urpalla[ruler-of-Tuhana]RN Tuhanayu[of-Tuhana]EN Tuhamme[ruler-of-Ištunda]RN Ištundayu[of-Ištunda]EN Urimmi[ruler-of-Que]RN Hubušnayu[of-Hubušnu]EN Dadilu[chief-of-the-of-Kasku]RN Kaskayu[of-Kaska]EN Pisiris[king-of-Carchemish]RN Gargamišayu[of-Carchemish]EN Panammu[king-of-Samʾal]RN Samʾallayu[of-Samʾal]EN Tarhu-lara[king-of-Gurgum]RN Gurgumayu[of-Gurgum]EN Zabibe[queen-of-the-Arabs]RN šarratu[queen]N Arubu[Arabia]GN biltu[load]N maddattu[payment]N kaspu[silver]N hurāṣu[gold]N annaku[tin]N parzillu[iron]N mašku[skin]N pīru[elephant]N šinnu[tooth]N pīru[elephant]N takiltu[(a-precious-blue-purple-wool)]N argamannu[purple]N lubuštu[clothing]N birmu[multicoloured-cloth]N kitû[flax]N ibilu[camel]N anāqāte[she-camels]N eli[on]PRP kânu[be(come)-permanent]V u[and]CNJ ša[of]DET Iranzi[king-of-Mannea]RN Mannayu[Mannean]EN Dalta[king-of-Ellipi]RN Ellipayu[of-Ellipi]EN bēlu[lord]N ālu[city]N ša[of]DET Namri[1]GN Bit-Sangibutayu[of-Bit-Sangibutu]EN ša[of]DET šadû[mountain]N kalû[totality]N ša[of]DET niphu[(act-of)-lighting]N šamšu[sun]N sisû[horse]N parû[mule]N udru[Bactrian-camel]N alpu[ox]N ṣēnu[flock]N eli[on]PRP kânu[be(come)-permanent]V šattišamma[year-by-year]AV mahāru[face]V ina[in]PRP qerbu[centre]N mātu[land]N Aššur[Assyria]GN epēšu[do]V narû[stele]N ina[in]PRP sihirtu[circumference]N šadû[mountain]N ilu[god]N rabû[great]AJ bēlu[lord]N ina[in]PRP muhhu[skull]N eṣēru[draw]V ṣalmu[effigy]N šarrūtu[kingship]N ina[in]PRP qerbu[centre]N banû[create]V lītu[victory]N Aššur[1]DN bēlu[lord]N u[and]CNJ kišittu[achievement]N qātu[hand]N ša[that]REL ina[in]PRP mātu[land]N epēšu[do]V ina[in]PRP muhhu[skull]N šaṭāru[write]V ina[in]PRP miṣru[border]N ša[that]REL ana[to]PRP _ _ narû[stele]N _ ilu[god]N rabû[great]AJ wāšibu[inhabitant]N šamû[heaven]N erṣetu[earth]N mala[as-much-as]PRP ina[in]PRP narû[stele]N annû[this]DP šumu[name]N zakru[named]AJ kussû[chair]N nasāhu[tear-out]V palû[reign-(of-a-king)]N sakāpu[push-down]V mātu[land]N târu[turn]V ana[to]PRP tīlu[(ruin)-mound]N u[and]CNJ karmu[heap]N rubû[ruler]N warkû[rear]AJ narû[stele]N šuāti[him]IP šasû[shout]V mû[water]N ramāku[bathe-oneself]V šamnu[oil]N pašāšu[anoint]V nīqu[offering]N naqû[pour-(a-libation)]V ilu[god]N šuātunu[those]IP ikribu[prayer]N šemû[hear]V
_ _ _ _ _ maddattu[payment]N ša[of]DET _ _ Sulumal[king-of-Melid]RN ša[of]DET Meliddu[Melid]GN _ _ Ayalaya[1]GN _ _ Niksamma[1]GN _ _ Dalta[king-of-Ellipi]RN Ellipayu[of-Ellipi]EN _ _ sisû[horse]N parû[mule]N udru[Bactrian-camel]N alpu[ox]N u[and]CNJ ṣēnu[flock]N _ _ Lusia[1]GN _ _ nabalkutu[cross-over]V lā[not]MOD _ _ napālu[dig-out]V naqāru[demolish]V ina[in]PRP išātu[fire]N šarāpu[burn]V _ _ Ištar-duri[Sarduri-II-king-of-Urarṭu]RN Urarṭayu[of-Urarṭu]EN ša[that]REL ina[in]PRP mahrû[first]AJ gerru[way]N _ _ Arṣania[1]WN ina[in]PRP mīlu[high-water]N ebēru[cross-over]V _ _ kīma[like]PRP palgu[canal]N šahāṭu[jump-(on)]V _ _ _ _ _ _ _ _ _ _ _ _ _
Aššur[1]DN bēlu[lord]N rabû[great]AJ Enlil[1]DN ilu[god]N mušimmu[one-who-determines]N šīmtu[what-is-fixed]N Marduk[1]DN muštēširu[one-who-sets-straight]N uṣurtu[drawing]N kalû[totality]N mātu[land]N _ _ _ _ _ Nabu[1]DN tāmihu[one-who-grasps]N gidubbû[stylus]N nāšû[bearing]N ṭuppu[tablet]N šīmtu[what-is-fixed]N ilu[god]N āširu[inspector]N _ _ _ Šamaš[1]DN šarru[king]N šamû[heaven]N erṣetu[earth]N bānû[creator]N ṣalmu[black-one]N qaqqadu[head]N _ abru[strong-one]N Sin[1]DN nannāru[light-of-the-sky]N nawru[bright]AJ nādinu[giver]N haṭṭu[stick]N agû[tiara]N mukinnu[witness]N bēlūtu[rule]N Adad[1]DN gugallu[irrigation-controller]N šamû[heaven]N erṣetu[earth]N mukammiru[one-who-heaps-up]N ṭuhdu[abundance]N hengallu[plenty]N muṭahhidu[one-who-brings-abundance]N nuhšu[abundance]N Ea[1]DN bēlu[lord]N nēmequ[wisdom]N pātiqu[shaper]N kullatu[totality]N mimma[anything]XP šumu[name]N mubannû[one-who-beautifies]N nabnītu[creation]N Ištar[1]DN bēltu[lady]N qablu[battle]N tāhāzu[battle]N bēltu[lady]N rāʾimu[one-who-loves]N šarru[king]N migru[consent]N mukannišu[subjugator]N šapṣu[recalcitrant-one]N Sebetti[1]DN bēlu[lord]N gašru[very-strong]AJ āliku[goer]N pānu[front]N ummānu[military-force]N mušamqitu[one-who-overthrows]N ayyābu[enemy]N Amurru[1]DN nāšû[bearing]N gamlu[bent-stick-(as-projectile)]N banduddû[bucket]N Sumuqan[1]DN muštēširu[one-who-sets-straight]N _ ilu[god]N rabû[great]AJ wāšibu[inhabitant]N šamû[heaven]N erṣetu[earth]N mukinnu[witness]N šangûtu[priesthood]N nāṣiru[guard]N šarrūtu[kingship]N _ mušarû[(royal)-inscription]N Tukulti-apil-Ešarra_III[Tiglath-pileser-III-king-of-Assyria]RN šarru[king]N kibru[bank]N erbe[four]NU šaknu[appointee]N Enlil[1]DN rubû[ruler]N šangû[priest]N Aššur[1]DN nišītu[lifting]N īnu[eye]N _ ša[that]REL ilu[god]N epištu[deed]N râmu[love]V hašāhu[need]V šangûtu[priesthood]N _ _ _ _ _ _ _ _ _ _ _ _ _ _ šadû[mountain]N dannu[strong]AJ kīma[like]PRP haṣabtu[sherd-(of-pottery)]N daqāqu[be(come)-minute]V _ _ _ _ _ _ _ _ _ adnātu[world]N ša[that]REL ištu[from]PRP tiāmtu[sea]N elû[upper]AJ ša[of]DET šulmu[completeness]N šamšu[sun]N adi[until]PRP tiāmtu[sea]N šaplû[lower]AJ ša[of]DET niphu[(act-of)-lighting]N šamšu[sun]N _ ina[in]PRP _ palû[reign-(of-a-king)]N Ullubayu[of-Ulluba]EN wāšibu[inhabitant]N pūtu[forehead]N mātu[land]N Aššur[Assyria]GN kapādu[plan]V gullultu[sin]N karšu[stomach]N ša[that]REL ana[to]PRP šarru[king]N āliku[goer]N pānu[front]N mahrû[first]AJ abu[father]N lā[not]MOD šâṭu[pull]V abšānu[yoke]N lā[not]MOD epēšu[do]V wardūtu[slavery]N ālu[city]N _ Ahlamu[1]EN lā[not]MOD bābilu[one-who-carries]N igisû[contribution]N lā[not]MOD edû[known]AJ _ _ _ _ libbu[interior]N gapāšu[rise-up]V kīma[like]PRP ayyalu[stag]N turāhu[ibex]N ina[in]PRP šadû[mountain]N alāku[go]V ṣabātu[seize]V _ _ _ kapādu[plan]V lemuttu[evil]N zērātu[hostilities]N mātu[land]N Aššur[Assyria]GN dabābu[speak]V epēšu[do]V _ _ _ _ _ _ _ _ _ _ ana[to]PRP kitru[help]N wabālu[carry]V _ ana[to]PRP Halzi-atbari[1]GN mātu[land]N nabalkutu[having-crossed-over]AJ _ _ _ _ _ qabû[say]V alāku[go]V harrānu[way]N _ _ _ _ _ _ _ Urarṭu[1]GN pūtu[forehead]N _ ezziš[furiously]AV šamriš[furiously]AV ina[in]PRP nērebu[entrance]N ša[of]DET Izza-x[Mount-Izza-x]GN _ erēbu[enter]V Ilimmeru[Mount-Ilimmeru]GN x-tadda[Mount-x-tadda]GN Abia-x[Mount-Abia-x]GN Sirumi[Mount-Sirumi]GN x[Mount-x]GN _ _ _ _ _ _ Mama-x[1]SN _ _ _ _ _ _ _ _ _ _ _ _ _ Qina-x[1]SN Zaluaka[1]SN _ _ ša[of]DET _ _ _ Sa-x-zabea[1]SN Ta-x[2]SN _ _ x-ra[1]SN _ _ _ Na-x-x[1]SN _ Qurula[1]SN _ _ Atuka[1]SN Siruka[1]SN _ _ Gaurna[1]SN _ napharu[total]N _ ālu[city]N ša[of]DET Ullubayu[of-Ulluba]EN _ _ _ _ _ sahāpu[envelop]V šallatu[plundered-thing(s)]N šalālu[carry-off]V _ nišu[people]N ša[of]DET ālu[city]N šuātunu[those]IP ša[of]DET Ullubayu[of-Ulluba]EN ša[that]REL ištu[from]PRP pānu[front]N kakku[stick]N _ _ ina[in]PRP marṣu[sick-one]N Ilimmeru[Mount-Ilimmeru]GN nadû[placed]AJ ṣabātu[seize]V _ _ kīma[like]PRP kippatu[circle]N lawû[surround]V danānu[be(come)-strong]V _ amāru[see]V namurratu[awe-inspiring-radiance]N Aššur[1]DN bēlu[lord]N sahāpu[envelop]V hurbāšu[frost]N _ _ _ ša[of]DET ṣābu[people]N adi[until]PRP maršītu[property]N ša[that]REL ana[to]PRP marṣu[sick-one]N šadû[mountain]N _ _ ša[that]REL ana[to]PRP dannūtu[strength]N ṣabātu[seize]V šallatu[plundered-thing(s)]N amāru[see]V _ ṣabātu[seize]V adāru[be(come)-afraid]V kakku[stick]N _ _ _ _ _ _ _ _ _ _ _ _ itti[with]PRP maršītu[property]N šalālu[carry-off]V ina[in]PRP qerbu[centre]N _ ana[to]PRP minûtu[count(ing)]N manû[count]V ālu[city]N šuātunu[those]IP ana[to]PRP sihirtu[circumference]N ana[to]PRP eššūtu[newness]N ṣabātu[seize]V nišu[people]N kišittu[achievement]N qātu[hand]N ina[in]PRP libbu[interior]N wašābu[sit-(down)]V šūt[who(m)]DET rēšu[head]N bēlu[lord]N pīhātu[post]N eli[on]PRP šakānu[put]V ana[to]PRP mātu[land]N Aššur[Assyria]GN târu[turn]V epēšu[do]V narû[stele]N ina[in]PRP Ilimmeru[Mount-Ilimmeru]GN _ ṣalmu[effigy]N šarrūtu[kingship]N ina[in]PRP qerbu[centre]N banû[create]V ana[to]PRP ṣiātu[distant-time]N ūmu[day]N izuzzu[stand]V ša[that]REL _ šiṭru[(piece-of)-writing]N pašāṭu[efface]V nakāru[be(come)-different]V mušarû[(royal)-inscription]N _ halāqu[be(come)-lost]V pasāsu[break]V lū[either]CNJ ina[in]PRP abnu[stone]N daqāqu[be(come)-minute]V _ lū[either]CNJ ina[in]PRP eperu[earth]N katāmu[cover]V ilu[god]N rabû[great]AJ wāšibu[inhabitant]N šamû[heaven]N erṣetu[earth]N mala[as-much-as]PRP ina[in]PRP narû[stele]N annû[this]DP šumu[name]N zakru[named]AJ kussû[chair]N nasāhu[tear-out]V palû[reign-(of-a-king)]N sakāpu[push-down]V mātu[land]N târu[turn]V ana[to]PRP tīlu[(ruin)-mound]N u[and]CNJ karmu[heap]N rubû[ruler]N warkû[rear]AJ narû[stele]N šuāti[him]IP šasû[shout]V mû[water]N ramāku[bathe-oneself]V šamnu[oil]N pašāšu[anoint]V nīqu[offering]N naqû[pour-(a-libation)]V ilu[god]N šuātunu[those]IP ikribu[prayer]N šemû[hear]V
_ _ _ _ Namri[1]GN _ _ adi[until]PRP _ _ Ṣibar[1]SN _ _ Niqqu[1]SN ša[of]DET Tupliyaš[1]GN _ _ _ ša[of]DET _ _
ēkallu[palace]N Tukulti-apil-Ešarra_III[Tiglath-pileser-III-king-of-Assyria]RN šarru[king]N rabû[great]AJ šarru[king]N dannu[strong]AJ šarru[king]N kiššatu[totality]N šarru[king]N mātu[land]N Aššur[Assyria]GN šarru[king]N mātu[land]N Šumeru[Sumer]GN u[and]CNJ Akkad[1]GN šarru[king]N kibru[bank]N erbe[four]NU amru[seen-one]N nīšu[lifting]N īnu[eye]N Enlil[1]DN šarru[king]N ša[that]REL ištu[from]PRP ṣītu[exit]N šamšu[sun]N adi[until]PRP erbu[(sun)set]N šamšu[sun]N nagbu[underground-water]N zāmânû[hostile-one]N zīqīqiš[into-(the)-wind]AV manû[count]V bêlu[rule-(over)]V kiššūtu[exercise-of-power]N mušpêlu[one-who-switches]N nišu[people]N mātu[land]N elû[upper]AJ šaplû[lower]AJ munakkiru[one-who-alters-something]N malku[prince]N mukinnu[witness]N šakkanakku[(military)-governor]N ištu[from]PRP rēšu[head]N šarrūtu[kingship]N adi[until]PRP _ palû[reign-(of-a-king)]N ištu[from]PRP Dur-Kurigalzu[1]SN Sippar[1]SN ša[of]DET Šamaš[1]DN Paṣitu[1]SN ša[of]DET Dunanu[1]EN adi[until]PRP Nippur[1]SN Ituʾu[1]EN Rupuʾu[of-Rupuʾu]EN Aramu[Aram]GN kalû[totality]N ša[that]REL šiddu[side]N Diglat[Tigris]WN Surappu[1]WN adi[until]PRP Uqnu[1]WN ša[that]REL ahu[arm]N tiāmtu[sea]N šaplû[lower]AJ bêlu[rule-(over)]V ina[in]PRP muhhu[skull]N tīlu[(ruin)-mound]N kamru[piled-up]AJ ša[that]REL Humut[1]SN qabû[say]V ālu[city]N epēšu[do]V Kar-Aššur[1]SN šumu[name]N nabû[name]V nišu[people]N mātu[land]N kišittu[achievement]N qātu[hand]N ina[in]PRP libbu[interior]N wašābu[sit-(down)]V šūt[who(m)]DET rēšu[head]N ina[in]PRP muhhu[skull]N šakānu[put]V Bit-Šillani[1]GN ana[to]PRP sihirtu[circumference]N kīma[like]PRP haṣbattu[(a-pottery-bowl)]N daqāqu[be(come)-minute]V Sarrabanu[1]SN ālu[city]N šarrūtu[kingship]N rabû[great]AJ kīma[like]PRP tīlu[(ruin)-mound]N abūbu[flood]N abātu[destroy]V šallatu[plundered-thing(s)]N šalālu[carry-off]V Nabu-ušabši[ruler-of-Bit-Šillani]RN šarru[king]N mehretu[opposite-side]N abullu[gate]N ālu[city]N ana[to]PRP zaqīpu[stake]N elû[go-up]V dagālu[see]V mātu[land]N aššatu[wife]N māru[son]N mārtu[daughter]N makkūru[property]N niṣirtu[treasure]N ēkallu[palace]N šalālu[carry-off]V Bit-Amukkani[1]GN kīma[like]PRP dayyaštu[threshing-sledge]N diāšu[tread-down]V puhru[assembly]N nišu[people]N būšu[goods]N ana[to]PRP mātu[land]N Aššur[Assyria]GN warû[lead]V ša[of]DET Puqudu[1]EN Ruʾuʾa[1]EN Liʾtaʾu[1]EN dabdû[defeat]N mahāṣu[beat]V ištu[from]PRP ašru[place]N nasāhu[tear-out]V Aramu[Aramean]EN mala[as-much-as]PRP bāšû[existing]AJ ana[to]PRP šēpu[foot]N kanāšu[bow-down]V ṣābu[people]N šarru[king]N ṣabātu[seize]V Karduniaš[Babylonia]GN bêlu[rule-(over)]V eli[on]PRP raʾsu[tribal-chief]N ša[of]DET Kaldu[Chaldea]GN biltu[load]N maddattu[payment]N kânu[be(come)-permanent]V ana[to]PRP Aššur[1]DN Šerua[1]DN Bel[1]DN Zarpanitu[1]DN Nabu[1]DN Tašmetu[1]DN Nanaya[1]DN bēltu[lady]N Babili[Babylon]SN Nergal[1]DN Laṣ[1]DN nīqu[offering]N ellu[pure]AJ ina[in]PRP Hursagkalamma[1]SN naqû[pour-(a-libation)]V Bit-Hamban[1]GN Sumurzu[1]SN Bit-Barru[1]SN Bit-Zualzaš[1]GN Bit-Matti[1]GN Niqqu[1]SN ša[of]DET Tupliyaš[1]GN Bit-Taranzaya[1]GN Parsua[1]GN Bit-Kapsi[1]GN adi[until]PRP Zakrute[1]SN ša[of]DET Madayu[Median]EN dannu[strong]AJ bêlu[rule-(over)]V _ šūt[who(m)]DET rēšu[head]N bēlu[lord]N pīhātu[post]N eli[on]PRP šakānu[put]V maddattu[payment]N ša[of]DET bēlu[lord]N ālu[city]N ša[of]DET Madayu[Median]EN adi[until]PRP Bikni[Mount-Bikni]GN mahāru[face]V Ištar-duri[Sarduri-II-king-of-Urarṭu]RN Urarṭayu[of-Urarṭu]EN itti[with]PRP nabalkutu[cross-over]V itti[with]PRP Matiʾ-il[king-of-Arpad]RN šakānu[put]V pû[mouth]N ina[in]PRP Kištan[1]GN u[and]CNJ Halpi[1]GN nagû[region]N ša[of]DET Kummuhu[1]GN dabdû[defeat]N mahāṣu[beat]V napharu[total]N karāšu[military-camp]N ekēmu[take-away]V namurratu[awe-inspiring-radiance]N kakku[stick]N palāhu[be(come)-afraid]V ana[to]PRP ezēbu[leave]V napištu[throat]N ēdēnu[alone]AV halāqu[be(come)-lost]V ina[in]PRP Ṭurušpa[1]SN ālu[city]N esēru[enclose]V dīktu[fighting]N mādu[many]AJ ina[in]PRP pānu[front]N abullu[gate]N dâku[kill]V ṣalmu[effigy]N šarrūtu[kingship]N ina[in]PRP tarṣu[before]N Ṭurušpa[1]SN izuzzu[stand]V _ bēru[double-hour]N qaqqaru[ground]N ina[in]PRP Urarṭu[1]GN rapšu[wide]AJ ištu[from]PRP eliš[above]AV adi[until]PRP šapliš[below]AV etelliš[as-a-lord]AV alāku[go]V māhiru[opponent]N ul[not]MOD išû[have]V Ulluba[2]GN ana[to]PRP gimirtu[totality]N Bitirru[1]SN Parisu[1]SN Tašuha[1]SN Manṭun[1]SN Sardurianu[1]SN Diulla-ana-Nal[1]SN Sikibsa[1]GN Aššurdaya[1]SN Babutta[1]SN Lusia[1]GN Tapsia[1]SN birtu[fort]N ša[of]DET Urarṭu[1]GN ša[that]REL kutallu[back]N Nal[Mount-Nal]GN ana[to]PRP miṣru[border]N mātu[land]N Aššur[Assyria]GN târu[turn]V ina[in]PRP qerbu[centre]N Ulluba[2]GN ālu[city]N epēšu[do]V Aššur-iqiša[1]SN šumu[name]N nabû[name]V šūt[who(m)]DET rēšu[head]N bēlu[lord]N pīhātu[post]N ina[in]PRP muhhu[skull]N šakānu[put]V Enu[1]SN Sassu[1]SN Lupsa[1]SN Luqia[1]SN Šimirra[1]GN Ušurnu[1]SN Uzurra[1]SN Auibi[1]SN Ubula[1]SN adi[until]PRP Birdanša[Mount-Birdanša]GN šadû[mountain]N ina[in]PRP muhhu[skull]N pīhātu[post]N rab-šāqê[chief-cupbearer]N redû[accompany]V Quta[1]SN Ura[1]SN Aranu[1]SN Tasu[1]SN Uallia[1]SN adi[until]PRP muhhu[skull]N Purattu[Euphrates]WN miṣru[border]N Kummuhu[1]GN Qilissa[1]SN Ezzeda[1]SN Diuyapli[1]SN Abbissa[1]SN Harbisinna[1]SN Tasa[1]SN Enzi[1]GN Anganu[1]SN Benzu[1]SN birtu[fort]N ša[of]DET Urarṭu[1]GN Kalla-x[1]WN nāru[river]N kašādu[reach]V ana[to]PRP miṣru[border]N mātu[land]N Aššur[Assyria]GN târu[turn]V ina[in]PRP muhhu[skull]N pīhātu[post]N bītu[house]N tartānu[(a-high-military-official)]N u[and]CNJ pīhātu[post]N Naʾiri[1]GN redû[accompany]V
ēkallu[palace]N Tukulti-apil-Ešarra_III[Tiglath-pileser-III-king-of-Assyria]RN šarru[king]N rabû[great]AJ šarru[king]N dannu[strong]AJ šarru[king]N kiššatu[totality]N šarru[king]N mātu[land]N Aššur[Assyria]GN šarru[king]N Babili[Babylon]SN šarru[king]N mātu[land]N Šumeru[Sumer]GN u[and]CNJ Akkad[1]GN šarru[king]N kibru[bank]N erbe[four]NU amru[seen-one]N nīšu[lifting]N īnu[eye]N Enlil[1]DN ištu[from]PRP rēšu[head]N šarrūtu[kingship]N adi[until]PRP _ palû[reign-(of-a-king)]N Ituʾu[1]EN Rupuʾu[of-Rupuʾu]EN Hamranu[1]EN Luhuʾatu[1]EN Nabatu[1]EN Hindaru[1]EN Ruʾuʾa[1]EN Liʾtaʾu[1]EN Marusu[1]EN Puqudu[1]EN Aramu[Aramean]EN mala[as-much-as]PRP bāšû[existing]AJ ša[that]REL šiddu[side]N Diglat[Tigris]WN Purattu[Euphrates]WN u[and]CNJ Surappu[1]WN Uqnu[1]WN adi[until]PRP tiāmtu[sea]N šaplû[lower]AJ ša[of]DET niphu[(act-of)-lighting]N šamšu[sun]N kašādu[reach]V ana[to]PRP miṣru[border]N mātu[land]N Aššur[Assyria]GN târu[turn]V šūt[who(m)]DET rēšu[head]N bēlu[lord]N pīhātu[post]N eli[on]PRP šakānu[put]V Bit-Šillani[1]GN Bit-Saʾalli[1]GN kīma[like]PRP dayyaštu[threshing-sledge]N diāšu[tread-down]V šarru[king]N qātu[hand]N kašādu[reach]V Sarrabanu[1]SN Dur-Balihaya[1]SN ālu[city]N rabû[great]AJ kīma[like]PRP tīlu[(ruin)-mound]N abātu[destroy]V puhru[assembly]N nišu[people]N ana[to]PRP mātu[land]N Aššur[Assyria]GN warû[lead]V ana[to]PRP Babili[Babylon]SN erēbu[enter]V nīqu[offering]N ellu[pure]AJ ana[to]PRP pānu[front]N Marduk[1]DN bēlu[lord]N naqû[pour-(a-libation)]V Karduniaš[Babylonia]GN bêlu[rule-(over)]V _ eli[on]PRP raʾsu[tribal-chief]N ša[of]DET Kaldu[Chaldea]GN biltu[load]N maddattu[payment]N kânu[be(come)-permanent]V Bit-Hamban[1]GN Sumurzu[1]SN Bit-Barru[1]SN Bit-Zualzaš[1]GN Bit-Matti[1]GN
Dur-Balihaya[1]SN ālu[city]N rabû[great]AJ kīma[like]PRP tīlu[(ruin)-mound]N abātu[destroy]V puhru[assembly]N nišu[people]N ana[to]PRP mātu[land]N Aššur[Assyria]GN warû[lead]V ana[to]PRP Babili[Babylon]SN erēbu[enter]V nīqu[offering]N ellu[pure]AJ ana[to]PRP pānu[front]N Marduk[1]DN bēlu[lord]N naqû[pour-(a-libation)]V Karduniaš[Babylonia]GN bêlu[rule-(over)]V _ eli[on]PRP raʾsu[tribal-chief]N ša[of]DET Kaldu[Chaldea]GN biltu[load]N maddattu[payment]N kânu[be(come)-permanent]V Bit-Hamban[1]GN Sumurzu[1]SN Bit-Barru[1]SN Bit-Zualzaš[1]GN Bit-Matti[1]GN Niqqu[1]SN ša[of]DET Tupliyaš[1]GN Bit-Taranzaya[1]GN Parsua[1]GN Bit-Kapsi[1]GN adi[until]PRP Zakrute[1]SN Bit-Ištar[1]SN Niššaya[1]GN Gizinkisi[1]GN Ṣibar[1]SN Urimzan[1]SN Uppuria[1]GN Bustus[1]GN Ariarma[Mount-Ariarma]GN mātu[land]N tarlugallu[rooster]N Rua[Mount-Rua]GN šadû[mountain]N adi[until]PRP bītu[house]N ṭabtu[salt]N Ušqaqqana[1]GN Šikrakki[Mount-Šikrakki]GN tīlu[(ruin)-mound]N ša[of]DET Aššuru[Assyrian]EN ālu[city]N dannūtu[strength]N ša[of]DET māru[son]N Babili[Babylon]SN ana[to]PRP miṣru[border]N mātu[land]N Aššur[Assyria]GN târu[turn]V _ šūt[who(m)]DET rēšu[head]N bēlu[lord]N pīhātu[post]N eli[on]PRP šakānu[put]V maddattu[payment]N ša[of]DET bēlu[lord]N ālu[city]N ša[of]DET šadû[mountain]N kalû[totality]N adi[until]PRP Bikni[Mount-Bikni]GN mahāru[face]V šūt[who(m)]DET rēšu[head]N Aššur-daʾʾinanni[eunuch-of-Tiglath-pileser-III]PN ana[to]PRP Madayu[Median]EN dannu[strong]AJ ša[of]DET niphu[(act-of)-lighting]N šamšu[sun]N šapāru[send]V _ līm[thousand]NU sisû[horse]N nišu[people]N alpu[ox]N u[and]CNJ ṣēnu[flock]N ana[to]PRP lā[not]MOD mānu[counting]N leqû[take]V Ištar-duri[Sarduri-II-king-of-Urarṭu]RN Urarṭayu[of-Urarṭu]EN itti[with]PRP nabalkutu[cross-over]V itti[with]PRP Matiʾ-il[king-of-Arpad]RN māru[son]N Bit-Agusi[1]GN šakānu[put]V pû[mouth]N ina[in]PRP birīt[between]PRP Kištan[1]GN u[and]CNJ Halpi[1]GN nagû[region]N ša[of]DET Kummuhu[1]GN dabdû[defeat]N mahāṣu[beat]V ana[to]PRP lā[not]MOD manû[count]V napharu[total]N karāšu[military-camp]N ekēmu[take-away]V namurratu[awe-inspiring-radiance]N kakku[stick]N palāhu[be(come)-afraid]V ana[to]PRP ezēbu[leave]V napištu[throat]N ina[in]PRP urītu[mare]N rakābu[ride]V ana[to]PRP Sizir[Mount-Sizir]GN šadû[mountain]N marṣu[sick]AJ mušītiš[during-the-night-time]AV halāqu[be(come)-lost]V elû[go-up]V Ištar-duri[Sarduri-II-king-of-Urarṭu]RN Urarṭayu[of-Urarṭu]EN ina[in]PRP Ṭurušpa[1]SN ālu[city]N esēru[enclose]V dīktu[fighting]N mādu[many]AJ ina[in]PRP pānu[front]N abullu[gate]N dâku[kill]V ṣalmu[effigy]N šarrūtu[kingship]N epēšu[do]V ina[in]PRP tarṣu[before]N Ṭurušpa[1]SN izuzzu[stand]V _ bēru[double-hour]N qaqqaru[ground]N ina[in]PRP Urarṭu[1]GN rapšu[wide]AJ ištu[from]PRP eliš[above]AV adi[until]PRP šapliš[below]AV etelliš[as-a-lord]AV alāku[go]V māhiru[opponent]N ul[not]MOD išû[have]V Ulluba[2]GN Habhu[3]GN ša[that]REL kutallu[back]N Nal[Mount-Nal]GN ana[to]PRP gimirtu[totality]N kašādu[reach]V ana[to]PRP miṣru[border]N mātu[land]N Aššur[Assyria]GN târu[turn]V ṣalmu[effigy]N šarrūtu[kingship]N ina[in]PRP Ilimmeru[Mount-Ilimmeru]GN izuzzu[stand]V ina[in]PRP qerbu[centre]N Ulluba[2]GN ālu[city]N epēšu[do]V Aššur-iqiša[1]SN šumu[name]N nabû[name]V nišu[people]N mātu[land]N kišittu[achievement]N qātu[hand]N ina[in]PRP libbu[interior]N erēbu[enter]V šūt[who(m)]DET rēšu[head]N bēlu[lord]N pīhātu[post]N ina[in]PRP muhhu[skull]N šakānu[put]V _ ālu[city]N _ _ _
_ ša[of]DET _ Hatarikka[1]SN adi[until]PRP Saue[Mount-Saue]GN _ Gubla[Gabala]SN _ Ṣimirra[1]SN Arqa[1]SN Zimarra[1]SN _ Usnu[1]SN Siʾannu[1]SN Maʾaraba[1]SN Riʾisi-ṣurri[1]SN _ ālu[city]N bītu[house]N kāru[quay]N _ _ tiāmtu[sea]N elû[upper]AJ bêlu[rule-(over)]V _ šūt[who(m)]DET rēšu[head]N bēlu[lord]N pīhātu[post]N eli[on]PRP šakānu[put]V _ Kašpuna[1]SN ša[that]REL ahu[arm]N tiāmtu[sea]N elû[upper]AJ _ Galʾadi[Gilead]SN u[and]CNJ Abil-šiṭṭi[1]SN ša[that]REL pāṭu[edge]N Bit-Humri[Israel]GN Bit-Haza-il[Aram]GN rapšu[wide]AJ ana[to]PRP sihirtu[circumference]N ana[to]PRP miṣru[border]N mātu[land]N Aššur[Assyria]GN târu[turn]V _ šūt[who(m)]DET rēšu[head]N bēlu[lord]N pīhātu[post]N eli[on]PRP šakānu[put]V Hanunu[king-of-Gaza]RN Hazzatayu[of-Gaza]EN ša[that]REL lapāni[in-front-of]PRP kakku[stick]N naparšudu[flee]V ana[to]PRP Muṣur[Egypt]GN abātu[run-away]V Hazzat[Gaza]SN ālu[city]N šarrūtu[kingship]N kašādu[reach]V būšu[goods]N ilu[god]N šalālu[carry-off]V ṣalmu[effigy]N ilu[god]N bēlu[lord]N u[and]CNJ ṣalmu[effigy]N šarrūtu[kingship]N ša[of]DET hurāṣu[gold]N epēšu[do]V ina[in]PRP qerbu[centre]N ēkallu[palace]N ša[of]DET Hazzat[Gaza]SN izuzzu[stand]V ana[to]PRP ilu[god]N mātu[land]N manû[count]V sattukku[regular-delivery]N kânu[be(come)-permanent]V u[and]CNJ šū[he]IP namurratu[awe-inspiring-radiance]N Aššur[1]DN bēlu[lord]N sahāpu[envelop]V kīma[like]PRP iṣṣūru[bird]N ištu[from]PRP Muṣur[Egypt]GN naprušu[fly]V _ ana[to]PRP ašru[place]N târu[turn]V _ ana[to]PRP bītu[house]N kāru[quay]N ša[of]DET mātu[land]N Aššur[Assyria]GN manû[count]V hurāṣu[gold]N kaspu[silver]N lubuštu[clothing]N birmu[multicoloured-cloth]N kitû[flax]N sisû[horse]N rabû[great]AJ _ mahāru[face]V Bit-Humri[Israel]GN _ tillūtu[(military)-assistance]N ṣābu[people]N _ puhru[assembly]N nišu[people]N _ ana[to]PRP mātu[land]N Aššur[Assyria]GN warû[lead]V Paqaha[Peqah-king-of-Israel]RN šarru[king]N _ Aweaʾ[Hoshea-king-of-Israel]RN ana[to]PRP šarrūtu[kingship]N ina[in]PRP muhhu[skull]N šakānu[put]V _ biltu[load]N hurāṣu[gold]N _ _ biltu[load]N kaspu[silver]N adi[until]PRP maršītu[property]N mahāru[face]V ana[to]PRP mātu[land]N Aššur[Assyria]GN warû[lead]V ša[of]DET Samsi[queen-of-the-Arabs]RN šarratu[queen]N Arubu[Arabia]GN ina[in]PRP Saqurri[Mount-Saqurri]GN šadû[mountain]N _ līm[thousand]NU _ meʾatu[(one)-hundred]NU dīktu[fighting]N dâku[kill]V _ līm[thousand]NU nišu[people]N _ līm[thousand]NU ibilu[camel]N _ līm[thousand]NU alpu[ox]N _ _ līm[thousand]NU rīqu[aromatic-substance]N kalāma[all-(of-it)]N _ _ _ nēmettu[levy]N ilu[god]N tillu[(military)-equipment]N haṭṭu[stick]N ištaru[goddess]N makkūru[property]N ekēmu[take-away]V u[and]CNJ šī[she]IP ana[to]PRP ezēbu[leave]V napištu[throat]N _ ana[to]PRP madbaru[steppe]N ašru[place]N ṣumāmu[thirst]N kīma[like]PRP serremtu[female-onager]N šakānu[put]V pānu[front]N šittu[remnant]N makkūru[property]N kuštāru[tent]N hurādu[soldier]N nišu[people]N ina[in]PRP qablu[hips]N karāšu[military-camp]N ina[in]PRP išātu[fire]N šarāpu[burn]V Samsi[queen-of-the-Arabs]RN lapāni[in-front-of]PRP kakku[stick]N dannu[strong]AJ šahātu[be(come)-afraid]V ibilu[camel]N anāqāte[she-camels]N adi[until]PRP bakru[foal]N ana[to]PRP mātu[land]N Aššur[Assyria]GN adi[until]PRP mahru[front]N našû[lift]V qīpu[believable-one]N ina[in]PRP muhhu[skull]N šakānu[put]V _ līm[thousand]NU ṣābu[people]N _ Masʾayu[of-Masʾa]EN Temayu[of-Tema]EN Sabayu[of-Saba]EN Hayappayu[of-Hayappa]EN Badanayu[of-Badanu]EN Hatteyu[of-Hatte]EN Idibaʾilu[1]EN _ ša[that]REL miṣru[border]N mātu[land]N ša[of]DET šulmu[completeness]N šamšu[sun]N ša[that]REL mamman[somebody]XP lā[not]MOD edû[know]V ašru[place]N rūqu[distant]AJ tanittu[praise]N bēlūtu[rule]N alkakātu[ways-of-life]N qurdu[warriorhood]N šemû[hear]V ṣullû[beseech]V bēlūtu[rule]N hurāṣu[gold]N kaspu[silver]N ibilu[camel]N anāqāte[she-camels]N rīqu[aromatic-substance]N kalāma[all-(of-it)]N maddattu[payment]N kī[like]PRP ištēn[one]NU adi[until]PRP mahru[front]N wabālu[carry]V našāqu[kiss]V šēpu[foot]N Idibiʾilu[Arab-leader]RN ana[to]PRP atûtu[function-of-gatekeeper]N ina[in]PRP muhhu[skull]N Muṣur[Egypt]GN paqādu[entrust]V _ kakku[stick]N Aššur[1]DN ina[in]PRP libbu[interior]N šakānu[put]V _ _ epēšu[do]V _ nīru[yoke]N Aššur[1]DN bēlu[lord]N emēdu[lean-on]V _ ina[in]PRP mātu[land]N kalû[totality]N ša[that]REL alāku[go]V
_ _ _ _ _ Urmuše[1]SN _ Elizanšu[1]SN Luqadanšu[1]SN _ _ _ ālu[city]N ša[that]REL muhhu[skull]N tiāmtu[sea]N ša[of]DET Naʾiri[1]GN _ _ _ _ Lupsa[1]SN _ Danziun[1]SN _ _ Ezzeda[1]SN _ Birdanša[Mount-Birdanša]GN _ Zinia[1]SN _ _ _ Parisu[1]SN _ ālu[city]N ša[of]DET Enzi[1]GN _ u[and]CNJ Urarṭu[1]GN _ Arpadda[Arpad]SN Haurani[1]SN _ Hazazu[1]SN _ Nirabu[1]SN _ Tuka[1]SN _ Saruna[1]SN _ Dinanu[1]SN Kaprabi[1]SN ālu[city]N ša[of]DET Bit-Agusi[1]GN Ta-x[1]SN _ _ Hurmu[1]SN _ Urrus[1]SN _ Kulmadara[1]SN Hatatirra[1]SN Unniga[1]SN _ Arda[1]SN _ Murua[1]SN _ Lapsitania[1]SN ālu[city]N ša[of]DET Unqi[1]GN Hatarikka[1]SN Gubla[Gabala]SN Ṣimirra[1]SN Arqa[1]SN _ Usnu[1]SN Siʾannu[1]SN _ Riʾisi-ṣurri[1]SN _ Ara[1]SN Nuqudina[1]SN Ašhani[1]SN Yaṭabi[1]SN Ellitarbi[1]SN Zitanu[1]SN Turanu[1]SN _ ālu[city]N ša[of]DET Hamat[Hamath]GN Labʾu[1]SN _
_ _ _ _ epēšu[do]V wardūtu[slavery]N ana[to]PRP Kalhu[Calah]SN adi[until]PRP mahru[front]N šapāru[send]V _ ša[of]DET Samsi[queen-of-the-Arabs]RN šarratu[queen]N Arubu[Arabia]GN ina[in]PRP Saqurri[Mount-Saqurri]GN šadû[mountain]N _ _ gimru[totality]N karāšu[military-camp]N _ u[and]CNJ šī[she]IP ša[that]REL lapāni[in-front-of]PRP kakku[stick]N šahātu[be(come)-afraid]V _ _ ana[to]PRP mātu[land]N Aššur[Assyria]GN adi[until]PRP mahru[front]N našû[lift]V qīpu[believable-one]N ina[in]PRP muhhu[skull]N šakānu[put]V _ līm[thousand]NU ṣābu[people]N _ _ ana[to]PRP šēpu[foot]N kanāšu[bow-down]V Masʾayu[of-Masʾa]EN Temayu[of-Tema]EN Sabayu[of-Saba]EN Hayappayu[of-Hayappa]EN Badanayu[of-Badanu]EN Hatteyu[of-Hatte]EN Idibaʾilu[1]EN _ ša[that]REL miṣru[border]N mātu[land]N ša[of]DET šulmu[completeness]N šamšu[sun]N ša[that]REL mamman[somebody]XP lā[not]MOD edû[know]V ašru[place]N rūqu[distant]AJ tanittu[praise]N bēlūtu[rule]N alkakātu[ways-of-life]N qurdu[warriorhood]N šemû[hear]V ṣullû[beseech]V bēlūtu[rule]N hurāṣu[gold]N kaspu[silver]N ibilu[camel]N anāqāte[she-camels]N rīqu[aromatic-substance]N kalāma[all-(of-it)]N maddattu[payment]N kī[like]PRP ištēn[one]NU adi[until]PRP mahru[front]N wabālu[carry]V našāqu[kiss]V šēpu[foot]N šulmānu[greeting-gift]N _ _ _ ēkallu[palace]N _ _ _ _ _ Idibiʾilu[Arab-leader]RN ana[to]PRP _ ina[in]PRP muhhu[skull]N Muṣur[Egypt]GN paqādu[entrust]V Bit-Humri[Israel]GN ša[that]REL ina[in]PRP gerru[way]N mahrû[first]AJ gimru[totality]N ālu[city]N qaqqariš[(down)-to-the-ground]AV manû[count]V _ būlu[animals]N šalālu[carry-off]V Samerina[Samaria]SN ēdēnu[alone]AV wašāru[sink-down]V Paqaha[Peqah-king-of-Israel]RN šarru[king]N
_ Puqudu[1]EN Aramu[Aramean]EN mala[as-much-as]PRP bāšû[existing]AJ _ _ Uqnu[1]WN _ _ šūt[who(m)]DET rēšu[head]N bēlu[lord]N pīhātu[post]N eli[on]PRP šakānu[put]V _
ēkallu[palace]N Tukulti-apil-Ešarra_III[Tiglath-pileser-III-king-of-Assyria]RN šarru[king]N rabû[great]AJ šarru[king]N dannu[strong]AJ šarru[king]N kiššatu[totality]N šarru[king]N mātu[land]N Aššur[Assyria]GN _ amru[seen-one]N nīšu[lifting]N īnu[eye]N Enlil[1]DN _ muddišu[restorer]N ešertu[chapel]N ša[that]REL ana[to]PRP _ rapāšu[be(come)-broad]V mātu[land]N Aššur[Assyria]GN sapānu[flatten]V mātu[land]N nakru[enemy]N Aššur[1]DN bēlu[lord]N wâru[go-(up-to)]V ištu[from]PRP rēšu[head]N šarrūtu[kingship]N adi[until]PRP _ _ palû[reign-(of-a-king)]N _ Hatallu[1]EN Labdudu[1]GN _ Aramu[Aramean]EN mala[as-much-as]PRP bāšû[existing]AJ ša[that]REL šiddu[side]N Diglat[Tigris]WN u[and]CNJ Purattu[Euphrates]WN _ kašādu[reach]V _ ina[in]PRP muhhu[skull]N tīlu[(ruin)-mound]N kamru[piled-up]AJ ša[that]REL Humut[1]SN qabû[say]V ālu[city]N epēšu[do]V Kar-Aššur[1]SN šumu[name]N nabû[name]V _ Nasikku[1]EN Naqiru[1]EN _ ištu[from]PRP Dur-Kurigalzu[1]SN Sippar[1]SN ša[of]DET Šamaš[1]DN Sumandar[1]WN nārtu[ditch]N _ šūt[who(m)]DET rēšu[head]N bēlu[lord]N pīhātu[post]N ina[in]PRP muhhu[skull]N šakānu[put]V _ Bit-Kapsi[1]GN Bit-Hamban[1]GN _ Šikrakki[Mount-Šikrakki]GN ubānu[finger]N šadû[mountain]N _ Bit-Matti[1]GN _ ša[of]DET Madayu[Median]EN dannu[strong]AJ bêlu[rule-(over)]V ana[to]PRP miṣru[border]N mātu[land]N Aššur[Assyria]GN târu[turn]V šūt[who(m)]DET rēšu[head]N bēlu[lord]N pīhātu[post]N ina[in]PRP muhhu[skull]N šakānu[put]V _ _ Sikibsa[1]GN _ Šimirra[1]GN kašādu[reach]V šūt[who(m)]DET rēšu[head]N bēlu[lord]N pīhātu[post]N ina[in]PRP muhhu[skull]N šakānu[put]V Unqi[1]GN ana[to]PRP pāṭu[edge]N gimru[totality]N Bit-Agusi[1]GN ana[to]PRP sihirtu[circumference]N bêlu[rule-(over)]V _ šūt[who(m)]DET rēšu[head]N bēlu[lord]N pīhātu[post]N ina[in]PRP muhhu[skull]N šakānu[put]V ištu[from]PRP Kašpuna[1]SN ša[that]REL ahu[arm]N tiāmtu[sea]N elû[upper]AJ Ṣimirra[1]SN Arqa[1]SN _ adi[until]PRP Ammanana[Mount-Ammanana]GN _ kašādu[reach]V šūt[who(m)]DET rēšu[head]N bēlu[lord]N pīhātu[post]N eli[on]PRP šakānu[put]V _ tiāmtu[sea]N elû[upper]AJ ša[of]DET šulmu[completeness]N šamšu[sun]N _ ana[to]PRP miṣru[border]N mātu[land]N Aššur[Assyria]GN târu[turn]V _ šubtu[seat]N nēhtu[calm]N wašābu[sit-(down)]V _ Salmanu-ašared_V[Shalmaneser-V-king-of-Assyria]RN _ wuṣṣû[spread-out]V
ēkallu[palace]N Tukulti-apil-Ešarra_III[Tiglath-pileser-III-king-of-Assyria]RN šarru[king]N rabû[great]AJ šarru[king]N dannu[strong]AJ šarru[king]N kiššatu[totality]N šarru[king]N mātu[land]N Aššur[Assyria]GN šarru[king]N Babili[Babylon]SN šarru[king]N mātu[land]N Šumeru[Sumer]GN u[and]CNJ Akkad[1]GN šarru[king]N kibru[bank]N erbe[four]NU eṭlu[manly-one]N qardu[valiant]AJ ša[that]REL ina[in]PRP tukultu[trust]N Aššur[1]DN bēlu[lord]N kullatu[totality]N lā[not]MOD māgiru[submissive-one]N kīma[like]PRP haṣbattu[(a-pottery-bowl)]N daqāqu[be(come)-minute]V abūbāniš[like-a-flood]AV sapānu[flatten]V zīqīqiš[into-(the)-wind]AV manû[count]V šarru[king]N ša[that]REL ina[in]PRP zikru[utterance]N Aššur[1]DN Šamaš[1]DN u[and]CNJ Marduk[1]DN ilu[god]N rabû[great]AJ alāku[go]V ištu[from]PRP marratu[bitter-thing]N ša[of]DET Bit-Yakin[1]GN adi[until]PRP Bikni[Mount-Bikni]GN ša[of]DET niphu[(act-of)-lighting]N šamšu[sun]N u[and]CNJ tiāmtu[sea]N ša[of]DET šulmu[completeness]N šamšu[sun]N adi[until]PRP Muṣur[Egypt]GN ištu[from]PRP išdu[foundation]N šamû[heaven]N adi[until]PRP elītu[that-which-is-above]N šamû[heaven]N mātu[land]N bêlu[rule-(over)]V epēšu[do]V šarrūtu[kingship]N ištu[from]PRP rēšu[head]N šarrūtu[kingship]N adi[until]PRP _ palû[reign-(of-a-king)]N Ituʾu[1]EN Rupuʾu[of-Rupuʾu]EN Hamranu[1]EN Luhuʾatu[1]EN Hatallu[1]EN Rubbu[1]EN Rapiqu[of-Rapiqu]EN Hiranu[1]EN Rabbi-ilu[1]EN Naṣiru[1]EN Gulusu[1]EN Nabatu[1]EN Rahiqu[1]EN Kapiri[1]EN Rummulutu[1]EN Adile[1]EN Gibre[1]EN Ubudu[1]EN Gurumu[1]EN Hudadu[1]EN Hindaru[1]EN Damunu[1]EN Dunanu[1]EN Nilqu[1]EN Rade[1]EN Dai-x-nu[1]EN Ubulu[1]EN Karmaʾu[1]EN Amlatu[1]EN Ruʾuʾa[1]EN Qabiʾi[1]EN Liʾtaʾu[1]EN Marusu[1]EN Amatu[1]EN Hagaranu[1]EN Dur-Kurigalzu[1]SN Adinni[1]SN birtu[fort]N ša[of]DET Sarragitu[1]SN birtu[fort]N ša[of]DET Labbanat[1]GN birtu[fort]N ša[of]DET Kar-Bel-matati[2]SN Aramu[Aramean]EN kalû[totality]N ša[that]REL šiddu[side]N Diglat[Tigris]WN Purattu[Euphrates]WN u[and]CNJ Surappu[1]WN adi[until]PRP libbu[interior]N Uqnu[1]WN ša[that]REL kišādu[neck]N tiāmtu[sea]N šaplû[lower]AJ kašādu[reach]V dīktu[fighting]N dâku[kill]V šallatu[plundered-thing(s)]N šalālu[carry-off]V Aramu[Aramean]EN mala[as-much-as]PRP bāšû[existing]AJ ana[to]PRP miṣru[border]N mātu[land]N Aššur[Assyria]GN târu[turn]V šūt[who(m)]DET rēšu[head]N bēlu[lord]N pīhātu[post]N eli[on]PRP šakānu[put]V ina[in]PRP muhhu[skull]N tīlu[(ruin)-mound]N kamru[piled-up]AJ ša[that]REL Humut[1]SN qabû[say]V ālu[city]N epēšu[do]V Kar-Aššur[1]SN šumu[name]N nabû[name]V nišu[people]N mātu[land]N kišittu[achievement]N qātu[hand]N ina[in]PRP libbu[interior]N erēbu[enter]V ina[in]PRP Sippar[1]SN Nippur[1]SN Babili[Babylon]SN Barsipa[Borsippa]SN Kutu[Cutha]SN Kiš[Kish]SN Dilbat[1]SN u[and]CNJ Uruk[1]SN māhāzu[shrine]N lā[not]MOD šanānu[equal]V nīqu[offering]N ellu[pure]AJ ana[to]PRP Bel[1]DN Zarpanitu[1]DN Nabu[1]DN Tašmetu[1]DN Nergal[1]DN Laṣ[1]DN ilu[god]N rabû[great]AJ bēlu[lord]N naqû[pour-(a-libation)]V râmu[love]V šangûtu[priesthood]N Karduniaš[Babylonia]GN rapšu[wide]AJ ana[to]PRP pāṭu[edge]N gimru[totality]N bêlu[rule-(over)]V epēšu[do]V šarrūtu[kingship]N Puqudu[1]EN kīma[like]PRP sapāru[(deity's)-net]N sahāpu[envelop]V dīktu[fighting]N dâku[kill]V šallatu[plundered-thing(s)]N mādu[many]AJ šalālu[carry-off]V Puqudu[1]EN šuāti[him]IP Lahiru[2]SN ša[of]DET Yadburu[1]GN Hilmu[1]SN Pillatu[1]SN ša[that]REL pāṭu[edge]N Elamtu[Elam]GN ana[to]PRP miṣru[border]N mātu[land]N Aššur[Assyria]GN târu[turn]V ina[in]PRP qātu[hand]N šūt[who(m)]DET rēšu[head]N šaknu[appointee]N mātu[land]N Arrapha[1]SN manû[count]V Labdudu[1]GN mala[as-much-as]PRP bāšû[existing]AJ nasāhu[tear-out]V ina[in]PRP qerbu[centre]N mātu[land]N Aššur[Assyria]GN ṣabātu[seize]V Kaldu[Chaldea]GN ana[to]PRP sihirtu[circumference]N huhāriš[as-with-a-bird-snare]AV sahāpu[envelop]V ša[of]DET Nabu-ušabši[ruler-of-Bit-Šillani]RN māru[son]N Bit-Šillani[1]GN dīktu[fighting]N ina[in]PRP itû[boundary]N Sarrabanu[1]SN ālu[city]N dâku[kill]V u[and]CNJ šâšu[him]IP mehretu[opposite-side]N abullu[gate]N ālu[city]N ana[to]PRP zaqīpu[stake]N elû[go-up]V dagālu[see]V mātu[land]N Sarrabanu[1]SN ina[in]PRP šipku[heaping-up]N eperu[earth]N u[and]CNJ yašibu[battering-ram]N kašādu[reach]V _ līm[thousand]NU _ līm[thousand]NU nišu[people]N adi[until]PRP maršītu[property]N šallatu[plundered-thing(s)]N būšu[goods]N makkūru[property]N aššatu[wife]N māru[son]N mārtu[daughter]N u[and]CNJ ilu[god]N šalālu[carry-off]V ālu[city]N šuāti[him]IP adi[until]PRP ālu[city]N ša[of]DET liwītu[packaging]N napālu[dig-out]V naqāru[demolish]V ina[in]PRP išātu[fire]N šarāpu[burn]V ana[to]PRP tīlu[(ruin)-mound]N u[and]CNJ karmu[heap]N târu[turn]V Tarbaṣu[1]SN Yaballu[1]SN kašādu[reach]V _ līm[thousand]NU nišu[people]N adi[until]PRP maršītu[property]N būšu[goods]N makkūru[property]N u[and]CNJ ilu[god]N šalālu[carry-off]V ālu[city]N šuātunu[those]IP adi[until]PRP ālu[city]N ša[of]DET liwītu[packaging]N kīma[like]PRP tīlu[(ruin)-mound]N abūbu[flood]N abātu[destroy]V Zaqiru[ruler-of-Bit-Saʾalli]RN māru[son]N Bit-Saʾalli[1]GN ina[in]PRP adû[(treaty-)oath]N ilu[god]N rabû[great]AJ haṭû[do-wrong]V itti[with]PRP nakru[enemy]N šakānu[put]V pû[mouth]N ana[to]PRP šâšu[him]IP adi[until]PRP rabû[great-one]N ina[in]PRP qātu[hand]N ṣabātu[seize]V birītu[fetter]N parzillu[iron]N nadû[throw-(down)]V ana[to]PRP mātu[land]N Aššur[Assyria]GN leqû[take]V nišu[people]N Bit-Saʾalli[1]GN palāhu[be(come)-afraid]V Dur-Balihaya[1]SN ālu[city]N šarrūtu[kingship]N ana[to]PRP dannūtu[strength]N ṣabātu[seize]V ālu[city]N šuāti[him]IP ina[in]PRP bērūtu[mound]N u[and]CNJ nēpešu[activity]N kašādu[reach]V qaqqariš[(down)-to-the-ground]AV manû[count]V _ līm[thousand]NU _ meʾatu[(one)-hundred]NU nišu[people]N adi[until]PRP maršītu[property]N šallatu[plundered-thing(s)]N būšu[goods]N makkūru[property]N aššatu[wife]N māru[son]N mārtu[daughter]N u[and]CNJ ilu[god]N šalālu[carry-off]V Malilatu[1]SN kašādu[reach]V nišu[people]N adi[until]PRP maršītu[property]N šallatu[plundered-thing(s)]N būšu[goods]N makkūru[property]N šalālu[carry-off]V Bit-Saʾalli[1]GN ana[to]PRP sihirtu[circumference]N abūbāniš[like-a-flood]AV sapānu[flatten]V harābu[be(come)-deserted]V dadmū[villages]N mātu[land]N šuātina[those]IP ana[to]PRP miṣru[border]N mātu[land]N Aššur[Assyria]GN târu[turn]V Mukin-zeri[leader-of-Bit-Amukkani]RN māru[son]N Bit-Amukkani[1]GN ina[in]PRP Sapiya[1]SN ālu[city]N šarrūtu[kingship]N esēru[enclose]V dīktu[fighting]N mādu[many]AJ ina[in]PRP pānu[front]N abullu[gate]N dâku[kill]V kirû[(fruit)-plantation]N musukkannu[Magan-tree]N ša[that]REL ṭēhu[proximity]N dūru[(city)-wall]N nakāsu[cut]V ištēn[one]NU ul[not]MOD ezēbu[leave]V gišimmaru[date-palm]N ša[that]REL perku[transversal]N mātu[land]N dâku[kill]V uhinnu[unripened-dates]N šamāṭu[tear-away]V malû[be(come)-full]V qerbetu[environs-(of-a-settlement)]N gimru[totality]N ālu[city]N napālu[dig-out]V naqāru[demolish]V ina[in]PRP išātu[fire]N šarāpu[burn]V Bit-Šillani[1]GN Bit-Amukkani[1]GN u[and]CNJ Bit-Saʾalli[1]GN ana[to]PRP sihirtu[circumference]N kīma[like]PRP tīlu[(ruin)-mound]N abūbu[flood]N abātu[destroy]V ana[to]PRP tīlu[(ruin)-mound]N u[and]CNJ karmu[heap]N târu[turn]V maddattu[payment]N ša[of]DET Balassu[leader-of-the-Bit-Dakkuri]RN māru[son]N Bit-Dakkuri[1]GN Nadinu[ruler-of-Larak]RN Larakayu[of-Larak]EN kaspu[silver]N hurāṣu[gold]N nisiqtu[selection]N abnu[stone]N mahāru[face]V Marduk-apla-iddina[Merodach-baladan-II-king-of-Babylon]RN māru[son]N Bit-Yakin[1]GN šarru[king]N tiāmtu[sea]N ša[that]REL ina[in]PRP šarru[king]N abu[father]N ana[to]PRP mahru[front]N mamman[somebody]XP lā[not]MOD alāku[go]V lā[not]MOD našāqu[kiss]V šēpu[foot]N pulhu[terror]N melemmu[fearsome-radiance]N ša[of]DET Aššur[1]DN bēlu[lord]N sahāpu[envelop]V ana[to]PRP Sapiya[1]SN adi[until]PRP mahru[front]N alāku[go]V našāqu[kiss]V šēpu[foot]N hurāṣu[gold]N eperu[earth]N šadû[mountain]N ana[to]PRP maʾdû[(large)-quantity]N šukuttu[adornment]N hurāṣu[gold]N abnu[stone]N kišādu[neck]N hurāṣu[gold]N nisiqtu[selection]N abnu[stone]N binûtu[creation]N tiāmtu[sea]N gušūru[tree-trunk]N ušû[diorite]N ellūtu[(a-type-of-tree)]N ašqulālu[(a-weapon)]N amīlānu[(a-medical-plant)]N lubuštu[clothing]N birmu[multicoloured-cloth]N rīqu[aromatic-substance]N kalāma[all-(of-it)]N alpu[ox]N u[and]CNJ ṣēnu[flock]N maddattu[payment]N mahāru[face]V Namri[1]GN Bit-Sangibuti[1]GN Bit-Hamban[1]GN Sumurzu[1]SN Bit-Barru[1]SN Bit-Zualzaš[1]GN Bit-Matti[1]GN Niqqu[1]SN ša[of]DET Tupliyaš[1]GN Bit-Taranzaya[1]GN Parsua[1]GN Bit-Zatti[1]GN Bit-Abdadani[1]GN Bit-Kapsi[1]GN Bit-Sangi[1]GN Bit-Urzakki[1]GN Bit-Ištar[1]SN Zakrute[1]SN Gizinkisi[1]GN Niššaya[1]GN Ṣibar[1]SN Urimzan[1]SN Raʾusan[1]GN Uppuria[1]GN Bustus[1]GN Ariarma[Mount-Ariarma]GN mātu[land]N tarlugallu[rooster]N Saksukni[1]GN Araquttu[1]GN Karzibra[1]GN Gukinnana[1]GN Bit-Sagbat[1]GN Silhazi[Mount-Silhazi]GN ša[that]REL dannūtu[strength]N ša[of]DET māru[son]N Babili[Babylon]SN qabû[say]V Rua[Mount-Rua]GN adi[until]PRP mātu[land]N bītu[house]N ṭabtu[salt]N Ušqaqqana[1]GN Šikrakki[Mount-Šikrakki]GN ša[of]DET hurāṣu[gold]N nagû[region]N ša[of]DET Madayu[Median]EN dannu[strong]AJ ana[to]PRP pāṭu[edge]N gimru[totality]N huhāriš[as-with-a-bird-snare]AV katāmu[cover]V dīktu[fighting]N mādu[many]AJ dâku[kill]V _ līm[thousand]NU _ meʾatu[(one)-hundred]NU nišu[people]N adi[until]PRP maršītu[property]N sisû[horse]N kūdanu[mule]N udru[Bactrian-camel]N alpu[ox]N ṣēnu[flock]N ana[to]PRP lā[not]MOD mānu[counting]N šalālu[carry-off]V ālu[city]N napālu[dig-out]V naqāru[demolish]V ina[in]PRP išātu[fire]N šarāpu[burn]V ana[to]PRP tīlu[(ruin)-mound]N u[and]CNJ karmu[heap]N târu[turn]V Namri[1]GN Bit-Sangibuti[1]GN Bit-Hamban[1]GN Sumurzu[1]SN Bit-Barru[1]SN Bit-Zualzaš[1]GN Bit-Matti[1]GN Niqqu[1]SN ša[of]DET Tupliyaš[1]GN Bit-Taranzaya[1]GN Parsua[1]GN Bit-Zatti[1]GN Bit-Abdadani[1]GN Bit-Kapsi[1]GN Bit-Sangi[1]GN Bit-Urzakki[1]GN Bit-Ištar[1]SN Zakrute[1]SN ša[of]DET Madayu[Median]EN dannu[strong]AJ ana[to]PRP miṣru[border]N mātu[land]N Aššur[Assyria]GN târu[turn]V ālu[city]N ša[that]REL qerbu[centre]N ana[to]PRP eššūtu[newness]N epēšu[do]V kakku[stick]N Aššur[1]DN bēlu[lord]N ina[in]PRP libbu[interior]N ramû[set-in-place]V nišu[people]N mātu[land]N kišittu[achievement]N qātu[hand]N ina[in]PRP libbu[interior]N erēbu[enter]V _ šūt[who(m)]DET rēšu[head]N bēlu[lord]N pīhātu[post]N eli[on]PRP šakānu[put]V ṣalmu[effigy]N šarrūtu[kingship]N ina[in]PRP Tikrakki[1]SN Bit-Ištar[1]SN Ṣibar[1]SN Ariarma[Mount-Ariarma]GN mātu[land]N tarlugallu[rooster]N Silhazi[Mount-Silhazi]GN ša[that]REL dannūtu[strength]N ša[of]DET māru[son]N Babili[Babylon]SN qabû[say]V izuzzu[stand]V maddattu[payment]N ša[of]DET Madayu[Median]EN Ellipayu[of-Ellipi]EN u[and]CNJ bēlu[lord]N ālu[city]N ša[of]DET šadû[mountain]N kalû[totality]N adi[until]PRP Bikni[Mount-Bikni]GN _ _ sisû[horse]N kūdanu[mule]N udru[Bactrian-camel]N alpu[ox]N u[and]CNJ ṣēnu[flock]N ana[to]PRP lā[not]MOD mānu[counting]N mahāru[face]V Iranzi[king-of-Mannea]RN Mannayu[Mannean]EN qurdu[warriorhood]N tanittu[praise]N ša[of]DET Aššur[1]DN bēlu[lord]N ša[that]REL ina[in]PRP šadû[mountain]N kalû[totality]N epēšu[do]V šemû[hear]V melemmu[fearsome-radiance]N Aššur[1]DN bēlu[lord]N sahāpu[envelop]V ana[to]PRP Dur-Tukulti-apil-Ešarra[Dur-Tigalth-pileser]SN ša[that]REL _ adi[until]PRP mahru[front]N alāku[go]V našāqu[kiss]V šēpu[foot]N _ sisû[horse]N kūdanu[mule]N alpu[ox]N u[and]CNJ ṣēnu[flock]N tillu[(military)-equipment]N _ šūt[who(m)]DET rēšu[head]N Aššur-daʾʾinanni[eunuch-of-Tiglath-pileser-III]PN ana[to]PRP Madayu[Median]EN dannu[strong]AJ ša[of]DET niphu[(act-of)-lighting]N šamšu[sun]N šapāru[send]V _ līm[thousand]NU sisû[horse]N nišu[people]N alpu[ox]N u[and]CNJ ṣēnu[flock]N ana[to]PRP lā[not]MOD mānu[counting]N leqû[take]V Ulluba[2]GN Habhu[3]GN ana[to]PRP gimirtu[totality]N kašādu[reach]V ana[to]PRP miṣru[border]N mātu[land]N Aššur[Assyria]GN târu[turn]V _ ina[in]PRP qerbu[centre]N Ulluba[2]GN ālu[city]N epēšu[do]V Aššur-iqiša[1]SN šumu[name]N nabû[name]V ēkallu[palace]N mūšabu[dwelling]N šarrūtu[kingship]N ina[in]PRP libbu[interior]N nadû[throw-(down)]V kakku[stick]N Aššur[1]DN bēlu[lord]N ina[in]PRP libbu[interior]N ramû[set-in-place]V nišu[people]N mātu[land]N kišittu[achievement]N qātu[hand]N ina[in]PRP libbu[interior]N wašābu[sit-(down)]V _ Ištar-duri[Sarduri-II-king-of-Urarṭu]RN Urarṭayu[of-Urarṭu]EN Sulumal[king-of-Melid]RN Meliddayu[of-Melid]EN Tarhu-lara[king-of-Gurgum]RN Gurgumayu[of-Gurgum]EN _ _ Kuštašpi[king-of-Kummuhu]RN Kummuhayu[of-Kummuhu]EN ana[to]PRP kašādu[reach]V šalālu[carry-off]V miṣru[border]N mātu[land]N Aššur[Assyria]GN _ _ ina[in]PRP birīt[between]PRP Kištan[1]GN u[and]CNJ Halpi[1]GN nagû[region]N ša[of]DET Kummuhu[1]GN dabdû[defeat]N mahāṣu[beat]V ana[to]PRP lā[not]MOD manû[count]V _ dāmu[blood]N qurādu[hero]N Sinzi[1]WN nārtu[ditch]N kīma[like]PRP nabāsu[red(-dyed)-wool]N ṣarāpu[burn]V _ napharu[total]N karāšu[military-camp]N ekēmu[take-away]V ina[in]PRP qablu[hips]N tidūku[battle]N _ _ _ eršu[bed]N šarrūtu[kingship]N _ _ ina[in]PRP išātu[fire]N šarāpu[burn]V Samsi[queen-of-the-Arabs]RN lapāni[in-front-of]PRP kakku[stick]N dannu[strong]AJ šahātu[be(come)-afraid]V ibilu[camel]N anāqāte[she-camels]N adi[until]PRP bakru[foal]N ana[to]PRP mātu[land]N Aššur[Assyria]GN adi[until]PRP mahru[front]N našû[lift]V qīpu[believable-one]N ina[in]PRP muhhu[skull]N šakānu[put]V _ līm[thousand]NU ṣābu[people]N _ Masʾayu[of-Masʾa]EN Temayu[of-Tema]EN Sabayu[of-Saba]EN Hayappayu[of-Hayappa]EN Badanayu[of-Badanu]EN Hatteyu[of-Hatte]EN Idibaʾilu[1]EN _ ša[that]REL miṣru[border]N mātu[land]N ša[that]REL šulmu[completeness]N šamšu[sun]N ša[that]REL mamman[somebody]XP lā[not]MOD edû[know]V ašru[place]N rūqu[distant]AJ tanittu[praise]N bēlūtu[rule]N alkakātu[ways-of-life]N qurdu[warriorhood]N šemû[hear]V ṣullû[beseech]V bēlūtu[rule]N hurāṣu[gold]N kaspu[silver]N ibilu[camel]N anāqāte[she-camels]N rīqu[aromatic-substance]N kalāma[all-(of-it)]N maddattu[payment]N kī[like]PRP ištēn[one]NU adi[until]PRP mahru[front]N wabālu[carry]V našāqu[kiss]V šēpu[foot]N Idibiʾilu[Arab-leader]RN ana[to]PRP atûtu[function-of-gatekeeper]N ina[in]PRP muhhu[skull]N Muṣur[Egypt]GN šakānu[put]V ina[in]PRP mātu[land]N kalû[totality]N ša[that]REL _ _ maddattu[payment]N ša[of]DET Kuštašpi[king-of-Kummuhu]RN Kummuhayu[of-Kummuhu]EN Uriaikki[king-of-Que]RN Quayu[of-Que]EN Sibitti-Biʾil[ruler-of-Byblos]RN Gublayu[of-Byblos]EN Hi-rumu[Hiram-king-of-Tyre]RN Ṣurrayu[of-Tyre]EN Pisiris[king-of-Carchemish]RN Gargamišayu[of-Carchemish]EN Eni-il[ruler-of-Hamath]RN Hamatayu[of-Hamath]EN Panammu[king-of-Samʾal]RN Samʾallayu[of-Samʾal]EN Tarhu-lara[king-of-Gurgum]RN Gurgumayu[of-Gurgum]EN Sulumal[king-of-Melid]RN Meliddayu[of-Melid]EN Dadilu[chief-of-the-of-Kasku]RN Kaskayu[of-Kaska]EN Uassurme[ruler-of-Tabal]RN Tabalayu[of-Tabal]EN Ušhitti[ruler-of-Atuna]RN Atunayu[of-Atuna]EN Urpalla[ruler-of-Tuhana]RN Tuhanayu[of-Tuhana]EN Tuhamme[ruler-of-Ištunda]RN Ištundayu[of-Ištunda]EN Urimmi[ruler-of-Que]RN Hubušnayu[of-Hubušnu]EN Mattan-Biʾil[Mattan-Baʾal-king-of-Arwad]RN Arwadayu[of-Arwad]EN Sanipu[ruler-of-Bit-Ammon]RN Bit-Ammanayu[of-Ammon]EN Salamanu[king-of-Moab]RN Maʾabayu[of-Moab]EN _ Mitinti[Mitinti-I-king-of-Ashkelon]RN Isqalunayu[of-Ashkelon]EN Yau-hazi[Jehoahaz-king-of-Israel]RN Yaudayu[of-Judah]EN Qaʾuš-malaka[king-of-Edom]RN Udumayu[of-Edom]EN _ Hanunu[king-of-Gaza]RN Hazzatayu[of-Gaza]EN hurāṣu[gold]N kaspu[silver]N annaku[tin]N parzillu[iron]N abāru[(the-metal)-lead]N lubuštu[clothing]N birmu[multicoloured-cloth]N kitû[flax]N lubuštu[clothing]N mātu[land]N argamannu[purple]N _ mimma[anything]XP waqru[rare]AJ binûtu[creation]N tiāmtu[sea]N nābalu[dry-land]N ṣibûtu[wish]N mātu[land]N niṣirtu[treasure]N šarrūtu[kingship]N sisû[horse]N kūdanu[mule]N ṣimittu[binding]N nīru[yoke]N _ mahāru[face]V Uassurme[ruler-of-Tabal]RN Tabalayu[of-Tabal]EN ana[to]PRP epištu[deed]N mātu[land]N Aššur[Assyria]GN mašālu[equal]V adi[until]PRP mahru[front]N lā[not]MOD alāku[go]V šūt[who(m)]DET rēšu[head]N rabû[great-one]N rēšu[head]N ana[to]PRP Tabalu[Tabal]GN šapāru[send]V _ Hulli[king-of-Tabal]RN māru[son]N lā[not]MOD mamman[somebody]XP ina[in]PRP kussû[chair]N šarrūtu[kingship]N wašābu[sit-(down)]V _ biltu[load]N hurāṣu[gold]N _ līm[thousand]NU biltu[load]N kaspu[silver]N _ līm[thousand]NU sisû[horse]N _ kūdanu[mule]N tāmartu[spectacle]N mahāru[face]V šūt[who(m)]DET rēšu[head]N rabû[great-one]N rēšu[head]N ana[to]PRP Ṣurru[Tyre]SN šapāru[send]V ša[of]DET Metenna[king-of-Tyre]RN Ṣurrayu[of-Tyre]EN _ meʾatu[(one)-hundred]NU _ biltu[load]N hurāṣu[gold]N _ līm[thousand]NU biltu[load]N kaspu[silver]N tāmartu[spectacle]N mahāru[face]V ina[in]PRP uznu[ear]N nikiltu[skill]N hasīsu[ear]N palkû[broad]AJ ša[that]REL šarāku[present]V apkallu[wise-man]N ilu[god]N rubû[ruler]N Nudimmud[1]DN ēkallu[palace]N erēnu[cedar]N _ ana[to]PRP mūšabu[dwelling]N bēlūtu[rule]N u[and]CNJ bītu[house]N hilāni[portico(ed-building)]N tamšīlu[likeness]N ēkallu[palace]N Hatti[Syria-Palestine]GN ana[to]PRP muštaʾʾûtu[leisure]N ina[in]PRP qerbu[centre]N Kalhu[Calah]SN epēšu[do]V _ ammatu[unit]N rabû[great]AJ šiddu[side]N _ ammatu[unit]N rabû[great]AJ pūtu[forehead]N mišihtu[measurement]N qaqqaru[ground]N eli[on]PRP ēkallu[palace]N abu[father]N mahrû[first]AJ ištu[from]PRP libbu[interior]N Diglat[Tigris]WN watāru[be(come)-outsize]V ṣabātu[seize]V _ _ _ gimru[totality]N māru[son]N ummiānu[investor]N hassu[clever]AJ nakliš[artistically]AV kaṣāpu[think]V _ _ _ _ _ ammatu[unit]N rabû[great]AJ šuplu[depth]N mû[water]N ezzu[furious]AJ pīlu[limestone]N dannu[strong]AJ kīma[like]PRP šipku[heaping-up]N šadû[mountain]N šapāku[heap-up]V _ mīlu[high-water]N tamlīu[fill]N šakānu[put]V išdu[foundation]N kânu[be(come)-permanent]V šaqû[be(come)-high]V rēšu[head]N _ nindanu[rod]N _ ammatu[unit]N bītu[house]N _ kaṣāru[tie]V mehretu[opposite-side]N ištānu[north]N mahāru[face]V bābu[gate]N ina[in]PRP šinnu[tooth]N pīru[elephant]N ušû[diorite]N taskarinnu[box-tree]N musukkannu[Magan-tree]N erēnu[cedar]N šurmēnu[cypress]N burāšu[(species-of)-juniper]N u[and]CNJ daprānu[juniper]N biltu[load]N šarru[king]N Hatti[Syria-Palestine]GN malku[prince]N Aramu[Aram]GN u[and]CNJ Kaldu[Chaldea]GN ša[that]REL ina[in]PRP mētellu[lordship]N qarrādūtu[heroism]N kanāšu[bow-down]V ana[to]PRP šēpu[foot]N _ šakānu[put]V lalû[plenty]N malû[be(come)-full]V _ _ nindanu[rod]N _ ammatu[unit]N ištu[from]PRP šuplu[depth]N mû[water]N adi[until]PRP pasqu[coping-(of-a-wall)]N šikittu[form]N eṣēru[draw]V eli[on]PRP ēkallu[palace]N mātu[land]N šarāhu[take-pride-in]V epištu[deed]N gušūru[tree-trunk]N erēnu[cedar]N šīhu[grown-(tall)]AJ ša[that]REL kī[like]PRP erīšu[scent]N hašūru[(a-kind-of-cypress)]N ana[to]PRP eṣēnu[smell]V ṭābu[good]AJ tarbītu[child-rearing]N Hamanu[Mount-Amanus]GN Labnana[Mount-Lebanon]GN u[and]CNJ Ammanana[Mount-Ammanana]GN ṣullulu[roof-over]V ana[to]PRP kanû[care-(for)]V alāku[go]V ana[to]PRP šarāhu[take-pride-in]V simtu[appropriate-symbol]N ša[of]DET šigaru[(wooden)-clamp]N _ _ abnu[stone]N šipru[sending]N purkullūtu[craft-of-the-stonecutter]N banû[create]V wasāmu[be(come)-fitting]V bābu[gate]N daltu[door]N erēnu[cedar]N šurmēnu[cypress]N tūʾamu[twin]N munahhišu[one-who-grants-prosperity]N ēribu[entering]N erīšu[scent]N ziāqu[blow]V libbu[interior]N ina[in]PRP misarru[belt]N zahalû[silver-alloy]N u[and]CNJ ešmarû[(a-silver-alloy)]N ebbu[bright]AJ rakāsu[tie]V ēm[wherever]PRP bābu[gate]N retû[drive-in]V urmahhu[lion-colossus]N šēdu[protective-deity]N lamassu[(female)-tutelary-deity]N ša[that]REL binītu[creation]N mādiš[greatly]AV nukkulu[skilfully-made]AJ hitlupu[intertwined]AJ kuzbu[attractiveness]N nērebu[entrance]N ṣabātu[seize]V ana[to]PRP tabrītu[(nocturnal)-vision]N izuzzu[stand]V askuppu[(threshold)-slab]N gaṣṣu[gypsum]N parūtu[(a-type-of-alabaster)]N ina[in]PRP šaplu[underside]N ṣalāʾu[throw-(down)]V nawāru[be(come)-bright]V mūṣû[exit]N u[and]CNJ ṣalmu[effigy]N abnu[stone]N maṣṣaru[guard]N šūt[who(m)]DET ilu[god]N rabû[great]AJ binûtu[creation]N apsû[(cosmic)-underground-water]N kisû[footing]N sahāru[go-around]V puluhtu[awesomeness]N rašû[acquire]V sikkatu[peg]N karru[knob]N hurāṣu[gold]N kaspu[silver]N u[and]CNJ siparru[bronze]N ana[to]PRP šuklultu[completion]N lawû[surround]V nabāṭu[be(come)-bright]V būnu[goodness]N ana[to]PRP šubtu[seat]N šarrūtu[kingship]N watmanu[cella]N šamšu[sun]N nisiqtu[selection]N abnu[stone]N šipru[sending]N tamlīu[fill]N ramû[set-in-place]V qerbu[centre]N ēkallu[palace]N hidiātu[joy]N nāšû[bearing]N hengallu[plenty]N kāribu[one-who-blesses]N šarru[king]N mulabbiru[one-who-makes-lasting]N ēpišu[doer]N ana[to]PRP šumu[name]N nabû[name]V bābu[gate]N mīšaru[justice]N muštēširu[one-who-sets-straight]N dīnu[legal-decision]N malku[prince]N ša[of]DET kibru[bank]N erbe[four]NU mušamhiru[one-who-makes-receive]N biltu[load]N šadû[mountain]N u[and]CNJ tiāmtu[sea]N mušēribu[one-who-brings-in]N hiṣbu[luxuriance]N adnātu[world]N ana[to]PRP mahru[front]N šarru[king]N bēlu[lord]N zakāru[speak]V zikru[utterance]N bābu[gate]N
_ _ _ _ ina[in]PRP nābalu[dry-land]N _ _ napištu[throat]N tabāku[heap-up]V ālu[city]N šuāti[him]IP adi[until]PRP _ _ ina[in]PRP qablu[hips]N tiāmtu[sea]N rahāṣu[trample]V adi[until]PRP lā[not]MOD bāšû[existing]AJ alāku[go]V _ šū[he]IP hurbāšu[frost]N tāhāzu[battle]N eli[on]PRP maqātu[fall]V tarāku[switch-a-whip]V libbu[interior]N saqqu[sack(cloth)]N labāšu[clothe-oneself]V _ _ _ šinnu[tooth]N ušû[diorite]N tamlītu[full-payment]N abnu[stone]N hurāṣu[gold]N adi[until]PRP _ _ _ šinnu[tooth]N pīru[elephant]N šamnu[oil]N ṭābu[good]AJ rīqu[aromatic-substance]N kalāma[all-(of-it)]N sisû[horse]N Muṣur[Egypt]GN _ šakānu[put]V ištu[from]PRP Kašpuna[1]SN ša[that]REL kišādu[neck]N tiāmtu[sea]N elû[upper]AJ adi[until]PRP _ ina[in]PRP qātu[hand]N šūt[who(m)]DET rēšu[head]N šaknu[appointee]N mātu[land]N Ṣimirra[1]SN manû[count]V _ kīma[like]PRP urqītu[greenery]N pagru[body]N mundahṣu[fighting-one]N malû[be(come)-full]V ṣēru[back]N _ adi[until]PRP maršītu[property]N alpu[ox]N ṣēnu[flock]N imēru[donkey]N _ _ ina[in]PRP qerbu[centre]N ēkallu[palace]N _ _ mêšu[disregard]V hīṭu[error]N mahāru[face]V mātu[land]N balāṭu[live]V _ Hanunu[king-of-Gaza]RN Hazzatayu[of-Gaza]EN lapāni[in-front-of]PRP kakku[stick]N dannu[strong]AJ palāhu[be(come)-afraid]V ana[to]PRP Muṣur[Egypt]GN abātu[run-away]V Hazzat[Gaza]SN ālu[city]N šarrūtu[kingship]N kašādu[reach]V _ _ biltu[load]N hurāṣu[gold]N _ meʾatu[(one)-hundred]NU biltu[load]N kaspu[silver]N nišu[people]N adi[until]PRP maršītu[property]N aššatu[wife]N māru[son]N mārtu[daughter]N _ būšu[goods]N ilu[god]N šalālu[carry-off]V ṣalmu[effigy]N ilu[god]N rabû[great]AJ bēlu[lord]N u[and]CNJ ṣalmu[effigy]N šarrūtu[kingship]N ša[of]DET hurāṣu[gold]N epēšu[do]V ina[in]PRP qerbu[centre]N ēkallu[palace]N ša[of]DET Hazzat[Gaza]SN izuzzu[stand]V ana[to]PRP ilu[god]N mātu[land]N manû[count]V sattukku[regular-delivery]N kânu[be(come)-permanent]V u[and]CNJ šū[he]IP ištu[from]PRP Muṣur[Egypt]GN kīma[like]PRP iṣṣūru[bird]N naprušu[fly]V _ ana[to]PRP ašru[place]N târu[turn]V _ ana[to]PRP bītu[house]N kāru[quay]N ša[of]DET mātu[land]N Aššur[Assyria]GN manû[count]V ṣalmu[effigy]N šarrūtu[kingship]N ina[in]PRP ālu[city]N nahallu[stream]N Muṣur[Egypt]GN nāru[river]N ša[that]REL _ _ _ izuzzu[stand]V _ _ meʾatu[(one)-hundred]NU biltu[load]N kaspu[silver]N nasāhu[tear-out]V ana[to]PRP mātu[land]N Aššur[Assyria]GN warû[lead]V _ ana[to]PRP šarru[king]N āliku[goer]N pānu[front]N lā[not]MOD šapālu[be(come)-deep]V lā[not]MOD šapāru[send]V šipru[sending]N kišittu[achievement]N Hatti[Syria-Palestine]GN šemû[hear]V namurratu[awe-inspiring-radiance]N Aššur[1]DN bēlu[lord]N sahāpu[envelop]V rašû[acquire]V naquttu[critical-situation]N ṣīru[exalted-one]N ša[that]REL epēšu[do]V wardūtu[slavery]N ana[to]PRP Kalhu[Calah]SN adi[until]PRP mahru[front]N šapāru[send]V _ Siruatti[Meʾunite-chieftain]RN Muʾunayu[Meʾunite]EN ša[that]REL šaplu[underside]N Muṣur[Egypt]GN _ _ zikru[utterance]N šumu[name]N ṣīru[exalted]AJ kišittu[achievement]N qātu[hand]N šūturu[very-great]AJ šemû[hear]V _ _ ša[of]DET Samsi[queen-of-the-Arabs]RN šarratu[queen]N Arubu[Arabia]GN ina[in]PRP Saqurri[Mount-Saqurri]GN šadû[mountain]N _ līm[thousand]NU _ meʾatu[(one)-hundred]NU dīktu[fighting]N dâku[kill]V _ _ nēmettu[levy]N ilu[god]N tillu[(military)-equipment]N haṭṭu[stick]N ištaru[goddess]N makkūru[property]N ekēmu[take-away]V u[and]CNJ šī[she]IP ana[to]PRP ezēbu[leave]V napištu[throat]N _ ana[to]PRP madbaru[steppe]N ašru[place]N ṣumāmu[thirst]N kīma[like]PRP serremtu[female-onager]N šakānu[put]V pānu[front]N šittu[remnant]N makkūru[property]N kuštāru[tent]N hurādu[soldier]N nišu[people]N ina[in]PRP qablu[hips]N karāšu[military-camp]N ina[in]PRP išātu[fire]N šarāpu[burn]V Samsi[queen-of-the-Arabs]RN lapāni[in-front-of]PRP kakku[stick]N dannu[strong]AJ šahātu[be(come)-afraid]V ibilu[camel]N anāqāte[she-camels]N adi[until]PRP bakru[foal]N
_ dabdû[defeat]N mahāṣu[beat]V ana[to]PRP lā[not]MOD manû[count]V napharu[total]N karāšu[military-camp]N ekēmu[take-away]V namurratu[awe-inspiring-radiance]N kakku[stick]N palāhu[be(come)-afraid]V ana[to]PRP ezēbu[leave]V napištu[throat]N ina[in]PRP urītu[mare]N rakābu[ride]V ana[to]PRP Sizir[Mount-Sizir]GN šadû[mountain]N marṣu[sick]AJ mušītiš[during-the-night-time]AV halāqu[be(come)-lost]V elû[go-up]V Ištar-duri[Sarduri-II-king-of-Urarṭu]RN Urarṭayu[of-Urarṭu]EN ina[in]PRP Ṭurušpa[1]SN ālu[city]N esēru[enclose]V dīktu[fighting]N mādu[many]AJ ina[in]PRP pānu[front]N abullu[gate]N dâku[kill]V ṣalmu[effigy]N šarrūtu[kingship]N epēšu[do]V ina[in]PRP tarṣu[before]N Ṭurušpa[1]SN izuzzu[stand]V _ bēru[double-hour]N qaqqaru[ground]N ina[in]PRP Urarṭu[1]GN rapšu[wide]AJ ištu[from]PRP eliš[above]AV adi[until]PRP šapliš[below]AV etelliš[as-a-lord]AV alāku[go]V māhiru[opponent]N ul[not]MOD išû[have]V Ulluba[2]GN Habhu[3]GN ša[that]REL kutallu[back]N Nal[Mount-Nal]GN ana[to]PRP gimirtu[totality]N kašādu[reach]V ana[to]PRP miṣru[border]N mātu[land]N Aššur[Assyria]GN târu[turn]V ṣalmu[effigy]N šarrūtu[kingship]N ina[in]PRP Ilimmeru[Mount-Ilimmeru]GN izuzzu[stand]V ina[in]PRP qerbu[centre]N Ulluba[2]GN ālu[city]N epēšu[do]V Aššur-iqiša[1]SN šumu[name]N nabû[name]V nišu[people]N mātu[land]N kišittu[achievement]N qātu[hand]N ina[in]PRP libbu[interior]N erēbu[enter]V šūt[who(m)]DET rēšu[head]N bēlu[lord]N pīhātu[post]N ina[in]PRP muhhu[skull]N šakānu[put]V _ ālu[city]N ša[that]REL šēpu[foot]N karru[knob]N šadû[mountain]N kašādu[reach]V _ _ Manṭun[1]SN Sardurianu[1]SN _ _ _ x-luppi[Mount-x-luppi]GN šadû[mountain]N kašādu[reach]V ina[in]PRP muhhu[skull]N pīhātu[post]N Aššur-iqiša[1]SN redû[accompany]V _ Nal[Mount-Nal]GN danānu[be(come)-strong]V epēšu[do]V x-ti-Aššur[1]SN šumu[name]N nabû[name]V nišu[people]N mātu[land]N kišittu[achievement]N qātu[hand]N ina[in]PRP libbu[interior]N erēbu[enter]V ištu[from]PRP _ Sardurianu[1]SN Lusia[1]GN Tapsia[1]SN Suba[1]GN adi[until]PRP Bitzua[1]GN birtu[fort]N dannu[strong]AJ ša[of]DET Urarṭu[1]GN adi[until]PRP ālu[city]N ša[of]DET liwītu[packaging]N kašādu[reach]V ana[to]PRP miṣru[border]N mātu[land]N Aššur[Assyria]GN târu[turn]V ina[in]PRP muhhu[skull]N pīhātu[post]N mašennu[(an-administrator)]N redû[accompany]V _ Marhatianša[1]GN Enu[1]SN Sassu[1]SN Lupsa[1]SN Luqia[1]SN Šimirra[1]GN Ušurnu[1]SN Uzurra[1]SN Ubula[1]SN adi[until]PRP Birdanša[Mount-Birdanša]GN šadû[mountain]N Alinziranu[1]SN Tašliana[1]SN Tirhim[1]SN adi[until]PRP Sinia[Mount-Sinia]GN šadû[mountain]N kašādu[reach]V ina[in]PRP muhhu[skull]N pīhātu[post]N rab-šāqê[chief-cupbearer]N redû[accompany]V _ _ ištu[from]PRP Ququsanšu[1]SN Barzunna[1]SN adi[until]PRP Harbisinna[1]SN Abbissa[1]SN Tasa[1]SN adi[until]PRP Uluruš[1]GN eli[on]PRP piātu[edge]N ša[of]DET Diglat[Tigris]WN Lusia[1]GN mātu[land]N abāru[(the-metal)-lead]N Amadinu[1]GN _ _ _ _ Qilissa[1]SN Ezzeda[1]SN Diuyapli[1]SN ša[of]DET Ateia[1]GN nagû[region]N ša[that]REL ina[in]PRP muhhu[skull]N piātu[edge]N ša[of]DET Diglat[Tigris]WN ina[in]PRP muhhu[skull]N pīhātu[post]N Naʾiri[1]GN redû[accompany]V Aranu[1]SN Uallia[1]SN Tasu[1]SN Ura[1]SN ša[of]DET Bazi[1]GN nagû[region]N _ Uilla[1]GN Urbakka[1]GN Ulina[1]GN Arasilla[1]GN _ _ nagû[region]N ištu[from]PRP Eribi[Mount-Eribi]GN šadû[mountain]N adi[until]PRP muhhu[skull]N Purattu[Euphrates]WN miṣru[border]N Kummuhu[1]GN _ Enzi[1]GN ana[to]PRP gimirtu[totality]N adi[until]PRP Ṣuppa[1]GN nagû[region]N kašādu[reach]V ana[to]PRP miṣru[border]N mātu[land]N Aššur[Assyria]GN târu[turn]V ina[in]PRP muhhu[skull]N pīhātu[post]N tartānu[(a-high-military-official)]N redû[accompany]V Bit-Agusi[1]GN hepû[break]V _ biltu[load]N hurāṣu[gold]N _ līm[thousand]NU biltu[load]N kaspu[silver]N makkūru[property]N ana[to]PRP mātu[land]N Aššur[Assyria]GN warû[lead]V Bit-Agusi[1]GN ana[to]PRP miṣru[border]N mātu[land]N Aššur[Assyria]GN târu[turn]V šūt[who(m)]DET rēšu[head]N bēlu[lord]N pīhātu[post]N eli[on]PRP šakānu[put]V Unqi[1]GN ana[to]PRP pāṭu[edge]N gimru[totality]N kašādu[reach]V _ biltu[load]N hurāṣu[gold]N _ makkūru[property]N _ ana[to]PRP mātu[land]N Aššur[Assyria]GN warû[lead]V Unqi[1]GN ana[to]PRP miṣru[border]N mātu[land]N Aššur[Assyria]GN târu[turn]V šūt[who(m)]DET rēšu[head]N bēlu[lord]N pīhātu[post]N eli[on]PRP šakānu[put]V Hatarikka[1]SN adi[until]PRP Saue[Mount-Saue]GN šadû[mountain]N Kašpuna[1]SN ša[that]REL ahu[arm]N tiāmtu[sea]N elû[upper]AJ Ṣimirra[1]SN Arqa[1]SN ana[to]PRP miṣru[border]N mātu[land]N Aššur[Assyria]GN târu[turn]V _ šūt[who(m)]DET rēšu[head]N bēlu[lord]N pīhātu[post]N eli[on]PRP šakānu[put]V Bit-Haza-il[Aram]GN rapšu[wide]AJ ana[to]PRP sihirtu[circumference]N ištu[from]PRP Labnana[Mount-Lebanon]GN adi[until]PRP libbu[interior]N Galʾadi[Gilead]SN Abil-šiṭṭi[1]SN ša[that]REL pāṭu[edge]N Bit-Humri[Israel]GN ana[to]PRP miṣru[border]N mātu[land]N Aššur[Assyria]GN târu[turn]V šūt[who(m)]DET rēšu[head]N bēlu[lord]N pīhātu[post]N eli[on]PRP šakānu[put]V Hi-rumu[Hiram-king-of-Tyre]RN Ṣurrayu[of-Tyre]EN ša[that]REL itti[with]PRP Rahianu[Rezin-king-of-Damascus]RN šakānu[put]V pû[mouth]N _ Mahalliba[1]SN ālu[city]N dannūtu[strength]N adi[until]PRP ālu[city]N rabû[great]AJ kašādu[reach]V šallatu[plundered-thing(s)]N šalālu[carry-off]V _ adi[until]PRP mahru[front]N alāku[go]V našāqu[kiss]V šēpu[foot]N _ biltu[load]N hurāṣu[gold]N _ lubuštu[clothing]N birmu[multicoloured-cloth]N kitû[flax]N šūt[who(m)]DET rēšu[head]N nāru[musician]N nārtu[female-musician]N _ _ sisû[horse]N ša[of]DET Muṣur[Egypt]GN _ mahāru[face]V Bit-Humri[Israel]GN ana[to]PRP gimirtu[totality]N kašādu[reach]V _ adi[until]PRP maršītu[property]N ana[to]PRP mātu[land]N Aššur[Assyria]GN warû[lead]V _ Aweaʾ[Hoshea-king-of-Israel]RN ana[to]PRP šarrūtu[kingship]N ina[in]PRP muhhu[skull]N šakānu[put]V _ ana[to]PRP Sarrabanu[1]SN adi[until]PRP mahru[front]N wabālu[carry]V _ _ meʾatu[(one)-hundred]NU biltu[load]N kaspu[silver]N nasāhu[tear-out]V ana[to]PRP mātu[land]N Aššur[Assyria]GN warû[lead]V Hanunu[king-of-Gaza]RN Hazzatayu[of-Gaza]EN lapāni[in-front-of]PRP kakku[stick]N dannu[strong]AJ palāhu[be(come)-afraid]V ana[to]PRP Muṣur[Egypt]GN abātu[run-away]V Hazzat[Gaza]SN ālu[city]N šarrūtu[kingship]N kašādu[reach]V _ ṣalmu[effigy]N ilu[god]N rabû[great]AJ bēlu[lord]N u[and]CNJ ṣalmu[effigy]N šarrūtu[kingship]N ša[of]DET hurāṣu[gold]N epēšu[do]V ina[in]PRP qerbu[centre]N ēkallu[palace]N ša[of]DET Hazzat[Gaza]SN izuzzu[stand]V ana[to]PRP ilu[god]N mātu[land]N manû[count]V sattukku[regular-delivery]N kânu[be(come)-permanent]V u[and]CNJ šū[he]IP kīma[like]PRP iṣṣūru[bird]N ištu[from]PRP Muṣur[Egypt]GN naprušu[fly]V _ ana[to]PRP ašru[place]N târu[turn]V _ ana[to]PRP bītu[house]N kāru[quay]N ša[of]DET mātu[land]N Aššur[Assyria]GN manû[count]V ša[of]DET Samsi[queen-of-the-Arabs]RN šarratu[queen]N Arubu[Arabia]GN ina[in]PRP Saqurri[Mount-Saqurri]GN šadû[mountain]N _ _ ina[in]PRP kakku[stick]N maqātu[fall]V gimru[totality]N karāšu[military-camp]N _ _ rīqu[aromatic-substance]N kalāma[all-(of-it)]N ana[to]PRP lā[not]MOD mānu[counting]N ilu[god]N ekēmu[take-away]V u[and]CNJ šī[she]IP ana[to]PRP ezēbu[leave]V napištu[throat]N ana[to]PRP madbaru[steppe]N ašru[place]N ṣumāmu[thirst]N kīma[like]PRP serremtu[female-onager]N šakānu[put]V pānu[front]N šittu[remnant]N makkūru[property]N kuštāru[tent]N hurādu[soldier]N nišu[people]N ina[in]PRP qablu[hips]N karāšu[military-camp]N ina[in]PRP išātu[fire]N šarāpu[burn]V Samsi[queen-of-the-Arabs]RN lapāni[in-front-of]PRP kakku[stick]N dannu[strong]AJ šahātu[be(come)-afraid]V ibilu[camel]N anāqāte[she-camels]N adi[until]PRP bakru[foal]N ana[to]PRP mātu[land]N Aššur[Assyria]GN adi[until]PRP mahru[front]N našû[lift]V qīpu[believable-one]N ina[in]PRP muhhu[skull]N šakānu[put]V _ līm[thousand]NU ṣābu[people]N _ _ ša[that]REL ana[to]PRP šarru[king]N āliku[goer]N pānu[front]N lā[not]MOD šapālu[be(come)-deep]V lā[not]MOD šapāru[send]V šipru[sending]N _ kišittu[achievement]N Hatti[Syria-Palestine]GN šemû[hear]V namurratu[awe-inspiring-radiance]N Aššur[1]DN bēlu[lord]N sahāpu[envelop]V rašû[acquire]V naquttu[critical-situation]N ṣīru[exalted-one]N ša[that]REL epēšu[do]V wardūtu[slavery]N ana[to]PRP Kalhu[Calah]SN adi[until]PRP mahru[front]N šapāru[send]V šūt[who(m)]DET rēšu[head]N rabû[great-one]N rēšu[head]N ana[to]PRP Ṣurru[Tyre]SN šapāru[send]V ša[of]DET Metenna[king-of-Tyre]RN Ṣurrayu[of-Tyre]EN _ biltu[load]N hurāṣu[gold]N _ līm[thousand]NU biltu[load]N kaspu[silver]N tāmartu[spectacle]N mahāru[face]V Uassurme[ruler-of-Tabal]RN Tabalayu[of-Tabal]EN ana[to]PRP epištu[deed]N mātu[land]N Aššur[Assyria]GN mašālu[equal]V adi[until]PRP mahru[front]N lā[not]MOD alāku[go]V šūt[who(m)]DET rēšu[head]N rabû[great-one]N rēšu[head]N ana[to]PRP Tabalu[Tabal]GN šapāru[send]V _ Hulli[king-of-Tabal]RN māru[son]N lā[not]MOD mamman[somebody]XP ina[in]PRP kussû[chair]N šarrūtu[kingship]N wašābu[sit-(down)]V _ biltu[load]N hurāṣu[gold]N _ līm[thousand]NU biltu[load]N kaspu[silver]N _ līm[thousand]NU sisû[horse]N _ kūdanu[mule]N tāmartu[spectacle]N mahāru[face]V _ ša[that]REL ina[in]PRP šarru[king]N abu[father]N mamman[somebody]XP lā[not]MOD _ _ tāmartu[spectacle]N mahāru[face]V
Unqi[1]GN ana[to]PRP pāṭu[edge]N gimru[totality]N kašādu[reach]V _ biltu[load]N hurāṣu[gold]N _ makkūru[property]N _ ana[to]PRP mātu[land]N Aššur[Assyria]GN warû[lead]V Unqi[1]GN ana[to]PRP miṣru[border]N mātu[land]N Aššur[Assyria]GN târu[turn]V šūt[who(m)]DET rēšu[head]N bēlu[lord]N pīhātu[post]N eli[on]PRP šakānu[put]V Hatarikka[1]SN adi[until]PRP Saue[Mount-Saue]GN šadû[mountain]N Kašpuna[1]SN ša[of]DET ahu[arm]N tiāmtu[sea]N elû[upper]AJ Ṣimirra[1]SN Arqa[1]SN ana[to]PRP miṣru[border]N mātu[land]N Aššur[Assyria]GN târu[turn]V _ šūt[who(m)]DET rēšu[head]N bēlu[lord]N pīhātu[post]N eli[on]PRP šakānu[put]V Bit-Haza-il[Aram]GN rapšu[wide]AJ ana[to]PRP sihirtu[circumference]N ištu[from]PRP Labnana[Mount-Lebanon]GN adi[until]PRP libbu[interior]N Galʾadi[Gilead]SN Abil-šiṭṭi[1]SN ša[of]DET pāṭu[edge]N Bit-Humri[Israel]GN ana[to]PRP miṣru[border]N mātu[land]N Aššur[Assyria]GN târu[turn]V šūt[who(m)]DET rēšu[head]N bēlu[lord]N pīhātu[post]N eli[on]PRP šakānu[put]V Hi-rumu[Hiram-king-of-Tyre]RN Ṣurrayu[of-Tyre]EN ša[of]DET itti[with]PRP Rahianu[Rezin-king-of-Damascus]RN šakānu[put]V pû[mouth]N _
ēkallu[palace]N Tukulti-apil-Ešarra_III[Tiglath-pileser-III-king-of-Assyria]RN šarru[king]N rabû[great]AJ šarru[king]N dannu[strong]AJ šarru[king]N kiššatu[totality]N šarru[king]N mātu[land]N Aššur[Assyria]GN šarru[king]N Babili[Babylon]SN šarru[king]N mātu[land]N Šumeru[Sumer]GN u[and]CNJ Akkad[1]GN šarru[king]N kibru[bank]N erbe[four]NU eṭlu[manly-one]N qardu[valiant]AJ ša[that]REL ina[in]PRP tukultu[trust]N Aššur[1]DN bēlu[lord]N kullatu[totality]N lā[not]MOD māgiru[submissive-one]N kīma[like]PRP haṣbattu[(a-pottery-bowl)]N daqāqu[be(come)-minute]V abūbāniš[like-a-flood]AV sapānu[flatten]V zīqīqiš[into-(the)-wind]AV manû[count]V šarru[king]N ša[that]REL ina[in]PRP zikru[utterance]N Aššur[1]DN Šamaš[1]DN u[and]CNJ Marduk[1]DN ilu[god]N rabû[great]AJ alāku[go]V ištu[from]PRP marratu[bitter-thing]N ša[of]DET Bit-Yakin[1]GN adi[until]PRP Bikni[Mount-Bikni]GN ša[of]DET niphu[(act-of)-lighting]N šamšu[sun]N u[and]CNJ tiāmtu[sea]N ša[of]DET šulmu[completeness]N šamšu[sun]N adi[until]PRP Muṣur[Egypt]GN ištu[from]PRP išdu[foundation]N šamû[heaven]N adi[until]PRP elītu[that-which-is-above]N šamû[heaven]N mātu[land]N bêlu[rule-(over)]V epēšu[do]V šarrūtu[kingship]N ištu[from]PRP rēšu[head]N šarrūtu[kingship]N adi[until]PRP _ palû[reign-(of-a-king)]N Ituʾu[1]EN Rupuʾu[of-Rupuʾu]EN Hamranu[1]EN Luhuʾatu[1]EN Hatallu[1]EN Rubbu[1]EN Rapiqu[of-Rapiqu]EN Nabatu[1]EN Gurumu[1]EN Dunanu[1]EN Ubulu[1]EN Ruʾuʾa[1]EN Liʾtaʾu[1]EN Marusu[1]EN Dur-Kurigalzu[1]SN Adinni[1]SN birtu[fort]N ša[of]DET Sarragitu[1]SN birtu[fort]N ša[of]DET Labbanat[1]GN Aramu[Aramean]EN kalû[totality]N ša[that]REL šiddu[side]N Diglat[Tigris]WN Purattu[Euphrates]WN u[and]CNJ Surappu[1]WN Uqnu[1]WN adi[until]PRP tiāmtu[sea]N šaplû[lower]AJ ša[of]DET niphu[(act-of)-lighting]N šamšu[sun]N kašādu[reach]V ana[to]PRP miṣru[border]N mātu[land]N Aššur[Assyria]GN târu[turn]V šūt[who(m)]DET rēšu[head]N bēlu[lord]N pīhātu[post]N eli[on]PRP šakānu[put]V ina[in]PRP Sippar[1]SN Nippur[1]SN Babili[Babylon]SN Barsipa[Borsippa]SN Kutu[Cutha]SN Kiš[Kish]SN Dilbat[1]SN Uruk[1]SN māhāzu[shrine]N lā[not]MOD šanānu[equal]V nīqu[offering]N ellu[pure]AJ ana[to]PRP Bel[1]DN Zarpanitu[1]DN Nabu[1]DN Tašmetu[1]DN Nergal[1]DN u[and]CNJ Laṣ[1]DN ilu[god]N bēlu[lord]N naqû[pour-(a-libation)]V qiāšu[give]V qīštu[gift]N Karduniaš[Babylonia]GN rapšu[wide]AJ bêlu[rule-(over)]V epēšu[do]V šarrūtu[kingship]N Bit-Šillani[1]GN Bit-Saʾalli[1]GN ana[to]PRP pāṭu[edge]N gimru[totality]N nasāhu[tear-out]V Nabu-ušabši[ruler-of-Bit-Šillani]RN Zaqiru[ruler-of-Bit-Saʾalli]RN šarru[king]N qātu[hand]N kašādu[reach]V Sarrabanu[1]SN Tarbaṣu[1]SN Yaballu[1]SN Dur-Balihaya[1]SN Malilatu[1]SN ālu[city]N šarrūtu[kingship]N rabû[great]AJ ina[in]PRP šipku[heaping-up]N eperu[earth]N u[and]CNJ yašibu[battering-ram]N kašādu[reach]V _ meʾatu[(one)-hundred]NU _ līm[thousand]NU _ līm[thousand]NU nišu[people]N adi[until]PRP maršītu[property]N būšu[goods]N makkūru[property]N būlu[animals]N ana[to]PRP lā[not]MOD mānu[counting]N šalālu[carry-off]V mātu[land]N šuātina[those]IP ana[to]PRP miṣru[border]N mātu[land]N Aššur[Assyria]GN târu[turn]V Bit-Amukkani[1]GN daqāqu[be(come)-minute]V puhru[assembly]N nišu[people]N ana[to]PRP mātu[land]N Aššur[Assyria]GN warû[lead]V Mukin-zeri[leader-of-Bit-Amukkani]RN šarru[king]N ina[in]PRP Sapiya[1]SN ālu[city]N esēru[enclose]V Hilmu[1]SN Pillatu[1]SN ša[that]REL pāṭu[edge]N Elamtu[Elam]GN ana[to]PRP miṣru[border]N mātu[land]N Aššur[Assyria]GN târu[turn]V ina[in]PRP qātu[hand]N šūt[who(m)]DET rēšu[head]N šaknu[appointee]N mātu[land]N Arrapha[1]SN manû[count]V maddattu[payment]N ša[of]DET raʾsu[tribal-chief]N ša[of]DET Kaldu[Chaldea]GN ša[of]DET Balassu[leader-of-the-Bit-Dakkuri]RN māru[son]N Bit-Dakkuri[1]GN Nadinu[ruler-of-Larak]RN Larakayu[of-Larak]EN u[and]CNJ Marduk-apla-iddina[Merodach-baladan-II-king-of-Babylon]RN māru[son]N Bit-Yakin[1]GN šarru[king]N mātu[land]N tiāmtu[sea]N hurāṣu[gold]N eperu[earth]N šadû[mountain]N kaspu[silver]N nisiqtu[selection]N abnu[stone]N ušû[diorite]N ellūtu[(a-type-of-tree)]N alpu[ox]N ṣēnu[flock]N mahāru[face]V Namri[1]GN Bit-Sangibuti[1]GN Bit-Hamban[1]GN Sumurzu[1]SN Bit-Barru[1]SN Bit-Zualzaš[1]GN _
ēkallu[palace]N Tukulti-apil-Ešarra_III[Tiglath-pileser-III-king-of-Assyria]RN šarru[king]N rabû[great]AJ šarru[king]N dannu[strong]AJ šarru[king]N kiššatu[totality]N šarru[king]N mātu[land]N Aššur[Assyria]GN šarru[king]N Babili[Babylon]SN šarru[king]N mātu[land]N Šumeru[Sumer]GN u[and]CNJ Akkad[1]GN šarru[king]N kibru[bank]N erbe[four]NU eṭlu[manly-one]N qardu[valiant]AJ ša[that]REL ina[in]PRP tukultu[trust]N Aššur[1]DN bēlu[lord]N kullatu[totality]N lā[not]MOD māgiru[submissive-one]N kīma[like]PRP haṣbattu[(a-pottery-bowl)]N daqāqu[be(come)-minute]V abūbāniš[like-a-flood]AV sapānu[flatten]V zīqīqiš[into-(the)-wind]AV manû[count]V šarru[king]N ša[that]REL ina[in]PRP zikru[utterance]N Aššur[1]DN Šamaš[1]DN u[and]CNJ Marduk[1]DN ilu[god]N rabû[great]AJ alāku[go]V ištu[from]PRP marratu[bitter-thing]N ša[of]DET Bit-Yakin[1]GN adi[until]PRP Bikni[Mount-Bikni]GN ša[of]DET niphu[(act-of)-lighting]N šamšu[sun]N u[and]CNJ tiāmtu[sea]N ša[of]DET šulmu[completeness]N šamšu[sun]N adi[until]PRP Muṣur[Egypt]GN ištu[from]PRP išdu[foundation]N šamû[heaven]N adi[until]PRP elītu[that-which-is-above]N šamû[heaven]N mātu[land]N bêlu[rule-(over)]V epēšu[do]V šarrūtu[kingship]N ištu[from]PRP rēšu[head]N šarrūtu[kingship]N adi[until]PRP _ palû[reign-(of-a-king)]N Ituʾu[1]EN Rupuʾu[of-Rupuʾu]EN Hamranu[1]EN Luhuʾatu[1]EN Hatallu[1]EN Rubbu[1]EN Rapiqu[of-Rapiqu]EN Nabatu[1]EN Gurumu[1]EN Dunanu[1]EN Ubulu[1]EN Ruʾuʾa[1]EN Liʾtaʾu[1]EN Marusu[1]EN Dur-Kurigalzu[1]SN Adinni[1]SN birtu[fort]N ša[of]DET Sarragitu[1]SN birtu[fort]N ša[of]DET Labbanat[1]GN Aramu[Aramean]EN kalû[totality]N ša[that]REL šiddu[side]N Diglat[Tigris]WN Purattu[Euphrates]WN u[and]CNJ Surappu[1]WN Uqnu[1]WN adi[until]PRP tiāmtu[sea]N šaplû[lower]AJ ša[of]DET niphu[(act-of)-lighting]N šamšu[sun]N kašādu[reach]V ana[to]PRP miṣru[border]N mātu[land]N Aššur[Assyria]GN târu[turn]V šūt[who(m)]DET rēšu[head]N bēlu[lord]N pīhātu[post]N eli[on]PRP šakānu[put]V ina[in]PRP Sippar[1]SN Nippur[1]SN Babili[Babylon]SN Barsipa[Borsippa]SN Kutu[Cutha]SN Kiš[Kish]SN Dilbat[1]SN Uruk[1]SN
Tukulti-apil-Ešarra_III[Tiglath-pileser-III-king-of-Assyria]RN šarru[king]N rabû[great]AJ _ kāšidu[conqueror]N _ kāšidu[conqueror]N Ituʾu[1]EN Rupuʾu[of-Rupuʾu]EN _ _ dâku[kill]V _ _ _ _ _ _ _ _ _ _ _ Hauranu[Mount-Hauranu]GN šadû[mountain]N malû[be(come)-full]V _ _ līm[thousand]NU immeru[sheep]N šallatu[plundered-thing(s)]N šalālu[carry-off]V _ _ kašādu[reach]V u[and]CNJ šī[she]IP namurratu[awe-inspiring-radiance]N Aššur[1]DN bēlu[lord]N sahāpu[envelop]V _ _ ana[to]PRP dalīlu[praise]N ezēbu[leave]V _ šaknu[appointee]N ina[in]PRP ūmu[day]N Ninurta-ilaya[provincial-governor]PN šaknu[appointee]N mātu[land]N _ _ Hadattu[1]SN ištu[from]PRP uššu[foundation]N adi[until]PRP gabadibbu[parapet]N raṣāpu[erect]V šuklulu[complete]V _ _ gušūru[tree-trunk]N _ _ ṣullulu[roof-over]V daltu[door]N erēnu[cedar]N ina[in]PRP bābu[gate]N retû[drive-in]V _ šumu[name]N nabû[name]V ṣalmu[effigy]N Ištar[1]DN ina[in]PRP qerbu[centre]N kânu[be(come)-permanent]V mazzāzu[position]N _ _ _ _ _ _ _ _ _ ṣalmu[effigy]N ṣulû[supplication]N _ _ ina[in]PRP qibītu[speech]N Ištar[1]DN rīmu[wild-bull]N atbaru[basalt]N kiṣru[knot]N šadû[mountain]N šiknu[act-of-putting]N _ parzillu[iron]N _ _ _ _ _ _ ina[in]PRP bābu[gate]N izuzzu[stand]V šumu[name]N rīmu[wild-bull]N mahrû[first]AJ ša[that]REL ina[in]PRP amurru[Amurru]N izuzzu[stand]V ūmu[day]N ezzu[furious]AJ ṣābitu[recipient]N ayyābu[enemy]N mušamqitu[one-who-overthrows]N lemnu[bad-one]N šarru[king]N šumu[name]N šumu[name]N šanû[second]AJ rīmu[wild-bull]N ša[that]REL ina[in]PRP šadû[mountain]N izuzzu[stand]V kāšidu[conqueror]N ernittu[triumph]N šarru[king]N mušamṣû[one-who-allows-someone-to-attain-something]N mala[as-much-as]PRP libbu[interior]N mušēṣû[drain]N lemnu[bad-one]N mušēribu[one-who-brings-in]N damqu[good-one]N šumu[name]N ana[to]PRP balāṭu[life]N šemû[hear]V supû[prayer]N labāru[be(come)-old]V palû[reign-(of-a-king)]N šalāmu[be(come)-healthy]V zēru[seed(s)]N kânu[be(come)-permanent]V išdu[foundation]N kussû[chair]N šangûtu[priesthood]N lā[not]MOD bāšû[existing]AJ murṣu[illness]N ana[to]PRP ešēru[go-well]V ebūru[harvest]N mātu[land]N Aššur[Assyria]GN šalāmu[be(come)-healthy]V mātu[land]N Aššur[Assyria]GN ina[in]PRP qerbu[centre]N Hadattu[1]SN ana[to]PRP tāmartu[spectacle]N šubtu[seat]N ramû[set-in-place]V
_ _ _ _ _ _ _ _ _ _ qabû[say]V bābu[gate]N edlu[shut]AJ petû[open]V _ _ nišu[people]N wāšibu[inhabitant]N libbu[interior]N šalālu[carry-off]V _ _ _ šakānu[put]V šarru[king]N _ ištu[from]PRP Nappigi[1]SN _ _ _ târu[turn]V _ _ šalālu[carry-off]V _ _ šarru[king]N ša[of]DET Hatti[Syria-Palestine]GN _ _ _ Rahianu[Rezin-king-of-Damascus]RN _ _ _ narkabtu[chariot]N ša[of]DET Sulumal[king-of-Melid]RN _ _ _ _ _ _ _ _ ana[to]PRP _ _ _ x-ri[1]GN šadû[mountain]N _ _ _ _ _ _ _ _ šêtu[be-remaining]V _ _ _ _ _ _ itti[with]PRP mātu[land]N _ _ _ _ _ _ _
Upa[1]SN
Astartu[1]SN
Gazru[1]SN
ēkallu[palace]N Tukulti-apil-Ešarra_III[Tiglath-pileser-III-king-of-Assyria]RN šarru[king]N mātu[land]N Aššur[Assyria]GN māru[son]N Adad-narari_III[king-of-Assyria]RN šarru[king]N mātu[land]N Aššur[Assyria]GN ša[of]DET kigallu[socle]N ša[of]DET bītu[house]N Aššur[1]DN
Tukulti-apil-Ešarra_III[Tiglath-pileser-III-king-of-Assyria]RN šarru[king]N rabû[great]AJ šarru[king]N dannu[strong]AJ šarru[king]N kiššatu[totality]N šarru[king]N mātu[land]N Aššur[Assyria]GN ša[of]DET kigallu[socle]N alpu[ox]N ša[of]DET bābu[gate]N bītu[house]N Adad[1]DN
ēkallu[palace]N Tukulti-apil-Ešarra_III[Tiglath-pileser-III-king-of-Assyria]RN šarru[king]N rabû[great]AJ šarru[king]N dannu[strong]AJ šarru[king]N kiššatu[totality]N šarru[king]N mātu[land]N Aššur[Assyria]GN ša[of]DET kigallu[socle]N alpu[ox]N ša[of]DET bābu[gate]N bītu[house]N Adad[1]DN
ēkallu[palace]N Tukulti-apil-Ešarra_III[Tiglath-pileser-III-king-of-Assyria]RN šarru[king]N kiššatu[totality]N šarru[king]N mātu[land]N Aššur[Assyria]GN
ēkallu[palace]N Tukulti-apil-Ešarra_III[Tiglath-pileser-III-king-of-Assyria]RN šarru[king]N rabû[great]AJ šarru[king]N dannu[strong]AJ šarru[king]N kiššatu[totality]N šarru[king]N mātu[land]N Aššur[Assyria]GN _ manû[unit]N
ēkallu[palace]N Tukulti-apil-Ešarra_III[Tiglath-pileser-III-king-of-Assyria]RN šarru[king]N mātu[land]N Aššur[Assyria]GN _ manû[unit]N ša[of]DET šarru[king]N
ēkallu[palace]N Tukulti-apil-Ešarra_III[Tiglath-pileser-III-king-of-Assyria]RN _
ēkallu[palace]N Tukulti-apil-Ešarra_III[Tiglath-pileser-III-king-of-Assyria]RN šarru[king]N mātu[land]N Aššur[Assyria]GN
ēkallu[palace]N Tukulti-apil-Ešarra_III[Tiglath-pileser-III-king-of-Assyria]RN šarru[king]N kiššatu[totality]N šarru[king]N Aššur[Assyria]GN
ana[to]PRP Adad[1]DN gugallu[irrigation-controller]N šamû[heaven]N erṣetu[earth]N bēlu[lord]N rabû[great]AJ bēlu[lord]N Aššur-remanni[high-official-of-Tiglath-pileser-III]PN ana[to]PRP balāṭu[life]N Tukulti-apil-Ešarra_III[Tiglath-pileser-III-king-of-Assyria]RN šarru[king]N mātu[land]N Aššur[Assyria]GN bēlu[lord]N u[and]CNJ ana[to]PRP balāṭu[life]N qiāšu[give]V
nīšu[(oath-on-the)-life]N Šamaš[1]DN Ereškigal[1]DN Anunnaku[1]DN ilu[god]N rabû[great]AJ ša[of]DET erṣetu[earth]N Yaba[queen-and-wife-of-Tiglath-pileser-III]RN ša[of]DET ēkallu[palace]N ina[in]PRP mūtu[death]N šīmtu[what-is-fixed]N napištu[throat]N kašādu[reach]V urhu[road]N abu[father]N alāku[go]V mannu[who?]QP warkû[rear]AJ lū[either]CNJ ša[of]DET ēkallu[palace]N ša[that]REL ina[in]PRP kussû[chair]N wašābu[sit-(down)]V lū[either]CNJ sekretu[enclosed-(woman)]N ēkallu[palace]N narāmtu[beloved-(woman)]N šarru[king]N ša[that]REL ištu[from]PRP kimahhu[grave]N dekû[raise]V lū[either]CNJ mamman[somebody]XP šanû[(an)other]AJ itti[with]PRP šakānu[put]V u[and]CNJ ana[to]PRP šukuttu[adornment]N qātu[hand]N ina[in]PRP lemuttu[evil]N tarāṣu[stretch-a-(measuring)-cord]V ša[that]REL kunukku[seal]N ša[of]DET kimahhu[grave]N šuāti[him]IP petû[open]V elēnu[above]AV ina[in]PRP šarūru[brilliance]N šamšu[sun]N eṭemmu[ghost]N ina[in]PRP ṣummû[thirst]N kawû[outer-one]N rapādu[run]V šaplānu[underneath]AV ina[in]PRP erṣetu[earth]N ina[in]PRP naqû[pour-(a-libation)]V mû[water]N šikaru[beer]N rēštû[first]AJ karānu[vine]N upumtu[(a-type-of)-flour]N itti[with]PRP Anunnaku[1]DN taklīmu[(a-food-offering)]N lā[not]MOD mahāru[face]V Ningišzida[1]DN Piṭuh-idugul[1]DN ilu[god]N rabû[great]AJ ša[of]DET erṣetu[earth]N šalamtu[corpse]N zīqīqu[wind]N lā[not]MOD ṣalālu[lie-(down)]V emēdu[lean-on]V ana[to]PRP dūru[permanence]N dāriš[for-ever]AV
ša[of]DET Yaba[queen-and-wife-of-Tiglath-pileser-III]RN ša[of]DET ēkallu[palace]N aššatu[wife]N Tukulti-apil-Ešarra_III[Tiglath-pileser-III-king-of-Assyria]RN šarru[king]N mātu[land]N Aššur[Assyria]GN
ša[of]DET Yaba[queen-and-wife-of-Tiglath-pileser-III]RN ša[of]DET ēkallu[palace]N ša[of]DET Tukulti-apil-Ešarra_III[Tiglath-pileser-III-king-of-Assyria]RN šarru[king]N mātu[land]N Aššur[Assyria]GN
ša[of]DET Banitu[queen-and-wife-of-Shalmaneser-V]RN ša[of]DET ēkallu[palace]N ša[of]DET Salmanu-ašared_V[Shalmaneser-V-king-of-Assyria]RN šarru[king]N mātu[land]N Aššur[Assyria]GN
ēkallu[palace]N Tukulti-apil-Ešarra_III[Tiglath-pileser-III-king-of-Assyria]RN šarru[king]N rabû[great]AJ šarru[king]N dannu[strong]AJ šarru[king]N kiššatu[totality]N šarru[king]N mātu[land]N Aššur[Assyria]GN
ana[to]PRP Tukulti-apil-Ešarra_III[Tiglath-pileser-III-king-of-Assyria]RN _ šarru[king]N mātu[land]N šarhu[proud]AJ _ Kidite[provincial-governor]PN šaknu[appointee]N mātu[land]N _ u[and]CNJ Arraphayu[of-Arrapha]EN _ terṣu[pointing]N qātu[hand]N Tukulti-apil-Ešarra_III[Tiglath-pileser-III-king-of-Assyria]RN šarru[king]N mātu[land]N Aššur[Assyria]GN _ ana[to]PRP ēkallu[palace]N hūdu[happiness]N libbu[interior]N _ _ _ _
perʾu[bud]N Baltil[Aššur]QN šūquru[very-valuable]AJ narāmu[loved-one]N _ Šerua[1]DN _ _ _ _ pitqu[brickwork]N Ninmena[1]DN ša[that]REL ana[to]PRP bēlūtu[rule]N mātu[land]N _ _ _ _ _ _ rabû[be(come)-big]V ana[to]PRP šarrūtu[kingship]N šakkanakku[(military)-governor]N _ _ _ _ _ _ muṣṣibu[one-who-increases]N šagigurrû[free-will-offering]N ana[to]PRP _ _ _ _ _ _ _ _ šurīnu[(divine)-emblem]N zikaru[male]N dannu[strong]AJ nūru[light]N kiššatu[totality]N nišu[people]N etellu[pre-eminent-one]N _ kalû[totality]N malku[prince]N _ _ _ dāʾipu[one-who-pushes-away]N gērû[opponent]N eṭlu[manly-one]N qardu[valiant]AJ sāpinu[flattener]N _ nakru[enemy]N ša[that]REL huršānu[mountain(s)]N etguru[crossed-over]AJ kīma[like]PRP qû[flax]N salātu[slit]V _ _ _ _ _ _ qurādu[hero]N _ kanāšu[bow-down]V šēpu[foot]N _ ina[in]PRP kakku[stick]N maqātu[fall]V _ mumtalku[deliberate]AJ _ _ _ _ ša[that]REL _ _ našāqu[kiss]V šēpu[foot]N _ šadû[mountain]N _ qablu[battle]N _ eli[on]PRP gimru[totality]N šarru[king]N wāšibu[inhabitant]N parakku[dais]N _ mumtalku[deliberate]AJ _ ušumgallu[lion-dragon]N ṣīru[exalted]AJ _ dadmū[villages]N ina[in]PRP rēšu[head]N šarrūtu[kingship]N ina[in]PRP mahrû[first]AJ palû[reign-(of-a-king)]N ina[in]PRP _ warhu[month]N ša[that]REL ina[in]PRP kussû[chair]N šarrūtu[kingship]N rabîš[magnificently]AV wašābu[sit-(down)]V Aššur[1]DN bēlu[lord]N takālu[trust]V ana[to]PRP Hamranu[1]EN Luhuʾatu[1]EN Hatallu[1]EN Rubbu[1]EN Rapiqu[of-Rapiqu]EN Hiranu[1]EN Rabbi-ilu[1]EN Naṣiru[1]EN Gulusu[1]EN Nabatu[1]EN Liʾtaʾu[1]EN Rahiqu[1]EN Kapiri[1]EN Rummulutu[1]EN Adile[1]EN Gibre[1]EN Ubudu[1]EN Gurumu[1]EN _ šalālu[carry-off]V ana[to]PRP Hatti[Syria-Palestine]GN adi[until]PRP mahru[front]N wabālu[carry]V _ meʾatu[(one)-hundred]NU šallatu[plundered-thing(s)]N Amlate[1]SN ša[of]DET Damunu[1]EN _ līm[thousand]NU _ meʾatu[(one)-hundred]NU šallatu[plundered-thing(s)]N Bit-Deraya[1]SN ina[in]PRP Kunalua[1]SN _ Huzarra[1]SN Taʾe[1]SN Tarmanazi[1]SN Kulmadara[1]SN Hatatirra[1]SN Irgillu[1]SN ālu[city]N ša[of]DET Unqi[1]GN wašābu[sit-(down)]V _ šallatu[plundered-thing(s)]N Qutu[Gutian]EN Bit-Sangibuti[1]GN _ līm[thousand]NU _ meʾatu[(one)-hundred]NU Illilayu[of-Illila]EN _ līm[thousand]NU _ meʾatu[(one)-hundred]NU _ Nakkabayu[of-Nakkaba]EN Budayu[of-Buda]EN ina[in]PRP _ Ṣimirra[1]SN Arqa[1]SN Usnu[1]SN Siʾannu[1]SN ša[that]REL šiddu[side]N tiāmtu[sea]N wašābu[sit-(down)]V _ meʾatu[(one)-hundred]NU _ Budayu[of-Budu]EN Dunu[1]EN _ _ meʾatu[(one)-hundred]NU _ Belayu[of-Bela]EN _ meʾatu[(one)-hundred]NU _ Banitayu[of-Banitu]EN _ meʾatu[(one)-hundred]NU _ Palil-andil-mati[1]EN _ meʾatu[(one)-hundred]NU _ Sangillu[1]EN _ Illilayu[of-Illila]EN _ meʾatu[(one)-hundred]NU _ šallatu[plundered-thing(s)]N Qutu[Gutian]EN Bit-Sangibuti[1]GN ina[in]PRP pīhātu[post]N Tuʾimmu[1]SN wašābu[sit-(down)]V _ meʾatu[(one)-hundred]NU _ šallatu[plundered-thing(s)]N Qutu[Gutian]EN Bit-Sangibuti[1]GN ina[in]PRP Til-karme[1]SN wašābu[sit-(down)]V itti[with]PRP nišu[people]N mātu[land]N Aššur[Assyria]GN manû[count]V ilku[(state)-service]N tupšikku[hod-(for-carrying-bricks)]N kī[like]PRP ša[of]DET Aššuru[Assyrian]EN emēdu[lean-on]V maddattu[payment]N ša[of]DET Kuštašpi[king-of-Kummuhu]RN Kummuhayu[of-Kummuhu]EN Rahianu[Rezin-king-of-Damascus]RN Ša-imerišayu[of-Damascus]EN Menaheme[Menahem-king-of-Israel]RN Samerinayu[of-Samaria]EN Hi-rumu[Hiram-king-of-Tyre]RN Ṣurrayu[of-Tyre]EN Sibitti-Biʾil[ruler-of-Byblos]RN Gublayu[of-Byblos]EN Uriaikki[king-of-Que]RN Quayu[of-Que]EN Pisiris[king-of-Carchemish]RN Gargamišayu[of-Carchemish]EN Eni-il[ruler-of-Hamath]RN Hamatayu[of-Hamath]EN Panammu[king-of-Samʾal]RN Samʾallayu[of-Samʾal]EN Tarhu-lara[king-of-Gurgum]RN Gurgumayu[of-Gurgum]EN Sulumal[king-of-Melid]RN Meliddayu[of-Melid]EN Dadilu[chief-of-the-of-Kasku]RN Kaskayu[of-Kaska]EN Uassurme[ruler-of-Tabal]RN Tabalayu[of-Tabal]EN Ušhitti[ruler-of-Atuna]RN Atunayu[of-Atuna]EN Urpalla[ruler-of-Tuhana]RN Tuhanayu[of-Tuhana]EN Tuhamme[ruler-of-Ištunda]RN Ištundayu[of-Ištunda]EN Urimmi[ruler-of-Que]RN Hubušnayu[of-Hubušnu]EN Zabibe[queen-of-the-Arabs]RN šarratu[queen]N Arubu[Arabia]GN hurāṣu[gold]N kaspu[silver]N annaku[tin]N parzillu[iron]N mašku[skin]N pīru[elephant]N šinnu[tooth]N pīru[elephant]N lubuštu[clothing]N birmu[multicoloured-cloth]N kitû[flax]N takiltu[(a-precious-blue-purple-wool)]N argamannu[purple]N ušû[diorite]N taskarinnu[box-tree]N mimma[anything]XP waqru[rare]AJ niṣirtu[treasure]N šarrūtu[kingship]N immeru[sheep]N balṭu[living]AJ ša[that]REL šīpātu[wool]N argamannu[purple]N ṣarpu[burnt]AJ iṣṣūru[bird]N šamû[heaven]N muttaprišu[winged]AJ ša[that]REL agappu[wing]N ana[to]PRP takiltu[(a-precious-blue-purple-wool)]N ṣarpu[burnt]AJ sisû[horse]N kūdanu[mule]N alpu[ox]N u[and]CNJ ṣēnu[flock]N ibilu[camel]N anāqāte[she-camels]N adi[until]PRP bakru[foal]N mahāru[face]V ina[in]PRP _ palû[reign-(of-a-king)]N Aššur[1]DN bēlu[lord]N takālu[trust]V ana[to]PRP Bit-Kapsi[1]GN Bit-Sangi[1]GN Bit-Urzakki[1]GN Madayu[Median]EN Bit-Zualzaš[1]GN Bit-Matti[1]GN Tupliyaš[1]GN alāku[go]V Bit-Ištar[1]SN Kinkangi[1]SN Kindigiasu[1]SN Kingialkasiš[1]SN Kubušhatidiš[1]SN Upušu[1]SN Ahsipuna[1]SN Girgira[1]SN Kimbazhati[1]SN adi[until]PRP ālu[city]N ša[of]DET liwītu[packaging]N kašādu[reach]V šallatu[plundered-thing(s)]N šalālu[carry-off]V napālu[dig-out]V naqāru[demolish]V ina[in]PRP išātu[fire]N šarāpu[burn]V ina[in]PRP ūmu[day]N mulmullu[arrow]N parzillu[iron]N zaqtu[pointed]AJ epēšu[do]V lītu[victory]N Aššur[1]DN bēlu[lord]N ina[in]PRP muhhu[skull]N šaṭāru[write]V ina[in]PRP muhhu[skull]N nambaʾu[source]N ša[of]DET Bit-Ištar[1]SN kânu[be(come)-permanent]V Upaš[ruler-of-Bit-Kapsi]RN māru[son]N Bit-Kapsi[1]GN nišu[people]N pahāru[gather]V ana[to]PRP Abirus[Mount-Abirus]GN šadû[mountain]N elû[go-up]V warki[after]PRP redû[accompany]V dīktu[fighting]N dâku[kill]V šallatu[plundered-thing(s)]N šalālu[carry-off]V _ _ Hista[1]SN Harbisinna[1]SN Barbaz[1]SN Tasa[1]SN adi[until]PRP Uluruš[2]WN kašādu[reach]V dīktu[fighting]N dâku[kill]V _ līm[thousand]NU _ meʾatu[(one)-hundred]NU _ nišu[people]N _ sisû[horse]N _ meʾatu[(one)-hundred]NU kūdanu[mule]N _ meʾatu[(one)-hundred]NU _ imēru[donkey]N _ līm[thousand]NU _ meʾatu[(one)-hundred]NU _ alpu[ox]N _ līm[thousand]NU immeru[sheep]N šalālu[carry-off]V napālu[dig-out]V naqāru[demolish]V ina[in]PRP išātu[fire]N šarāpu[burn]V _ ana[to]PRP miṣru[border]N mātu[land]N Aššur[Assyria]GN târu[turn]V ālu[city]N šuātunu[those]IP ana[to]PRP eššūtu[newness]N epēšu[do]V nišu[people]N mātu[land]N kišittu[achievement]N qātu[hand]N ina[in]PRP libbu[interior]N wašābu[sit-(down)]V _ kakku[stick]N Aššur[1]DN bēlu[lord]N ina[in]PRP libbu[interior]N ramû[set-in-place]V ina[in]PRP muhhu[skull]N pīhātu[post]N Naʾiri[1]GN redû[accompany]V Daiqanša[1]SN Sakka[1]SN Ippa[1]SN Elizanšu[1]SN _ Luqadanšu[1]SN Quda[1]SN Elugia[1]SN Dania[1]SN Danziun[1]SN Ulaya[1]SN Luqia[2]SN Abrania[1]SN Eusa[1]SN _ kašādu[reach]V dīktu[fighting]N dâku[kill]V _ meʾatu[(one)-hundred]NU nišu[people]N _ meʾatu[(one)-hundred]NU _ alpu[ox]N _ līm[thousand]NU immeru[sheep]N sisû[horse]N kūdanu[mule]N imēru[donkey]N šalālu[carry-off]V _ ālu[city]N napālu[dig-out]V naqāru[demolish]V ina[in]PRP išātu[fire]N šarāpu[burn]V nišu[people]N Muqania[1]GN akāmu[dust-cloud]N gerru[way]N amāru[see]V Ura[2]SN ša[that]REL ina[in]PRP qablu[hips]N _ māru[son]N mārtu[daughter]N kimtu[family]N _ batāqu[cut-off]V ina[in]PRP mātu[land]N wašāru[sink-down]V _ sisû[horse]N kūdanu[mule]N _ napālu[dig-out]V naqāru[demolish]V ina[in]PRP išātu[fire]N šarāpu[burn]V _ kašādu[reach]V napālu[dig-out]V naqāru[demolish]V ina[in]PRP išātu[fire]N šarāpu[burn]V _ kašādu[reach]V dīktu[fighting]N dâku[kill]V _ _ _ ša[that]REL lā[not]MOD nību[naming]N _ _ _ _ _ Qabiʾi[1]EN _ _ _ _ ša[that]REL _ _ birtu[fort]N ša[of]DET Labbanat[1]GN _ _ Aramu[Aramean]EN ša[that]REL šiddu[side]N _ _ Budu[1]GN _ ina[in]PRP raksu[tied-one]N ebēru[cross-over]V ša[of]DET Aramu[Aramean]EN kalû[totality]N _ _ _ līm[thousand]NU _ līm[thousand]NU nišu[people]N _ _ līm[thousand]NU _ meʾatu[(one)-hundred]NU alpu[ox]N _ napālu[dig-out]V naqāru[demolish]V ina[in]PRP išātu[fire]N šarāpu[burn]V raʾsu[tribal-chief]N ša[of]DET Kaldu[Chaldea]GN _ namurratu[awe-inspiring-radiance]N Aššur[1]DN bēlu[lord]N sahāpu[envelop]V _ alāku[go]V našāqu[kiss]V šēpu[foot]N _ ēribu[entering]N bītu[house]N ša[of]DET Esagil[1]TN Ezida[1]TN Emeslam[1]TN _ rēhtu[remainder]N Bel[1]DN Nabu[1]DN Nergal[1]DN adi[until]PRP mahru[front]N wabālu[carry]V _
_ zaʾānu[be(come)-adorned]V ana[to]PRP mātu[land]N alāku[go]V ālu[city]N šuātunu[those]IP ana[to]PRP eššūtu[newness]N epēšu[do]V ina[in]PRP muhhu[skull]N tīlu[(ruin)-mound]N kamru[piled-up]AJ ša[that]REL Humut[1]SN qabû[say]V ālu[city]N epēšu[do]V ištu[from]PRP uššu[foundation]N adi[until]PRP gabadibbu[parapet]N raṣāpu[erect]V šuklulu[complete]V ēkallu[palace]N mūšabu[dwelling]N šarrūtu[kingship]N ina[in]PRP libbu[interior]N nadû[throw-(down)]V Kar-Aššur[1]SN šumu[name]N nabû[name]V kakku[stick]N Aššur[1]DN bēlu[lord]N ina[in]PRP libbu[interior]N ramû[set-in-place]V nišu[people]N mātu[land]N kišittu[achievement]N qātu[hand]N ina[in]PRP libbu[interior]N wašābu[sit-(down)]V biltu[load]N maddattu[payment]N kânu[be(come)-permanent]V itti[with]PRP nišu[people]N mātu[land]N Aššur[Assyria]GN manû[count]V Patti-Enlil[Canal-of-Enlil]WN ša[that]REL ištu[from]PRP ūmu[day]N rūqu[distant]AJ nadû[placed]AJ _ herû[dig]V ina[in]PRP qerbu[centre]N habābu[murmur]V mû[water]N nuhšu[abundance]N _ ištu[from]PRP Dur-Kurigalzu[1]SN Sippar[1]SN ša[of]DET Šamaš[1]DN _ Nasikku[1]EN Naqiru[1]EN Tane[1]EN Kalaʾin[1]SN Sumandar[1]WN Paṣitu[1]SN ša[of]DET Dunanu[1]EN Qirbit[1]SN _ Adile[1]EN Budu[1]GN Pahhaz[1]SN Qin-Nippur[1]GN ālu[city]N ša[of]DET Karduniaš[Babylonia]GN adi[until]PRP libbu[interior]N Uqnu[1]WN ša[that]REL ahu[arm]N tiāmtu[sea]N šaplû[lower]AJ bêlu[rule-(over)]V ana[to]PRP miṣru[border]N mātu[land]N Aššur[Assyria]GN târu[turn]V šūt[who(m)]DET rēšu[head]N bēlu[lord]N pīhātu[post]N eli[on]PRP šakānu[put]V ištu[from]PRP libbu[interior]N immeru[sheep]N ṣibtu[interest]N ša[that]REL šattišamma[year-by-year]AV ṣabātu[seize]V _ meʾatu[(one)-hundred]NU _ immeru[sheep]N kadrû[present]N ana[to]PRP Aššur[1]DN bēlu[lord]N rakāsu[tie]V ištu[from]PRP Aramu[Aramean]EN šuātunu[those]IP ša[that]REL šalālu[carry-off]V _ _ līm[thousand]NU pīhātu[post]N tartānu[(a-high-military-official)]N _ līm[thousand]NU pīhātu[post]N nāgiru[(town)-crier]N ēkallu[palace]N _ _ līm[thousand]NU pīhātu[post]N rab-šāqê[chief-cupbearer]N _ _ līm[thousand]NU pīhātu[post]N Barhalzu[1]GN _ līm[thousand]NU pīhātu[post]N Zamua[1]GN parāsu[stop]V wašābu[sit-(down)]V pû[mouth]N ištēn[one]NU šakānu[put]V itti[with]PRP nišu[people]N mātu[land]N Aššur[Assyria]GN manû[count]V nīru[yoke]N Aššur[1]DN bēlu[lord]N kī[like]PRP ša[of]DET Aššuru[Assyrian]EN emēdu[lean-on]V dadmū[villages]N nadû[placed]AJ ša[of]DET perku[transversal]N mātu[land]N ša[that]REL ina[in]PRP tarṣu[before]N šarru[king]N abu[father]N arbūtu[desolation]N alāku[go]V ana[to]PRP eššūtu[newness]N kašāru[restore]V mātu[land]N Aššur[Assyria]GN ana[to]PRP _ ālu[city]N epēšu[do]V ēkallu[palace]N mūšabu[dwelling]N šarrūtu[kingship]N ina[in]PRP libbu[interior]N nadû[throw-(down)]V _ šumu[name]N nabû[name]V kakku[stick]N Aššur[1]DN bēlu[lord]N ina[in]PRP libbu[interior]N ramû[set-in-place]V nišu[people]N mātu[land]N kišittu[achievement]N qātu[hand]N ina[in]PRP libbu[interior]N wašābu[sit-(down)]V biltu[load]N maddattu[payment]N kânu[be(come)-permanent]V itti[with]PRP nišu[people]N mātu[land]N Aššur[Assyria]GN manû[count]V ṣalmu[effigy]N šarrūtu[kingship]N u[and]CNJ ṣalmu[effigy]N ilu[god]N rabû[great]AJ bēlu[lord]N epēšu[do]V lītu[victory]N u[and]CNJ danānu[power]N ša[that]REL ina[in]PRP zikru[utterance]N Aššur[1]DN bēlu[lord]N eli[on]PRP mātu[land]N šakānu[put]V ina[in]PRP muhhu[skull]N šaṭāru[write]V ina[in]PRP _ izuzzu[stand]V _ _ biltu[load]N hurāṣu[gold]N ina[in]PRP dannu[strong-one]N _ līm[thousand]NU biltu[load]N kaspu[silver]N _ maddattu[payment]N mahāru[face]V ina[in]PRP _ palû[reign-(of-a-king)]N Aššur[1]DN bēlu[lord]N takālu[trust]V ana[to]PRP Namri[1]GN _ Bit-Zatti[1]GN Bit-Abdadani[1]GN Bit-Sangibuti[1]GN _ alāku[go]V _ akāmu[dust-cloud]N gerru[way]N amāru[see]V Nikkur[1]SN ālu[city]N dannūtu[strength]N wašāru[sink-down]V _ zanānu[rain]V Nikkurayu[of-Nikkur]EN kakku[stick]N _ sisû[horse]N parû[mule]N alpu[ox]N _ Sassiašu[1]SN Tutašdi[1]SN _ _ Kušianaš[1]SN Haršu[1]SN Šanaštiku[1]SN Kiškitara[1]SN Haršaya[1]SN Ayubak[1]SN _ šadû[mountain]N ša[of]DET Halihadri[Mount-Halihadri]GN ubānu[finger]N šadû[mountain]N šaqû[high]AJ ṣabātu[seize]V warki[after]PRP redû[accompany]V dabdû[defeat]N šakānu[put]V _ hurru[hole]N šadû[mountain]N erēbu[enter]V ina[in]PRP gīru[fire(-god)]N qamû[burn-(up)]V Uzhari[1]SN ša[of]DET Bit-Zatti[1]GN lawû[surround]V kašādu[reach]V Kaki[Iranian-ruler]RN _ Kitpat[1]SN ša[of]DET Bit-Abdadani[1]GN ša[that]REL Tunaku[Iranian-ruler]RN ekēmu[take-away]V lawû[surround]V kašādu[reach]V šallatu[plundered-thing(s)]N šalālu[carry-off]V _ Nikkur[1]SN adi[until]PRP ālu[city]N ša[of]DET liwītu[packaging]N ana[to]PRP eššūtu[newness]N epēšu[do]V nišu[people]N mātu[land]N kišittu[achievement]N qātu[hand]N ina[in]PRP libbu[interior]N wašābu[sit-(down)]V _ šūt[who(m)]DET rēšu[head]N bēlu[lord]N pīhātu[post]N eli[on]PRP šakānu[put]V Bit-Kapsi[1]GN Bit-Sangi[1]GN Bit-Urzakki[1]GN kīma[like]PRP sapāru[(deity's)-net]N sahāpu[envelop]V dīktu[fighting]N mādu[many]AJ dâku[kill]V _ ana[to]PRP zaqīpu[stake]N elû[go-up]V šittu[remnant]N mundahṣu[fighting-one]N rittu[hand]N nakāsu[cut]V ina[in]PRP qerbu[centre]N mātu[land]N wašāru[sink-down]V _ udru[Bactrian-camel]N alpu[ox]N ṣēnu[flock]N ummānu[military-force]N ana[to]PRP lā[not]MOD mānu[counting]N leqû[take]V Mitaki[ruler-of-Uršanika-and-Kianpal]RN _ Uršanika[1]SN erēbu[enter]V Uršanika[1]SN Kianpal[1]SN kašādu[reach]V šâšu[him]IP aššatu[wife]N māru[son]N mārtu[daughter]N _ ālu[city]N šuātunu[those]IP adi[until]PRP ālu[city]N ša[of]DET liwītu[packaging]N napālu[dig-out]V naqāru[demolish]V ina[in]PRP išātu[fire]N šarāpu[burn]V Batanu[ruler-of-Bit-Kaspi]RN māru[son]N Bit-Kapsi[1]GN _ kanāšu[bow-down]V našû[lift]V tupšikku[hod-(for-carrying-bricks)]N ana[to]PRP lā[not]MOD sapāhu[scatter]V nagû[region]N Karkarihundir[1]SN ezēbu[leave]V _ eli[on]PRP šakānu[put]V Erinziašu[1]SN ša[that]REL itti[with]PRP Bisihadir[ruler-of-Kišesim]RN Kišesayu[of-Kišesim]EN nabalkutu[cross-over]V kašādu[reach]V šallatu[plundered-thing(s)]N šalālu[carry-off]V Ramateia[ruler-of-Araziaš]RN ša[of]DET Araziaš[1]GN _ šū[he]IP hallālāniš[like-a-centipede]AV naparšudu[flee]V mamman[somebody]XP lā[not]MOD amāru[see]V ašru[place]N _ sisû[horse]N alpu[ox]N ṣēnu[flock]N uqnû[lapis-lazuli]N hīpu[break(age)]N šadû[mountain]N _ ilu[god]N rabû[great]AJ bēlu[lord]N naqû[pour-(a-libation)]V Tuni[ruler-of-Sumurzu]RN Sumurzayu[of-Sumurzu]EN _ _ kašādu[reach]V mundahṣu[fighting-one]N ana[to]PRP zaqīpu[stake]N elû[go-up]V _ Sumurzu[1]SN Bit-Hamban[1]GN ana[to]PRP miṣru[border]N mātu[land]N Aššur[Assyria]GN târu[turn]V _ nišu[people]N mātu[land]N kišittu[achievement]N qātu[hand]N ina[in]PRP libbu[interior]N wašābu[sit-(down)]V šūt[who(m)]DET rēšu[head]N bēlu[lord]N pīhātu[post]N eli[on]PRP šakānu[put]V _ ana[to]PRP Aššur[1]DN bēlu[lord]N rakāsu[tie]V Kizauti[1]SN ša[that]REL ina[in]PRP _ napālu[dig-out]V naqāru[demolish]V ina[in]PRP išātu[fire]N šarāpu[burn]V ša[of]DET bēlu[lord]N ālu[city]N lā[not]MOD kanšu[submissive]AJ _ _ meʾatu[(one)-hundred]NU biltu[load]N uqnû[lapis-lazuli]N _ meʾatu[(one)-hundred]NU biltu[load]N _ _ siparru[bronze]N _ maddattu[payment]N ša[of]DET Mannu-ki-ṣabi[ruler-of-Bit-Abdadani]RN māru[son]N Bit-Abdadani[1]GN _ Miki[ruler-of-Halpi-x-x]RN ša[of]DET Halpi-x-x[1]SN _ Uzakku[city-ruler]RN ša[of]DET _ _ ana[to]PRP Hatti[Syria-Palestine]GN adi[until]PRP mahru[front]N wabālu[carry]V šūt[who(m)]DET rēšu[head]N šaknu[appointee]N mātu[land]N Naʾiri[1]GN Supurgillu[1]SN _ adi[until]PRP ālu[city]N ša[of]DET liwītu[packaging]N kašādu[reach]V šallatu[plundered-thing(s)]N šalālu[carry-off]V Šiqila[fortress-commander]PN rabû[great-one]N birtu[fort]N _ šalālu[carry-off]V ana[to]PRP Hatti[Syria-Palestine]GN adi[until]PRP mahru[front]N wabālu[carry]V _ meʾatu[(one)-hundred]NU šallatu[plundered-thing(s)]N Amlate[1]SN ša[of]DET Damunu[1]EN _ līm[thousand]NU _ meʾatu[(one)-hundred]NU šallatu[plundered-thing(s)]N Deru[1]SN ina[in]PRP Kunalua[1]SN _ Huzarra[1]SN Taʾe[1]SN Tarmanazi[1]SN Kulmadara[1]SN Hatatirra[1]SN Irgillu[1]SN ālu[city]N ša[of]DET Unqi[1]GN wašābu[sit-(down)]V _ šallatu[plundered-thing(s)]N Qutu[Gutian]EN Bit-Sangibuti[1]GN _ līm[thousand]NU _ meʾatu[(one)-hundred]NU Illilayu[of-Illila]EN _ līm[thousand]NU _ meʾatu[(one)-hundred]NU _ Nakkabayu[of-Nakkaba]EN Budayu[of-Buda]EN ina[in]PRP _ Ṣimirra[1]SN Arqa[1]SN Usnu[1]SN Siʾannu[1]SN ša[that]REL šiddu[side]N tiāmtu[sea]N wašābu[sit-(down)]V _ meʾatu[(one)-hundred]NU _ Budayu[of-Budu]EN Dunu[1]EN _ _ _ _ meʾatu[(one)-hundred]NU _ Belayu[of-Bela]EN _ meʾatu[(one)-hundred]NU _ Banitayu[of-Banitu]EN _ meʾatu[(one)-hundred]NU _ Palil-andil-mati[1]EN _ meʾatu[(one)-hundred]NU _ Sangillu[1]EN _ Illilayu[of-Illila]EN _ meʾatu[(one)-hundred]NU _ šallatu[plundered-thing(s)]N Qutu[Gutian]EN Bit-Sangibuti[1]GN ina[in]PRP pīhātu[post]N Tuʾimmu[1]SN wašābu[sit-(down)]V _ meʾatu[(one)-hundred]NU _ šallatu[plundered-thing(s)]N Qutu[Gutian]EN Bit-Sangibuti[1]GN ina[in]PRP Til-karme[1]SN wašābu[sit-(down)]V itti[with]PRP nišu[people]N mātu[land]N Aššur[Assyria]GN manû[count]V ilku[(state)-service]N tupšikku[hod-(for-carrying-bricks)]N kī[like]PRP ša[of]DET Aššuru[Assyrian]EN emēdu[lean-on]V maddattu[payment]N ša[of]DET Kuštašpi[king-of-Kummuhu]RN Kummuhayu[of-Kummuhu]EN Rahianu[Rezin-king-of-Damascus]RN Ša-imerišayu[of-Damascus]EN Menaheme[Menahem-king-of-Israel]RN Samerinayu[of-Samaria]EN Hi-rumu[Hiram-king-of-Tyre]RN Ṣurrayu[of-Tyre]EN Sibitti-Biʾil[ruler-of-Byblos]RN Gublayu[of-Byblos]EN Uriaikki[king-of-Que]RN Quayu[of-Que]EN Pisiris[king-of-Carchemish]RN Gargamišayu[of-Carchemish]EN Eni-il[ruler-of-Hamath]RN Hamatayu[of-Hamath]EN Panammu[king-of-Samʾal]RN Samʾallayu[of-Samʾal]EN Tarhu-lara[king-of-Gurgum]RN Gurgumayu[of-Gurgum]EN Sulumal[king-of-Melid]RN Meliddayu[of-Melid]EN Dadilu[chief-of-the-of-Kasku]RN Kaskayu[of-Kaska]EN Uassurme[ruler-of-Tabal]RN Tabalayu[of-Tabal]EN Ušhitti[ruler-of-Atuna]RN Atunayu[of-Atuna]EN Urpalla[ruler-of-Tuhana]RN Tuhanayu[of-Tuhana]EN Tuhamme[ruler-of-Ištunda]RN Ištundayu[of-Ištunda]EN Urimmi[ruler-of-Que]RN Hubušnayu[of-Hubušnu]EN Zabibe[queen-of-the-Arabs]RN šarratu[queen]N Arubu[Arabia]GN hurāṣu[gold]N kaspu[silver]N annaku[tin]N parzillu[iron]N mašku[skin]N pīru[elephant]N šinnu[tooth]N pīru[elephant]N lubuštu[clothing]N birmu[multicoloured-cloth]N kitû[flax]N takiltu[(a-precious-blue-purple-wool)]N argamannu[purple]N ušû[diorite]N taskarinnu[box-tree]N mimma[anything]XP waqru[rare]AJ niṣirtu[treasure]N šarrūtu[kingship]N immeru[sheep]N balṭu[living]AJ ša[that]REL šīpātu[wool]N argamannu[purple]N ṣarpu[burnt]AJ iṣṣūru[bird]N šamû[heaven]N muttaprišu[winged]AJ ša[that]REL agappu[wing]N ana[to]PRP takiltu[(a-precious-blue-purple-wool)]N ṣarpu[burnt]AJ sisû[horse]N kūdanu[mule]N alpu[ox]N u[and]CNJ ṣēnu[flock]N ibilu[camel]N anāqāte[she-camels]N adi[until]PRP bakru[foal]N mahāru[face]V ina[in]PRP _ palû[reign-(of-a-king)]N Aššur[1]DN bēlu[lord]N takālu[trust]V ana[to]PRP Bit-Kapsi[1]GN Bit-Sangi[1]GN Bit-Urzakki[1]GN Madayu[Median]EN Bit-Zualzaš[1]GN Bit-Matti[1]GN Tupliyaš[1]GN alāku[go]V Bit-Ištar[1]SN Kinkangi[1]SN Kindigiasu[1]SN Kingialkasiš[1]SN Kubušhatidiš[1]SN Upušu[1]SN Ahsipuna[1]SN Girgira[1]SN Kimbazhati[1]SN adi[until]PRP ālu[city]N ša[of]DET liwītu[packaging]N kašādu[reach]V šallatu[plundered-thing(s)]N šalālu[carry-off]V napālu[dig-out]V naqāru[demolish]V ina[in]PRP išātu[fire]N šarāpu[burn]V ina[in]PRP ūmu[day]N mulmullu[arrow]N parzillu[iron]N zaqtu[pointed]AJ epēšu[do]V lītu[victory]N Aššur[1]DN bēlu[lord]N ina[in]PRP muhhu[skull]N šaṭāru[write]V ina[in]PRP muhhu[skull]N nambaʾu[source]N ša[of]DET Bit-Ištar[1]SN kânu[be(come)-permanent]V Upaš[ruler-of-Bit-Kapsi]RN māru[son]N Bit-Kapsi[1]GN nišu[people]N pahāru[gather]V ana[to]PRP Abirus[Mount-Abirus]GN šadû[mountain]N elû[go-up]V warki[after]PRP redû[accompany]V dīktu[fighting]N dâku[kill]V šallatu[plundered-thing(s)]N šalālu[carry-off]V ālu[city]N napālu[dig-out]V naqāru[demolish]V ina[in]PRP išātu[fire]N šarāpu[burn]V Ušru[ruler-of-Nikisi]RN x-x-x-ruta[1]SN Bardada[ruler-of-Ṣibar]RN ša[of]DET Nirutakta[1]SN palāhu[be(come)-afraid]V šadû[mountain]N ṣabātu[seize]V warki[after]PRP elû[go-up]V dīktu[fighting]N dâku[kill]V šallatu[plundered-thing(s)]N šalālu[carry-off]V Bardada[ruler-of-Ṣibar]RN ina[in]PRP qātu[hand]N ṣabātu[seize]V ālu[city]N napālu[dig-out]V naqāru[demolish]V ina[in]PRP išātu[fire]N šarāpu[burn]V Ṣibar[1]SN adi[until]PRP ālu[city]N ša[of]DET liwītu[packaging]N kašādu[reach]V šallatu[plundered-thing(s)]N šalālu[carry-off]V Tanus[Iranian-ruler]RN _ _ _ šallatu[plundered-thing(s)]N šalālu[carry-off]V _ _ pahāru[gather]V ana[to]PRP x[Mount-x]GN _ _ _ _ _ _ _ _ _ warki[after]PRP elû[go-up]V dīktu[fighting]N dâku[kill]V šallatu[plundered-thing(s)]N šalālu[carry-off]V Yabittarru[ruler-of-Amate]RN _ _ _ _ _ sittūtu[those-remaining]N ša[that]REL naparšudu[flee]V ana[to]PRP Amate[1]GN nagû[region]N ša[that]REL pūtu[forehead]N Rua[Mount-Rua]GN šadû[mountain]N ša[that]REL _ _ warki[after]PRP alāku[go]V dīktu[fighting]N dâku[kill]V kīma[like]PRP ištēn[one]NU leqû[take]V Karzibrayu[of-Karzibra]EN _ wašāru[sink-down]V warki[after]PRP redû[accompany]V ina[in]PRP qablu[hips]N gerru[way]N kīma[like]PRP rihiṣtu[destruction]N Adad[1]DN rahāṣu[trample]V _ ana[to]PRP lā[not]MOD mānu[counting]N leqû[take]V ištēn[one]NU ina[in]PRP libbu[interior]N ul[not]MOD naparšudu[flee]V ana[to]PRP šadû[mountain]N ul[not]MOD elû[go-up]V nišu[people]N _ dannūtu[strength]N ša[of]DET māru[son]N Babili[Babylon]SN ṣabātu[seize]V warki[after]PRP elû[go-up]V dīktu[fighting]N dâku[kill]V šallatu[plundered-thing(s)]N šalālu[carry-off]V _ ina[in]PRP gīru[fire(-god)]N qamû[burn-(up)]V ina[in]PRP muhhu[skull]N Silhazi[Mount-Silhazi]GN ša[that]REL dannūtu[strength]N ša[of]DET māru[son]N Babili[Babylon]SN qabû[say]V ṣalmu[effigy]N šarrūtu[kingship]N _ ša[of]DET Til-Aššurri[1]GN waṣû[go-out]V nīqu[offering]N ellu[pure]AJ ana[to]PRP Marduk[1]DN wāšibu[inhabitant]N Til-Aššurri[1]GN naqû[pour-(a-libation)]V Niqqu[1]SN ša[of]DET Tupliyaš[1]GN _ Uppuria[1]GN Bustus[1]GN Ariarma[Mount-Ariarma]GN mātu[land]N tarlugallu[rooster]N Saksukni[1]GN Araquttu[1]GN Karzibra[1]GN Gukinnana[1]GN Bit-Sagbat[1]GN Silhazi[Mount-Silhazi]GN ša[that]REL dannūtu[strength]N ša[of]DET māru[son]N Babili[Babylon]SN qabû[say]V _ _ kašādu[reach]V dīktu[fighting]N dâku[kill]V šallatu[plundered-thing(s)]N šalālu[carry-off]V _ sisû[horse]N kūdanu[mule]N udru[Bactrian-camel]N alpu[ox]N ṣēnu[flock]N ana[to]PRP lā[not]MOD mānu[counting]N šalālu[carry-off]V ālu[city]N napālu[dig-out]V naqāru[demolish]V ina[in]PRP išātu[fire]N šarāpu[burn]V ana[to]PRP tīlu[(ruin)-mound]N u[and]CNJ karmu[heap]N târu[turn]V Namri[1]GN Bit-Sangibuti[1]GN Bit-Hamban[1]GN Sumurzu[1]SN Bit-Barru[1]SN Bit-Zualzaš[1]GN Bit-Matti[1]GN Niqqu[1]SN ša[of]DET Tupliyaš[1]GN Bit-Taranzaya[1]GN Parsua[1]GN Bit-Zatti[1]GN Bit-Abdadani[1]GN Bit-Kapsi[1]GN Bit-Sangi[1]GN Bit-Urzakki[1]GN Bit-Ištar[1]SN Zakrute[1]SN ša[of]DET Madayu[Median]EN dannu[strong]AJ ana[to]PRP miṣru[border]N mātu[land]N Aššur[Assyria]GN târu[turn]V ālu[city]N ša[of]DET qerbu[centre]N ana[to]PRP eššūtu[newness]N epēšu[do]V kakku[stick]N Aššur[1]DN bēlu[lord]N ina[in]PRP libbu[interior]N ramû[set-in-place]V nišu[people]N mātu[land]N kišittu[achievement]N qātu[hand]N ina[in]PRP libbu[interior]N wašābu[sit-(down)]V _ šūt[who(m)]DET rēšu[head]N bēlu[lord]N pīhātu[post]N eli[on]PRP šakānu[put]V ṣalmu[effigy]N šarrūtu[kingship]N ina[in]PRP Tikrakki[1]SN Bit-Ištar[1]SN Ṣibar[1]SN Ariarma[Mount-Ariarma]GN mātu[land]N tarlugallu[rooster]N Silhazi[Mount-Silhazi]GN ša[that]REL dannūtu[strength]N ša[of]DET māru[son]N Babili[Babylon]SN qabû[say]V izuzzu[stand]V maddattu[payment]N ša[of]DET Madayu[Median]EN Ellipayu[of-Ellipi]EN u[and]CNJ bēlu[lord]N ālu[city]N ša[of]DET šadû[mountain]N kalû[totality]N adi[until]PRP Bikni[Mount-Bikni]GN _ sisû[horse]N kūdanu[mule]N udru[Bactrian-camel]N alpu[ox]N u[and]CNJ ṣēnu[flock]N ana[to]PRP lā[not]MOD mānu[counting]N mahāru[face]V Iranzi[king-of-Mannea]RN Mannayu[Mannean]EN qurdu[warriorhood]N tanittu[praise]N ša[of]DET Aššur[1]DN bēlu[lord]N ša[that]REL ina[in]PRP šadû[mountain]N kalû[totality]N epēšu[do]V šemû[hear]V namurratu[awe-inspiring-radiance]N Aššur[1]DN bēlu[lord]N sahāpu[envelop]V _ _ adi[until]PRP mahru[front]N alāku[go]V našāqu[kiss]V šēpu[foot]N sisû[horse]N kūdanu[mule]N alpu[ox]N u[and]CNJ ṣēnu[flock]N _
_ nišu[people]N ana[to]PRP mātu[land]N Aššur[Assyria]GN warû[lead]V _ _ ina[in]PRP _ palû[reign-(of-a-king)]N Aššur[1]DN bēlu[lord]N takālu[trust]V _ _ _ _ _ _ _ _ _ _ _ _ Sulumal[king-of-Melid]RN Meliddayu[of-Melid]EN Tarhu-lara[king-of-Gurgum]RN Gurgumayu[of-Gurgum]EN _ _ _ mātitān[all-countries]N ana[to]PRP emūqu[strength]N ahāmiš[one-another]RP takālu[trust]V _ _ ina[in]PRP lītu[victory]N u[and]CNJ danānu[power]N ša[of]DET Aššur[1]DN bēlu[lord]N itti[with]PRP mahāṣu[beat]V dīktu[fighting]N dâku[kill]V _ _ qurādu[hero]N dâku[kill]V hurru[hole]N natbāku[pouring]N šadû[mountain]N malû[be(come)-full]V narkabtu[chariot]N _ _ ana[to]PRP lā[not]MOD mānu[counting]N leqû[take]V ina[in]PRP qablu[hips]N tidūku[battle]N ša[of]DET Ištar-duri[Sarduri-II-king-of-Urarṭu]RN _ _ _ _ ina[in]PRP qātu[hand]N ṣabātu[seize]V _ līm[thousand]NU _ līm[thousand]NU _ meʾatu[(one)-hundred]NU _ _ _ _ ištu[from]PRP _ _ Ištar-duri[Sarduri-II-king-of-Urarṭu]RN ana[to]PRP ezēbu[leave]V napištu[throat]N mūšiš[at-night]AV halāqu[be(come)-lost]V lāma[before-(in-time)]PRP šamšu[sun]N urruhiš[speedily]AV naprušu[fly]V _ _ itti[with]PRP šiltāhu[arrow]N pāriʾu[one-who-cuts-through]N napištu[throat]N adi[until]PRP titūru[causeway]N Purattu[Euphrates]WN miṣru[border]N mātu[land]N ṭarādu[send]V eršu[bed]N _ _ ša[that]REL šadādu[drag]V šarrūtu[kingship]N kunukku[seal]N kišādu[neck]N adi[until]PRP abnu[stone]N kišādu[neck]N narkabtu[chariot]N šarrūtu[kingship]N _ _ mimma[anything]XP šumu[name]N mādu[many]AJ ša[that]REL nību[naming]N lā[not]MOD išû[have]V ekēmu[take-away]V sisû[horse]N _ _ ummiānu[investor]N ana[to]PRP lā[not]MOD mānu[counting]N leqû[take]V bītu[house]N ṣēru[back]N kuštāru[tent]N šarrūtu[kingship]N _ _ unūtu[merchandise]N tāhāzu[battle]N mādu[many]AJ ina[in]PRP qerbu[centre]N ušmannu[camp]N ina[in]PRP išātu[fire]N šarāpu[burn]V _ _ _ eršu[bed]N ana[to]PRP Ištar[1]DN šarratu[queen]N Ninua[Nineveh]SN qiāšu[give]V _ _ Alinziranu[1]SN Tašliana[1]SN Tirhim[1]SN adi[until]PRP Sinia[Mount-Sinia]GN šadû[mountain]N kašādu[reach]V ina[in]PRP muhhu[skull]N pīhātu[post]N rab-šāqê[chief-cupbearer]N _ _ _ _ ištu[from]PRP Ququsanšu[1]SN Barzunna[1]SN adi[until]PRP Harbisinna[1]SN Abbissa[1]SN Tasa[1]SN adi[until]PRP Uluruš[1]GN eli[on]PRP piātu[edge]N ša[of]DET Diglat[Tigris]WN Lusia[1]GN mātu[land]N abāru[(the-metal)-lead]N Amadinu[1]GN _ Qilissa[1]SN Ezzeda[1]SN Bit-Agusi[1]GN _ ina[in]PRP libbu[interior]N _ _ ša[of]DET Matiʾ-il[king-of-Arpad]RN _ ina[in]PRP muhhu[skull]N šakānu[put]V ša[of]DET Rahianu[Rezin-king-of-Damascus]RN _ _ _ _ biltu[load]N hurāṣu[gold]N _ meʾatu[(one)-hundred]NU biltu[load]N kaspu[silver]N _ meʾatu[(one)-hundred]NU biltu[load]N _ _ _ biltu[load]N ladinnu[(an-aromatic)]N _ meʾatu[(one)-hundred]NU _ _ _ _ Kuštašpi[king-of-Kummuhu]RN Kummuhayu[of-Kummuhu]EN _ Ṣurrayu[of-Tyre]EN Uriaikki[king-of-Que]RN Quayu[of-Que]EN _ Pisiris[king-of-Carchemish]RN Gargamišayu[of-Carchemish]EN Tarhu-lara[king-of-Gurgum]RN Gurgumayu[of-Gurgum]EN _ parzillu[iron]N mašku[skin]N pīru[elephant]N šinnu[tooth]N pīru[elephant]N argamannu[purple]N takiltu[(a-precious-blue-purple-wool)]N lubuštu[clothing]N birmu[multicoloured-cloth]N kitû[flax]N lubuštu[clothing]N mātu[land]N mādu[many]AJ _ _ _ _ _ _ tillu[(military)-equipment]N pilaqqu[spindle]N _ _ _ _ ina[in]PRP qerbu[centre]N Arpadda[Arpad]SN mahāru[face]V Tutammu[king-of-Unqi]RN šarru[king]N Unqi[1]GN ina[in]PRP adû[(treaty-)oath]N ilu[god]N rabû[great]AJ haṭû[do-wrong]V šiāṭu[be(come)-neglectful]V napištu[throat]N gerru[way]N _ lā[not]MOD malāku[discuss]V itti[with]PRP ina[in]PRP uzzu[anger]N libbu[interior]N _ ša[of]DET Tutammu[king-of-Unqi]RN adi[until]PRP rabû[great-one]N _ Kunalua[1]SN ālu[city]N šarrūtu[kingship]N kašādu[reach]V nišu[people]N adi[until]PRP maršītu[property]N _ kūdanu[mule]N ina[in]PRP qerbu[centre]N ummānu[military-force]N kīma[like]PRP ṣēnu[flock]N manû[count]V _ ina[in]PRP qabaltu[middle]N ēkallu[palace]N ša[of]DET Tutammu[king-of-Unqi]RN kussû[chair]N nadû[throw-(down)]V _ _ _ _ _ meʾatu[(one)-hundred]NU biltu[load]N kaspu[silver]N ina[in]PRP dannu[strong-one]N _ meʾatu[(one)-hundred]NU biltu[load]N _ _ unūtu[merchandise]N tāhāzu[battle]N lubuštu[clothing]N birmu[multicoloured-cloth]N kitû[flax]N rīqu[aromatic-substance]N kalāma[all-(of-it)]N būšu[goods]N ēkallu[palace]N _ Kunalua[1]SN ana[to]PRP eššūtu[newness]N ṣabātu[seize]V Unqi[1]GN ana[to]PRP pāṭu[edge]N gimru[totality]N kanāšu[bow-down]V _ šūt[who(m)]DET rēšu[head]N bēlu[lord]N pīhātu[post]N eli[on]PRP šakānu[put]V _ _ _ _ _ _ _ _ _ _ _ _ _ Azriyau[king-of-a-Levantine-realm]RN _ ṣabātu[seize]V _ _ _ _ _ maddattu[payment]N kī[like]PRP ša[of]DET Aššuru[Assyrian]EN emēdu[lean-on]V _ _ _ _ _ kitru[help]N _ _ Usnu[1]SN Siʾannu[1]SN Ma-x[1]SN Kašpuna[1]SN ša[that]REL ahu[arm]N tiāmtu[sea]N adi[until]PRP ālu[city]N _ adi[until]PRP Saue[Mount-Saue]GN šadû[mountain]N ša[that]REL ina[in]PRP Labnana[Mount-Lebanon]GN nakāpu[push]V Baʾali-ṣapuna[Mount-Baʾali-ṣapuna]GN adi[until]PRP Ammanana[Mount-Ammanana]GN šadû[mountain]N taskarinnu[box-tree]N Saue[Mount-Saue]GN šadû[mountain]N ana[to]PRP gimirtu[totality]N pīhātu[post]N Kar-Adad[1]SN Hatarikka[1]SN pīhātu[post]N Nuqudina[1]SN Hasuatti[1]GN adi[until]PRP ālu[city]N ša[of]DET sihirtu[circumference]N Ara[1]SN _ kilallān[both]IP ālu[city]N ša[of]DET sihirtu[circumference]N Sarbua[Mount-Sarbua]GN šadû[mountain]N ana[to]PRP gimirtu[totality]N Ašhani[1]SN Yaṭabi[1]SN Yaraqu[Mount-Yaraqu]GN šadû[mountain]N ana[to]PRP gimirtu[totality]N _ Ellitarbi[1]SN Zitanu[1]SN adi[until]PRP libbu[interior]N Atinnu[1]SN _ _ Bumame[1]SN _ nagû[region]N ša[of]DET Hamat[Hamath]GN adi[until]PRP ālu[city]N ša[of]DET sihirtu[circumference]N ša[that]REL ahu[arm]N tiāmtu[sea]N ša[of]DET šulmu[completeness]N šamšu[sun]N ša[that]REL ina[in]PRP hīṭu[error]N u[and]CNJ gullultu[sin]N ana[to]PRP Azriyau[king-of-a-Levantine-realm]RN ekēmu[take-away]V ana[to]PRP miṣru[border]N mātu[land]N Aššur[Assyria]GN târu[turn]V _ šūt[who(m)]DET rēšu[head]N bēlu[lord]N pīhātu[post]N eli[on]PRP šakānu[put]V _ _ līm[thousand]NU _ līm[thousand]NU _ _ ina[in]PRP ālu[city]N šunu[they]IP pīhātu[post]N Tušhan[1]SN ṣabātu[seize]V _ līm[thousand]NU _ meʾatu[(one)-hundred]NU _ nišu[people]N ina[in]PRP pīhātu[post]N Ulluba[2]GN wašābu[sit-(down)]V _ _ _ _ _ ṣabātu[seize]V urhu[road]N qurādu[hero]N ištu[from]PRP nēbertu[crossing(-place)]N Zaba-elu[Upper-Zab]WN ana[to]PRP kašādu[reach]V Ahlamu[1]EN dekû[raise]V Gurumu[1]EN _ _ _ _ _ Aramu[Aramean]EN ša[that]REL šiddu[side]N Zaba-elu[Upper-Zab]WN _ dīktu[fighting]N dâku[kill]V ālu[city]N kašādu[reach]V šallatu[plundered-thing(s)]N šalālu[carry-off]V _ _ Aramu[Aramean]EN ana[to]PRP maʾdû[(large)-quantity]N tebû[get-up]V ana[to]PRP irtu[breast]N šakānu[put]V sidirtu[row]N Aramu[Aramean]EN tukultu[trust]N dâku[kill]V _ _ ana[to]PRP ezēbu[leave]V napištu[throat]N ēdēnu[alone]AV naparšudu[flee]V elû[go-up]V birtu[fort]N ša[of]DET Kiniya[1]PN Sarragitu[1]SN _ _ adi[until]PRP ālu[city]N ša[of]DET liwītu[packaging]N kašādu[reach]V _ līm[thousand]NU nišu[people]N adi[until]PRP maršītu[property]N alpu[ox]N ṣēnu[flock]N adi[until]PRP _ _ ana[to]PRP Hatti[Syria-Palestine]GN adi[until]PRP mahru[front]N wabālu[carry]V šūt[who(m)]DET rēšu[head]N šaknu[appointee]N mātu[land]N Lullume[1]GN Mulugani[1]SN _ _ ša[of]DET kutallu[back]N dannūtu[strength]N ša[of]DET māru[son]N Babili[Babylon]SN adi[until]PRP ālu[city]N ša[of]DET liwītu[packaging]N kašādu[reach]V dīktu[fighting]N dâku[kill]V _ _ ana[to]PRP Hatti[Syria-Palestine]GN adi[until]PRP mahru[front]N wabālu[carry]V šūt[who(m)]DET rēšu[head]N šaknu[appointee]N mātu[land]N Naʾiri[1]GN Supurgillu[1]SN _ maddattu[payment]N ša[of]DET Kuštašpi[king-of-Kummuhu]RN Kummuhayu[of-Kummuhu]EN Rahianu[Rezin-king-of-Damascus]RN Ša-imerišayu[of-Damascus]EN Menaheme[Menahem-king-of-Israel]RN Samerinayu[of-Samaria]EN Hi-rumu[Hiram-king-of-Tyre]RN Ṣurrayu[of-Tyre]EN Sibitti-Biʾil[ruler-of-Byblos]RN Gublayu[of-Byblos]EN Uriaikki[king-of-Que]RN Quayu[of-Que]EN Pisiris[king-of-Carchemish]RN Gargamišayu[of-Carchemish]EN Eni-il[ruler-of-Hamath]RN Hamatayu[of-Hamath]EN Panammu[king-of-Samʾal]RN Samʾallayu[of-Samʾal]EN Tarhu-lara[king-of-Gurgum]RN Gurgumayu[of-Gurgum]EN Sulumal[king-of-Melid]RN Meliddayu[of-Melid]EN Dadilu[chief-of-the-of-Kasku]RN Kaskayu[of-Kaska]EN Uassurme[ruler-of-Tabal]RN Tabalayu[of-Tabal]EN Ušhitti[ruler-of-Atuna]RN Atunayu[of-Atuna]EN Urpalla[ruler-of-Tuhana]RN Tuhanayu[of-Tuhana]EN Tuhamme[ruler-of-Ištunda]RN Ištundayu[of-Ištunda]EN Urimmi[ruler-of-Que]RN Hubušnayu[of-Hubušnu]EN Zabibe[queen-of-the-Arabs]RN šarratu[queen]N Arubu[Arabia]GN hurāṣu[gold]N kaspu[silver]N annaku[tin]N parzillu[iron]N mašku[skin]N pīru[elephant]N šinnu[tooth]N pīru[elephant]N lubuštu[clothing]N birmu[multicoloured-cloth]N kitû[flax]N takiltu[(a-precious-blue-purple-wool)]N argamannu[purple]N ušû[diorite]N taskarinnu[box-tree]N mimma[anything]XP waqru[rare]AJ niṣirtu[treasure]N šarrūtu[kingship]N immeru[sheep]N balṭu[living]AJ ša[that]REL šīpātu[wool]N argamannu[purple]N ṣarpu[burnt]AJ iṣṣūru[bird]N šamû[heaven]N muttaprišu[winged]AJ ša[that]REL agappu[wing]N ana[to]PRP takiltu[(a-precious-blue-purple-wool)]N ṣarpu[burnt]AJ sisû[horse]N kūdanu[mule]N alpu[ox]N u[and]CNJ ṣēnu[flock]N ibilu[camel]N anāqāte[she-camels]N adi[until]PRP bakru[foal]N mahāru[face]V _ _ Rahianu[Rezin-king-of-Damascus]RN _ ša[of]DET Rahianu[Rezin-king-of-Damascus]RN _ šallatu[plundered-thing(s)]N kabtu[heavy]AJ šalālu[carry-off]V _ māliku[adviser]N _ dāmu[blood]N qurādu[hero]N _ _ _ _ šamru[furious]AJ ṣarāpu[burn]V illūriš[like-a-(red)-flower]AV _ āliku[goer]N pānu[front]N bēlu[lord]N narkabtu[chariot]N u[and]CNJ _ kakku[stick]N šebēru[break]V _ _ sisû[horse]N kūdanu[mule]N mundahṣu[fighting-one]N nāšû[bearing]N qaštu[bow]N nāšû[bearing]N kabābu[shield]N azmarû[lance]N ina[in]PRP qātu[hand]N ṣabātu[seize]V tāhāzu[battle]N paṭāru[untie]V šū[he]IP ana[to]PRP ezēbu[leave]V napištu[throat]N ēdēnu[alone]AV naparšudu[flee]V kīma[like]PRP šikkû[mongoose]N abullu[gate]N ālu[city]N erēbu[enter]V ašarēdu[first-and-foremost-one]N balṭūtu[state-of-being-alive]N ana[to]PRP zaqīpu[stake]N elû[go-up]V dagālu[see]V mātu[land]N _ _ ūmu[day]N ušmannu[camp]N ina[in]PRP itû[boundary]N ālu[city]N kaṣāru[tie]V kīma[like]PRP iṣṣūru[bird]N quppu[box]N esēru[enclose]V kirû[(fruit)-plantation]N _ ṣippatu[fruit-orchard]N ša[that]REL nību[naming]N lā[not]MOD išû[have]V nakāsu[cut]V ištēn[one]NU ul[not]MOD ezēbu[leave]V _ _ bītu[house]N abu[father]N ša[of]DET Rahianu[Rezin-king-of-Damascus]RN Ša-imerišayu[of-Damascus]EN ašru[place]N walādu[give-birth-(to)]V lawû[surround]V kašādu[reach]V _ meʾatu[(one)-hundred]NU nišu[people]N adi[until]PRP maršītu[property]N alpu[ox]N ṣēnu[flock]N šalālu[carry-off]V _ meʾatu[(one)-hundred]NU _ šallatu[plundered-thing(s)]N Kuruṣṣa[1]SN Samaya[1]SN _ meʾatu[(one)-hundred]NU _ šallatu[plundered-thing(s)]N Metuna[1]SN šalālu[carry-off]V _ meʾatu[(one)-hundred]NU _ ālu[city]N ša[of]DET _ nagû[region]N ša[of]DET Ša-imerišu[Damascus]GN kīma[like]PRP tīlu[(ruin)-mound]N abūbu[flood]N abātu[destroy]V Samsi[queen-of-the-Arabs]RN šarratu[queen]N Arubu[Arabia]GN ša[that]REL māmītu[oath]N Šamaš[1]DN etēqu[go-past]V ša[of]DET _ _ ša[of]DET lā[not]MOD _ _ ša[of]DET _ nagû[region]N ša[of]DET Bit-Humri[Israel]GN _ šallatu[plundered-thing(s)]N _ _ meʾatu[(one)-hundred]NU _ _ šallatu[plundered-thing(s)]N _ _ meʾatu[(one)-hundred]NU _ _ meʾatu[(one)-hundred]NU _ šallatu[plundered-thing(s)]N _ _ līm[thousand]NU _ meʾatu[(one)-hundred]NU _ _ adi[until]PRP maršītu[property]N _ ša[that]REL ina[in]PRP šadû[mountain]N marṣu[sick]AJ šitkunu[situated]AJ šubtu[seat]N _ Mitinti[Mitinti-I-king-of-Ashkelon]RN Isqalunayu[of-Ashkelon]EN ina[in]PRP adû[(treaty-)oath]N ilu[god]N rabû[great]AJ haṭû[do-wrong]V _ itti[with]PRP nabalkutu[cross-over]V _ Rahianu[Rezin-king-of-Damascus]RN amāru[see]V u[and]CNJ palāhu[be(come)-afraid]V libbu[interior]N _ hātu[terror]N ramānu[self]N maqātu[fall]V _ Rukibtu[king-of-Ashkelon]RN māru[son]N _ ina[in]PRP kussû[chair]N wašābu[sit-(down)]V ana[to]PRP _ _ dâlu[move]V ṣullû[beseech]V _ meʾatu[(one)-hundred]NU _ _ ana[to]PRP ālu[city]N erēbu[enter]V _ ālu[city]N _ _ Idibiʾilu[Arab-leader]RN Arubu[Arabia]GN _ ēkallu[palace]N erēnu[cedar]N _ ana[to]PRP mūšabu[dwelling]N bēlūtu[rule]N u[and]CNJ bītu[house]N hilāni[portico(ed-building)]N tamšīlu[likeness]N ēkallu[palace]N Hatti[Syria-Palestine]GN ana[to]PRP muštaʾʾûtu[leisure]N ina[in]PRP qerbu[centre]N Kalhu[Calah]SN epēšu[do]V _ ammatu[unit]N rabû[great]AJ šiddu[side]N _ ammatu[unit]N rabû[great]AJ pūtu[forehead]N mišihtu[measurement]N qaqqaru[ground]N eli[on]PRP ēkallu[palace]N abu[father]N mahrû[first]AJ ištu[from]PRP libbu[interior]N Diglat[Tigris]WN watāru[be(come)-outsize]V ṣabātu[seize]V _
perʾu[bud]N Baltil[Aššur]QN šūquru[very-valuable]AJ narāmu[loved-one]N _ Šerua[1]DN _ _ _ _ pitqu[brickwork]N Ninmena[1]DN ša[that]REL ana[to]PRP bēlūtu[rule]N mātu[land]N _ _ _ _ _ _ rabû[be(come)-big]V ana[to]PRP šarrūtu[kingship]N šakkanakku[(military)-governor]N _ _ _ _ _ _ muṣṣibu[one-who-increases]N šagigurrû[free-will-offering]N ana[to]PRP _ _ _ _ _ _ _ _ šurīnu[(divine)-emblem]N zikaru[male]N dannu[strong]AJ nūru[light]N kiššatu[totality]N nišu[people]N etellu[pre-eminent-one]N _ kalû[totality]N malku[prince]N _ _ _ dāʾipu[one-who-pushes-away]N gērû[opponent]N eṭlu[manly-one]N qardu[valiant]AJ sāpinu[flattener]N _ nakru[enemy]N ša[that]REL huršānu[mountain(s)]N etguru[crossed-over]AJ kīma[like]PRP qû[flax]N salātu[slit]V _ _ _ _ _ _ qurādu[hero]N _ kanāšu[bow-down]V šēpu[foot]N _ ina[in]PRP kakku[stick]N maqātu[fall]V _ mumtalku[deliberate]AJ _ _ _ _ ša[that]REL _ _ našāqu[kiss]V šēpu[foot]N _ šadû[mountain]N _ qablu[battle]N _ eli[on]PRP gimru[totality]N šarru[king]N wāšibu[inhabitant]N parakku[dais]N _ mumtalku[deliberate]AJ _ ušumgallu[lion-dragon]N ṣīru[exalted]AJ _ dadmū[villages]N ina[in]PRP rēšu[head]N šarrūtu[kingship]N ina[in]PRP mahrû[first]AJ palû[reign-(of-a-king)]N ina[in]PRP _ warhu[month]N ša[that]REL ina[in]PRP kussû[chair]N šarrūtu[kingship]N rabîš[magnificently]AV wašābu[sit-(down)]V Aššur[1]DN bēlu[lord]N takālu[trust]V ana[to]PRP Hamranu[1]EN Luhuʾatu[1]EN Hatallu[1]EN Rubbu[1]EN Rapiqu[of-Rapiqu]EN Hiranu[1]EN Rabbi-ilu[1]EN Naṣiru[1]EN Gulusu[1]EN Nabatu[1]EN Liʾtaʾu[1]EN Rahiqu[1]EN Kapiri[1]EN Rummulutu[1]EN Adile[1]EN Gibre[1]EN Ubudu[1]EN Gurumu[1]EN _ zaʾānu[be(come)-adorned]V ana[to]PRP mātu[land]N alāku[go]V ālu[city]N šuātunu[those]IP ana[to]PRP eššūtu[newness]N epēšu[do]V ina[in]PRP muhhu[skull]N tīlu[(ruin)-mound]N kamru[piled-up]AJ ša[that]REL Humut[1]SN qabû[say]V ālu[city]N epēšu[do]V ištu[from]PRP uššu[foundation]N adi[until]PRP gabadibbu[parapet]N raṣāpu[erect]V šuklulu[complete]V ēkallu[palace]N mūšabu[dwelling]N šarrūtu[kingship]N ina[in]PRP libbu[interior]N nadû[throw-(down)]V Kar-Aššur[1]SN šumu[name]N nabû[name]V kakku[stick]N Aššur[1]DN bēlu[lord]N ina[in]PRP libbu[interior]N ramû[set-in-place]V nišu[people]N mātu[land]N kišittu[achievement]N qātu[hand]N ina[in]PRP libbu[interior]N wašābu[sit-(down)]V biltu[load]N maddattu[payment]N kânu[be(come)-permanent]V itti[with]PRP nišu[people]N mātu[land]N Aššur[Assyria]GN manû[count]V Patti-Enlil[Canal-of-Enlil]WN ša[that]REL ištu[from]PRP ūmu[day]N rūqu[distant]AJ nadû[placed]AJ _ herû[dig]V ina[in]PRP qerbu[centre]N habābu[murmur]V mû[water]N nuhšu[abundance]N _ ištu[from]PRP Dur-Kurigalzu[1]SN Sippar[1]SN ša[of]DET Šamaš[1]DN _ Nasikku[1]EN Naqiru[1]EN Tane[1]EN Kalaʾin[1]SN Sumandar[1]WN Paṣitu[1]SN ša[of]DET Dunanu[1]EN Qirbit[1]SN _ Adile[1]EN Budu[1]GN Pahhaz[1]SN Qin-Nippur[1]GN ālu[city]N ša[of]DET Karduniaš[Babylonia]GN adi[until]PRP libbu[interior]N Uqnu[1]WN ša[that]REL ahu[arm]N tiāmtu[sea]N šaplû[lower]AJ bêlu[rule-(over)]V ana[to]PRP miṣru[border]N mātu[land]N Aššur[Assyria]GN târu[turn]V šūt[who(m)]DET rēšu[head]N bēlu[lord]N pīhātu[post]N eli[on]PRP šakānu[put]V ištu[from]PRP libbu[interior]N immeru[sheep]N ṣibtu[interest]N ša[that]REL šattišamma[year-by-year]AV ṣabātu[seize]V _ meʾatu[(one)-hundred]NU _ immeru[sheep]N kadrû[present]N ana[to]PRP Aššur[1]DN bēlu[lord]N rakāsu[tie]V ištu[from]PRP Aramu[Aramean]EN šuātunu[those]IP ša[that]REL šalālu[carry-off]V _ _ līm[thousand]NU pīhātu[post]N tartānu[(a-high-military-official)]N _ līm[thousand]NU pīhātu[post]N nāgiru[(town)-crier]N ēkallu[palace]N _ _ līm[thousand]NU pīhātu[post]N rab-šāqê[chief-cupbearer]N _ _ līm[thousand]NU pīhātu[post]N Barhalzu[1]GN _ līm[thousand]NU pīhātu[post]N Zamua[1]GN parāsu[stop]V wašābu[sit-(down)]V pû[mouth]N ištēn[one]NU šakānu[put]V itti[with]PRP nišu[people]N mātu[land]N Aššur[Assyria]GN manû[count]V nīru[yoke]N Aššur[1]DN bēlu[lord]N kī[like]PRP ša[of]DET Aššuru[Assyrian]EN emēdu[lean-on]V dadmū[villages]N nadû[placed]AJ ša[of]DET perku[transversal]N mātu[land]N ša[that]REL ina[in]PRP tarṣu[before]N šarru[king]N abu[father]N arbūtu[desolation]N alāku[go]V ana[to]PRP eššūtu[newness]N kašāru[restore]V mātu[land]N Aššur[Assyria]GN ana[to]PRP _ ālu[city]N epēšu[do]V ēkallu[palace]N mūšabu[dwelling]N šarrūtu[kingship]N ina[in]PRP libbu[interior]N nadû[throw-(down)]V _ šumu[name]N nabû[name]V kakku[stick]N Aššur[1]DN bēlu[lord]N ina[in]PRP libbu[interior]N ramû[set-in-place]V nišu[people]N mātu[land]N kišittu[achievement]N qātu[hand]N ina[in]PRP libbu[interior]N wašābu[sit-(down)]V biltu[load]N maddattu[payment]N kânu[be(come)-permanent]V itti[with]PRP nišu[people]N mātu[land]N Aššur[Assyria]GN manû[count]V ṣalmu[effigy]N šarrūtu[kingship]N u[and]CNJ ṣalmu[effigy]N ilu[god]N rabû[great]AJ bēlu[lord]N epēšu[do]V lītu[victory]N u[and]CNJ danānu[power]N ša[that]REL ina[in]PRP zikru[utterance]N Aššur[1]DN bēlu[lord]N eli[on]PRP mātu[land]N šakānu[put]V ina[in]PRP muhhu[skull]N šaṭāru[write]V ina[in]PRP _ izuzzu[stand]V _ _ biltu[load]N hurāṣu[gold]N ina[in]PRP dannu[strong-one]N _ līm[thousand]NU biltu[load]N kaspu[silver]N _ maddattu[payment]N mahāru[face]V ina[in]PRP _ palû[reign-(of-a-king)]N Aššur[1]DN bēlu[lord]N takālu[trust]V ana[to]PRP Namri[1]GN _ Bit-Zatti[1]GN Bit-Abdadani[1]GN Bit-Sangibuti[1]GN _ alāku[go]V _ akāmu[dust-cloud]N gerru[way]N amāru[see]V Nikkur[1]SN ālu[city]N dannūtu[strength]N wašāru[sink-down]V _ zanānu[rain]V Nikkurayu[of-Nikkur]EN kakku[stick]N _ sisû[horse]N parû[mule]N alpu[ox]N _ Sassiašu[1]SN Tutašdi[1]SN _ _ Kušianaš[1]SN Haršu[1]SN Šanaštiku[1]SN Kiškitara[1]SN Haršaya[1]SN Ayubak[1]SN _ šadû[mountain]N ša[of]DET Halihadri[Mount-Halihadri]GN ubānu[finger]N šadû[mountain]N šaqû[high]AJ ṣabātu[seize]V warki[after]PRP redû[accompany]V dabdû[defeat]N šakānu[put]V _ hurru[hole]N šadû[mountain]N erēbu[enter]V ina[in]PRP gīru[fire(-god)]N qamû[burn-(up)]V Uzhari[1]SN ša[of]DET Bit-Zatti[1]GN lawû[surround]V kašādu[reach]V Kaki[Iranian-ruler]RN _ Kitpat[1]SN ša[of]DET Bit-Abdadani[1]GN ša[that]REL Tunaku[Iranian-ruler]RN ekēmu[take-away]V lawû[surround]V kašādu[reach]V šallatu[plundered-thing(s)]N šalālu[carry-off]V _ Nikkur[1]SN adi[until]PRP ālu[city]N ša[of]DET liwītu[packaging]N ana[to]PRP eššūtu[newness]N epēšu[do]V nišu[people]N mātu[land]N kišittu[achievement]N qātu[hand]N ina[in]PRP libbu[interior]N wašābu[sit-(down)]V _ šūt[who(m)]DET rēšu[head]N bēlu[lord]N pīhātu[post]N eli[on]PRP šakānu[put]V Bit-Kapsi[1]GN Bit-Sangi[1]GN Bit-Urzakki[1]GN kīma[like]PRP sapāru[(deity's)-net]N sahāpu[envelop]V dīktu[fighting]N mādu[many]AJ dâku[kill]V _ ana[to]PRP zaqīpu[stake]N elû[go-up]V šittu[remnant]N mundahṣu[fighting-one]N rittu[hand]N nakāsu[cut]V ina[in]PRP qerbu[centre]N mātu[land]N wašāru[sink-down]V _ udru[Bactrian-camel]N alpu[ox]N ṣēnu[flock]N ummānu[military-force]N ana[to]PRP lā[not]MOD mānu[counting]N leqû[take]V Mitaki[ruler-of-Uršanika-and-Kianpal]RN _ Uršanika[1]SN erēbu[enter]V Uršanika[1]SN Kianpal[1]SN kašādu[reach]V šâšu[him]IP aššatu[wife]N māru[son]N mārtu[daughter]N _ ālu[city]N šuātunu[those]IP adi[until]PRP ālu[city]N ša[of]DET liwītu[packaging]N napālu[dig-out]V naqāru[demolish]V ina[in]PRP išātu[fire]N šarāpu[burn]V Batanu[ruler-of-Bit-Kaspi]RN māru[son]N Bit-Kapsi[1]GN _ kanāšu[bow-down]V našû[lift]V tupšikku[hod-(for-carrying-bricks)]N ana[to]PRP lā[not]MOD sapāhu[scatter]V nagû[region]N Karkarihundir[1]SN ezēbu[leave]V _ eli[on]PRP šakānu[put]V Erinziašu[1]SN ša[that]REL itti[with]PRP Bisihadir[ruler-of-Kišesim]RN Kišesayu[of-Kišesim]EN nabalkutu[cross-over]V kašādu[reach]V šallatu[plundered-thing(s)]N šalālu[carry-off]V Ramateia[ruler-of-Araziaš]RN ša[of]DET Araziaš[1]GN _ šū[he]IP hallālāniš[like-a-centipede]AV naparšudu[flee]V mamman[somebody]XP lā[not]MOD amāru[see]V ašru[place]N _ sisû[horse]N alpu[ox]N ṣēnu[flock]N uqnû[lapis-lazuli]N hīpu[break(age)]N šadû[mountain]N _ ilu[god]N rabû[great]AJ bēlu[lord]N naqû[pour-(a-libation)]V Tuni[ruler-of-Sumurzu]RN Sumurzayu[of-Sumurzu]EN _ _ kašādu[reach]V mundahṣu[fighting-one]N ana[to]PRP zaqīpu[stake]N elû[go-up]V _ Sumurzu[1]SN Bit-Hamban[1]GN ana[to]PRP miṣru[border]N mātu[land]N Aššur[Assyria]GN târu[turn]V _ nišu[people]N mātu[land]N kišittu[achievement]N qātu[hand]N ina[in]PRP libbu[interior]N wašābu[sit-(down)]V šūt[who(m)]DET rēšu[head]N bēlu[lord]N pīhātu[post]N eli[on]PRP šakānu[put]V _ ana[to]PRP Aššur[1]DN bēlu[lord]N rakāsu[tie]V Kizauti[1]SN ša[that]REL ina[in]PRP _ napālu[dig-out]V naqāru[demolish]V ina[in]PRP išātu[fire]N šarāpu[burn]V ša[of]DET bēlu[lord]N ālu[city]N lā[not]MOD kanšu[submissive]AJ _ _ meʾatu[(one)-hundred]NU biltu[load]N uqnû[lapis-lazuli]N _ meʾatu[(one)-hundred]NU biltu[load]N _ _ siparru[bronze]N _ maddattu[payment]N ša[of]DET Mannu-ki-ṣabi[ruler-of-Bit-Abdadani]RN māru[son]N Bit-Abdadani[1]GN _ Miki[ruler-of-Halpi-x-x]RN ša[of]DET Halpi-x-x[1]SN _ Uzakku[city-ruler]RN ša[of]DET _ _ nišu[people]N ana[to]PRP mātu[land]N Aššur[Assyria]GN warû[lead]V _ _ ina[in]PRP _ palû[reign-(of-a-king)]N Aššur[1]DN bēlu[lord]N takālu[trust]V _ _ _ _ _ _ _ _ _ _ _ _ Sulumal[king-of-Melid]RN Meliddayu[of-Melid]EN Tarhu-lara[king-of-Gurgum]RN Gurgumayu[of-Gurgum]EN _ _ _ mātitān[all-countries]N ana[to]PRP emūqu[strength]N ahāmiš[one-another]RP takālu[trust]V _ _ ina[in]PRP lītu[victory]N u[and]CNJ danānu[power]N ša[of]DET Aššur[1]DN bēlu[lord]N itti[with]PRP mahāṣu[beat]V dīktu[fighting]N dâku[kill]V _ _ qurādu[hero]N dâku[kill]V hurru[hole]N natbāku[pouring]N šadû[mountain]N malû[be(come)-full]V narkabtu[chariot]N _ _ ana[to]PRP lā[not]MOD mānu[counting]N leqû[take]V ina[in]PRP qablu[hips]N tidūku[battle]N ša[of]DET Ištar-duri[Sarduri-II-king-of-Urarṭu]RN _ _ _ _ ina[in]PRP qātu[hand]N ṣabātu[seize]V _ līm[thousand]NU _ līm[thousand]NU _ meʾatu[(one)-hundred]NU _ _ _ _ ištu[from]PRP _ _ Ištar-duri[Sarduri-II-king-of-Urarṭu]RN ana[to]PRP ezēbu[leave]V napištu[throat]N mūšiš[at-night]AV halāqu[be(come)-lost]V lāma[before-(in-time)]PRP šamšu[sun]N urruhiš[speedily]AV naprušu[fly]V _ _ itti[with]PRP šiltāhu[arrow]N pāriʾu[one-who-cuts-through]N napištu[throat]N adi[until]PRP titūru[causeway]N Purattu[Euphrates]WN miṣru[border]N mātu[land]N ṭarādu[send]V eršu[bed]N _ _ ša[that]REL šadādu[drag]V šarrūtu[kingship]N kunukku[seal]N kišādu[neck]N adi[until]PRP abnu[stone]N kišādu[neck]N narkabtu[chariot]N šarrūtu[kingship]N _ _ mimma[anything]XP šumu[name]N mādu[many]AJ ša[that]REL nību[naming]N lā[not]MOD išû[have]V ekēmu[take-away]V sisû[horse]N _ _ ummiānu[investor]N ana[to]PRP lā[not]MOD mānu[counting]N leqû[take]V bītu[house]N ṣēru[back]N kuštāru[tent]N šarrūtu[kingship]N _ _ unūtu[merchandise]N tāhāzu[battle]N mādu[many]AJ ina[in]PRP qerbu[centre]N ušmannu[camp]N ina[in]PRP išātu[fire]N šarāpu[burn]V _ _ _ eršu[bed]N ana[to]PRP Ištar[1]DN šarratu[queen]N Ninua[Nineveh]SN qiāšu[give]V _ _ Alinziranu[1]SN Tašliana[1]SN Tirhim[1]SN adi[until]PRP Sinia[Mount-Sinia]GN šadû[mountain]N kašādu[reach]V ina[in]PRP muhhu[skull]N pīhātu[post]N rab-šāqê[chief-cupbearer]N _ _ _ _ ištu[from]PRP Ququsanšu[1]SN Barzunna[1]SN adi[until]PRP Harbisinna[1]SN Abbissa[1]SN Tasa[1]SN adi[until]PRP Uluruš[1]GN eli[on]PRP piātu[edge]N ša[of]DET Diglat[Tigris]WN Lusia[1]GN mātu[land]N abāru[(the-metal)-lead]N Amadinu[1]GN _ Qilissa[1]SN Ezzeda[1]SN Bit-Agusi[1]GN _ ina[in]PRP libbu[interior]N _ _ ša[of]DET Matiʾ-il[king-of-Arpad]RN _ ina[in]PRP muhhu[skull]N šakānu[put]V ša[of]DET Rahianu[Rezin-king-of-Damascus]RN _ _ _ _ biltu[load]N hurāṣu[gold]N _ meʾatu[(one)-hundred]NU biltu[load]N kaspu[silver]N _ meʾatu[(one)-hundred]NU biltu[load]N _ _ _ biltu[load]N ladinnu[(an-aromatic)]N _ meʾatu[(one)-hundred]NU _ _ _ _ Kuštašpi[king-of-Kummuhu]RN Kummuhayu[of-Kummuhu]EN _ Ṣurrayu[of-Tyre]EN Uriaikki[king-of-Que]RN Quayu[of-Que]EN _ Pisiris[king-of-Carchemish]RN Gargamišayu[of-Carchemish]EN Tarhu-lara[king-of-Gurgum]RN Gurgumayu[of-Gurgum]EN _ parzillu[iron]N mašku[skin]N pīru[elephant]N šinnu[tooth]N pīru[elephant]N argamannu[purple]N takiltu[(a-precious-blue-purple-wool)]N lubuštu[clothing]N birmu[multicoloured-cloth]N kitû[flax]N lubuštu[clothing]N mātu[land]N mādu[many]AJ _ _ _ _ _ _ tillu[(military)-equipment]N pilaqqu[spindle]N _ _ _ _ ina[in]PRP qerbu[centre]N Arpadda[Arpad]SN mahāru[face]V Tutammu[king-of-Unqi]RN šarru[king]N Unqi[1]GN ina[in]PRP adû[(treaty-)oath]N ilu[god]N rabû[great]AJ haṭû[do-wrong]V šiāṭu[be(come)-neglectful]V napištu[throat]N gerru[way]N _ lā[not]MOD malāku[discuss]V itti[with]PRP ina[in]PRP uzzu[anger]N libbu[interior]N _ ša[of]DET Tutammu[king-of-Unqi]RN adi[until]PRP rabû[great-one]N _ Kunalua[1]SN ālu[city]N šarrūtu[kingship]N kašādu[reach]V nišu[people]N adi[until]PRP maršītu[property]N _ kūdanu[mule]N ina[in]PRP qerbu[centre]N ummānu[military-force]N kīma[like]PRP ṣēnu[flock]N manû[count]V _ ina[in]PRP qabaltu[middle]N ēkallu[palace]N ša[of]DET Tutammu[king-of-Unqi]RN kussû[chair]N nadû[throw-(down)]V _ _ _ _ _ meʾatu[(one)-hundred]NU biltu[load]N kaspu[silver]N ina[in]PRP dannu[strong-one]N _ meʾatu[(one)-hundred]NU biltu[load]N _ _ unūtu[merchandise]N tāhāzu[battle]N lubuštu[clothing]N birmu[multicoloured-cloth]N kitû[flax]N rīqu[aromatic-substance]N kalāma[all-(of-it)]N būšu[goods]N ēkallu[palace]N _ Kunalua[1]SN ana[to]PRP eššūtu[newness]N ṣabātu[seize]V Unqi[1]GN ana[to]PRP pāṭu[edge]N gimru[totality]N kanāšu[bow-down]V _ šūt[who(m)]DET rēšu[head]N bēlu[lord]N pīhātu[post]N eli[on]PRP šakānu[put]V _ _ _ _ _ _ _ _ _ _ _ _ _ Azriyau[king-of-a-Levantine-realm]RN _ ṣabātu[seize]V _ _ _ _ _ maddattu[payment]N kī[like]PRP ša[of]DET Aššuru[Assyrian]EN emēdu[lean-on]V _ _ _ _ _ kitru[help]N _ _ Usnu[1]SN Siʾannu[1]SN Ma-x[1]SN Kašpuna[1]SN ša[that]REL ahu[arm]N tiāmtu[sea]N adi[until]PRP ālu[city]N _ adi[until]PRP Saue[Mount-Saue]GN šadû[mountain]N ša[that]REL ina[in]PRP Labnana[Mount-Lebanon]GN nakāpu[push]V Baʾali-ṣapuna[Mount-Baʾali-ṣapuna]GN adi[until]PRP Ammanana[Mount-Ammanana]GN šadû[mountain]N taskarinnu[box-tree]N Saue[Mount-Saue]GN šadû[mountain]N ana[to]PRP gimirtu[totality]N pīhātu[post]N Kar-Adad[1]SN Hatarikka[1]SN pīhātu[post]N Nuqudina[1]SN Hasuatti[1]GN adi[until]PRP ālu[city]N ša[of]DET sihirtu[circumference]N Ara[1]SN _ kilallān[both]IP ālu[city]N ša[of]DET sihirtu[circumference]N Sarbua[Mount-Sarbua]GN šadû[mountain]N ana[to]PRP gimirtu[totality]N Ašhani[1]SN Yaṭabi[1]SN Yaraqu[Mount-Yaraqu]GN šadû[mountain]N ana[to]PRP gimirtu[totality]N _ Ellitarbi[1]SN Zitanu[1]SN adi[until]PRP libbu[interior]N Atinnu[1]SN _ _ Bumame[1]SN _ nagû[region]N ša[of]DET Hamat[Hamath]GN adi[until]PRP ālu[city]N ša[of]DET sihirtu[circumference]N ša[that]REL ahu[arm]N tiāmtu[sea]N ša[of]DET šulmu[completeness]N šamšu[sun]N ša[that]REL ina[in]PRP hīṭu[error]N u[and]CNJ gullultu[sin]N ana[to]PRP Azriyau[king-of-a-Levantine-realm]RN ekēmu[take-away]V ana[to]PRP miṣru[border]N mātu[land]N Aššur[Assyria]GN târu[turn]V _ šūt[who(m)]DET rēšu[head]N bēlu[lord]N pīhātu[post]N eli[on]PRP šakānu[put]V _ _ līm[thousand]NU _ līm[thousand]NU _ _ ina[in]PRP ālu[city]N šunu[they]IP pīhātu[post]N Tušhan[1]SN ṣabātu[seize]V _ līm[thousand]NU _ meʾatu[(one)-hundred]NU _ nišu[people]N ina[in]PRP pīhātu[post]N Ulluba[2]GN wašābu[sit-(down)]V _ _ _ _ _ ṣabātu[seize]V urhu[road]N qurādu[hero]N ištu[from]PRP nēbertu[crossing(-place)]N Zaba-elu[Upper-Zab]WN ana[to]PRP kašādu[reach]V Ahlamu[1]EN dekû[raise]V Gurumu[1]EN _ _ _ _ _ Aramu[Aramean]EN ša[that]REL šiddu[side]N Zaba-elu[Upper-Zab]WN _ dīktu[fighting]N dâku[kill]V ālu[city]N kašādu[reach]V šallatu[plundered-thing(s)]N šalālu[carry-off]V _ _ Aramu[Aramean]EN ana[to]PRP maʾdû[(large)-quantity]N tebû[get-up]V ana[to]PRP irtu[breast]N šakānu[put]V sidirtu[row]N Aramu[Aramean]EN tukultu[trust]N dâku[kill]V _ _ ana[to]PRP ezēbu[leave]V napištu[throat]N ēdēnu[alone]AV naparšudu[flee]V elû[go-up]V birtu[fort]N ša[of]DET Kiniya[1]PN Sarragitu[1]SN _ _ adi[until]PRP ālu[city]N ša[of]DET liwītu[packaging]N kašādu[reach]V _ līm[thousand]NU nišu[people]N adi[until]PRP maršītu[property]N alpu[ox]N ṣēnu[flock]N adi[until]PRP _ _ ana[to]PRP Hatti[Syria-Palestine]GN adi[until]PRP mahru[front]N wabālu[carry]V šūt[who(m)]DET rēšu[head]N šaknu[appointee]N mātu[land]N Lullume[1]GN Mulugani[1]SN _ _ ša[of]DET kutallu[back]N dannūtu[strength]N ša[of]DET māru[son]N Babili[Babylon]SN adi[until]PRP ālu[city]N ša[of]DET liwītu[packaging]N kašādu[reach]V dīktu[fighting]N dâku[kill]V _ _ ana[to]PRP Hatti[Syria-Palestine]GN adi[until]PRP mahru[front]N wabālu[carry]V šūt[who(m)]DET rēšu[head]N šaknu[appointee]N mātu[land]N Naʾiri[1]GN Supurgillu[1]SN _ _ adi[until]PRP ālu[city]N ša[of]DET liwītu[packaging]N kašādu[reach]V šallatu[plundered-thing(s)]N šalālu[carry-off]V Šiqila[fortress-commander]PN rabû[great-one]N birtu[fort]N _ šalālu[carry-off]V ana[to]PRP Hatti[Syria-Palestine]GN adi[until]PRP mahru[front]N wabālu[carry]V _ meʾatu[(one)-hundred]NU šallatu[plundered-thing(s)]N Amlate[1]SN ša[of]DET Damunu[1]EN _ līm[thousand]NU _ meʾatu[(one)-hundred]NU šallatu[plundered-thing(s)]N Deru[1]SN ina[in]PRP Kunalua[1]SN _ Huzarra[1]SN Taʾe[1]SN Tarmanazi[1]SN Kulmadara[1]SN Hatatirra[1]SN Irgillu[1]SN ālu[city]N ša[of]DET Unqi[1]GN wašābu[sit-(down)]V _ šallatu[plundered-thing(s)]N Qutu[Gutian]EN Bit-Sangibuti[1]GN _ līm[thousand]NU _ meʾatu[(one)-hundred]NU Illilayu[of-Illila]EN _ līm[thousand]NU _ meʾatu[(one)-hundred]NU _ Nakkabayu[of-Nakkaba]EN Budayu[of-Buda]EN ina[in]PRP _ Ṣimirra[1]SN Arqa[1]SN Usnu[1]SN Siʾannu[1]SN ša[that]REL šiddu[side]N tiāmtu[sea]N wašābu[sit-(down)]V _ meʾatu[(one)-hundred]NU _ Budayu[of-Budu]EN Dunu[1]EN _ _ _ _ meʾatu[(one)-hundred]NU _ Belayu[of-Bela]EN _ meʾatu[(one)-hundred]NU _ Banitayu[of-Banitu]EN _ meʾatu[(one)-hundred]NU _ Palil-andil-mati[1]EN _ meʾatu[(one)-hundred]NU _ Sangillu[1]EN _ Illilayu[of-Illila]EN _ meʾatu[(one)-hundred]NU _ šallatu[plundered-thing(s)]N Qutu[Gutian]EN Bit-Sangibuti[1]GN ina[in]PRP pīhātu[post]N Tuʾimmu[1]SN wašābu[sit-(down)]V _ meʾatu[(one)-hundred]NU _ šallatu[plundered-thing(s)]N Qutu[Gutian]EN Bit-Sangibuti[1]GN ina[in]PRP Til-karme[1]SN wašābu[sit-(down)]V itti[with]PRP nišu[people]N mātu[land]N Aššur[Assyria]GN manû[count]V ilku[(state)-service]N tupšikku[hod-(for-carrying-bricks)]N kī[like]PRP ša[of]DET Aššuru[Assyrian]EN emēdu[lean-on]V maddattu[payment]N ša[of]DET Kuštašpi[king-of-Kummuhu]RN Kummuhayu[of-Kummuhu]EN Rahianu[Rezin-king-of-Damascus]RN Ša-imerišayu[of-Damascus]EN Menaheme[Menahem-king-of-Israel]RN Samerinayu[of-Samaria]EN Hi-rumu[Hiram-king-of-Tyre]RN Ṣurrayu[of-Tyre]EN Sibitti-Biʾil[ruler-of-Byblos]RN Gublayu[of-Byblos]EN Uriaikki[king-of-Que]RN Quayu[of-Que]EN Pisiris[king-of-Carchemish]RN Gargamišayu[of-Carchemish]EN Eni-il[ruler-of-Hamath]RN Hamatayu[of-Hamath]EN Panammu[king-of-Samʾal]RN Samʾallayu[of-Samʾal]EN Tarhu-lara[king-of-Gurgum]RN Gurgumayu[of-Gurgum]EN Sulumal[king-of-Melid]RN Meliddayu[of-Melid]EN Dadilu[chief-of-the-of-Kasku]RN Kaskayu[of-Kaska]EN Uassurme[ruler-of-Tabal]RN Tabalayu[of-Tabal]EN Ušhitti[ruler-of-Atuna]RN Atunayu[of-Atuna]EN Urpalla[ruler-of-Tuhana]RN Tuhanayu[of-Tuhana]EN Tuhamme[ruler-of-Ištunda]RN Ištundayu[of-Ištunda]EN Urimmi[ruler-of-Que]RN Hubušnayu[of-Hubušnu]EN Zabibe[queen-of-the-Arabs]RN šarratu[queen]N Arubu[Arabia]GN hurāṣu[gold]N kaspu[silver]N annaku[tin]N parzillu[iron]N mašku[skin]N pīru[elephant]N šinnu[tooth]N pīru[elephant]N lubuštu[clothing]N birmu[multicoloured-cloth]N kitû[flax]N takiltu[(a-precious-blue-purple-wool)]N argamannu[purple]N ušû[diorite]N taskarinnu[box-tree]N mimma[anything]XP waqru[rare]AJ niṣirtu[treasure]N šarrūtu[kingship]N immeru[sheep]N balṭu[living]AJ ša[that]REL šīpātu[wool]N argamannu[purple]N ṣarpu[burnt]AJ iṣṣūru[bird]N šamû[heaven]N muttaprišu[winged]AJ ša[that]REL agappu[wing]N ana[to]PRP takiltu[(a-precious-blue-purple-wool)]N ṣarpu[burnt]AJ sisû[horse]N kūdanu[mule]N alpu[ox]N u[and]CNJ ṣēnu[flock]N ibilu[camel]N anāqāte[she-camels]N adi[until]PRP bakru[foal]N mahāru[face]V ina[in]PRP _ palû[reign-(of-a-king)]N Aššur[1]DN bēlu[lord]N takālu[trust]V ana[to]PRP Bit-Kapsi[1]GN Bit-Sangi[1]GN Bit-Urzakki[1]GN Madayu[Median]EN Bit-Zualzaš[1]GN Bit-Matti[1]GN Tupliyaš[1]GN alāku[go]V Bit-Ištar[1]SN Kinkangi[1]SN Kindigiasu[1]SN Kingialkasiš[1]SN Kubušhatidiš[1]SN Upušu[1]SN Ahsipuna[1]SN Girgira[1]SN Kimbazhati[1]SN adi[until]PRP ālu[city]N ša[of]DET liwītu[packaging]N kašādu[reach]V šallatu[plundered-thing(s)]N šalālu[carry-off]V napālu[dig-out]V naqāru[demolish]V ina[in]PRP išātu[fire]N šarāpu[burn]V ina[in]PRP ūmu[day]N mulmullu[arrow]N parzillu[iron]N zaqtu[pointed]AJ epēšu[do]V lītu[victory]N Aššur[1]DN bēlu[lord]N ina[in]PRP muhhu[skull]N šaṭāru[write]V ina[in]PRP muhhu[skull]N nambaʾu[source]N ša[of]DET Bit-Ištar[1]SN kânu[be(come)-permanent]V Upaš[ruler-of-Bit-Kapsi]RN māru[son]N Bit-Kapsi[1]GN nišu[people]N pahāru[gather]V ana[to]PRP Abirus[Mount-Abirus]GN šadû[mountain]N elû[go-up]V warki[after]PRP redû[accompany]V dīktu[fighting]N dâku[kill]V šallatu[plundered-thing(s)]N šalālu[carry-off]V ālu[city]N napālu[dig-out]V naqāru[demolish]V ina[in]PRP išātu[fire]N šarāpu[burn]V Ušru[ruler-of-Nikisi]RN x-x-x-ruta[1]SN Bardada[ruler-of-Ṣibar]RN ša[of]DET Nirutakta[1]SN palāhu[be(come)-afraid]V šadû[mountain]N ṣabātu[seize]V warki[after]PRP elû[go-up]V dīktu[fighting]N dâku[kill]V šallatu[plundered-thing(s)]N šalālu[carry-off]V Bardada[ruler-of-Ṣibar]RN ina[in]PRP qātu[hand]N ṣabātu[seize]V ālu[city]N napālu[dig-out]V naqāru[demolish]V ina[in]PRP išātu[fire]N šarāpu[burn]V Ṣibar[1]SN adi[until]PRP ālu[city]N ša[of]DET liwītu[packaging]N kašādu[reach]V šallatu[plundered-thing(s)]N šalālu[carry-off]V Tanus[Iranian-ruler]RN _ _ _ šallatu[plundered-thing(s)]N šalālu[carry-off]V _ _ pahāru[gather]V ana[to]PRP x[Mount-x]GN _ _ _ _ _ _ _ _ _ warki[after]PRP elû[go-up]V dīktu[fighting]N dâku[kill]V šallatu[plundered-thing(s)]N šalālu[carry-off]V Yabittarru[ruler-of-Amate]RN _ _ _ _ _ sittūtu[those-remaining]N ša[that]REL naparšudu[flee]V ana[to]PRP Amate[1]GN nagû[region]N ša[that]REL pūtu[forehead]N Rua[Mount-Rua]GN šadû[mountain]N ša[that]REL _ _ warki[after]PRP alāku[go]V dīktu[fighting]N dâku[kill]V kīma[like]PRP ištēn[one]NU leqû[take]V Karzibrayu[of-Karzibra]EN _ wašāru[sink-down]V warki[after]PRP redû[accompany]V ina[in]PRP qablu[hips]N gerru[way]N kīma[like]PRP rihiṣtu[destruction]N Adad[1]DN rahāṣu[trample]V _ ana[to]PRP lā[not]MOD mānu[counting]N leqû[take]V ištēn[one]NU ina[in]PRP libbu[interior]N ul[not]MOD naparšudu[flee]V ana[to]PRP šadû[mountain]N ul[not]MOD elû[go-up]V nišu[people]N _ dannūtu[strength]N ša[of]DET māru[son]N Babili[Babylon]SN ṣabātu[seize]V warki[after]PRP elû[go-up]V dīktu[fighting]N dâku[kill]V šallatu[plundered-thing(s)]N šalālu[carry-off]V _ ina[in]PRP gīru[fire(-god)]N qamû[burn-(up)]V ina[in]PRP muhhu[skull]N Silhazi[Mount-Silhazi]GN ša[that]REL dannūtu[strength]N ša[of]DET māru[son]N Babili[Babylon]SN qabû[say]V ṣalmu[effigy]N šarrūtu[kingship]N _ ša[of]DET Til-Aššurri[1]GN waṣû[go-out]V nīqu[offering]N ellu[pure]AJ ana[to]PRP Marduk[1]DN wāšibu[inhabitant]N Til-Aššurri[1]GN naqû[pour-(a-libation)]V Niqqu[1]SN ša[of]DET Tupliyaš[1]GN _ Uppuria[1]GN Bustus[1]GN Ariarma[Mount-Ariarma]GN mātu[land]N tarlugallu[rooster]N Saksukni[1]GN Araquttu[1]GN Karzibra[1]GN Gukinnana[1]GN Bit-Sagbat[1]GN Silhazi[Mount-Silhazi]GN ša[that]REL dannūtu[strength]N ša[of]DET māru[son]N Babili[Babylon]SN qabû[say]V _ _ kašādu[reach]V dīktu[fighting]N dâku[kill]V šallatu[plundered-thing(s)]N šalālu[carry-off]V _ sisû[horse]N kūdanu[mule]N udru[Bactrian-camel]N alpu[ox]N ṣēnu[flock]N ana[to]PRP lā[not]MOD mānu[counting]N šalālu[carry-off]V ālu[city]N napālu[dig-out]V naqāru[demolish]V ina[in]PRP išātu[fire]N šarāpu[burn]V ana[to]PRP tīlu[(ruin)-mound]N u[and]CNJ karmu[heap]N târu[turn]V Namri[1]GN Bit-Sangibuti[1]GN Bit-Hamban[1]GN Sumurzu[1]SN Bit-Barru[1]SN Bit-Zualzaš[1]GN Bit-Matti[1]GN Niqqu[1]SN ša[of]DET Tupliyaš[1]GN Bit-Taranzaya[1]GN Parsua[1]GN Bit-Zatti[1]GN Bit-Abdadani[1]GN Bit-Kapsi[1]GN Bit-Sangi[1]GN Bit-Urzakki[1]GN Bit-Ištar[1]SN Zakrute[1]SN ša[of]DET Madayu[Median]EN dannu[strong]AJ ana[to]PRP miṣru[border]N mātu[land]N Aššur[Assyria]GN târu[turn]V ālu[city]N ša[of]DET qerbu[centre]N ana[to]PRP eššūtu[newness]N epēšu[do]V kakku[stick]N Aššur[1]DN bēlu[lord]N ina[in]PRP libbu[interior]N ramû[set-in-place]V nišu[people]N mātu[land]N kišittu[achievement]N qātu[hand]N ina[in]PRP libbu[interior]N wašābu[sit-(down)]V _ šūt[who(m)]DET rēšu[head]N bēlu[lord]N pīhātu[post]N eli[on]PRP šakānu[put]V ṣalmu[effigy]N šarrūtu[kingship]N ina[in]PRP Tikrakki[1]SN Bit-Ištar[1]SN Ṣibar[1]SN Ariarma[Mount-Ariarma]GN mātu[land]N tarlugallu[rooster]N Silhazi[Mount-Silhazi]GN ša[that]REL dannūtu[strength]N ša[of]DET māru[son]N Babili[Babylon]SN qabû[say]V izuzzu[stand]V maddattu[payment]N ša[of]DET Madayu[Median]EN Ellipayu[of-Ellipi]EN u[and]CNJ bēlu[lord]N ālu[city]N ša[of]DET šadû[mountain]N kalû[totality]N adi[until]PRP Bikni[Mount-Bikni]GN _ sisû[horse]N kūdanu[mule]N udru[Bactrian-camel]N alpu[ox]N u[and]CNJ ṣēnu[flock]N ana[to]PRP lā[not]MOD mānu[counting]N mahāru[face]V Iranzi[king-of-Mannea]RN Mannayu[Mannean]EN qurdu[warriorhood]N tanittu[praise]N ša[of]DET Aššur[1]DN bēlu[lord]N ša[that]REL ina[in]PRP šadû[mountain]N kalû[totality]N epēšu[do]V šemû[hear]V namurratu[awe-inspiring-radiance]N Aššur[1]DN bēlu[lord]N sahāpu[envelop]V _ _ adi[until]PRP mahru[front]N alāku[go]V našāqu[kiss]V šēpu[foot]N sisû[horse]N kūdanu[mule]N alpu[ox]N u[and]CNJ ṣēnu[flock]N _ _ Hista[1]SN Harbisinna[1]SN Barbaz[1]SN Tasa[1]SN adi[until]PRP Uluruš[2]WN kašādu[reach]V dīktu[fighting]N dâku[kill]V _ līm[thousand]NU _ meʾatu[(one)-hundred]NU _ nišu[people]N _ sisû[horse]N _ meʾatu[(one)-hundred]NU kūdanu[mule]N _ meʾatu[(one)-hundred]NU _ imēru[donkey]N _ līm[thousand]NU _ meʾatu[(one)-hundred]NU _ alpu[ox]N _ līm[thousand]NU immeru[sheep]N šalālu[carry-off]V napālu[dig-out]V naqāru[demolish]V ina[in]PRP išātu[fire]N šarāpu[burn]V _ ana[to]PRP miṣru[border]N mātu[land]N Aššur[Assyria]GN târu[turn]V ālu[city]N šuātunu[those]IP ana[to]PRP eššūtu[newness]N epēšu[do]V nišu[people]N mātu[land]N kišittu[achievement]N qātu[hand]N ina[in]PRP libbu[interior]N wašābu[sit-(down)]V _ kakku[stick]N Aššur[1]DN bēlu[lord]N ina[in]PRP libbu[interior]N ramû[set-in-place]V ina[in]PRP muhhu[skull]N pīhātu[post]N Naʾiri[1]GN redû[accompany]V Daiqanša[1]SN Sakka[1]SN Ippa[1]SN Elizanšu[1]SN _ Luqadanšu[1]SN Quda[1]SN Elugia[1]SN Dania[1]SN Danziun[1]SN Ulaya[1]SN Luqia[2]SN Abrania[1]SN Eusa[1]SN _ kašādu[reach]V dīktu[fighting]N dâku[kill]V _ meʾatu[(one)-hundred]NU nišu[people]N _ meʾatu[(one)-hundred]NU _ alpu[ox]N _ līm[thousand]NU immeru[sheep]N sisû[horse]N kūdanu[mule]N imēru[donkey]N šalālu[carry-off]V _ ālu[city]N napālu[dig-out]V naqāru[demolish]V ina[in]PRP išātu[fire]N šarāpu[burn]V nišu[people]N Muqania[1]GN akāmu[dust-cloud]N gerru[way]N amāru[see]V Ura[2]SN ša[that]REL ina[in]PRP qablu[hips]N _ māru[son]N mārtu[daughter]N kimtu[family]N _ batāqu[cut-off]V ina[in]PRP mātu[land]N wašāru[sink-down]V _ sisû[horse]N kūdanu[mule]N _ napālu[dig-out]V naqāru[demolish]V ina[in]PRP išātu[fire]N šarāpu[burn]V _ kašādu[reach]V napālu[dig-out]V naqāru[demolish]V ina[in]PRP išātu[fire]N šarāpu[burn]V _ kašādu[reach]V dīktu[fighting]N dâku[kill]V _ _ ša[of]DET Rahianu[Rezin-king-of-Damascus]RN _ šallatu[plundered-thing(s)]N kabtu[heavy]AJ šalālu[carry-off]V _ māliku[adviser]N _ dāmu[blood]N qurādu[hero]N _ _ _ _ šamru[furious]AJ ṣarāpu[burn]V illūriš[like-a-(red)-flower]AV _ āliku[goer]N pānu[front]N bēlu[lord]N narkabtu[chariot]N u[and]CNJ _ kakku[stick]N šebēru[break]V _ _ sisû[horse]N kūdanu[mule]N mundahṣu[fighting-one]N nāšû[bearing]N qaštu[bow]N nāšû[bearing]N kabābu[shield]N azmarû[lance]N ina[in]PRP qātu[hand]N ṣabātu[seize]V tāhāzu[battle]N paṭāru[untie]V šū[he]IP ana[to]PRP ezēbu[leave]V napištu[throat]N ēdēnu[alone]AV naparšudu[flee]V kīma[like]PRP šikkû[mongoose]N abullu[gate]N ālu[city]N erēbu[enter]V ašarēdu[first-and-foremost-one]N balṭūtu[state-of-being-alive]N ana[to]PRP zaqīpu[stake]N elû[go-up]V dagālu[see]V mātu[land]N _ _ ūmu[day]N ušmannu[camp]N ina[in]PRP itû[boundary]N ālu[city]N kaṣāru[tie]V kīma[like]PRP iṣṣūru[bird]N quppu[box]N esēru[enclose]V kirû[(fruit)-plantation]N _ ṣippatu[fruit-orchard]N ša[that]REL nību[naming]N lā[not]MOD išû[have]V nakāsu[cut]V ištēn[one]NU ul[not]MOD ezēbu[leave]V _ _ bītu[house]N abu[father]N ša[of]DET Rahianu[Rezin-king-of-Damascus]RN Ša-imerišayu[of-Damascus]EN ašru[place]N walādu[give-birth-(to)]V lawû[surround]V kašādu[reach]V _ meʾatu[(one)-hundred]NU nišu[people]N adi[until]PRP maršītu[property]N alpu[ox]N ṣēnu[flock]N šalālu[carry-off]V _ meʾatu[(one)-hundred]NU _ šallatu[plundered-thing(s)]N Kuruṣṣa[1]SN Samaya[1]SN _ meʾatu[(one)-hundred]NU _ šallatu[plundered-thing(s)]N Metuna[1]SN šalālu[carry-off]V _ meʾatu[(one)-hundred]NU _ ālu[city]N ša[of]DET _ nagû[region]N ša[of]DET Ša-imerišu[Damascus]GN kīma[like]PRP tīlu[(ruin)-mound]N abūbu[flood]N abātu[destroy]V Samsi[queen-of-the-Arabs]RN šarratu[queen]N Arubu[Arabia]GN ša[that]REL māmītu[oath]N Šamaš[1]DN etēqu[go-past]V ša[of]DET _ _ ša[of]DET lā[not]MOD _ _ ša[of]DET _ nagû[region]N ša[of]DET Bit-Humri[Israel]GN _ šallatu[plundered-thing(s)]N _ _ meʾatu[(one)-hundred]NU _ _ šallatu[plundered-thing(s)]N _ _ meʾatu[(one)-hundred]NU _ _ meʾatu[(one)-hundred]NU _ šallatu[plundered-thing(s)]N _ _ līm[thousand]NU _ meʾatu[(one)-hundred]NU _ _ adi[until]PRP maršītu[property]N _ ša[that]REL ina[in]PRP šadû[mountain]N marṣu[sick]AJ šitkunu[situated]AJ šubtu[seat]N _ Mitinti[Mitinti-I-king-of-Ashkelon]RN Isqalunayu[of-Ashkelon]EN ina[in]PRP adû[(treaty-)oath]N ilu[god]N rabû[great]AJ haṭû[do-wrong]V _ itti[with]PRP nabalkutu[cross-over]V _ Rahianu[Rezin-king-of-Damascus]RN amāru[see]V u[and]CNJ palāhu[be(come)-afraid]V libbu[interior]N _ hātu[terror]N ramānu[self]N maqātu[fall]V _ Rukibtu[king-of-Ashkelon]RN māru[son]N _ ina[in]PRP kussû[chair]N wašābu[sit-(down)]V ana[to]PRP _ _ dâlu[move]V ṣullû[beseech]V _ meʾatu[(one)-hundred]NU _ _ ana[to]PRP ālu[city]N erēbu[enter]V _ ālu[city]N _ _ Idibiʾilu[Arab-leader]RN Arubu[Arabia]GN _ _ ša[that]REL lā[not]MOD nību[naming]N _ _ _ _ _ Qabiʾi[1]EN _ _ _ _ ša[that]REL _ _ birtu[fort]N ša[of]DET Labbanat[1]GN _ _ Aramu[Aramean]EN ša[that]REL šiddu[side]N _ _ Budu[1]GN _ ina[in]PRP raksu[tied-one]N ebēru[cross-over]V ša[of]DET Aramu[Aramean]EN kalû[totality]N _ _ _ līm[thousand]NU _ līm[thousand]NU nišu[people]N _ _ līm[thousand]NU _ meʾatu[(one)-hundred]NU alpu[ox]N _ napālu[dig-out]V naqāru[demolish]V ina[in]PRP išātu[fire]N šarāpu[burn]V raʾsu[tribal-chief]N ša[of]DET Kaldu[Chaldea]GN _ namurratu[awe-inspiring-radiance]N Aššur[1]DN bēlu[lord]N sahāpu[envelop]V _ alāku[go]V našāqu[kiss]V šēpu[foot]N _ ēribu[entering]N bītu[house]N ša[of]DET Esagil[1]TN Ezida[1]TN Emeslam[1]TN _ rēhtu[remainder]N Bel[1]DN Nabu[1]DN Nergal[1]DN adi[until]PRP mahru[front]N wabālu[carry]V _ ēkallu[palace]N erēnu[cedar]N _ ana[to]PRP mūšabu[dwelling]N bēlūtu[rule]N u[and]CNJ bītu[house]N hilāni[portico(ed-building)]N tamšīlu[likeness]N ēkallu[palace]N Hatti[Syria-Palestine]GN ana[to]PRP muštaʾʾûtu[leisure]N ina[in]PRP qerbu[centre]N Kalhu[Calah]SN epēšu[do]V _ ammatu[unit]N rabû[great]AJ šiddu[side]N _ ammatu[unit]N rabû[great]AJ pūtu[forehead]N mišihtu[measurement]N qaqqaru[ground]N eli[on]PRP ēkallu[palace]N abu[father]N mahrû[first]AJ ištu[from]PRP libbu[interior]N Diglat[Tigris]WN watāru[be(come)-outsize]V ṣabātu[seize]V _
