# Supplementary material for: Embodied emotions in ancient Neo-Assyrian texts revealed by bodily mapping of emotional semantics
Source: iScience. 2024 Dec 4;27(12):111365. doi: 10.1016/j.isci.2024.111365 (PMC11700638; doi:10.1016/j.isci.2024.111365)
Supplement: Data S1. Procedure to download and process a set of texts including an example set of texts [file mmc1.zip › example_wordPerLine_preProduced.txt]

perʾu[bud]N
Baltil[Aššur]QN
šūquru[very-valuable]AJ
narāmu[loved-one]N
_
Šerua[1]DN
_
_
_
_
pitqu[casting]N
Ninmena[1]DN
ša[that]REL
ana[to]PRP
bēlūtu[rule]N
mātu[land]N
_
_
_
_
_
_
rabû[be(come)-big]V
ana[to]PRP
šarrūtu[kingship]N
šakkanakku[(military)-governor]N
_
_
_
_
_
_
muṣṣibu[one-who-increases]N
šagigurrû[free-will-offering]N
ana[to]PRP
_
_
_
_
_
_
_
_
šurīnu[(divine)-emblem]N
zikaru[male]N
dannu[strong]AJ
nūru[light]N
kiššatu[totality]N
nišu[people]N
etellu[pre-eminent-one]N
_
kalû[totality]N
malku[prince]N
_
_
_
dāʾipu[one-who-pushes-away]N
gērû[opponent]N
eṭlu[young-man]N
qardu[valiant]AJ
sāpinu[flattener]N
_
nakru[enemy]N
ša[that]REL
huršānu[mountain(s)]N
etguru[crossed-over]AJ
kīma[like]PRP
qû[flax]N
salātu[slit]V
_
_
_
_
_
_
#
qurādu[warrior]N
_
kanāšu[bow-down]V
šēpu[foot]N
_
ina[in]PRP
kakku[stick]N
maqātu[fall]V
_
mumtalku[deliberate]AJ
_
_
_
_
ša[that]REL
_
#
_
našāqu[kiss]V
šēpu[foot]N
_
šadû[mountain]N
_
qablu[battle]N
_
eli[on]PRP
gimru[totality]N
šarru[king]N
wāšibu[inhabitant]N
parakku[dais]N
_
mumtalku[deliberate]AJ
_
ušumgallu[great-dragon]N
ṣīru[exalted]AJ
_
dadmū[villages]N
#
ina[in]PRP
rēšu[head]N
šarrūtu[kingship]N
ina[in]PRP
mahrû[first]AJ
palû[reign]N
ina[in]PRP
_
warhu[month]N
ša[that]REL
ina[in]PRP
kussû[chair]N
šarrūtu[kingship]N
rabîš[magnificently]AV
wašābu[sit-(down)]V
Aššur[Aššur]DN
bēl[lord]N
takālu[trust]V
ana[to]PRP
Hamranaya[1]EN
Luhuʾatu[1]EN
Hatallaya[1]EN
Rubbu[1]EN
Rapiqu[of-Rapiqu]EN
Hiranu[1]EN
Rabilaya[1]EN
Naṣiru[1]EN
Gulusu[1]EN
Nabatu[1]EN
Liʾtaʾu[1]EN
Rahiqaya[1]EN
Kapiri[1]EN
Rummulutu[1]EN
Adile[1]EN
Gibre[1]EN
Ubudu[1]EN
Gurumu[1]EN
#
_
zaʾānu[be(come)-adorned]V
ana[to]PRP
mātu[land]N
alāku[go]V
ālu[town]N
šuātunu[those]IP
ana[to]PRP
eššūtu[newness]N
epēšu[do]V
ina[in]PRP
muhhu[skull]N
tīlu[(ruin)-mound]N
kamru[piled-up]AJ
ša[that]REL
Humut[1]SN
qabû[say]V
ālu[town]N
epēšu[do]V
ištu[from]PRP
uššu[foundation(s)]N
adi[until]PRP
gabadibbu[parapet]N
raṣāpu[build]V
šuklulu[complete]V
ēkallu[palace]N
mūšabu[dwelling]N
šarrūtu[kingship]N
ina[in]PRP
libbu[interior]N
nadû[throw-down]V
Kar-Assur[Assur]SN
šumu[name]N
nabû[name]V
kakku[stick]N
Aššur[Aššur]DN
bēl[lord]N
ina[in]PRP
libbu[interior]N
ramû[set-in-place]V
nišu[people]N
mātu[land]N
kišittu[achievement]N
qātu[hand]N
ina[in]PRP
libbu[interior]N
wašābu[sit-(down)]V
biltu[load]N
maddattu[payment]N
kânu[be(come)-permanent]V
itti[with]PRP
nišu[people]N
mātu[land]N
Assur[Assyria]GN
manû[count]V
Patti-Illil[1]WN
ša[that]REL
ištu[from]PRP
ūmu[day]N
rūqu[distant]AJ
nadû[placed]AJ
_
herû[dig]V
ina[in]PRP
qerbu[centre]N
habābu[murmur]V
mû[water]N
nuhšu[abundance]N
_
ištu[from]PRP
Dur-Kurigalzu[1]SN
Sippar[1]SN
ša[of]DET
Šamaš[1]DN
_
Nasikku[1]EN
Naqiru[1]EN
Tane[1]EN
Kalaʾin[1]SN
Sumandar[1]WN
Paṣitu[1]SN
ša[of]DET
Dunanu[1]EN
Qirbit[1]SN
_
Adile[1]EN
Budu[1]GN
Pahhaz[1]SN
Qin-Nippur[1]SN
ālu[town]N
ša[of]DET
Karduniaš[Babylonia]GN
adi[until]PRP
libbu[interior]N
Uqnu[1]WN
ša[that]REL
ahu[arm]N
tiāmtu[sea]N
šaplû[lower]AJ
bêlu[rule-(over)]V
ana[to]PRP
miṣru[border]N
mātu[land]N
Assur[Assyria]GN
târu[turn]V
šūt[who(m)]REL
rēšu[head]N
bēl[lord]N
pīhātu[post]N
eli[on]PRP
šakānu[put]V
ištu[from]PRP
libbu[interior]N
immeru[sheep]N
ṣibtu[interest]N
ša[that]REL
šattišam[year-by-year]AV
ṣabātu[seize]V
_
meʾatu[hundred]NU
_
immeru[sheep]N
kadrû[present]N
ana[to]PRP
Aššur[Aššur]DN
bēl[lord]N
rakāsu[tie]V
ištu[from]PRP
Aramu[Aramean]EN
šuātunu[those]IP
ša[that]REL
šalālu[carry-off]V
_
_
līmu[thousand]NU
pīhātu[post]N
tartānu[deputy]N
_
līmu[thousand]NU
pīhātu[post]N
nāgiru[herald]N
ēkallu[palace]N
_
_
līmu[thousand]NU
pīhātu[post]N
rab-šāqê[chief-cupbearer]N
_
_
līmu[thousand]NU
pīhātu[post]N
Barhalzu[1]GN
_
līmu[thousand]NU
pīhātu[post]N
Zamua[1]GN
parāsu[stop]V
wašābu[sit-(down)]V
pû[mouth]N
ištēn[one]NU
šakānu[put]V
itti[with]PRP
nišu[people]N
mātu[land]N
Assur[Assyria]GN
manû[count]V
nīru[yoke]N
Aššur[Aššur]DN
bēl[lord]N
kī[as-like]PRP
ša[of]DET
Aššuru[Assyrian]EN
emēdu[lean-on]V
dadmū[villages]N
nadû[placed]AJ
ša[of]DET
perku[transverse-line]N
mātu[land]N
ša[that]REL
ina[in]PRP
tarṣu[before]N
šarru[king]N
abu[father]N
arbūtu[desolation]N
alāku[go]V
#
ana[to]PRP
eššūtu[newness]N
kašāru[restore]V
mātu[land]N
Assur[Assyria]GN
ana[to]PRP
_
ālu[town]N
epēšu[do]V
ēkallu[palace]N
mūšabu[dwelling]N
šarrūtu[kingship]N
ina[in]PRP
libbu[interior]N
nadû[throw-down]V
_
šumu[name]N
nabû[name]V
kakku[stick]N
Aššur[Aššur]DN
bēl[lord]N
ina[in]PRP
libbu[interior]N
ramû[set-in-place]V
nišu[people]N
mātu[land]N
kišittu[achievement]N
qātu[hand]N
ina[in]PRP
libbu[interior]N
wašābu[sit-(down)]V
biltu[load]N
maddattu[payment]N
kânu[be(come)-permanent]V
itti[with]PRP
nišu[people]N
mātu[land]N
Assur[Assyria]GN
manû[count]V
ṣalmu[effigy]N
šarrūtu[kingship]N
u[and]CNJ
ṣalmu[effigy]N
ilu[god]N
rabû[great]AJ
bēl[lord]N
epēšu[do]V
lītu[victory]N
u[and]CNJ
danānu[power]N
ša[that]REL
ina[in]PRP
zikru[utterance]N
Aššur[Aššur]DN
bēl[lord]N
eli[on]PRP
mātu[land]N
šakānu[put]V
ina[in]PRP
muhhu[skull]N
šaṭāru[write]V
ina[in]PRP
_
izuzzu[stand]V
_
_
biltu[load]N
hurāṣu[gold]N
ina[in]PRP
dannu[strong-one]N
_
līmu[thousand]NU
biltu[load]N
kaspu[silver]N
_
maddattu[payment]N
mahāru[face]V
ina[in]PRP
_
palû[reign]N
Aššur[Aššur]DN
bēl[lord]N
takālu[trust]V
ana[to]PRP
Namri[1]GN
_
Bit-Zatti[1]GN
Bit-Abdadani[1]GN
Bit-Sangibuti[1]GN
_
alāku[go]V
_
akāmu[dust-cloud]N
gerru[way]N
amāru[see]V
Nikkur[1]SN
ālu[town]N
dannūtu[strength]N
wašāru[sink-down]V
_
zanānu[rain]V
Nikkurayu[of-Nikkur]EN
kakku[stick]N
_
sisû[horse]N
parû[mule]N
alpu[ox]N
_
Sassiašu[1]SN
Tutašdi[1]SN
_
#
_
Kušianaš[1]SN
Haršu[1]SN
Šanaštiku[1]SN
Kiškitara[1]SN
Haršaya[1]SN
Ayubak[1]SN
_
šadû[mountain]N
ša[of]DET
Halihadri[Mount-Halihadri]GN
ubānu[finger]N
šadû[mountain]N
šaqû[high]AJ
ṣabātu[seize]V
warki[behind]PRP
redû[accompany]V
dabdû[defeat]N
šakānu[put]V
_
hurru[hole]N
šadû[mountain]N
erēbu[enter]V
ina[in]PRP
gīru[fire(-god)]N
qamû[burn]V
Uzhari[1]SN
ša[of]DET
Bit-Zatti[1]GN
lawû[surround]V
kašādu[reach]V
Kaki[Iranian-ruler]RN
_
Kitpat[1]SN
ša[of]DET
Bit-Abdadani[1]GN
ša[that]REL
Tunaku[Iranian-ruler]RN
ekēmu[remove]V
lawû[surround]V
kašādu[reach]V
šallatu[booty]N
šalālu[carry-off]V
_
Nikkur[1]SN
adi[until]PRP
ālu[town]N
ša[of]DET
liwītu[packaging]N
ana[to]PRP
eššūtu[newness]N
epēšu[do]V
nišu[people]N
mātu[land]N
kišittu[achievement]N
qātu[hand]N
ina[in]PRP
libbu[interior]N
wašābu[sit-(down)]V
_
šūt[who(m)]REL
rēšu[head]N
bēl[lord]N
pīhātu[post]N
eli[on]PRP
šakānu[put]V
Bit-Kapsi[1]GN
Bit-Sangi[1]GN
Bit-Urzakki[1]GN
kīma[like]PRP
sapāru[(deity's)-net]N
sahāpu[envelop]V
dīktu[fighting]N
mādu[many]AJ
dâku[kill]V
_
ana[to]PRP
zaqīpu[stake]N
elû[go-up]V
šittu[remainder]N
mundahṣu[fighting-one]N
rittu[hand]N
nakāsu[cut]V
ina[in]PRP
qerbu[centre]N
mātu[land]N
wašāru[sink-down]V
_
udru[Bactrian-camel]N
alpu[ox]N
ṣēnu[flock]N
ummānu[military-force]N
ana[to]PRP
lā[not]MOD
mānu[counting]N
leqû[take]V
Mitaki[ruler-of-Uršanika-and-Kianpal]RN
_
Uršanika[1]SN
erēbu[enter]V
Uršanika[1]SN
Kianpal[1]SN
kašādu[reach]V
šâšu[him]IP
aššatu[wife]N
māru[son]N
mārtu[daughter]N
_
ālu[town]N
šuātunu[those]IP
adi[until]PRP
ālu[town]N
ša[of]DET
liwītu[packaging]N
napālu[dig]V
naqāru[demolish]V
ina[in]PRP
išātu[fire]N
šarāpu[burn]V
Batanu[ruler-of-Bit-Kaspi]RN
māru[son]N
Bit-Kapsi[1]GN
_
kanāšu[bow-down]V
našû[lift]V
tupšikku[brick-carrying-frame]N
ana[to]PRP
lā[not]MOD
sapāhu[scatter]V
nagû[region]N
Karkarihundir[1]SN
ezēbu[leave]V
_
eli[on]PRP
šakānu[put]V
Erinziašu[1]SN
ša[that]REL
itti[with]PRP
Bisihadir[ruler-of-Kišesim]RN
Kišesayu[of-Kišesim]EN
nabalkutu[cross-over]V
kašādu[reach]V
#
šallatu[booty]N
šalālu[carry-off]V
Ramateia[ruler-of-Araziaš]RN
ša[of]DET
Araziaš[1]GN
_
šū[he]IP
hallālāniš[like-a-centipede]AV
naparšudu[flee]V
mamman[somebody]XP
lā[not]MOD
amāru[see]V
ašru[place]N
_
sisû[horse]N
alpu[ox]N
ṣēnu[flock]N
uqnû[lapis-lazuli]N
hīpu[break(age)]N
šadû[mountain]N
_
ilu[god]N
rabû[great]AJ
bēl[lord]N
naqû[pour-(a-libation)]V
Tuni[ruler-of-Sumurzu]RN
Sumurzayu[of-Sumurzu]EN
_
_
kašādu[reach]V
mundahṣu[fighting-one]N
ana[to]PRP
zaqīpu[stake]N
elû[go-up]V
_
Sumurzu[1]SN
Bit-Hamban[1]GN
ana[to]PRP
miṣru[border]N
mātu[land]N
Assur[Assyria]GN
târu[turn]V
_
nišu[people]N
mātu[land]N
kišittu[achievement]N
qātu[hand]N
ina[in]PRP
libbu[interior]N
wašābu[sit-(down)]V
šūt[who(m)]REL
rēšu[head]N
bēl[lord]N
pīhātu[post]N
eli[on]PRP
šakānu[put]V
_
ana[to]PRP
Aššur[Aššur]DN
bēl[lord]N
rakāsu[tie]V
Kizauti[1]SN
ša[that]REL
ina[in]PRP
_
napālu[dig]V
naqāru[demolish]V
ina[in]PRP
išātu[fire]N
šarāpu[burn]V
ša[of]DET
bēl[lord]N
ālu[town]N
lā[not]MOD
kanšu[submissive]AJ
_
_
meʾatu[hundred]NU
biltu[load]N
uqnû[lapis-lazuli]N
_
meʾatu[hundred]NU
biltu[load]N
_
_
siparru[bronze]N
_
maddattu[payment]N
ša[of]DET
Mannu-ki-ṣabi[ruler-of-Bit-Abdadani]RN
māru[son]N
Bit-Abdadani[1]GN
_
Miki[ruler-of-Halpi-x-x]RN
ša[of]DET
Halpi-x-x[1]SN
_
Uzakku[city-ruler]RN
ša[of]DET
_
#
_
nišu[people]N
ana[to]PRP
mātu[land]N
Assur[Assyria]GN
warû[lead]V
_
_
ina[in]PRP
_
palû[reign]N
Aššur[Aššur]DN
bēl[lord]N
takālu[trust]V
_
_
_
_
_
_
_
_
_
_
_
_
Sulumal[king-of-Melid]RN
Melidaya[1]EN
Tarhu-lara[king-of-Gurgum]RN
Gurgumaya[1]EN
_
_
_
mātitān[all-countries]N
ana[to]PRP
emūqu[strength]N
ahāmiš[one-another]PRP
takālu[trust]V
_
_
ina[in]PRP
lītu[victory]N
u[and]CNJ
danānu[power]N
ša[of]DET
Aššur[Aššur]DN
bēl[lord]N
itti[with]PRP
mahāṣu[beat]V
dīktu[fighting]N
dâku[kill]V
_
_
qurādu[warrior]N
dâku[kill]V
hurru[hole]N
natbāku[pouring]N
šadû[mountain]N
malû[be(come)-full]V
narkabtu[chariot]N
_
_
ana[to]PRP
lā[not]MOD
mānu[counting]N
leqû[take]V
ina[in]PRP
qablu[hips]N
tidūku[battle]N
ša[of]DET
Ištar-duri[Sarduri-II-king-of-Urarṭu]RN
_
_
_
_
ina[in]PRP
qātu[hand]N
ṣabātu[seize]V
_
līmu[thousand]NU
_
līmu[thousand]NU
_
meʾatu[hundred]NU
_
_
_
_
ištu[from]PRP
_
_
Ištar-duri[Sarduri-II-king-of-Urarṭu]RN
ana[to]PRP
ezēbu[leave]V
napištu[throat]N
mūšiš[at-night]AV
halāqu[be(come)-lost]V
lāma[before-(in-time)]PRP
šamšu[sun]N
urruhiš[very-quickly]AV
naprušu[fly]V
_
_
itti[with]PRP
šiltāhu[arrow]N
pāriʾu[one-who-cuts-through]N
napištu[throat]N
adi[until]PRP
titūru[bridge]N
Purattu[Euphrates]WN
miṣru[border]N
mātu[land]N
ṭarādu[send]V
eršu[bed]N
_
_
ša[that]REL
šadādu[drag]V
šarrūtu[kingship]N
kunukku[seal]N
kišādu[neck]N
adi[until]PRP
abnu[stone]N
kišādu[neck]N
narkabtu[chariot]N
šarrūtu[kingship]N
_
_
mimma[anything]XP
šumu[name]N
mādu[many]AJ
ša[that]REL
nību[naming]N
lā[not]MOD
išû[have]V
ekēmu[remove]V
sisû[horse]N
_
_
ummiānu[investor]N
ana[to]PRP
lā[not]MOD
mānu[counting]N
leqû[take]V
bītu[house]N
ṣēru[back]N
kuštāru[tent]N
šarrūtu[kingship]N
_
_
unūtu[tools]N
tāhāzu[battle]N
mādu[many]AJ
ina[in]PRP
qerbu[centre]N
ušmannu[(military)-camp]N
ina[in]PRP
išātu[fire]N
šarāpu[burn]V
_
_
_
eršu[bed]N
ana[to]PRP
Ištar[1]DN
šarratu[queen]N
Ninua[Nineveh]SN
qiāšu[give]V
_
#
_
Alinziranu[1]SN
Tašliana[1]SN
Tirhim[1]SN
adi[until]PRP
Sinia[Mount-Sinia]GN
šadû[mountain]N
kašādu[reach]V
ina[in]PRP
muhhu[skull]N
pīhātu[post]N
rab-šāqê[chief-cupbearer]N
_
_
_
_
ištu[from]PRP
Ququsanšu[1]SN
Barzunna[1]SN
adi[until]PRP
Harbisinna[1]SN
Abbissa[1]SN
Tasa[1]SN
adi[until]PRP
Uluruš[1]GN
eli[on]PRP
piātu[edge]N
ša[of]DET
Diglat[Tigris]WN
Lusia[1]GN
mātu[land]N
abāru[lead]N
Amadinu[1]GN
_
Qilissa[1]SN
Ezzeda[1]SN
#
Bit-Agusi[1]GN
_
ina[in]PRP
libbu[interior]N
_
_
ša[of]DET
Matiʾ-il[king-of-Arpad]RN
_
ina[in]PRP
muhhu[skull]N
šakānu[put]V
ša[of]DET
Rahianu[Rezin-king-of-Damascus]RN
_
_
_
_
biltu[load]N
hurāṣu[gold]N
_
meʾatu[hundred]NU
biltu[load]N
kaspu[silver]N
_
meʾatu[hundred]NU
biltu[load]N
_
_
_
biltu[load]N
ladinnu[(an-aromatic)]N
_
meʾatu[hundred]NU
_
_
_
_
Kuštašpi[king-of-Kummuhu]RN
Kummuhaya[1]EN
_
Ṣurraya[from-Tyre]EN
Uriaikki[king-of-Que]RN
Que[1]EN
_
Pisiris[king-of-Carchemish]RN
Gargamisaya[from-Carchemish]EN
Tarhu-lara[king-of-Gurgum]RN
Gurgumaya[1]EN
_
parzillu[iron]N
mašku[skin]N
pīru[elephant]N
šinnu[tooth]N
pīru[elephant]N
argamannu[purple]N
_
#
mašku[skin]N
pīru[elephant]N
šinnu[tooth]N
pīru[elephant]N
argamannu[purple]N
takiltu[purple-(wool)]N
lubuštu[clothing]N
birmu[multicoloured-cloth]N
kitû[flax]N
lubuštu[clothing]N
mātu[land]N
mādu[many]AJ
_
_
_
_
_
_
tillu[(military)-equipment]N
pilaqqu[spindle]N
_
_
_
_
ina[in]PRP
qerbu[centre]N
Arpadda[Arpad]SN
mahāru[face]V
Tutammu[king-of-Unqi]RN
šarru[king]N
Unqi[1]GN
ina[in]PRP
adû[(treaty-)oath]N
ilu[god]N
rabû[great]AJ
haṭû[do-wrong]V
šiāṭu[be(come)-neglectful]V
napištu[throat]N
gerru[way]N
_
lā[not]MOD
malāku[discuss]V
itti[with]PRP
ina[in]PRP
uzzu[anger]N
libbu[interior]N
_
ša[of]DET
Tutammu[king-of-Unqi]RN
adi[until]PRP
rabû[great-one]N
_
Kunalua[1]SN
ālu[town]N
šarrūtu[kingship]N
kašādu[reach]V
nišu[people]N
adi[until]PRP
maršītu[property]N
_
kūdanu[mule]N
ina[in]PRP
qerbu[centre]N
ummānu[military-force]N
kīma[like]PRP
ṣēnu[flock]N
manû[count]V
_
ina[in]PRP
qabaltu[middle]N
ēkallu[palace]N
ša[of]DET
Tutammu[king-of-Unqi]RN
kussû[chair]N
nadû[throw-down]V
_
_
_
_
_
meʾatu[hundred]NU
biltu[load]N
kaspu[silver]N
ina[in]PRP
dannu[strong-one]N
_
meʾatu[hundred]NU
biltu[load]N
_
_
unūtu[tools]N
tāhāzu[battle]N
lubuštu[clothing]N
birmu[multicoloured-cloth]N
kitû[flax]N
rīqu[aromatic-substance]N
kalāma[all-(of-it)]N
būšu[goods]N
ēkallu[palace]N
_
Kunalua[1]SN
ana[to]PRP
eššūtu[newness]N
ṣabātu[seize]V
Unqi[1]GN
ana[to]PRP
pāṭu[edge]N
gimru[totality]N
kanāšu[bow-down]V
_
šūt[who(m)]REL
rēšu[head]N
bēl[lord]N
pīhātu[post]N
eli[on]PRP
šakānu[put]V
#
_
_
_
_
_
_
_
_
_
_
_
_
_
Azriyau[king-of-a-Levantine-realm]RN
_
ṣabātu[seize]V
_
_
_
_
_
maddattu[payment]N
kī[as-like]PRP
ša[of]DET
Aššuru[Assyrian]EN
emēdu[lean-on]V
_
_
_
_
_
kitru[help]N
_
_
Usnu[1]SN
Siʾannu[1]SN
Ma-x[1]SN
Kašpuna[1]SN
ša[that]REL
ahu[arm]N
tiāmtu[sea]N
adi[until]PRP
ālu[town]N
_
adi[until]PRP
Saue[Mount-Saue]GN
šadû[mountain]N
ša[that]REL
ina[in]PRP
Labnana[Lebanon]GN
nakāpu[push]V
Baʾali-ṣapuna[Mount-Baʾali-ṣapuna]GN
adi[until]PRP
Ammanana[Mount-Ammanana]GN
šadû[mountain]N
taskarinnu[box-tree]N
Saue[Mount-Saue]GN
šadû[mountain]N
ana[to]PRP
gimirtu[totality]N
pīhātu[post]N
Kar-Adad[1]SN
Hatarikka[1]SN
pīhātu[post]N
Nuqudina[1]SN
Hasuatti[1]GN
adi[until]PRP
ālu[town]N
ša[of]DET
sihirtu[circumference]N
Ara[1]SN
_
kilallān[both]IP
ālu[town]N
ša[of]DET
sihirtu[circumference]N
Sarbua[Mount-Sarbua]GN
šadû[mountain]N
ana[to]PRP
gimirtu[totality]N
Ašhani[1]SN
Yaṭabi[1]SN
Iaraqu[1]GN
šadû[mountain]N
ana[to]PRP
gimirtu[totality]N
_
Ellitarbi[1]SN
Zitanu[1]SN
adi[until]PRP
libbu[interior]N
Atinnu[1]SN
_
Bumame[1]SN
_
nagû[region]N
ša[of]DET
Hamat[Hamath]GN
adi[until]PRP
ālu[town]N
ša[of]DET
sihirtu[circumference]N
ša[that]REL
ahu[arm]N
tiāmtu[sea]N
ša[of]DET
šulmu[completeness]N
šamšu[sun]N
ša[that]REL
ina[in]PRP
hīṭu[error]N
u[and]CNJ
gullultu[sin]N
ana[to]PRP
Azriyau[king-of-a-Levantine-realm]RN
ekēmu[remove]V
ana[to]PRP
miṣru[border]N
mātu[land]N
Assur[Assyria]GN
târu[turn]V
_
šūt[who(m)]REL
rēšu[head]N
bēl[lord]N
pīhātu[post]N
eli[on]PRP
šakānu[put]V
_
_
līmu[thousand]NU
_
līmu[thousand]NU
_
_
ina[in]PRP
ālu[town]N
šunu[they]IP
pīhātu[post]N
Tušhan[1]SN
ṣabātu[seize]V
_
līmu[thousand]NU
_
meʾatu[hundred]NU
_
nišu[people]N
ina[in]PRP
pīhātu[post]N
Ulluba[2]GN
wašābu[sit-(down)]V
_
_
_
_
_
ṣabātu[seize]V
urhu[way]N
qurādu[warrior]N
ištu[from]PRP
nēberu[crossing]N
Zaba-elu[Upper-Zab]WN
ana[to]PRP
kašādu[reach]V
Ahlamu[(desig.-for-Aramaeans)]EN
dekû[raise]V
Gurumu[1]EN
_
_
_
_
_
Aramu[Aramean]EN
ša[that]REL
šiddu[side]N
Zaba-elu[Upper-Zab]WN
_
dīktu[fighting]N
dâku[kill]V
ālu[town]N
kašādu[reach]V
šallatu[booty]N
šalālu[carry-off]V
_
_
Aramu[Aramean]EN
ana[to]PRP
maʾdû[(large)-quantity]N
tebû[arise]V
ana[to]PRP
irtu[breast]N
šakānu[put]V
sidirtu[row]N
Aramu[Aramean]EN
tukultu[trust]N
dâku[kill]V
_
_
ana[to]PRP
ezēbu[leave]V
napištu[throat]N
ēdēnû[single]AJ
naparšudu[flee]V
elû[go-up]V
birtu[fort]N
ša[of]DET
Kiniya[1]PN
Sarragitu[1]SN
_
_
adi[until]PRP
ālu[town]N
ša[of]DET
liwītu[packaging]N
kašādu[reach]V
_
līmu[thousand]NU
nišu[people]N
adi[until]PRP
maršītu[property]N
alpu[ox]N
ṣēnu[flock]N
adi[until]PRP
_
_
ana[to]PRP
Hatti[Syria-Palestine]GN
adi[until]PRP
mahru[front]N
wabālu[carry]V
šūt[who(m)]REL
rēšu[head]N
šaknu[appointee]N
mātu[land]N
Lullumu[1]GN
Mulugani[1]SN
_
_
ša[of]DET
kutallu[back]N
dannūtu[strength]N
ša[of]DET
māru[son]N
Babilu[Babylon]SN
adi[until]PRP
ālu[town]N
ša[of]DET
liwītu[packaging]N
kašādu[reach]V
dīktu[fighting]N
dâku[kill]V
_
_
ana[to]PRP
Hatti[Syria-Palestine]GN
adi[until]PRP
mahru[front]N
wabālu[carry]V
šūt[who(m)]REL
rēšu[head]N
šaknu[appointee]N
mātu[land]N
Naʾiri[Nairi]GN
Supurgillu[1]SN
_
#
_
ana[to]PRP
Hatti[Syria-Palestine]GN
adi[until]PRP
mahru[front]N
wabālu[carry]V
šūt[who(m)]REL
rēšu[head]N
šaknu[appointee]N
mātu[land]N
Naʾiri[Nairi]GN
Supurgillu[1]SN
_
adi[until]PRP
ālu[town]N
ša[of]DET
liwītu[packaging]N
kašādu[reach]V
šallatu[booty]N
šalālu[carry-off]V
Šiqila[fortress-commander]PN
rabû[great-one]N
birtu[fort]N
_
šalālu[carry-off]V
ana[to]PRP
Hatti[Syria-Palestine]GN
adi[until]PRP
mahru[front]N
wabālu[carry]V
_
meʾatu[hundred]NU
šallatu[booty]N
Amlate[1]SN
ša[of]DET
Damunu[1]EN
_
līmu[thousand]NU
_
meʾatu[hundred]NU
šallatu[booty]N
Deru[Der]SN
ina[in]PRP
Kunalua[1]SN
_
Huzarra[1]SN
Taʾe[1]SN
Tarmanazi[1]SN
Kulmadara[1]SN
Hatatirra[1]SN
Irgillu[1]SN
ālu[town]N
ša[of]DET
Unqi[1]GN
wašābu[sit-(down)]V
_
šallatu[booty]N
Qutu[1]EN
Bit-Sangibuti[1]GN
_
līmu[thousand]NU
_
meʾatu[hundred]NU
Illilayu[of-Illila]EN
_
līmu[thousand]NU
_
meʾatu[hundred]NU
_
Nakkabayu[of-Nakkaba]EN
Budayu[of-Budu]EN
ina[in]PRP
_
Ṣimirra[1]SN
Arqa[1]SN
Usnu[1]SN
Siʾannu[1]SN
ša[that]REL
šiddu[side]N
tiāmtu[sea]N
wašābu[sit-(down)]V
_
meʾatu[hundred]NU
_
Budayu[of-Budu]EN
Dunu[1]EN
_
_
_
_
meʾatu[hundred]NU
_
Belayu[of-Bela]EN
_
meʾatu[hundred]NU
_
Banitayu[of-Banitu]EN
_
meʾatu[hundred]NU
_
Palil-andil-mati[1]EN
_
meʾatu[hundred]NU
_
Sangillu[1]EN
_
Illilayu[of-Illila]EN
_
meʾatu[hundred]NU
_
šallatu[booty]N
Qutu[1]EN
Bit-Sangibuti[1]GN
ina[in]PRP
pīhātu[post]N
Tuʾimmu[1]SN
wašābu[sit-(down)]V
_
meʾatu[hundred]NU
_
šallatu[booty]N
Qutu[1]EN
Bit-Sangibuti[1]GN
ina[in]PRP
Til-karme[1]SN
wašābu[sit-(down)]V
itti[with]PRP
nišu[people]N
mātu[land]N
Assur[Assyria]GN
manû[count]V
ilku[state-service]N
tupšikku[brick-carrying-frame]N
kī[as-like]PRP
ša[of]DET
Aššuru[Assyrian]EN
emēdu[lean-on]V
maddattu[payment]N
ša[of]DET
Kuštašpi[king-of-Kummuhu]RN
Kummuhaya[1]EN
Rahianu[Rezin-king-of-Damascus]RN
Ša-imerišayu[of-Damascus]EN
Menaheme[Menahem-king-of-Israel]RN
Samerinayu[of-Samaria]EN
Hi-rumu[Hiram-king-of-Tyre]RN
Ṣurraya[from-Tyre]EN
Sibitti-Biʾil[ruler-of-Byblos]RN
Gublaya[from-Byblos]EN
Uriaikki[king-of-Que]RN
Que[1]EN
Pisiris[king-of-Carchemish]RN
Gargamisaya[from-Carchemish]EN
Eni-il[ruler-of-Hamath]RN
Hamataya[from-Hamath]EN
Panammu[king-of-Samʾal]RN
Samʾallayu[of-Samʾal]EN
Tarhu-lara[king-of-Gurgum]RN
Gurgumaya[1]EN
Sulumal[king-of-Melid]RN
Melidaya[1]EN
Dadilu[chief-of-the-of-Kasku]RN
#
Kaskayu[of-Kaska]EN
Uassurme[ruler-of-Tabal]RN
Tabalaya[1]EN
Ušhitti[ruler-of-Atuna]RN
Atunayu[of-Atuna]EN
Urpalla[ruler-of-Tuhana]RN
Tuhanayu[of-Tuhana]EN
Tuhamme[ruler-of-Ištunda]RN
Ištundayu[of-Ištunda]EN
Urimmi[ruler-of-Que]RN
Hubušnayu[of-Hubušnu]EN
Zabibe[queen-of-the-Arabs]RN
šarratu[queen]N
Arubu[Arabia]GN
hurāṣu[gold]N
kaspu[silver]N
annaku[tin]N
parzillu[iron]N
mašku[skin]N
pīru[elephant]N
šinnu[tooth]N
pīru[elephant]N
lubuštu[clothing]N
birmu[multicoloured-cloth]N
kitû[flax]N
takiltu[purple-(wool)]N
argamannu[purple]N
ušû[diorite]N
taskarinnu[box-tree]N
mimma[anything]XP
waqru[rare]AJ
niṣirtu[treasure]N
šarrūtu[kingship]N
immeru[sheep]N
balṭu[living]AJ
ša[that]REL
šīpātu[wool]N
argamannu[purple]N
ṣarpu[burnt]AJ
iṣṣūru[bird]N
šamû[sky]N
muttaprišu[winged]AJ
ša[that]REL
agappu[wing]N
ana[to]PRP
takiltu[purple-(wool)]N
ṣarpu[burnt]AJ
sisû[horse]N
kūdanu[mule]N
alpu[ox]N
u[and]CNJ
ṣēnu[flock]N
ibilu[camel]N
anāqutu[she-camel]N
adi[until]PRP
bakru[foal]N
mahāru[face]V
ina[in]PRP
_
palû[reign]N
Aššur[Aššur]DN
bēl[lord]N
takālu[trust]V
ana[to]PRP
Bit-Kapsi[1]GN
Bit-Sangi[1]GN
Bit-Urzakki[1]GN
Madaya[1]EN
Bit-Zualza[1]GN
Bit-Matti[1]GN
Tubliyaš[1]WN
alāku[go]V
Bit-Ištar[Temple-of-Ištar]TN
Kinkangi[1]SN
Kindigiasu[1]SN
Kingialkasiš[1]SN
Kubušhatidiš[1]SN
Upušu[1]SN
Ahsipuna[1]SN
Girgira[1]SN
Kimbazhati[1]SN
adi[until]PRP
ālu[town]N
ša[of]DET
liwītu[packaging]N
kašādu[reach]V
šallatu[booty]N
šalālu[carry-off]V
napālu[dig]V
naqāru[demolish]V
ina[in]PRP
išātu[fire]N
šarāpu[burn]V
ina[in]PRP
ūmu[day]N
mulmullu[arrow]N
parzillu[iron]N
zaqtu[pointed]AJ
epēšu[do]V
lītu[victory]N
Aššur[Aššur]DN
bēl[lord]N
ina[in]PRP
muhhu[skull]N
šaṭāru[write]V
ina[in]PRP
muhhu[skull]N
nambaʾu[source]N
ša[of]DET
Bit-Ištar[Temple-of-Ištar]TN
kânu[be(come)-permanent]V
Upaš[ruler-of-Bit-Kapsi]RN
māru[son]N
Bit-Kapsi[1]GN
nišu[people]N
pahāru[gather]V
ana[to]PRP
Abirus[Mount-Abirus]GN
šadû[mountain]N
elû[go-up]V
warki[behind]PRP
redû[accompany]V
dīktu[fighting]N
dâku[kill]V
šallatu[booty]N
šalālu[carry-off]V
ālu[town]N
napālu[dig]V
naqāru[demolish]V
ina[in]PRP
išātu[fire]N
šarāpu[burn]V
Ušra[ruler-of-Kanzabkani]RN
x-x-x-ruta[1]SN
Bardada[ruler-of-Ṣibar]RN
ša[of]DET
Nirutakta[1]SN
palāhu[be(come)-afraid]V
šadû[mountain]N
ṣabātu[seize]V
warki[behind]PRP
elû[go-up]V
dīktu[fighting]N
dâku[kill]V
šallatu[booty]N
šalālu[carry-off]V
Bardada[ruler-of-Ṣibar]RN
ina[in]PRP
qātu[hand]N
ṣabātu[seize]V
ālu[town]N
napālu[dig]V
naqāru[demolish]V
ina[in]PRP
išātu[fire]N
šarāpu[burn]V
Ṣibar[1]SN
adi[until]PRP
ālu[town]N
ša[of]DET
liwītu[packaging]N
kašādu[reach]V
šallatu[booty]N
šalālu[carry-off]V
Tanus[Iranian-ruler]RN
#
_
_
_
šallatu[booty]N
šalālu[carry-off]V
_
_
pahāru[gather]V
ana[to]PRP
_
_
_
_
_
_
_
_
_
_
warki[behind]PRP
elû[go-up]V
dīktu[fighting]N
dâku[kill]V
šallatu[booty]N
šalālu[carry-off]V
Yabittarru[ruler-of-Amate]RN
_
_
_
_
_
sittūtu[those-remaining]N
ša[that]REL
naparšudu[flee]V
ana[to]PRP
Amate[1]GN
nagû[region]N
ša[that]REL
pūtu[forehead]N
Rua[Mount-Rua]GN
šadû[mountain]N
ša[that]REL
_
_
warki[behind]PRP
alāku[go]V
dīktu[fighting]N
dâku[kill]V
kīma[like]PRP
ištēn[one]NU
leqû[take]V
Karzibrayu[of-Karzibra]EN
_
wašāru[sink-down]V
warki[behind]PRP
redû[accompany]V
ina[in]PRP
qablu[hips]N
gerru[way]N
kīma[like]PRP
rihiṣtu[flooding]N
Adad[storm-god]DN
rahāṣu[trample]V
_
ana[to]PRP
lā[not]MOD
mānu[counting]N
leqû[take]V
ištēn[one]NU
ina[in]PRP
libbu[interior]N
ul[not]MOD
naparšudu[flee]V
ana[to]PRP
šadû[mountain]N
ul[not]MOD
elû[go-up]V
nišu[people]N
_
dannūtu[strength]N
ša[of]DET
māru[son]N
Babilu[Babylon]SN
ṣabātu[seize]V
warki[behind]PRP
elû[go-up]V
dīktu[fighting]N
dâku[kill]V
šallatu[booty]N
šalālu[carry-off]V
_
ina[in]PRP
gīru[fire(-god)]N
qamû[burn]V
ina[in]PRP
muhhu[skull]N
Silhazi[Mount-Silhazi]GN
ša[that]REL
dannūtu[strength]N
ša[of]DET
māru[son]N
Babilu[Babylon]SN
qabû[say]V
ṣalmu[effigy]N
šarrūtu[kingship]N
_
ša[of]DET
Til-Aššuri[1]GN
waṣû[go-out]V
nīqu[offering]N
ellu[pure]AJ
ana[to]PRP
Marduk[1]DN
wāšibu[inhabitant]N
Til-Aššuri[1]GN
naqû[pour-(a-libation)]V
Niqqu[1]SN
ša[of]DET
Tubliyaš[1]WN
_
#
Uppuria[1]GN
Bustus[1]GN
Ariarma[Mount-Ariarma]GN
mātu[land]N
tarlugallu[hen]N
Saksukni[1]GN
Araquttu[1]GN
Karzibra[1]GN
Gukinnana[1]GN
Bit-Sagbat[1]GN
Silhazi[Mount-Silhazi]GN
ša[that]REL
dannūtu[strength]N
ša[of]DET
māru[son]N
Babilu[Babylon]SN
qabû[say]V
_
_
kašādu[reach]V
dīktu[fighting]N
dâku[kill]V
šallatu[booty]N
šalālu[carry-off]V
_
sisû[horse]N
kūdanu[mule]N
udru[Bactrian-camel]N
alpu[ox]N
ṣēnu[flock]N
ana[to]PRP
lā[not]MOD
mānu[counting]N
šalālu[carry-off]V
ālu[town]N
napālu[dig]V
naqāru[demolish]V
ina[in]PRP
išātu[fire]N
šarāpu[burn]V
ana[to]PRP
tīlu[(ruin)-mound]N
u[and]CNJ
karmu[heap]N
târu[turn]V
Namri[1]GN
Bit-Sangibuti[1]GN
Bit-Hamban[1]GN
Sumurzu[1]SN
Bit-Barru[1]GN
Bit-Zualza[1]GN
Bit-Matti[1]GN
Niqqu[1]SN
ša[of]DET
Tubliyaš[1]WN
Bit-Taranzaya[1]GN
Parsua[1]GN
Bit-Zatti[1]GN
Bit-Abdadani[1]GN
Bit-Kapsi[1]GN
Bit-Sangi[1]GN
Bit-Urzakki[1]GN
Bit-Ištar[Temple-of-Ištar]TN
Zakrute[1]SN
ša[of]DET
Madaya[1]EN
dannu[strong]AJ
ana[to]PRP
miṣru[border]N
mātu[land]N
Assur[Assyria]GN
târu[turn]V
ālu[town]N
ša[of]DET
qerbu[centre]N
ana[to]PRP
eššūtu[newness]N
epēšu[do]V
kakku[stick]N
Aššur[Aššur]DN
bēl[lord]N
ina[in]PRP
libbu[interior]N
ramû[set-in-place]V
nišu[people]N
mātu[land]N
kišittu[achievement]N
qātu[hand]N
ina[in]PRP
libbu[interior]N
wašābu[sit-(down)]V
_
šūt[who(m)]REL
rēšu[head]N
bēl[lord]N
pīhātu[post]N
eli[on]PRP
šakānu[put]V
ṣalmu[effigy]N
šarrūtu[kingship]N
ina[in]PRP
Tikrakki[1]SN
Bit-Ištar[Temple-of-Ištar]TN
Ṣibar[1]SN
Ariarma[Mount-Ariarma]GN
mātu[land]N
tarlugallu[hen]N
Silhazi[Mount-Silhazi]GN
ša[that]REL
dannūtu[strength]N
ša[of]DET
māru[son]N
Babilu[Babylon]SN
qabû[say]V
izuzzu[stand]V
maddattu[payment]N
ša[of]DET
Madaya[1]EN
Ellipaya[Ellipean]EN
u[and]CNJ
bēl[lord]N
ālu[town]N
ša[of]DET
šadû[mountain]N
kalû[totality]N
adi[until]PRP
Bikni[Mount-Bikni]GN
_
sisû[horse]N
kūdanu[mule]N
udru[Bactrian-camel]N
alpu[ox]N
u[and]CNJ
ṣēnu[flock]N
ana[to]PRP
lā[not]MOD
mānu[counting]N
mahāru[face]V
Iranzi[king-of-Mannea]RN
Mannaya[1]EN
qurdu[warriorhood]N
tanittu[(hymn-of)-praise]N
ša[of]DET
Aššur[Aššur]DN
bēl[lord]N
ša[that]REL
ina[in]PRP
šadû[mountain]N
kalû[totality]N
epēšu[do]V
šemû[hear]V
namurratu[awe-inspiring-radiance]N
Aššur[Aššur]DN
bēl[lord]N
sahāpu[envelop]V
_
_
adi[until]PRP
mahru[front]N
alāku[go]V
našāqu[kiss]V
šēpu[foot]N
sisû[horse]N
kūdanu[mule]N
alpu[ox]N
u[and]CNJ
ṣēnu[flock]N
_
#
_
Hista[1]SN
Harbisinna[1]SN
Barbaz[1]SN
Tasa[1]SN
adi[until]PRP
Uluruš[2]WN
kašādu[reach]V
dīktu[fighting]N
dâku[kill]V
_
līmu[thousand]NU
_
meʾatu[hundred]NU
_
nišu[people]N
_
sisû[horse]N
_
meʾatu[hundred]NU
kūdanu[mule]N
_
meʾatu[hundred]NU
_
imēru[donkey]N
_
līmu[thousand]NU
_
meʾatu[hundred]NU
_
alpu[ox]N
_
līmu[thousand]NU
immeru[sheep]N
šalālu[carry-off]V
napālu[dig]V
naqāru[demolish]V
ina[in]PRP
išātu[fire]N
šarāpu[burn]V
_
ana[to]PRP
miṣru[border]N
mātu[land]N
Assur[Assyria]GN
târu[turn]V
ālu[town]N
šuātunu[those]IP
ana[to]PRP
eššūtu[newness]N
epēšu[do]V
nišu[people]N
mātu[land]N
kišittu[achievement]N
qātu[hand]N
ina[in]PRP
libbu[interior]N
wašābu[sit-(down)]V
_
kakku[stick]N
Aššur[Aššur]DN
bēl[lord]N
ina[in]PRP
libbu[interior]N
ramû[set-in-place]V
ina[in]PRP
muhhu[skull]N
pīhātu[post]N
Naʾiri[Nairi]GN
redû[accompany]V
Daiqanša[1]SN
Sakka[1]SN
Ippa[1]SN
Elizanšu[1]SN
_
Luqadanšu[1]SN
Quda[1]SN
Elugia[1]SN
Dania[1]SN
Danziun[1]SN
Ulay[1]WN
Luqia[2]SN
Abrania[1]SN
Eusa[1]SN
_
kašādu[reach]V
dīktu[fighting]N
dâku[kill]V
_
meʾatu[hundred]NU
nišu[people]N
_
meʾatu[hundred]NU
_
alpu[ox]N
_
līmu[thousand]NU
immeru[sheep]N
sisû[horse]N
kūdanu[mule]N
imēru[donkey]N
šalālu[carry-off]V
_
ālu[town]N
napālu[dig]V
naqāru[demolish]V
ina[in]PRP
išātu[fire]N
šarāpu[burn]V
nišu[people]N
Muqania[1]GN
akāmu[dust-cloud]N
gerru[way]N
amāru[see]V
Ura[2]SN
#
ša[that]REL
ina[in]PRP
qablu[hips]N
_
māru[son]N
mārtu[daughter]N
kimtu[family]N
_
batāqu[cut-off]V
ina[in]PRP
mātu[land]N
wašāru[sink-down]V
_
sisû[horse]N
kūdanu[mule]N
_
napālu[dig]V
naqāru[demolish]V
ina[in]PRP
išātu[fire]N
šarāpu[burn]V
_
kašādu[reach]V
napālu[dig]V
naqāru[demolish]V
ina[in]PRP
išātu[fire]N
šarāpu[burn]V
_
kašādu[reach]V
dīktu[fighting]N
dâku[kill]V
_
_
#
ša[of]DET
Rahianu[Rezin-king-of-Damascus]RN
_
šallatu[booty]N
kabtu[heavy]AJ
šalālu[carry-off]V
_
māliku[adviser]N
_
dāmu[blood]N
qurādu[warrior]N
_
_
_
_
šamru[furious]AJ
ṣarāpu[burn]V
illūriš[like-a-(red)-flower]AV
_
āliku[goer]N
pānu[front]N
bēl[lord]N
narkabtu[chariot]N
u[and]CNJ
_
kakku[stick]N
šebēru[break]V
_
_
sisû[horse]N
kūdanu[mule]N
mundahṣu[fighting-one]N
nāšû[bearer]N
qaštu[bow]N
nāšû[bearer]N
kabābu[shield]N
azmarû[lance]N
ina[in]PRP
qātu[hand]N
ṣabātu[seize]V
tāhāzu[battle]N
paṭāru[loosen]V
šū[he]IP
ana[to]PRP
ezēbu[leave]V
napištu[throat]N
ēdēnû[single]AJ
naparšudu[flee]V
kīma[like]PRP
šikkû[mongoose]N
abullu[(city)-gate]N
ālu[town]N
erēbu[enter]V
ašarēdu[first-and-foremost-one]N
balṭūtu[state-of-being-alive]N
ana[to]PRP
zaqīpu[stake]N
elû[go-up]V
dagālu[see]V
mātu[land]N
_
_
ūmu[day]N
ušmannu[(military)-camp]N
ina[in]PRP
itû[boundary]N
ālu[town]N
kaṣāru[tie]V
kīma[like]PRP
iṣṣūru[bird]N
quppu[box]N
esēru[enclose]V
kirû[(fruit)-plantation]N
_
ṣippatu[fruit-orchard]N
ša[that]REL
nību[naming]N
lā[not]MOD
išû[have]V
nakāsu[cut]V
ištēn[one]NU
ul[not]MOD
ezēbu[leave]V
_
_
bītu[house]N
abu[father]N
ša[of]DET
Rahianu[Rezin-king-of-Damascus]RN
Ša-imerišayu[of-Damascus]EN
ašru[place]N
walādu[give-birth-(to)]V
lawû[surround]V
kašādu[reach]V
_
meʾatu[hundred]NU
nišu[people]N
adi[until]PRP
maršītu[property]N
alpu[ox]N
ṣēnu[flock]N
šalālu[carry-off]V
_
meʾatu[hundred]NU
_
šallatu[booty]N
Kuruṣṣa[1]SN
Samaya[1]SN
_
meʾatu[hundred]NU
_
šallatu[booty]N
Metuna[1]SN
šalālu[carry-off]V
_
meʾatu[hundred]NU
_
ālu[town]N
ša[of]DET
_
nagû[region]N
ša[of]DET
Ša-imerišu[Damascus]GN
kīma[like]PRP
tīlu[(ruin)-mound]N
abūbu[flood]N
abātu[destroy]V
Samsi[queen-of-the-Arabs]RN
šarratu[queen]N
Arubu[Arabia]GN
ša[that]REL
māmītu[oath]N
Šamaš[1]DN
etēqu[go-past]V
#
ša[of]DET
_
_
ša[of]DET
lā[not]MOD
_
_
ša[of]DET
_
nagû[region]N
ša[of]DET
Bit-Humri[Israel]GN
_
šallatu[booty]N
_
_
meʾatu[hundred]NU
_
_
šallatu[booty]N
_
_
meʾatu[hundred]NU
_
_
meʾatu[hundred]NU
_
šallatu[booty]N
_
_
līmu[thousand]NU
_
meʾatu[hundred]NU
_
_
adi[until]PRP
maršītu[property]N
_
ša[that]REL
ina[in]PRP
šadû[mountain]N
marṣu[sick]AJ
šitkunu[situated]AJ
šubtu[seat]N
_
Mitinti[Mitinti-I-king-of-Ashkelon]RN
Isqalunayu[of-Ashkelon]EN
ina[in]PRP
adû[(treaty-)oath]N
ilu[god]N
rabû[great]AJ
haṭû[do-wrong]V
_
itti[with]PRP
nabalkutu[cross-over]V
_
Rahianu[Rezin-king-of-Damascus]RN
amāru[see]V
u[and]CNJ
palāhu[be(come)-afraid]V
libbu[interior]N
_
hātu[terror]N
ramānu[self]N
maqātu[fall]V
_
Rukibtu[king-of-Ashkelon]RN
māru[son]N
_
ina[in]PRP
kussû[chair]N
wašābu[sit-(down)]V
#
_
_
_
_
_
_
_
kīma[like]PRP
imbaru[fog]N
sahāpu[envelop]V
_
_
ša[of]DET
_
nagû[region]N
ša[of]DET
Bit-Humri[Israel]GN
qaqqariš[(down)-to-the-ground]AV
manû[count]V
_
_
_
meʾatu[hundred]NU
_
šallatu[booty]N
_
_
Hinatuna[1]SN
_
meʾatu[hundred]NU
_
šallatu[booty]N
_
_
Yaṭbite[1]SN
_
meʾatu[hundred]NU
_
šallatu[booty]N
_
_
Aruma[1]SN
Marum[1]SN
_
_
Mitinti[Mitinti-I-king-of-Ashkelon]RN
Isqalunayu[of-Ashkelon]EN
ina[in]PRP
adû[(treaty-)oath]N
ilu[god]N
rabû[great]AJ
haṭû[do-wrong]V
_
itti[with]PRP
nabalkutu[cross-over]V
_
_
Rahianu[Rezin-king-of-Damascus]RN
amāru[see]V
ina[in]PRP
miqtu[fall]N
ṭēmu[report]N
_
_
Rukibtu[king-of-Ashkelon]RN
māru[son]N
_
ina[in]PRP
kussû[chair]N
wašābu[sit-(down)]V
ana[to]PRP
_
_
dâlu[move]V
ṣullû[beseech]V
_
meʾatu[hundred]NU
_
_
ana[to]PRP
ālu[town]N
erēbu[enter]V
_
ālu[town]N
_
_
Idibiʾilu[Arab-leader]RN
Arubu[Arabia]GN
_
#
_
ša[that]REL
lā[not]MOD
nību[naming]N
_
_
_
_
_
Qabiʾi[1]EN
_
_
_
_
ša[that]REL
_
_
birtu[fort]N
ša[of]DET
Labbanat[1]GN
_
_
Aramu[Aramean]EN
ša[that]REL
šiddu[side]N
_
_
Budu[1]GN
_
#
ina[in]PRP
raksu[tied-one]N
ebēru[cross]V
ša[of]DET
Aramu[Aramean]EN
kalû[totality]N
_
_
_
līmu[thousand]NU
_
līmu[thousand]NU
nišu[people]N
_
_
līmu[thousand]NU
_
meʾatu[hundred]NU
alpu[ox]N
_
napālu[dig]V
naqāru[demolish]V
ina[in]PRP
išātu[fire]N
šarāpu[burn]V
raʾsu[sheikh]N
ša[of]DET
Kaldu[Chaldea]GN
_
namurratu[awe-inspiring-radiance]N
Aššur[Aššur]DN
bēl[lord]N
sahāpu[envelop]V
_
alāku[go]V
našāqu[kiss]V
šēpu[foot]N
_
ēribu[entering]N
bītu[house]N
ša[of]DET
Esagil[1]TN
Ezida[1]TN
Emeslam[1]TN
_
rēhtu[remainder]N
Bel[1]DN
Nabu[1]DN
Nergal[1]DN
adi[until]PRP
mahru[front]N
wabālu[carry]V
_
#
ēkallu[palace]N
erēnu[cedar]N
_
ana[to]PRP
mūšabu[dwelling]N
bēlūtu[rule]N
u[and]CNJ
bītu[house]N
hilāni[portico(ed-building)]N
tamšīlu[likeness]N
ēkallu[palace]N
Hatti[Syria-Palestine]GN
ana[to]PRP
muštaʾʾûtu[leisure]N
ina[in]PRP
qerbu[centre]N
Kalhu[1]SN
epēšu[do]V
_
ammatu[unit]N
rabû[great]AJ
šiddu[side]N
_
ammatu[unit]N
rabû[great]AJ
pūtu[forehead]N
mišihtu[measurement]N
qaqqaru[ground]N
eli[on]PRP
ēkallu[palace]N
abu[father]N
mahrû[first]AJ
ištu[from]PRP
libbu[interior]N
Diglat[Tigris]WN
watāru[be(come)-outsize]V
ṣabātu[seize]V
_
#
_
šalālu[carry-off]V
ana[to]PRP
Hatti[Syria-Palestine]GN
adi[until]PRP
mahru[front]N
wabālu[carry]V
_
meʾatu[hundred]NU
šallatu[booty]N
Amlate[1]SN
ša[of]DET
Damunu[1]EN
_
līmu[thousand]NU
_
meʾatu[hundred]NU
šallatu[booty]N
Bit-Deraya[1]GN
ina[in]PRP
Kunalua[1]SN
_
Huzarra[1]SN
Taʾe[1]SN
Tarmanazi[1]SN
Kulmadara[1]SN
Hatatirra[1]SN
Irgillu[1]SN
ālu[town]N
ša[of]DET
Unqi[1]GN
wašābu[sit-(down)]V
_
šallatu[booty]N
Qutu[1]EN
Bit-Sangibuti[1]GN
_
līmu[thousand]NU
_
meʾatu[hundred]NU
Illilayu[of-Illila]EN
_
līmu[thousand]NU
_
meʾatu[hundred]NU
_
Nakkabayu[of-Nakkaba]EN
Budayu[of-Budu]EN
ina[in]PRP
_
Ṣimirra[1]SN
Arqa[1]SN
Usnu[1]SN
Siʾannu[1]SN
ša[that]REL
šiddu[side]N
tiāmtu[sea]N
wašābu[sit-(down)]V
_
meʾatu[hundred]NU
_
Budayu[of-Budu]EN
Dunu[1]EN
_
_
meʾatu[hundred]NU
_
Belayu[of-Bela]EN
_
meʾatu[hundred]NU
_
Banitayu[of-Banitu]EN
_
meʾatu[hundred]NU
_
Palil-andil-mati[1]EN
_
meʾatu[hundred]NU
_
Sangillu[1]EN
_
Illilayu[of-Illila]EN
_
meʾatu[hundred]NU
_
šallatu[booty]N
Qutu[1]EN
Bit-Sangibuti[1]GN
#
ina[in]PRP
pīhātu[post]N
Tuʾimmu[1]SN
wašābu[sit-(down)]V
_
meʾatu[hundred]NU
_
šallatu[booty]N
Qutu[1]EN
Bit-Sangibuti[1]GN
ina[in]PRP
Til-karme[1]SN
wašābu[sit-(down)]V
itti[with]PRP
nišu[people]N
mātu[land]N
Assur[Assyria]GN
manû[count]V
ilku[state-service]N
tupšikku[brick-carrying-frame]N
kī[as-like]PRP
ša[of]DET
Aššuru[Assyrian]EN
emēdu[lean-on]V
maddattu[payment]N
ša[of]DET
Kuštašpi[king-of-Kummuhu]RN
Kummuhaya[1]EN
Rahianu[Rezin-king-of-Damascus]RN
Ša-imerišayu[of-Damascus]EN
Menaheme[Menahem-king-of-Israel]RN
Samerinayu[of-Samaria]EN
Hi-rumu[Hiram-king-of-Tyre]RN
Ṣurraya[from-Tyre]EN
Sibitti-Biʾil[ruler-of-Byblos]RN
Gublaya[from-Byblos]EN
Uriaikki[king-of-Que]RN
Que[1]EN
Pisiris[king-of-Carchemish]RN
Gargamisaya[from-Carchemish]EN
Eni-il[ruler-of-Hamath]RN
Hamataya[from-Hamath]EN
Panammu[king-of-Samʾal]RN
Samʾallayu[of-Samʾal]EN
Tarhu-lara[king-of-Gurgum]RN
Gurgumaya[1]EN
Sulumal[king-of-Melid]RN
Melidaya[1]EN
Dadilu[chief-of-the-of-Kasku]RN
Kaskayu[of-Kaska]EN
Uassurme[ruler-of-Tabal]RN
Tabalaya[1]EN
Ušhitti[ruler-of-Atuna]RN
Atunayu[of-Atuna]EN
Urpalla[ruler-of-Tuhana]RN
Tuhanayu[of-Tuhana]EN
Tuhamme[ruler-of-Ištunda]RN
Ištundayu[of-Ištunda]EN
Urimmi[ruler-of-Que]RN
Hubušnayu[of-Hubušnu]EN
Zabibe[queen-of-the-Arabs]RN
šarratu[queen]N
Arubu[Arabia]GN
hurāṣu[gold]N
kaspu[silver]N
annaku[tin]N
parzillu[iron]N
mašku[skin]N
pīru[elephant]N
šinnu[tooth]N
pīru[elephant]N
lubuštu[clothing]N
birmu[multicoloured-cloth]N
kitû[flax]N
takiltu[purple-(wool)]N
argamannu[purple]N
ušû[diorite]N
taskarinnu[box-tree]N
#
mimma[anything]XP
waqru[rare]AJ
niṣirtu[treasure]N
šarrūtu[kingship]N
immeru[sheep]N
balṭu[living]AJ
ša[that]REL
šīpātu[wool]N
argamannu[purple]N
ṣarpu[burnt]AJ
iṣṣūru[bird]N
šamû[sky]N
muttaprišu[winged]AJ
ša[that]REL
agappu[wing]N
ana[to]PRP
takiltu[purple-(wool)]N
ṣarpu[burnt]AJ
sisû[horse]N
kūdanu[mule]N
alpu[ox]N
u[and]CNJ
ṣēnu[flock]N
ibilu[camel]N
anāqutu[she-camel]N
adi[until]PRP
bakru[foal]N
mahāru[face]V
ina[in]PRP
_
palû[reign]N
Aššur[Aššur]DN
bēl[lord]N
takālu[trust]V
ana[to]PRP
Bit-Kapsi[1]GN
Bit-Sangi[1]GN
Bit-Urzakki[1]GN
Madaya[1]EN
Bit-Zualza[1]GN
Bit-Matti[1]GN
Tubliyaš[1]WN
alāku[go]V
Bit-Ištar[Temple-of-Ištar]TN
Kinkangi[1]SN
Kindigiasu[1]SN
Kingialkasiš[1]SN
Kubušhatidiš[1]SN
Upušu[1]SN
Ahsipuna[1]SN
Girgira[1]SN
Kimbazhati[1]SN
adi[until]PRP
ālu[town]N
ša[of]DET
liwītu[packaging]N
kašādu[reach]V
šallatu[booty]N
šalālu[carry-off]V
napālu[dig]V
naqāru[demolish]V
ina[in]PRP
išātu[fire]N
šarāpu[burn]V
ina[in]PRP
ūmu[day]N
mulmullu[arrow]N
parzillu[iron]N
zaqtu[pointed]AJ
epēšu[do]V
lītu[victory]N
Aššur[Aššur]DN
bēl[lord]N
ina[in]PRP
muhhu[skull]N
šaṭāru[write]V
ina[in]PRP
muhhu[skull]N
nambaʾu[source]N
ša[of]DET
Bit-Ištar[Temple-of-Ištar]TN
kânu[be(come)-permanent]V
Upaš[ruler-of-Bit-Kapsi]RN
māru[son]N
Bit-Kapsi[1]GN
nišu[people]N
pahāru[gather]V
ana[to]PRP
Abirus[Mount-Abirus]GN
šadû[mountain]N
elû[go-up]V
warki[behind]PRP
redû[accompany]V
dīktu[fighting]N
dâku[kill]V
šallatu[booty]N
#
adi[until]PRP
Saue[Mount-Saue]GN
šadû[mountain]N
ša[that]REL
ina[in]PRP
Labnana[Lebanon]GN
nakāpu[push]V
Baʾali-ṣapuna[Mount-Baʾali-ṣapuna]GN
adi[until]PRP
Ammanana[Mount-Ammanana]GN
šadû[mountain]N
taskarinnu[box-tree]N
Saue[Mount-Saue]GN
šadû[mountain]N
ana[to]PRP
gimirtu[totality]N
pīhātu[post]N
Kar-Adad[1]SN
Hatarikka[1]SN
pīhātu[post]N
Nuqudina[1]SN
Hasuatti[1]GN
adi[until]PRP
ālu[town]N
ša[of]DET
sihirtu[circumference]N
Ara[1]SN
_
#
_
kilallān[both]IP
ālu[town]N
ša[of]DET
sihirtu[circumference]N
Sarbua[Mount-Sarbua]GN
šadû[mountain]N
ana[to]PRP
gimirtu[totality]N
Ašhani[1]SN
Yaṭabi[1]SN
Iaraqu[1]GN
šadû[mountain]N
ana[to]PRP
gimirtu[totality]N
_
Ellitarbi[1]SN
Zitanu[1]SN
adi[until]PRP
libbu[interior]N
Atinnu[1]SN
_
_
Bumame[1]SN
_
nagû[region]N
ša[of]DET
Hamat[Hamath]GN
adi[until]PRP
ālu[town]N
ša[of]DET
sihirtu[circumference]N
ša[that]REL
ahu[arm]N
tiāmtu[sea]N
ša[of]DET
šulmu[completeness]N
šamšu[sun]N
ša[that]REL
ina[in]PRP
hīṭu[error]N
u[and]CNJ
gullultu[sin]N
ana[to]PRP
Azriyau[king-of-a-Levantine-realm]RN
ekēmu[remove]V
ana[to]PRP
miṣru[border]N
mātu[land]N
Assur[Assyria]GN
târu[turn]V
_
šūt[who(m)]REL
rēšu[head]N
bēl[lord]N
pīhātu[post]N
eli[on]PRP
šakānu[put]V
maddattu[payment]N
ša[of]DET
Kuštašpi[king-of-Kummuhu]RN
Kummuhaya[1]EN
Rahianu[Rezin-king-of-Damascus]RN
Ša-imerišayu[of-Damascus]EN
#
maddattu[payment]N
ša[of]DET
Kuštašpi[king-of-Kummuhu]RN
Kummuhaya[1]EN
Rahianu[Rezin-king-of-Damascus]RN
Ša-imerišayu[of-Damascus]EN
Menaheme[Menahem-king-of-Israel]RN
Samerinayu[of-Samaria]EN
Hi-rumu[Hiram-king-of-Tyre]RN
Ṣurraya[from-Tyre]EN
Sibitti-Biʾil[ruler-of-Byblos]RN
Gublaya[from-Byblos]EN
Uriaikki[king-of-Que]RN
Que[1]EN
Pisiris[king-of-Carchemish]RN
Gargamisaya[from-Carchemish]EN
Eni-il[ruler-of-Hamath]RN
Hamataya[from-Hamath]EN
Panammu[king-of-Samʾal]RN
Samʾallayu[of-Samʾal]EN
Tarhu-lara[king-of-Gurgum]RN
Gurgumaya[1]EN
Sulumal[king-of-Melid]RN
Melidaya[1]EN
Dadilu[chief-of-the-of-Kasku]RN
Kaskayu[of-Kaska]EN
Uassurme[ruler-of-Tabal]RN
Tabalaya[1]EN
Ušhitti[ruler-of-Atuna]RN
Atunayu[of-Atuna]EN
Urpalla[ruler-of-Tuhana]RN
Tuhanayu[of-Tuhana]EN
Tuhamme[ruler-of-Ištunda]RN
Ištundayu[of-Ištunda]EN
Urimmi[ruler-of-Que]RN
Hubušnayu[of-Hubušnu]EN
Zabibe[queen-of-the-Arabs]RN
šarratu[queen]N
Arubu[Arabia]GN
hurāṣu[gold]N
kaspu[silver]N
annaku[tin]N
parzillu[iron]N
mašku[skin]N
pīru[elephant]N
šinnu[tooth]N
pīru[elephant]N
lubuštu[clothing]N
birmu[multicoloured-cloth]N
kitû[flax]N
takiltu[purple-(wool)]N
argamannu[purple]N
ušû[diorite]N
taskarinnu[box-tree]N
mimma[anything]XP
waqru[rare]AJ
niṣirtu[treasure]N
šarrūtu[kingship]N
immeru[sheep]N
balṭu[living]AJ
ša[that]REL
šīpātu[wool]N
argamannu[purple]N
ṣarpu[burnt]AJ
iṣṣūru[bird]N
šamû[sky]N
muttaprišu[winged]AJ
ša[that]REL
agappu[wing]N
ana[to]PRP
takiltu[purple-(wool)]N
ṣarpu[burnt]AJ
sisû[horse]N
kūdanu[mule]N
alpu[ox]N
u[and]CNJ
ṣēnu[flock]N
ibilu[camel]N
anāqutu[she-camel]N
adi[until]PRP
bakru[foal]N
mahāru[face]V
_
_
Rahianu[Rezin-king-of-Damascus]RN
_
#
Aššur[Aššur]DN
bēl[lord]N
rabû[great]AJ
Enlil[1]DN
ilu[god]N
mušimmu[one-who-decrees]N
šīmtu[what-is-fixed]N
Marduk[1]DN
muštēširu[one-who-puts-in-order]N
uṣurtu[drawing]N
bānû[creator]N
mithurtu[convergence]N
pāqidu[carer]N
_
mukinnu[witness]N
išdu[foundation]N
mātu[land]N
Nabu[1]DN
tāmihu[one-who-grasps]N
gidubbû[stylus]N
nāšû[bearer]N
ṭuppu[(clay)-tablet]N
šīmtu[what-is-fixed]N
ilu[god]N
_
Nergal[1]DN
_
_
ša[that]REL
lā[not]MOD
mahāru[face]V
qablu[battle]N
Šamaš[1]DN
šākinu[one-who-places]N
ṣillu[shade]N
_
_
_
_
Sin[1]DN
nannāru[light-of-the-sky]N
nawru[bright]AJ
nādinu[giver]N
haṭṭu[stick]N
agû[tiara]N
mukinnu[witness]N
bēlūtu[rule]N
Adad[storm-god]DN
gugallu[irrigation-controller]N
šamû[sky]N
erṣetu[earth]N
mukammiru[one-who-heaps-up]N
ṭuhdu[plenty]N
hengallu[plenty]N
_
_
Ea[1]DN
bēl[lord]N
nēmequ[wisdom]N
pātiqu[shaper]N
kullatu[totality]N
mimma[anything]XP
šumu[name]N
mubannû[one-who-beautifies]N
nabnītu[creation]N
Ištar[1]DN
_
rāʾimu[one-who-loves]N
šarru[king]N
migru[consent]N
_
_
Sebetti[1]DN
bēl[lord]N
gašru[very-strong]AJ
āliku[goer]N
pānu[front]N
ummānu[military-force]N
mušamqitu[one-who-brings-to-fall]N
_
_
_
_
_
_
Amurru[1]DN
_
_
_
_
_
_
_
_
_
_
ilu[god]N
rabû[great]AJ
wāšibu[inhabitant]N
šamû[sky]N
erṣetu[earth]N
_
_
_
_
_
_
_
_
_
Tukulti-apil-Ešarra[Tiglath-pileser-III]RN
šaknu[appointee]N
Enlil[1]DN
rubû[prince]N
šangû[priest]N
Aššur[Aššur]DN
_
mušteʾʾû[one-who-keeps-searching]N
ašru[place]N
iššiakku[city-ruler]N
_
_
perʾu[bud]N
Baltil[Aššur]QN
šūquru[very-valuable]AJ
_
biblu[(action-of)-bringing]N
libbu[interior]N
Šerua[1]DN
bēltu[lady]N
rabû[great]AJ
_
_
_
_
rēmu[womb]N
rašû[acquire]V
balāṭu[life]N
_
šarru[king]N
kiššatu[totality]N
šarru[king]N
mātu[land]N
Assur[Assyria]GN
šarru[king]N
mātu[land]N
Šumeru[Sumer]GN
u[and]CNJ
Akkad[1]SN
šarru[king]N
kibru[riverbank]N
erbe[four]NUU
rēʾû[shepherd]N
baʾūlātu[people]N
šākinu[one-who-places]N
andurāru[freedom]N
mātu[land]N
Assur[Assyria]GN
muṭibbu[one-who-makes-pleasing]N
libbu[interior]N
Ištar[1]DN
murappišu[one-who-makes-wide]N
miṣru[border]N
mātu[land]N
Assur[Assyria]GN
māhiru[opponent]N
biltu[load]N
u[and]CNJ
igisû[contribution]N
ša[of]DET
kalû[totality]N
adnātu[world]N
_
ana[to]PRP
rapāšu[be(come)-broad]V
nišu[people]N
rapšu[wide]AJ
_
aburriš[in-a-green-pasture]AV
ana[to]PRP
reʾû[pasture]V
_
šakānu[put]V
_
Aššur[Aššur]DN
Enlil[1]DN
ilu[god]N
_
ana[to]PRP
maqātu[fall]V
lā[not]MOD
māgiru[submissive-one]N
_
ina[in]PRP
rēšu[head]N
šarrūtu[kingship]N
ina[in]PRP
mahrû[first]AJ
palû[reign]N
ina[in]PRP
_
warhu[month]N
ša[that]REL
ina[in]PRP
kussû[chair]N
šarrūtu[kingship]N
rabîš[magnificently]AV
wašābu[sit-(down)]V
ummānu[military-force]N
mātu[land]N
Assur[Assyria]GN
gapšu[arisen]AJ
lū[may]MOD
dekû[raise]V
_
_
_
_
_
_
pû[mouth]N
ištēn[one]NU
šakānu[put]V
ana[to]PRP
mātu[land]N
Assur[Assyria]GN
warû[lead]V
_
šūt[who(m)]REL
rēšu[head]N
ina[in]PRP
muhhu[skull]N
šakānu[put]V
ina[in]PRP
_
palû[reign]N
ana[to]PRP
Namri[1]GN
Bit-Sangibuti[1]GN
lū[may]MOD
alāku[go]V
_
Bit-Barru[1]GN
_
_
_
ša[of]DET
_
_
_
_
_
_
_
_
_
qiāšu[give]V
ina[in]PRP
kakku[stick]N
maqātu[fall]V
šallatu[booty]N
šalālu[carry-off]V
šūt[who(m)]REL
rēšu[head]N
ina[in]PRP
muhhu[skull]N
Parsua[1]GN
šūt[who(m)]REL
rēšu[head]N
ina[in]PRP
muhhu[skull]N
Bit-Hamban[1]GN
šakānu[put]V
mātu[land]N
šuātina[those]IP
ana[to]PRP
pulukku[boundary-marker]N
mātu[land]N
Assur[Assyria]GN
târu[turn]V
maddattu[payment]N
ša[of]DET
Dalta[king-of-Ellipi]RN
Ellipaya[Ellipean]EN
bēl[lord]N
ālu[town]N
ša[of]DET
Namri[1]GN
Bit-Sangibuti[1]GN
Madaya[1]EN
ša[of]DET
šadû[mountain]N
kalû[totality]N
ša[of]DET
niphu[(act-of)-lighting]N
šamšu[sun]N
sisû[horse]N
parû[mule]N
ṣimittu[binding]N
nīru[yoke]N
udru[Bactrian-camel]N
alpu[ox]N
u[and]CNJ
ṣēnu[flock]N
ana[to]PRP
lā[not]MOD
mīnu[number]N
mahāru[face]V
ina[in]PRP
tayyartu[return]N
Iranzi[king-of-Mannea]RN
Mannaya[1]EN
qurdu[warriorhood]N
tanittu[(hymn-of)-praise]N
ša[of]DET
Aššur[Aššur]DN
bēl[lord]N
ša[that]REL
ana[to]PRP
bēl[lord]N
ālu[town]N
ša[of]DET
šadû[mountain]N
kalû[totality]N
epēšu[do]V
šemû[hear]V
hurbāšu[frost]N
eli[on]PRP
tabāku[pour-(out)]V
ana[to]PRP
Sumbi[1]GN
itû[boundary]N
mātu[land]N
Assur[Assyria]GN
adi[until]PRP
mahru[front]N
alāku[go]V
našāqu[kiss]V
šēpu[foot]N
sisû[horse]N
peṣû[white]AJ
birmu[multicoloured]AJ
Haršaya[1]EN
_
šīru[flesh]N
adi[until]PRP
tallultu[trappings]N
_
_
gumāhu[prize-bull]N
ṣīru[exalted]AJ
šû[sheep]N
marû[fattened]AJ
_
_
_
_
_
mahāru[face]V
ina[in]PRP
_
palû[reign]N
Matiʾ-il[king-of-Arpad]RN
māru[son]N
Attar-šumki[Ruler
of
Arpad]RN
bārtu[rebellion]N
nabalkattu[crossing]N
ana[to]PRP
mātu[land]N
Assur[Assyria]GN
epēšu[do]V
haṭû[do-wrong]V
_
šarru[king]N
ša[that]REL
ana[to]PRP
_
_
ša[of]DET
Hatti[Syria-Palestine]GN
_
_
_
_
Urarṭu[1]GN
zērātu[hostilities]N
mātu[land]N
Assur[Assyria]GN
_
nakāru[be(come)-different]V
mātitān[all-countries]N
Ištar-duri[Sarduri-II-king-of-Urarṭu]RN
Urarṭu[1]EN
Sulumal[king-of-Melid]RN
Melidaya[1]EN
Tarhu-lara[king-of-Gurgum]RN
Gurgumaya[1]EN
ana[to]PRP
kitru[help]N
alāku[go]V
ina[in]PRP
biri-[between]PRP
Kištan[1]GN
u[and]CNJ
Halpi[1]GN
nagû[region]N
ša[of]DET
Kummuhu[1]GN
ana[to]PRP
emūqu[strength]N
ahāmiš[one-another]PRP
takālu[trust]V
šakānu[put]V
sidirtu[row]N
_
bēru[double-hour]N
qaqqaru[ground]N
mūšu[night]N
u[and]CNJ
urru[daytime]N
alāku[go]V
ummānu[military-force]N
mātu[land]N
Assur[Assyria]GN
ul[not]MOD
pašāhu[be(come)-at-rest]V
mû[water]N
ul[not]MOD
šaqû[give-to-drink]V
ušmannu[(military)-camp]N
ul[not]MOD
šakānu[put]V
ul[not]MOD
kaṣāru[tie]V
karāšu[military-camp]N
ummānu[military-force]N
anhūtu[tiredness]N
itti[with]PRP
mahāṣu[beat]V
dabdû[defeat]N
šakānu[put]V
ušmannu[(military)-camp]N
karāšu[military-camp]N
ekēmu[remove]V
ana[to]PRP
ezēbu[leave]V
napištu[throat]N
halāqu[be(come)-lost]V
Ištar-duri[Sarduri-II-king-of-Urarṭu]RN
Urarṭu[1]EN
ēdēnû[single]AJ
ina[in]PRP
urītu[mare]N
rakābu[ride]V
mūšiš[at-night]AV
naprušu[fly]V
_
_
_
_
_
ša[that]REL
kī[as-like]PRP
pašultu[(a-crawling-creature)]N
_
ana[to]PRP
_
puquttu[thorn]N
eddittu[(a-kind-of-thorn-bush)]N
_
_
pašālu[crawl]V
elû[go-up]V
ana[to]PRP
mātu[land]N
târu[turn]V
ištu[from]PRP
_
namāšu[set-(oneself)-in-motion]V
_
meʾatu[hundred]NU
ālu[town]N
ša[of]DET
Tarhu-lara[king-of-Gurgum]RN
Gurgumaya[1]EN
katāmu[cover]V
_
adi[until]PRP
ālu[town]N
ša[of]DET
sihirtu[circumference]N
kašādu[reach]V
Tarhu-lara[king-of-Gurgum]RN
_
adi[until]PRP
ašarēdu[first-and-foremost-one]N
ša[of]DET
mātu[land]N
itti[with]PRP
kudurru[carrying-frame]N
adi[until]PRP
mahru[front]N
alāku[go]V
našāqu[kiss]V
šēpu[foot]N
ana[to]PRP
lā[not]MOD
halāqu[be(come)-lost]V
Gurgum[1]GN
_
mahāru[face]V
ištu[from]PRP
Gurgum[1]GN
namāšu[set-(oneself)-in-motion]V
ana[to]PRP
ālu[town]N
_
dekû[raise]V
ušmannu[(military)-camp]N
Kadamu[1]SN
_
_
adi[until]PRP
_
_
Bit-Barru[1]GN
_
adi[until]PRP
Niqqu[1]SN
ša[of]DET
Tubliyaš[1]WN
_
Bit-Agusi[1]GN
ana[to]PRP
sihirtu[circumference]N
Pattinu[1]GN
ana[to]PRP
sihirtu[circumference]N
ištu[from]PRP
_
_
Nappigi[1]SN
ša[that]REL
kišādu[neck]N
Purattu[Euphrates]WN
_
Qarne[1]SN
Hadatete[1]SN
_
Qinasrina[1]SN
ša[of]DET
madbaru[steppe]N
adi[until]PRP
Dimašqa[Damascus]SN
Hamat[Hamath]GN
Hasuatti[1]GN
Ṭurinaqadina[1]GN
Siʾannu[1]SN
ana[to]PRP
pāṭu[edge]N
gimru[totality]N
Ellišu[1]SN
Ṣimirra[1]SN
ša[that]REL
šēpu[foot]N
Labnana[Lebanon]GN
Riʾisi-ṣurri[1]SN
Ṣapuna[Mount-Ṣapuna]GN
Ahta[1]SN
bītu[house]N
kāru[quay]N
ša[that]REL
muhhu[skull]N
tiāmtu[sea]N
bītu[house]N
ṣibûtu[wish]N
šarrūtu[kingship]N
mātu[land]N
taskarinnu[box-tree]N
Tuʾimmu[1]SN
adi[until]PRP
Til-karme[1]SN
ša[of]DET
Gurgum[1]GN
ana[to]PRP
miṣru[border]N
mātu[land]N
Assur[Assyria]GN
târu[turn]V
eli[on]PRP
miṣru[border]N
mātu[land]N
Assur[Assyria]GN
mātu[land]N
watāru[be(come)-outsize]V
ṣabātu[seize]V
eli[on]PRP
nišu[people]N
nišu[people]N
ana[to]PRP
lā[not]MOD
mānu[counting]N
redû[accompany]V
aburriš[in-a-green-pasture]AV
reʾû[pasture]V
anāku[I]IP
Tukulti-apil-Ešarra[Tiglath-pileser-III]RN
šarru[king]N
mātu[land]N
Assur[Assyria]GN
ša[that]REL
ištu[from]PRP
ṣītu[exit]N
šamšu[sun]N
adi[until]PRP
erbu[(sun)set]N
šamšu[sun]N
šadû[mountain]N
kalû[totality]N
qātu[hand]N
kašādu[reach]V
ašru[place]N
šarru[king]N
abu[father]N
lā[not]MOD
etēqu[go-past]V
mugerru[two-wheeled-vehicle]N
šakānu[put]V
šaknu[appointee]N
ištu[from]PRP
tiāmtu[sea]N
rabû[great]AJ
ša[of]DET
ṣītu[exit]N
šamšu[sun]N
adi[until]PRP
Riʾisi-ṣurri[1]SN
Gubla[Byblos]SN
ša[that]REL
kišādu[neck]N
tiāmtu[sea]N
rabû[great]AJ
ša[of]DET
šulmu[completeness]N
šamšu[sun]N
alāku[go]V
bêlu[rule-(over)]V
kibru[riverbank]N
ina[in]PRP
_
palû[reign]N
ana[to]PRP
Madaya[1]EN
alāku[go]V
qabû[say]V
ša[of]DET
bēl[lord]N
ālu[town]N
lā[not]MOD
kanšu[submissive]AJ
ālu[town]N
kašādu[reach]V
dīktu[fighting]N
dâku[kill]V
šallatu[booty]N
šalālu[carry-off]V
ina[in]PRP
_
Bit-Ištar[Temple-of-Ištar]TN
Ṣibar[1]SN
Ariarma[Mount-Ariarma]GN
Silhazi[Mount-Silhazi]GN
šadû[mountain]N
dannu[strong]AJ
narû[stele]N
kânu[be(come)-permanent]V
ša[of]DET
kanšu[submissive-one]N
maddattu[payment]N
mahāru[face]V
_
meʾatu[hundred]NU
_
sisû[horse]N
Bit-Ištar[Temple-of-Ištar]TN
adi[until]PRP
nagû[region]N
mahāru[face]V
_
meʾatu[hundred]NU
_
Ginizinanu[1]SN
Sadbat[1]SN
Sisad-x[1]SN
_
meʾatu[hundred]NU
Upaš[ruler-of-Bit-Kapsi]RN
māru[son]N
Bit-Kapsi[1]GN
_
meʾatu[hundred]NU
Ušra[ruler-of-Kanzabkani]RN
ša[of]DET
Nikisi[1]GN
_
meʾatu[hundred]NU
Uaksatar[ruler-of-Qarkinšera]RN
ša[of]DET
Qarkinšera[1]SN
_
meʾatu[hundred]NU
Yabittarru[ruler-of-Amate]RN
ša[of]DET
Amate[1]GN
_
meʾatu[hundred]NU
Bardada[ruler-of-Ṣibar]RN
ša[of]DET
Ṣibar[1]SN
_
Amaku[ruler-of-Kitku-x]RN
ša[of]DET
Kitku-x[1]SN
_
Šataqupi[ruler-of-Uppuria]RN
ša[of]DET
Uppuria[1]GN
_
meʾatu[hundred]NU
Ramateia[ruler-of-Araziaš]RN
ša[of]DET
Kazuqinzani[1]SN
_
meʾatu[hundred]NU
Metraku[ruler-of-Uppuria]RN
ša[of]DET
Uppuria[1]GN
_
meʾatu[hundred]NU
Šatašpa[ruler-of-Saparda]RN
ša[of]DET
Saparda[1]GN
_
meʾatu[hundred]NU
Uitana[ruler-of-Mišita]RN
ša[of]DET
Mišita[1]SN
_
meʾatu[hundred]NU
Amitana[ruler-of-Uizak-x]RN
ša[of]DET
Uizak-x[1]SN
_
_
Šataparnu[ruler-of-Urba-x]RN
ša[of]DET
Urba-x[1]SN
_
ša[of]DET
Sikra[1]SN
_
ša[of]DET
Zakrute[1]SN
_
ša[of]DET
Aku-x-x[1]SN
šarru[king]N
ša[of]DET
Hatti[Syria-Palestine]GN
Aramu[Aram]GN
ša[that]REL
šiddu[side]N
tiāmtu[sea]N
ša[of]DET
šulmu[completeness]N
šamšu[sun]N
Qidru[Qedar]GN
Arubu[Arabia]GN
Kuštašpi[king-of-Kummuhu]RN
Kummuhaya[1]EN
Rahianu[Rezin-king-of-Damascus]RN
Ša-imerišayu[of-Damascus]EN
Menaheme[Menahem-king-of-Israel]RN
Samerinayu[of-Samaria]EN
Tu-Baʾlu[king-of-Tyre]RN
Ṣurraya[from-Tyre]EN
Sibitti-Biʾil[ruler-of-Byblos]RN
Gublaya[from-Byblos]EN
Uriaikki[king-of-Que]RN
Que[1]EN
Sulumal[king-of-Melid]RN
Melidaya[1]EN
Uassurme[ruler-of-Tabal]RN
Tabalaya[1]EN
Ušhitti[ruler-of-Atuna]RN
Atunayu[of-Atuna]EN
Urpalla[ruler-of-Tuhana]RN
Tuhanayu[of-Tuhana]EN
Tuhamme[ruler-of-Ištunda]RN
Ištundayu[of-Ištunda]EN
Urimmi[ruler-of-Que]RN
Hubušnayu[of-Hubušnu]EN
Dadilu[chief-of-the-of-Kasku]RN
Kaskayu[of-Kaska]EN
Pisiris[king-of-Carchemish]RN
Gargamisaya[from-Carchemish]EN
Panammu[king-of-Samʾal]RN
Samʾallayu[of-Samʾal]EN
Tarhu-lara[king-of-Gurgum]RN
Gurgumaya[1]EN
Zabibe[queen-of-the-Arabs]RN
šarratu[queen]N
Arubu[Arabia]GN
biltu[load]N
maddattu[payment]N
kaspu[silver]N
hurāṣu[gold]N
annaku[tin]N
parzillu[iron]N
mašku[skin]N
pīru[elephant]N
šinnu[tooth]N
pīru[elephant]N
takiltu[purple-(wool)]N
argamannu[purple]N
lubuštu[clothing]N
birmu[multicoloured-cloth]N
kitû[flax]N
ibilu[camel]N
anāqutu[she-camel]N
eli[on]PRP
kânu[be(come)-permanent]V
u[and]CNJ
ša[of]DET
Iranzi[king-of-Mannea]RN
Mannaya[1]EN
Dalta[king-of-Ellipi]RN
Ellipaya[Ellipean]EN
bēl[lord]N
ālu[town]N
ša[of]DET
Namri[1]GN
Bit-Sangibutayu[of-Bit-Sangibutu]EN
ša[of]DET
šadû[mountain]N
kalû[totality]N
ša[of]DET
niphu[(act-of)-lighting]N
šamšu[sun]N
sisû[horse]N
parû[mule]N
udru[Bactrian-camel]N
alpu[ox]N
ṣēnu[flock]N
eli[on]PRP
kânu[be(come)-permanent]V
šattišam[year-by-year]AV
mahāru[face]V
ina[in]PRP
qerbu[centre]N
mātu[land]N
Assur[Assyria]GN
epēšu[do]V
narû[stele]N
ina[in]PRP
sihirtu[circumference]N
šadû[mountain]N
ilu[god]N
rabû[great]AJ
bēl[lord]N
ina[in]PRP
muhhu[skull]N
eṣēru[draw]V
ṣalmu[effigy]N
šarrūtu[kingship]N
ina[in]PRP
qerbu[centre]N
banû[create]V
lītu[victory]N
Aššur[Aššur]DN
bēl[lord]N
u[and]CNJ
kišittu[achievement]N
qātu[hand]N
ša[that]REL
ina[in]PRP
mātu[land]N
epēšu[do]V
ina[in]PRP
muhhu[skull]N
šaṭāru[write]V
ina[in]PRP
miṣru[border]N
ša[that]REL
ana[to]PRP
_
_
narû[stele]N
_
ilu[god]N
rabû[great]AJ
wāšibu[inhabitant]N
šamû[sky]N
erṣetu[earth]N
mala[as-much-as]REL
ina[in]PRP
narû[stele]N
annû[this]DP
šumu[name]N
zakru[named]AJ
kussû[chair]N
nasāhu[tear-out]V
palû[reign]N
sakāpu[push-down]V
mātu[land]N
târu[turn]V
ana[to]PRP
tīlu[(ruin)-mound]N
u[and]CNJ
karmu[heap]N
rubû[prince]N
warkû[rear]AJ
narû[stele]N
šuāti[him]IP
šasû[shout]V
mû[water]N
ramāku[bathe]V
šamnu[oil]N
pašāšu[anoint]V
nīqu[offering]N
naqû[pour-(a-libation)]V
ilu[god]N
šuātunu[those]IP
ikribu[prayer]N
šemû[hear]V
#
_
_
_
_
_
maddattu[payment]N
ša[of]DET
_
_
Sulumal[king-of-Melid]RN
ša[of]DET
Melid[1]GN
_
_
Ayalaya[1]GN
_
_
Niksamma[1]GN
_
_
Dalta[king-of-Ellipi]RN
Ellipaya[Ellipean]EN
_
_
sisû[horse]N
parû[mule]N
udru[Bactrian-camel]N
alpu[ox]N
u[and]CNJ
ṣēnu[flock]N
_
_
Lusia[1]GN
_
_
nabalkutu[cross-over]V
lā[not]MOD
_
_
napālu[dig]V
naqāru[demolish]V
ina[in]PRP
išātu[fire]N
šarāpu[burn]V
_
_
Ištar-duri[Sarduri-II-king-of-Urarṭu]RN
Urarṭu[1]EN
ša[that]REL
ina[in]PRP
mahrû[first]AJ
gerru[way]N
_
_
Arṣania[1]WN
ina[in]PRP
mīlu[high-water]N
ebēru[cross]V
_
_
kīma[like]PRP
palgu[ditch]N
šahāṭu[jump]V
_
_
_
_
_
_
_
_
_
_
_
_
_
#
Aššur[Aššur]DN
bēl[lord]N
rabû[great]AJ
Enlil[1]DN
ilu[god]N
mušimmu[one-who-decrees]N
šīmtu[what-is-fixed]N
Marduk[1]DN
muštēširu[one-who-puts-in-order]N
uṣurtu[drawing]N
kalû[totality]N
mātu[land]N
_
_
_
_
_
Nabu[1]DN
tāmihu[one-who-grasps]N
gidubbû[stylus]N
nāšû[bearer]N
ṭuppu[(clay)-tablet]N
šīmtu[what-is-fixed]N
ilu[god]N
āširu[inspector]N
_
_
_
Šamaš[1]DN
šarru[king]N
šamû[sky]N
erṣetu[earth]N
bānû[creator]N
ṣalmu[black-one]N
qaqqadu[head]N
_
abru[strong-one]N
Sin[1]DN
nannāru[light-of-the-sky]N
nawru[bright]AJ
nādinu[giver]N
haṭṭu[stick]N
agû[tiara]N
mukinnu[witness]N
bēlūtu[rule]N
Adad[storm-god]DN
gugallu[irrigation-controller]N
šamû[sky]N
erṣetu[earth]N
mukammiru[one-who-heaps-up]N
ṭuhdu[plenty]N
hengallu[plenty]N
muṭahhidu[one-who-enriches]N
nuhšu[abundance]N
Ea[1]DN
bēl[lord]N
nēmequ[wisdom]N
pātiqu[shaper]N
kullatu[totality]N
mimma[anything]XP
šumu[name]N
mubannû[one-who-beautifies]N
nabnītu[creation]N
Ištar[1]DN
bēltu[lady]N
qablu[battle]N
tāhāzu[battle]N
bēltu[lady]N
rāʾimu[one-who-loves]N
šarru[king]N
migru[consent]N
mukannišu[subjugator]N
šapṣu[recalcitant]N
Sebetti[1]DN
bēl[lord]N
gašru[very-strong]AJ
āliku[goer]N
pānu[front]N
ummānu[military-force]N
mušamqitu[one-who-brings-to-fall]N
ayyābu[enemy]N
Amurru[1]DN
nāšû[bearer]N
gamlu[bent-stick]N
banduddû[bucket]N
Sumuqan[1]DN
muštēširu[one-who-puts-in-order]N
_
ilu[god]N
rabû[great]AJ
wāšibu[inhabitant]N
šamû[sky]N
erṣetu[earth]N
mukinnu[witness]N
šangûtu[priesthood]N
nāṣiru[guard]N
šarrūtu[kingship]N
_
mušarû[(royal)-inscription]N
Tukulti-apil-Ešarra[Tiglath-pileser-III]RN
šarru[king]N
kibru[riverbank]N
erbe[four]NUU
šaknu[appointee]N
Enlil[1]DN
rubû[prince]N
šangû[priest]N
Aššur[Aššur]DN
nišītu[lifting]N
īnu[eye]N
_
ša[that]REL
ilu[god]N
epištu[deed]N
râmu[love]V
hašāhu[need]V
šangûtu[priesthood]N
_
_
_
_
_
_
_
_
_
_
_
_
_
_
šadû[mountain]N
dannu[strong]AJ
kīma[like]PRP
haṣabtu[sherd-(of-pottery)]N
daqāqu[be(come)-minute]V
_
_
_
_
_
_
_
_
_
adnātu[world]N
ša[that]REL
ištu[from]PRP
tiāmtu[sea]N
elû[upper]AJ
ša[of]DET
šulmu[completeness]N
šamšu[sun]N
adi[until]PRP
tiāmtu[sea]N
šaplû[lower]AJ
ša[of]DET
niphu[(act-of)-lighting]N
šamšu[sun]N
_
ina[in]PRP
_
palû[reign]N
Ullubaya[1]EN
wāšibu[inhabitant]N
pūtu[forehead]N
mātu[land]N
Assur[Assyria]GN
kapādu[plan]V
gullultu[sin]N
karšu[stomach]N
ša[that]REL
ana[to]PRP
šarru[king]N
āliku[goer]N
pānu[front]N
mahrû[first]AJ
abu[father]N
lā[not]MOD
šâṭu[pull]V
abšānu[yoke]N
lā[not]MOD
epēšu[do]V
wardūtu[slavery]N
ālu[town]N
_
Ahlamu[(desig.-for-Aramaeans)]EN
lā[not]MOD
bābilu[one-who-carries]N
igisû[contribution]N
lā[not]MOD
edû[known]AJ
_
_
_
_
libbu[interior]N
gapāšu[rise-up]V
kīma[like]PRP
ayyalu[stag]N
turāhu[ibex]N
ina[in]PRP
šadû[mountain]N
alāku[go]V
ṣabātu[seize]V
_
_
_
kapādu[plan]V
lemuttu[evil]N
zērātu[hostilities]N
mātu[land]N
Assur[Assyria]GN
dabābu[speak]V
epēšu[do]V
_
_
_
_
_
_
_
_
_
_
ana[to]PRP
kitru[help]N
wabālu[carry]V
_
ana[to]PRP
Halzi-atbari[1]GN
mātu[land]N
nabalkutu[crossed-over]AJ
_
_
_
_
_
qabû[say]V
alāku[go]V
harrānu[road]N
_
_
_
_
_
_
_
Urarṭu[1]GN
pūtu[forehead]N
_
ezziš[furiously]AV
šamriš[furiously]AV
ina[in]PRP
nērebu[entrance]N
ša[of]DET
Izza-x[Mount-Izza-x]GN
_
erēbu[enter]V
Ilimmeru[Mount-Ilimmeru]GN
x-tadda[Mount-x-tadda]GN
Abia-x[Mount-Abia-x]GN
Sirumi[Mount-Sirumi]GN
x[Mount-x]GN
_
_
_
_
_
_
Mama-x[1]SN
_
_
_
_
_
_
_
_
_
_
_
_
_
Qina-x[1]SN
Zaluaka[1]SN
_
_
ša[of]DET
_
_
_
Sa-x-zabea[1]SN
Ta-x[2]SN
_
_
x-ra[1]SN
_
_
_
Na-x-x[1]SN
_
Qurula[1]SN
_
_
Atuka[1]SN
Siruka[1]SN
_
_
Gaurna[1]SN
_
napharu[total]N
_
ālu[town]N
ša[of]DET
Ullubaya[1]EN
_
_
_
_
_
sahāpu[envelop]V
šallatu[booty]N
šalālu[carry-off]V
_
nišu[people]N
ša[of]DET
ālu[town]N
šuātunu[those]IP
ša[of]DET
Ullubaya[1]EN
ša[that]REL
ištu[from]PRP
pānu[front]N
kakku[stick]N
_
_
ina[in]PRP
marṣu[sick-one]N
Ilimmeru[Mount-Ilimmeru]GN
nadû[placed]AJ
ṣabātu[seize]V
_
_
kīma[like]PRP
kippatu[circle]N
lawû[surround]V
danānu[be(come)-strong]V
_
amāru[see]V
namurratu[awe-inspiring-radiance]N
Aššur[Aššur]DN
bēl[lord]N
sahāpu[envelop]V
hurbāšu[frost]N
_
_
_
ša[of]DET
ṣābu[people]N
adi[until]PRP
maršītu[property]N
ša[that]REL
ana[to]PRP
marṣu[sick-one]N
šadû[mountain]N
_
_
ša[that]REL
ana[to]PRP
dannūtu[strength]N
ṣabātu[seize]V
šallatu[booty]N
amāru[see]V
_
ṣabātu[seize]V
adāru[be(come)-afraid]V
kakku[stick]N
_
_
_
_
_
_
_
_
_
_
_
_
itti[with]PRP
maršītu[property]N
šalālu[carry-off]V
ina[in]PRP
qerbu[centre]N
_
ana[to]PRP
minûtu[count(ing)]N
manû[count]V
ālu[town]N
šuātunu[those]IP
ana[to]PRP
sihirtu[circumference]N
ana[to]PRP
eššūtu[newness]N
ṣabātu[seize]V
nišu[people]N
kišittu[achievement]N
qātu[hand]N
ina[in]PRP
libbu[interior]N
wašābu[sit-(down)]V
šūt[who(m)]REL
rēšu[head]N
bēl[lord]N
pīhātu[post]N
eli[on]PRP
šakānu[put]V
ana[to]PRP
mātu[land]N
Assur[Assyria]GN
târu[turn]V
epēšu[do]V
narû[stele]N
ina[in]PRP
Ilimmeru[Mount-Ilimmeru]GN
_
ṣalmu[effigy]N
šarrūtu[kingship]N
ina[in]PRP
qerbu[centre]N
banû[create]V
ana[to]PRP
ṣiātu[distant-time]N
ūmu[day]N
izuzzu[stand]V
ša[that]REL
_
šiṭru[(piece-of)-writing]N
pašāṭu[erase]V
nakāru[be(come)-different]V
mušarû[(royal)-inscription]N
_
halāqu[be(come)-lost]V
pasāsu[erase]V
lū[either]CNJ
ina[in]PRP
abnu[stone]N
daqāqu[be(come)-minute]V
_
lū[either]CNJ
ina[in]PRP
eperu[earth]N
katāmu[cover]V
ilu[god]N
rabû[great]AJ
wāšibu[inhabitant]N
šamû[sky]N
erṣetu[earth]N
mala[as-much-as]REL
ina[in]PRP
narû[stele]N
annû[this]DP
šumu[name]N
zakru[named]AJ
kussû[chair]N
nasāhu[tear-out]V
palû[reign]N
sakāpu[push-down]V
mātu[land]N
târu[turn]V
ana[to]PRP
tīlu[(ruin)-mound]N
u[and]CNJ
karmu[heap]N
rubû[prince]N
warkû[rear]AJ
narû[stele]N
šuāti[him]IP
šasû[shout]V
mû[water]N
ramāku[bathe]V
šamnu[oil]N
pašāšu[anoint]V
nīqu[offering]N
naqû[pour-(a-libation)]V
ilu[god]N
šuātunu[those]IP
ikribu[prayer]N
šemû[hear]V
#
_
_
_
_
Namri[1]GN
_
_
adi[until]PRP
_
_
Ṣibar[1]SN
_
_
Niqqu[1]SN
ša[of]DET
Tubliyaš[1]WN
_
_
_
ša[of]DET
_
_
#
ēkallu[palace]N
Tukulti-apil-Ešarra[Tiglath-pileser-III]RN
šarru[king]N
rabû[great]AJ
šarru[king]N
dannu[strong]AJ
šarru[king]N
kiššatu[totality]N
šarru[king]N
mātu[land]N
Assur[Assyria]GN
šarru[king]N
mātu[land]N
Šumeru[Sumer]GN
u[and]CNJ
Akkad[1]SN
šarru[king]N
kibru[riverbank]N
erbe[four]NUU
amru[seen]N
nīšu[lifting]N
īnu[eye]N
Enlil[1]DN
šarru[king]N
ša[that]REL
ištu[from]PRP
ṣītu[exit]N
šamšu[sun]N
adi[until]PRP
erbu[(sun)set]N
šamšu[sun]N
nagbu[underground-water]N
zāmânû[hostile-one]N
zīqīqiš[into-(the)-wind]AV
manû[count]V
bêlu[rule-(over)]V
kiššūtu[exercise-of-power]N
mušpêlu[one-who-switches]N
nišu[people]N
mātu[land]N
elû[upper]AJ
šaplû[lower]AJ
munakkiru[one-who-alters-something]N
malku[prince]N
mukinnu[witness]N
šakkanakku[(military)-governor]N
ištu[from]PRP
rēšu[head]N
šarrūtu[kingship]N
adi[until]PRP
_
palû[reign]N
ištu[from]PRP
Dur-Kurigalzu[1]SN
Sippar[1]SN
ša[of]DET
Šamaš[1]DN
Paṣitu[1]SN
ša[of]DET
Dunanu[1]EN
adi[until]PRP
Nippur[1]SN
Ituʾaya[Ituʾean]EN
Rupuʾu[of-Rupuʾu]EN
Aramu[Aram]GN
kalû[totality]N
ša[that]REL
šiddu[side]N
Diglat[Tigris]WN
Surappu[1]WN
adi[until]PRP
Uqnu[1]WN
ša[that]REL
ahu[arm]N
tiāmtu[sea]N
šaplû[lower]AJ
bêlu[rule-(over)]V
ina[in]PRP
muhhu[skull]N
tīlu[(ruin)-mound]N
kamru[piled-up]AJ
ša[that]REL
Humut[1]SN
qabû[say]V
ālu[town]N
epēšu[do]V
Kar-Assur[Assur]SN
šumu[name]N
nabû[name]V
nišu[people]N
mātu[land]N
kišittu[achievement]N
qātu[hand]N
ina[in]PRP
libbu[interior]N
wašābu[sit-(down)]V
šūt[who(m)]REL
rēšu[head]N
ina[in]PRP
muhhu[skull]N
šakānu[put]V
Bit-Šilanu[1]GN
ana[to]PRP
sihirtu[circumference]N
kīma[like]PRP
haṣbattu[(a-pottery-bowl)]N
daqāqu[be(come)-minute]V
Sarrabanu[1]SN
ālu[town]N
šarrūtu[kingship]N
rabû[great]AJ
kīma[like]PRP
tīlu[(ruin)-mound]N
abūbu[flood]N
abātu[destroy]V
šallatu[booty]N
šalālu[carry-off]V
Nabu-ušabši[ruler-of-Bit-Šillani]RN
šarru[king]N
mehretu[opposite-side]N
abullu[(city)-gate]N
ālu[town]N
ana[to]PRP
zaqīpu[stake]N
elû[go-up]V
dagālu[see]V
mātu[land]N
aššatu[wife]N
māru[son]N
mārtu[daughter]N
makkūru[property]N
niṣirtu[treasure]N
ēkallu[palace]N
šalālu[carry-off]V
Bit-Amukani[1]GN
kīma[like]PRP
dayyaštu[threshing-sledge]N
diāšu[tread-down]V
puhru[assembly]N
nišu[people]N
būšu[goods]N
ana[to]PRP
mātu[land]N
Assur[Assyria]GN
warû[lead]V
ša[of]DET
Puqudu[1]EN
Ruʾuaya[1]EN
Liʾtaʾu[1]EN
dabdû[defeat]N
mahāṣu[beat]V
ištu[from]PRP
ašru[place]N
nasāhu[tear-out]V
Aramu[Aramean]EN
mala[as-much-as]REL
bāšû[existing]AJ
ana[to]PRP
šēpu[foot]N
kanāšu[bow-down]V
ṣābu[people]N
šarru[king]N
ṣabātu[seize]V
Karduniaš[Babylonia]GN
bêlu[rule-(over)]V
eli[on]PRP
raʾsu[sheikh]N
ša[of]DET
Kaldu[Chaldea]GN
biltu[load]N
maddattu[payment]N
kânu[be(come)-permanent]V
ana[to]PRP
Aššur[Aššur]DN
Šerua[1]DN
Bel[1]DN
Zarpanitu[1]DN
Nabu[1]DN
Tašmetu[1]DN
Nanaya[1]DN
bēltu[lady]N
Babilu[Babylon]SN
Nergal[1]DN
Laṣ[1]DN
nīqu[offering]N
ellu[pure]AJ
ina[in]PRP
Hursagkalama[1]SN
naqû[pour-(a-libation)]V
Bit-Hamban[1]GN
Sumurzu[1]SN
Bit-Barru[1]GN
Bit-Zualza[1]GN
Bit-Matti[1]GN
Niqqu[1]SN
ša[of]DET
Tubliyaš[1]WN
Bit-Taranzaya[1]GN
Parsua[1]GN
Bit-Kapsi[1]GN
adi[until]PRP
Zakrute[1]SN
ša[of]DET
Madaya[1]EN
dannu[strong]AJ
bêlu[rule-(over)]V
_
šūt[who(m)]REL
rēšu[head]N
bēl[lord]N
pīhātu[post]N
eli[on]PRP
šakānu[put]V
maddattu[payment]N
ša[of]DET
bēl[lord]N
ālu[town]N
ša[of]DET
Madaya[1]EN
adi[until]PRP
Bikni[Mount-Bikni]GN
mahāru[face]V
Ištar-duri[Sarduri-II-king-of-Urarṭu]RN
Urarṭu[1]EN
itti[with]PRP
nabalkutu[cross-over]V
itti[with]PRP
Matiʾ-il[king-of-Arpad]RN
šakānu[put]V
pû[mouth]N
ina[in]PRP
Kištan[1]GN
u[and]CNJ
Halpi[1]GN
nagû[region]N
ša[of]DET
Kummuhu[1]GN
dabdû[defeat]N
mahāṣu[beat]V
napharu[total]N
karāšu[military-camp]N
ekēmu[remove]V
namurratu[awe-inspiring-radiance]N
kakku[stick]N
palāhu[be(come)-afraid]V
ana[to]PRP
ezēbu[leave]V
napištu[throat]N
ēdēnû[single]AJ
halāqu[be(come)-lost]V
ina[in]PRP
Ṭurušpa[1]SN
ālu[town]N
esēru[enclose]V
dīktu[fighting]N
mādu[many]AJ
ina[in]PRP
pānu[front]N
abullu[(city)-gate]N
dâku[kill]V
ṣalmu[effigy]N
šarrūtu[kingship]N
ina[in]PRP
tarṣu[before]N
Ṭurušpa[1]SN
izuzzu[stand]V
_
bēru[double-hour]N
qaqqaru[ground]N
ina[in]PRP
Urarṭu[1]GN
rapšu[wide]AJ
ištu[from]PRP
eliš[above]AV
adi[until]PRP
šapliš[below]AV
etelliš[as-a-lord]AV
alāku[go]V
māhiru[opponent]N
ul[not]MOD
išû[have]V
Ulluba[2]GN
ana[to]PRP
gimirtu[totality]N
Bitirru[1]SN
Parisu[1]SN
Tašuha[1]SN
Manṭun[1]SN
Sardurianu[1]SN
Diulla-ana-Nal[1]SN
Sikibsa[1]GN
Aššurdaya[1]SN
Babutta[1]SN
Lusia[1]GN
Tapsia[1]SN
birtu[fort]N
ša[of]DET
Urarṭu[1]GN
ša[that]REL
kutallu[back]N
Nal[Mount-Nal]GN
ana[to]PRP
miṣru[border]N
mātu[land]N
Assur[Assyria]GN
târu[turn]V
ina[in]PRP
qerbu[centre]N
Ulluba[2]GN
ālu[town]N
epēšu[do]V
Aššur-iqiša[1]SN
šumu[name]N
nabû[name]V
šūt[who(m)]REL
rēšu[head]N
bēl[lord]N
pīhātu[post]N
ina[in]PRP
muhhu[skull]N
šakānu[put]V
Enu[1]SN
Sassu[1]SN
Lupsa[1]SN
Luqia[1]SN
Šimirra[1]GN
Ušurnu[1]SN
Uzurra[1]SN
Auibi[1]SN
Ubula[1]SN
adi[until]PRP
Birdanša[Mount-Birdanša]GN
šadû[mountain]N
ina[in]PRP
muhhu[skull]N
pīhātu[post]N
rab-šāqê[chief-cupbearer]N
redû[accompany]V
Quta[1]SN
Ura[1]SN
Aranu[1]SN
Tasu[1]SN
Uallia[1]SN
adi[until]PRP
muhhu[skull]N
Purattu[Euphrates]WN
miṣru[border]N
Kummuhu[1]GN
Qilissa[1]SN
Ezzeda[1]SN
Diuyapli[1]SN
Abbissa[1]SN
Harbisinna[1]SN
Tasa[1]SN
Enzi[1]GN
Anganu[1]SN
Benzu[1]SN
birtu[fort]N
ša[of]DET
Urarṭu[1]GN
Kalla-x[1]WN
nāru[river]N
kašādu[reach]V
ana[to]PRP
miṣru[border]N
mātu[land]N
Assur[Assyria]GN
târu[turn]V
ina[in]PRP
muhhu[skull]N
pīhātu[post]N
bītu[house]N
tartānu[deputy]N
u[and]CNJ
pīhātu[post]N
Naʾiri[Nairi]GN
redû[accompany]V
#
ēkallu[palace]N
Tukulti-apil-Ešarra[Tiglath-pileser-III]RN
šarru[king]N
rabû[great]AJ
šarru[king]N
dannu[strong]AJ
šarru[king]N
kiššatu[totality]N
šarru[king]N
mātu[land]N
Assur[Assyria]GN
šarru[king]N
Babilu[Babylon]SN
šarru[king]N
mātu[land]N
Šumeru[Sumer]GN
u[and]CNJ
Akkad[1]SN
šarru[king]N
kibru[riverbank]N
erbe[four]NUU
amru[seen]N
nīšu[lifting]N
īnu[eye]N
Enlil[1]DN
ištu[from]PRP
rēšu[head]N
šarrūtu[kingship]N
adi[until]PRP
_
palû[reign]N
Ituʾaya[Ituʾean]EN
Rupuʾu[of-Rupuʾu]EN
Hamranaya[1]EN
Luhuʾatu[1]EN
Nabatu[1]EN
Hindaraya[1]EN
Ruʾuaya[1]EN
Liʾtaʾu[1]EN
Marusu[1]EN
Puqudu[1]EN
Aramu[Aramean]EN
mala[as-much-as]REL
bāšû[existing]AJ
ša[that]REL
šiddu[side]N
Diglat[Tigris]WN
Purattu[Euphrates]WN
u[and]CNJ
Surappu[1]WN
Uqnu[1]WN
adi[until]PRP
tiāmtu[sea]N
šaplû[lower]AJ
ša[of]DET
niphu[(act-of)-lighting]N
šamšu[sun]N
kašādu[reach]V
ana[to]PRP
miṣru[border]N
mātu[land]N
Assur[Assyria]GN
târu[turn]V
šūt[who(m)]REL
rēšu[head]N
bēl[lord]N
pīhātu[post]N
eli[on]PRP
šakānu[put]V
Bit-Šilanu[1]GN
Bit-Saʾalli[1]GN
kīma[like]PRP
dayyaštu[threshing-sledge]N
diāšu[tread-down]V
šarru[king]N
qātu[hand]N
kašādu[reach]V
Sarrabanu[1]SN
Dur-Balihaya[1]SN
ālu[town]N
rabû[great]AJ
kīma[like]PRP
tīlu[(ruin)-mound]N
abātu[destroy]V
puhru[assembly]N
nišu[people]N
ana[to]PRP
mātu[land]N
Assur[Assyria]GN
warû[lead]V
ana[to]PRP
Babilu[Babylon]SN
erēbu[enter]V
nīqu[offering]N
ellu[pure]AJ
ana[to]PRP
pānu[front]N
Marduk[1]DN
bēl[lord]N
naqû[pour-(a-libation)]V
Karduniaš[Babylonia]GN
bêlu[rule-(over)]V
_
eli[on]PRP
raʾsu[sheikh]N
ša[of]DET
Kaldu[Chaldea]GN
biltu[load]N
maddattu[payment]N
kânu[be(come)-permanent]V
Bit-Hamban[1]GN
Sumurzu[1]SN
Bit-Barru[1]GN
Bit-Zualza[1]GN
Bit-Matti[1]GN
#
Dur-Balihaya[1]SN
ālu[town]N
rabû[great]AJ
kīma[like]PRP
tīlu[(ruin)-mound]N
abātu[destroy]V
puhru[assembly]N
nišu[people]N
ana[to]PRP
mātu[land]N
Assur[Assyria]GN
warû[lead]V
ana[to]PRP
Babilu[Babylon]SN
erēbu[enter]V
nīqu[offering]N
ellu[pure]AJ
ana[to]PRP
pānu[front]N
Marduk[1]DN
bēl[lord]N
naqû[pour-(a-libation)]V
Karduniaš[Babylonia]GN
bêlu[rule-(over)]V
_
eli[on]PRP
raʾsu[sheikh]N
ša[of]DET
Kaldu[Chaldea]GN
biltu[load]N
maddattu[payment]N
kânu[be(come)-permanent]V
Bit-Hamban[1]GN
Sumurzu[1]SN
Bit-Barru[1]GN
Bit-Zualza[1]GN
Bit-Matti[1]GN
Niqqu[1]SN
ša[of]DET
Tubliyaš[1]WN
Bit-Taranzaya[1]GN
Parsua[1]GN
Bit-Kapsi[1]GN
adi[until]PRP
Zakrute[1]SN
Bit-Ištar[Temple-of-Ištar]TN
Niššaya[1]GN
Gizinkisi[1]GN
Ṣibar[1]SN
Urimzan[1]SN
Uppuria[1]GN
Bustus[1]GN
Ariarma[Mount-Ariarma]GN
mātu[land]N
tarlugallu[hen]N
Rua[Mount-Rua]GN
šadû[mountain]N
adi[until]PRP
bītu[house]N
ṭabtu[salt]N
Ušqaqqana[1]GN
Šikrakki[Mount-Šikrakki]GN
tīlu[(ruin)-mound]N
ša[of]DET
Aššuru[Assyrian]EN
ālu[town]N
dannūtu[strength]N
ša[of]DET
māru[son]N
Babilu[Babylon]SN
ana[to]PRP
miṣru[border]N
mātu[land]N
Assur[Assyria]GN
târu[turn]V
_
šūt[who(m)]REL
rēšu[head]N
bēl[lord]N
pīhātu[post]N
eli[on]PRP
šakānu[put]V
maddattu[payment]N
ša[of]DET
bēl[lord]N
ālu[town]N
ša[of]DET
šadû[mountain]N
kalû[totality]N
adi[until]PRP
Bikni[Mount-Bikni]GN
mahāru[face]V
šūt[who(m)]REL
rēšu[head]N
Aššur-daʾʾinanni[eunuch-of-Tiglath-pileser-III]PN
ana[to]PRP
Madaya[1]EN
dannu[strong]AJ
ša[of]DET
niphu[(act-of)-lighting]N
šamšu[sun]N
šapāru[send]V
_
līmu[thousand]NU
sisû[horse]N
nišu[people]N
alpu[ox]N
u[and]CNJ
ṣēnu[flock]N
ana[to]PRP
lā[not]MOD
mānu[counting]N
leqû[take]V
Ištar-duri[Sarduri-II-king-of-Urarṭu]RN
Urarṭu[1]EN
itti[with]PRP
nabalkutu[cross-over]V
itti[with]PRP
Matiʾ-il[king-of-Arpad]RN
māru[son]N
Bit-Agusi[1]GN
šakānu[put]V
pû[mouth]N
ina[in]PRP
biri-[between]PRP
Kištan[1]GN
u[and]CNJ
Halpi[1]GN
nagû[region]N
ša[of]DET
Kummuhu[1]GN
dabdû[defeat]N
mahāṣu[beat]V
ana[to]PRP
lā[not]MOD
manû[count]V
napharu[total]N
karāšu[military-camp]N
ekēmu[remove]V
namurratu[awe-inspiring-radiance]N
kakku[stick]N
palāhu[be(come)-afraid]V
ana[to]PRP
ezēbu[leave]V
napištu[throat]N
ina[in]PRP
urītu[mare]N
rakābu[ride]V
ana[to]PRP
Sizir[Mount-Sizir]GN
šadû[mountain]N
marṣu[sick]AJ
mušītiš[during-the-night-time]AV
halāqu[be(come)-lost]V
elû[go-up]V
Ištar-duri[Sarduri-II-king-of-Urarṭu]RN
Urarṭu[1]EN
ina[in]PRP
Ṭurušpa[1]SN
ālu[town]N
esēru[enclose]V
dīktu[fighting]N
mādu[many]AJ
ina[in]PRP
pānu[front]N
abullu[(city)-gate]N
dâku[kill]V
ṣalmu[effigy]N
šarrūtu[kingship]N
epēšu[do]V
ina[in]PRP
tarṣu[before]N
Ṭurušpa[1]SN
izuzzu[stand]V
_
bēru[double-hour]N
qaqqaru[ground]N
ina[in]PRP
Urarṭu[1]GN
rapšu[wide]AJ
ištu[from]PRP
eliš[above]AV
adi[until]PRP
šapliš[below]AV
etelliš[as-a-lord]AV
alāku[go]V
māhiru[opponent]N
ul[not]MOD
išû[have]V
Ulluba[2]GN
Habhu[3]GN
ša[that]REL
kutallu[back]N
Nal[Mount-Nal]GN
ana[to]PRP
gimirtu[totality]N
kašādu[reach]V
ana[to]PRP
miṣru[border]N
mātu[land]N
Assur[Assyria]GN
târu[turn]V
ṣalmu[effigy]N
šarrūtu[kingship]N
ina[in]PRP
Ilimmeru[Mount-Ilimmeru]GN
izuzzu[stand]V
ina[in]PRP
qerbu[centre]N
Ulluba[2]GN
ālu[town]N
epēšu[do]V
Aššur-iqiša[1]SN
šumu[name]N
nabû[name]V
nišu[people]N
mātu[land]N
kišittu[achievement]N
qātu[hand]N
ina[in]PRP
libbu[interior]N
erēbu[enter]V
šūt[who(m)]REL
rēšu[head]N
bēl[lord]N
pīhātu[post]N
ina[in]PRP
muhhu[skull]N
šakānu[put]V
_
ālu[town]N
_
_
_
#
_
ša[of]DET
_
Hatarikka[1]SN
adi[until]PRP
Saue[Mount-Saue]GN
_
Gubla[Byblos]SN
_
Ṣimirra[1]SN
Arqa[1]SN
Zimarra[1]SN
_
Usnu[1]SN
Siʾannu[1]SN
Maʾaraba[1]SN
Riʾisi-ṣurri[1]SN
_
ālu[town]N
bītu[house]N
kāru[quay]N
_
_
tiāmtu[sea]N
elû[upper]AJ
bêlu[rule-(over)]V
_
šūt[who(m)]REL
rēšu[head]N
bēl[lord]N
pīhātu[post]N
eli[on]PRP
šakānu[put]V
_
Kašpuna[1]SN
ša[that]REL
ahu[arm]N
tiāmtu[sea]N
elû[upper]AJ
_
Galʾadi[Gilead]SN
u[and]CNJ
Abil-šiṭṭi[1]SN
ša[that]REL
pāṭu[edge]N
Bit-Humri[Israel]GN
Bit-Haza-il[Aram]GN
rapšu[wide]AJ
ana[to]PRP
sihirtu[circumference]N
ana[to]PRP
miṣru[border]N
mātu[land]N
Assur[Assyria]GN
târu[turn]V
_
šūt[who(m)]REL
rēšu[head]N
bēl[lord]N
pīhātu[post]N
eli[on]PRP
šakānu[put]V
Hanunu[king-of-Gaza]RN
Hazzataya[from-Gaza]EN
ša[that]REL
lapān[in-front-of]PRP
kakku[stick]N
naparšudu[flee]V
ana[to]PRP
Muṣur[Egypt]GN
abātu[run-away]V
Hazzat[Gaza]GN
ālu[town]N
šarrūtu[kingship]N
kašādu[reach]V
būšu[goods]N
ilu[god]N
šalālu[carry-off]V
ṣalmu[effigy]N
ilu[god]N
bēl[lord]N
u[and]CNJ
ṣalmu[effigy]N
šarrūtu[kingship]N
ša[of]DET
hurāṣu[gold]N
epēšu[do]V
ina[in]PRP
qerbu[centre]N
ēkallu[palace]N
ša[of]DET
Hazzat[Gaza]GN
izuzzu[stand]V
ana[to]PRP
ilu[god]N
mātu[land]N
manû[count]V
sattukku[regular-delivery]N
kânu[be(come)-permanent]V
u[and]CNJ
šū[he]IP
namurratu[awe-inspiring-radiance]N
Aššur[Aššur]DN
bēl[lord]N
sahāpu[envelop]V
kīma[like]PRP
iṣṣūru[bird]N
ištu[from]PRP
Muṣur[Egypt]GN
naprušu[fly]V
_
ana[to]PRP
ašru[place]N
târu[turn]V
_
ana[to]PRP
bītu[house]N
kāru[quay]N
ša[of]DET
mātu[land]N
Assur[Assyria]GN
manû[count]V
hurāṣu[gold]N
kaspu[silver]N
lubuštu[clothing]N
birmu[multicoloured-cloth]N
kitû[flax]N
sisû[horse]N
rabû[great]AJ
_
mahāru[face]V
Bit-Humri[Israel]GN
_
tillūtu[(military)-assistance]N
ṣābu[people]N
_
puhru[assembly]N
nišu[people]N
_
ana[to]PRP
mātu[land]N
Assur[Assyria]GN
warû[lead]V
Paqaha[Peqah-king-of-Israel]RN
šarru[king]N
_
Aweaʾ[Hoshea-king-of-Israel]RN
ana[to]PRP
šarrūtu[kingship]N
ina[in]PRP
muhhu[skull]N
šakānu[put]V
_
biltu[load]N
hurāṣu[gold]N
_
_
biltu[load]N
kaspu[silver]N
adi[until]PRP
maršītu[property]N
mahāru[face]V
ana[to]PRP
mātu[land]N
Assur[Assyria]GN
warû[lead]V
ša[of]DET
Samsi[queen-of-the-Arabs]RN
šarratu[queen]N
Arubu[Arabia]GN
ina[in]PRP
Saqurri[Mount-Saqurri]GN
šadû[mountain]N
_
līmu[thousand]NU
_
meʾatu[hundred]NU
dīktu[fighting]N
dâku[kill]V
_
līmu[thousand]NU
nišu[people]N
_
līmu[thousand]NU
ibilu[camel]N
_
līmu[thousand]NU
alpu[ox]N
_
_
līmu[thousand]NU
rīqu[aromatic-substance]N
kalāma[all-(of-it)]N
_
_
_
nēmettu[levy]N
ilu[god]N
tillu[(military)-equipment]N
haṭṭu[stick]N
ištaru[goddess]N
makkūru[property]N
ekēmu[remove]V
u[and]CNJ
šī[she]IP
ana[to]PRP
ezēbu[leave]V
napištu[throat]N
_
ana[to]PRP
madbaru[steppe]N
ašru[place]N
ṣumāmu[thirst]N
kīma[like]PRP
serremtu[female-onager]N
šakānu[put]V
pānu[front]N
šittu[remainder]N
makkūru[property]N
kuštāru[tent]N
hurādu[soldier]N
nišu[people]N
ina[in]PRP
qablu[hips]N
karāšu[military-camp]N
ina[in]PRP
išātu[fire]N
šarāpu[burn]V
Samsi[queen-of-the-Arabs]RN
lapān[in-front-of]PRP
kakku[stick]N
dannu[strong]AJ
šahātu[be(come)-afraid]V
ibilu[camel]N
anāqutu[she-camel]N
adi[until]PRP
bakru[foal]N
ana[to]PRP
mātu[land]N
Assur[Assyria]GN
adi[until]PRP
mahru[front]N
našû[lift]V
qīpu[believable-one]N
ina[in]PRP
muhhu[skull]N
šakānu[put]V
_
līmu[thousand]NU
ṣābu[people]N
_
Masʾaya[1]EN
Temanaya[1]EN
Sabaʾ[1]EN
Hayappayu[of-Hayappa]EN
Badanayu[of-Badanu]EN
Hattaya[Hittite]EN
Idibaʾilu[1]EN
_
ša[that]REL
miṣru[border]N
mātu[land]N
ša[of]DET
šulmu[completeness]N
šamšu[sun]N
ša[that]REL
mamman[somebody]XP
lā[not]MOD
edû[know]V
ašru[place]N
rūqu[distant]AJ
tanittu[(hymn-of)-praise]N
bēlūtu[rule]N
alkakātu[ways-of-life]N
qurdu[warriorhood]N
šemû[hear]V
ṣullû[beseech]V
bēlūtu[rule]N
hurāṣu[gold]N
kaspu[silver]N
ibilu[camel]N
anāqutu[she-camel]N
rīqu[aromatic-substance]N
kalāma[all-(of-it)]N
maddattu[payment]N
kī[as-like]PRP
ištēn[one]NU
adi[until]PRP
mahru[front]N
wabālu[carry]V
našāqu[kiss]V
šēpu[foot]N
Idibiʾilu[Arab-leader]RN
ana[to]PRP
atûtu[function-of-doorkeeper]N
ina[in]PRP
muhhu[skull]N
Muṣur[Egypt]GN
paqādu[entrust]V
_
kakku[stick]N
Aššur[Aššur]DN
ina[in]PRP
libbu[interior]N
šakānu[put]V
_
_
epēšu[do]V
_
nīru[yoke]N
Aššur[Aššur]DN
bēl[lord]N
emēdu[lean-on]V
_
ina[in]PRP
mātu[land]N
kalû[totality]N
ša[that]REL
alāku[go]V
#
_
_
_
_
_
Urmuše[1]SN
_
Elizanšu[1]SN
Luqadanšu[1]SN
_
_
_
ālu[town]N
ša[that]REL
muhhu[skull]N
tiāmtu[sea]N
ša[of]DET
Naʾiri[Nairi]GN
_
_
_
_
Lupsa[1]SN
_
Danziun[1]SN
_
_
Ezzeda[1]SN
_
Birdanša[Mount-Birdanša]GN
_
Zinia[1]SN
_
_
_
Parisu[1]SN
_
ālu[town]N
ša[of]DET
Enzi[1]GN
_
u[and]CNJ
Urarṭu[1]GN
_
Arpadda[Arpad]SN
Hauranu[1]GN
_
Hazazu[1]SN
_
Nirabu[1]SN
_
Tuka[1]SN
_
Saruna[1]SN
_
Dinanu[1]SN
Kaprabi[1]SN
ālu[town]N
ša[of]DET
Bit-Agusi[1]GN
Ta-x[1]SN
_
_
Hurmu[1]SN
_
Urrus[1]SN
_
Kulmadara[1]SN
Hatatirra[1]SN
Unniga[1]SN
_
Arda[1]SN
_
Muru[1]SN
_
Lapsitania[1]SN
ālu[town]N
ša[of]DET
Unqi[1]GN
Hatarikka[1]SN
Gubla[Byblos]SN
Ṣimirra[1]SN
Arqa[1]SN
_
Usnu[1]SN
Siʾannu[1]SN
_
Riʾisi-ṣurri[1]SN
_
Ara[1]SN
Nuqudina[1]SN
Ašhani[1]SN
Yaṭabi[1]SN
Ellitarbi[1]SN
Zitanu[1]SN
Turanu[1]SN
_
ālu[town]N
ša[of]DET
Hamat[Hamath]GN
Labʾu[1]SN
_
#
_
_
_
_
epēšu[do]V
wardūtu[slavery]N
ana[to]PRP
Kalhu[1]SN
adi[until]PRP
mahru[front]N
šapāru[send]V
_
ša[of]DET
Samsi[queen-of-the-Arabs]RN
šarratu[queen]N
Arubu[Arabia]GN
ina[in]PRP
Saqurri[Mount-Saqurri]GN
šadû[mountain]N
_
_
gimru[totality]N
karāšu[military-camp]N
_
u[and]CNJ
šī[she]IP
ša[that]REL
lapān[in-front-of]PRP
kakku[stick]N
šahātu[be(come)-afraid]V
_
_
ana[to]PRP
mātu[land]N
Assur[Assyria]GN
adi[until]PRP
mahru[front]N
našû[lift]V
qīpu[believable-one]N
ina[in]PRP
muhhu[skull]N
šakānu[put]V
_
līmu[thousand]NU
ṣābu[people]N
_
_
ana[to]PRP
šēpu[foot]N
kanāšu[bow-down]V
Masʾaya[1]EN
Temanaya[1]EN
Sabaʾ[1]EN
Hayappayu[of-Hayappa]EN
Badanayu[of-Badanu]EN
Hattaya[Hittite]EN
Idibaʾilu[1]EN
_
ša[that]REL
miṣru[border]N
mātu[land]N
ša[of]DET
šulmu[completeness]N
šamšu[sun]N
ša[that]REL
mamman[somebody]XP
lā[not]MOD
edû[know]V
ašru[place]N
rūqu[distant]AJ
tanittu[(hymn-of)-praise]N
bēlūtu[rule]N
alkakātu[ways-of-life]N
qurdu[warriorhood]N
šemû[hear]V
ṣullû[beseech]V
bēlūtu[rule]N
hurāṣu[gold]N
kaspu[silver]N
ibilu[camel]N
anāqutu[she-camel]N
rīqu[aromatic-substance]N
kalāma[all-(of-it)]N
maddattu[payment]N
kī[as-like]PRP
ištēn[one]NU
adi[until]PRP
mahru[front]N
wabālu[carry]V
našāqu[kiss]V
šēpu[foot]N
šulmānu[greeting-gift]N
_
_
_
ēkallu[palace]N
_
_
_
_
_
Idibiʾilu[Arab-leader]RN
ana[to]PRP
_
ina[in]PRP
muhhu[skull]N
Muṣur[Egypt]GN
paqādu[entrust]V
Bit-Humri[Israel]GN
ša[that]REL
ina[in]PRP
gerru[way]N
mahrû[first]AJ
gimru[totality]N
ālu[town]N
qaqqariš[(down)-to-the-ground]AV
manû[count]V
_
būlu[animals]N
šalālu[carry-off]V
Samerina[Samaria]SN
ēdēnû[single]AJ
wašāru[sink-down]V
Paqaha[Peqah-king-of-Israel]RN
šarru[king]N
#
_
Puqudu[1]EN
Aramu[Aramean]EN
mala[as-much-as]REL
bāšû[existing]AJ
_
_
Uqnu[1]WN
_
_
šūt[who(m)]REL
rēšu[head]N
bēl[lord]N
pīhātu[post]N
eli[on]PRP
šakānu[put]V
_
#
ēkallu[palace]N
Tukulti-apil-Ešarra[Tiglath-pileser-III]RN
šarru[king]N
rabû[great]AJ
šarru[king]N
dannu[strong]AJ
šarru[king]N
kiššatu[totality]N
šarru[king]N
mātu[land]N
Assur[Assyria]GN
_
amru[seen]N
nīšu[lifting]N
īnu[eye]N
Enlil[1]DN
_
muddišu[restorer]N
ešertu[chapel]N
ša[that]REL
ana[to]PRP
_
rapāšu[be(come)-broad]V
mātu[land]N
Assur[Assyria]GN
sapānu[flatten]V
mātu[land]N
nakru[enemy]N
Aššur[Aššur]DN
bēl[lord]N
wâru[go-(up-to)]V
ištu[from]PRP
rēšu[head]N
šarrūtu[kingship]N
adi[until]PRP
_
_
palû[reign]N
_
Hatallaya[1]EN
Labdudu[1]GN
_
Aramu[Aramean]EN
mala[as-much-as]REL
bāšû[existing]AJ
ša[that]REL
šiddu[side]N
Diglat[Tigris]WN
u[and]CNJ
Purattu[Euphrates]WN
_
kašādu[reach]V
_
ina[in]PRP
muhhu[skull]N
tīlu[(ruin)-mound]N
kamru[piled-up]AJ
ša[that]REL
Humut[1]SN
qabû[say]V
ālu[town]N
epēšu[do]V
Kar-Assur[Assur]SN
šumu[name]N
nabû[name]V
_
Nasikku[1]EN
Naqiru[1]EN
_
ištu[from]PRP
Dur-Kurigalzu[1]SN
Sippar[1]SN
ša[of]DET
Šamaš[1]DN
Sumandar[1]WN
nārtu[ditch]N
_
šūt[who(m)]REL
rēšu[head]N
bēl[lord]N
pīhātu[post]N
ina[in]PRP
muhhu[skull]N
šakānu[put]V
_
Bit-Kapsi[1]GN
Bit-Hamban[1]GN
_
Šikrakki[Mount-Šikrakki]GN
ubānu[finger]N
šadû[mountain]N
_
Bit-Matti[1]GN
_
ša[of]DET
Madaya[1]EN
dannu[strong]AJ
bêlu[rule-(over)]V
ana[to]PRP
miṣru[border]N
mātu[land]N
Assur[Assyria]GN
târu[turn]V
šūt[who(m)]REL
rēšu[head]N
bēl[lord]N
pīhātu[post]N
ina[in]PRP
muhhu[skull]N
šakānu[put]V
_
_
Sikibsa[1]GN
_
Šimirra[1]GN
kašādu[reach]V
šūt[who(m)]REL
rēšu[head]N
bēl[lord]N
pīhātu[post]N
ina[in]PRP
muhhu[skull]N
šakānu[put]V
Unqi[1]GN
ana[to]PRP
pāṭu[edge]N
gimru[totality]N
Bit-Agusi[1]GN
ana[to]PRP
sihirtu[circumference]N
bêlu[rule-(over)]V
_
šūt[who(m)]REL
rēšu[head]N
bēl[lord]N
pīhātu[post]N
ina[in]PRP
muhhu[skull]N
šakānu[put]V
ištu[from]PRP
Kašpuna[1]SN
ša[that]REL
ahu[arm]N
tiāmtu[sea]N
elû[upper]AJ
Ṣimirra[1]SN
Arqa[1]SN
_
adi[until]PRP
Ammanana[Mount-Ammanana]GN
_
kašādu[reach]V
šūt[who(m)]REL
rēšu[head]N
bēl[lord]N
pīhātu[post]N
eli[on]PRP
šakānu[put]V
_
tiāmtu[sea]N
elû[upper]AJ
ša[of]DET
šulmu[completeness]N
šamšu[sun]N
_
ana[to]PRP
miṣru[border]N
mātu[land]N
Assur[Assyria]GN
târu[turn]V
_
šubtu[seat]N
nēhtu[calm]N
wašābu[sit-(down)]V
_
Salmanu-ašared_V[Shalmaneser-V-king-of-Assyria]RN
_
wuṣṣû[spread-out]V
#
ēkallu[palace]N
Tukulti-apil-Ešarra[Tiglath-pileser-III]RN
šarru[king]N
rabû[great]AJ
šarru[king]N
dannu[strong]AJ
šarru[king]N
kiššatu[totality]N
šarru[king]N
mātu[land]N
Assur[Assyria]GN
šarru[king]N
Babilu[Babylon]SN
šarru[king]N
mātu[land]N
Šumeru[Sumer]GN
u[and]CNJ
Akkad[1]SN
šarru[king]N
kibru[riverbank]N
erbe[four]NUU
eṭlu[young-man]N
qardu[valiant]AJ
ša[that]REL
ina[in]PRP
tukultu[trust]N
Aššur[Aššur]DN
bēl[lord]N
kullatu[totality]N
lā[not]MOD
māgiru[submissive-one]N
kīma[like]PRP
haṣbattu[(a-pottery-bowl)]N
daqāqu[be(come)-minute]V
abūbāniš[like-a-flood]AV
sapānu[flatten]V
zīqīqiš[into-(the)-wind]AV
manû[count]V
šarru[king]N
ša[that]REL
ina[in]PRP
zikru[utterance]N
Aššur[Aššur]DN
Šamaš[1]DN
u[and]CNJ
Marduk[1]DN
ilu[god]N
rabû[great]AJ
alāku[go]V
ištu[from]PRP
marratu[bitter-thing]N
ša[of]DET
Bit-Yakin[1]GN
adi[until]PRP
Bikni[Mount-Bikni]GN
ša[of]DET
niphu[(act-of)-lighting]N
šamšu[sun]N
u[and]CNJ
tiāmtu[sea]N
ša[of]DET
šulmu[completeness]N
šamšu[sun]N
adi[until]PRP
Muṣur[Egypt]GN
ištu[from]PRP
išdu[foundation]N
šamû[sky]N
adi[until]PRP
elītu[that-which-is-above]N
šamû[sky]N
mātu[land]N
bêlu[rule-(over)]V
epēšu[do]V
šarrūtu[kingship]N
ištu[from]PRP
rēšu[head]N
šarrūtu[kingship]N
adi[until]PRP
_
palû[reign]N
Ituʾaya[Ituʾean]EN
Rupuʾu[of-Rupuʾu]EN
Hamranaya[1]EN
Luhuʾatu[1]EN
Hatallaya[1]EN
Rubbu[1]EN
Rapiqu[of-Rapiqu]EN
Hiranu[1]EN
Rabilaya[1]EN
Naṣiru[1]EN
Gulusu[1]EN
Nabatu[1]EN
Rahiqaya[1]EN
Kapiri[1]EN
Rummulutu[1]EN
Adile[1]EN
Gibre[1]EN
Ubudu[1]EN
Gurumu[1]EN
Hudadu[1]EN
Hindaraya[1]EN
Damunu[1]EN
Dunanu[1]EN
Nilqu[1]EN
Rade[1]EN
Dai-x-nu[1]EN
Ubulu[1]EN
Karmaʾu[1]EN
Amlatu[1]EN
Ruʾuaya[1]EN
Qabiʾi[1]EN
Liʾtaʾu[1]EN
Marusu[1]EN
Amatu[1]EN
Hagaranu[1]EN
Dur-Kurigalzu[1]SN
Adinni[1]SN
birtu[fort]N
ša[of]DET
Sarragitu[1]SN
birtu[fort]N
ša[of]DET
Labbanat[1]GN
birtu[fort]N
ša[of]DET
Kar-Bel-matati[2]SN
Aramu[Aramean]EN
kalû[totality]N
ša[that]REL
šiddu[side]N
Diglat[Tigris]WN
Purattu[Euphrates]WN
u[and]CNJ
Surappu[1]WN
adi[until]PRP
libbu[interior]N
Uqnu[1]WN
ša[that]REL
kišādu[neck]N
tiāmtu[sea]N
šaplû[lower]AJ
kašādu[reach]V
dīktu[fighting]N
dâku[kill]V
šallatu[booty]N
šalālu[carry-off]V
Aramu[Aramean]EN
mala[as-much-as]REL
bāšû[existing]AJ
ana[to]PRP
miṣru[border]N
mātu[land]N
Assur[Assyria]GN
târu[turn]V
šūt[who(m)]REL
rēšu[head]N
bēl[lord]N
pīhātu[post]N
eli[on]PRP
šakānu[put]V
ina[in]PRP
muhhu[skull]N
tīlu[(ruin)-mound]N
kamru[piled-up]AJ
ša[that]REL
Humut[1]SN
qabû[say]V
ālu[town]N
epēšu[do]V
Kar-Assur[Assur]SN
šumu[name]N
nabû[name]V
nišu[people]N
mātu[land]N
kišittu[achievement]N
qātu[hand]N
ina[in]PRP
libbu[interior]N
erēbu[enter]V
ina[in]PRP
Sippar[1]SN
Nippur[1]SN
Babilu[Babylon]SN
Borsippa[1]SN
Kute[Cutha]SN
Kiš[Kish]SN
Dilbat[1]SN
u[and]CNJ
Uruk[1]SN
māhāzu[shrine]N
lā[not]MOD
šanānu[equal]V
nīqu[offering]N
ellu[pure]AJ
ana[to]PRP
Bel[1]DN
Zarpanitu[1]DN
Nabu[1]DN
Tašmetu[1]DN
Nergal[1]DN
Laṣ[1]DN
ilu[god]N
rabû[great]AJ
bēl[lord]N
naqû[pour-(a-libation)]V
râmu[love]V
šangûtu[priesthood]N
Karduniaš[Babylonia]GN
rapšu[wide]AJ
ana[to]PRP
pāṭu[edge]N
gimru[totality]N
bêlu[rule-(over)]V
epēšu[do]V
šarrūtu[kingship]N
Puqudu[1]EN
kīma[like]PRP
sapāru[(deity's)-net]N
sahāpu[envelop]V
dīktu[fighting]N
dâku[kill]V
šallatu[booty]N
mādu[many]AJ
šalālu[carry-off]V
Puqudu[1]EN
šuāti[him]IP
Lahiru[2]SN
ša[of]DET
Yadburu[1]GN
Hilmu[1]SN
Pillatu[1]SN
ša[that]REL
pāṭu[edge]N
Elamtu[Elam]GN
ana[to]PRP
miṣru[border]N
mātu[land]N
Assur[Assyria]GN
târu[turn]V
ina[in]PRP
qātu[hand]N
šūt[who(m)]REL
rēšu[head]N
šaknu[appointee]N
mātu[land]N
Arrapha[1]SN
manû[count]V
Labdudu[1]GN
mala[as-much-as]REL
bāšû[existing]AJ
nasāhu[tear-out]V
ina[in]PRP
qerbu[centre]N
mātu[land]N
Assur[Assyria]GN
ṣabātu[seize]V
Kaldu[Chaldea]GN
ana[to]PRP
sihirtu[circumference]N
huhāriš[as-with-a-bird-snare]AV
sahāpu[envelop]V
ša[of]DET
Nabu-ušabši[ruler-of-Bit-Šillani]RN
māru[son]N
Bit-Šilanu[1]GN
dīktu[fighting]N
ina[in]PRP
itû[boundary]N
Sarrabanu[1]SN
ālu[town]N
dâku[kill]V
u[and]CNJ
šâšu[him]IP
mehretu[opposite-side]N
abullu[(city)-gate]N
ālu[town]N
ana[to]PRP
zaqīpu[stake]N
elû[go-up]V
dagālu[see]V
mātu[land]N
Sarrabanu[1]SN
ina[in]PRP
šipku[heaping-up]N
eperu[earth]N
u[and]CNJ
yašibu[battering-ram]N
kašādu[reach]V
_
līmu[thousand]NU
_
līmu[thousand]NU
nišu[people]N
adi[until]PRP
maršītu[property]N
šallatu[booty]N
būšu[goods]N
makkūru[property]N
aššatu[wife]N
māru[son]N
mārtu[daughter]N
u[and]CNJ
ilu[god]N
šalālu[carry-off]V
ālu[town]N
šuāti[him]IP
adi[until]PRP
ālu[town]N
ša[of]DET
liwītu[packaging]N
napālu[dig]V
naqāru[demolish]V
ina[in]PRP
išātu[fire]N
šarāpu[burn]V
ana[to]PRP
tīlu[(ruin)-mound]N
u[and]CNJ
karmu[heap]N
târu[turn]V
Tarbiṣu[1]SN
Yaballu[1]SN
kašādu[reach]V
_
līmu[thousand]NU
nišu[people]N
adi[until]PRP
maršītu[property]N
būšu[goods]N
makkūru[property]N
u[and]CNJ
ilu[god]N
šalālu[carry-off]V
ālu[town]N
šuātunu[those]IP
adi[until]PRP
ālu[town]N
ša[of]DET
liwītu[packaging]N
kīma[like]PRP
tīlu[(ruin)-mound]N
abūbu[flood]N
abātu[destroy]V
Zaqiru[ruler-of-Bit-Saʾalli]RN
māru[son]N
Bit-Saʾalli[1]GN
ina[in]PRP
adû[(treaty-)oath]N
ilu[god]N
rabû[great]AJ
haṭû[do-wrong]V
itti[with]PRP
nakru[enemy]N
šakānu[put]V
pû[mouth]N
ana[to]PRP
šâšu[him]IP
adi[until]PRP
rabû[great-one]N
ina[in]PRP
qātu[hand]N
ṣabātu[seize]V
birītu[fetter]N
parzillu[iron]N
nadû[throw-down]V
ana[to]PRP
mātu[land]N
Assur[Assyria]GN
leqû[take]V
nišu[people]N
Bit-Saʾalli[1]GN
palāhu[be(come)-afraid]V
Dur-Balihaya[1]SN
ālu[town]N
šarrūtu[kingship]N
ana[to]PRP
dannūtu[strength]N
ṣabātu[seize]V
ālu[town]N
šuāti[him]IP
ina[in]PRP
bērūtu[mound]N
u[and]CNJ
nēpešu[activity]N
kašādu[reach]V
qaqqariš[(down)-to-the-ground]AV
manû[count]V
_
līmu[thousand]NU
_
meʾatu[hundred]NU
nišu[people]N
adi[until]PRP
maršītu[property]N
šallatu[booty]N
būšu[goods]N
makkūru[property]N
aššatu[wife]N
māru[son]N
mārtu[daughter]N
u[and]CNJ
ilu[god]N
šalālu[carry-off]V
Malilatu[1]SN
kašādu[reach]V
nišu[people]N
adi[until]PRP
maršītu[property]N
šallatu[booty]N
būšu[goods]N
makkūru[property]N
šalālu[carry-off]V
Bit-Saʾalli[1]GN
ana[to]PRP
sihirtu[circumference]N
abūbāniš[like-a-flood]AV
sapānu[flatten]V
harābu[be(come)-deserted]V
dadmū[villages]N
mātu[land]N
šuātina[those]IP
ana[to]PRP
miṣru[border]N
mātu[land]N
Assur[Assyria]GN
târu[turn]V
Mukin-zeri[leader-of-Bit-Amukkani]RN
māru[son]N
Bit-Amukani[1]GN
ina[in]PRP
Sapia[1]SN
ālu[town]N
šarrūtu[kingship]N
esēru[enclose]V
dīktu[fighting]N
mādu[many]AJ
ina[in]PRP
pānu[front]N
abullu[(city)-gate]N
dâku[kill]V
kirû[(fruit)-plantation]N
musukkannu[Magan-tree]N
ša[that]REL
ṭēhu[proximity]N
dūru[city-wall]N
nakāsu[cut]V
ištēn[one]NU
ul[not]MOD
ezēbu[leave]V
gišimmaru[date-palm]N
ša[that]REL
perku[transverse-line]N
mātu[land]N
dâku[kill]V
uhinnu[fresh-date(s)]N
šamāṭu[tear-away]V
malû[be(come)-full]V
qerbetu[environs]N
gimru[totality]N
ālu[town]N
napālu[dig]V
naqāru[demolish]V
ina[in]PRP
išātu[fire]N
šarāpu[burn]V
Bit-Šilanu[1]GN
Bit-Amukani[1]GN
u[and]CNJ
Bit-Saʾalli[1]GN
ana[to]PRP
sihirtu[circumference]N
kīma[like]PRP
tīlu[(ruin)-mound]N
abūbu[flood]N
abātu[destroy]V
ana[to]PRP
tīlu[(ruin)-mound]N
u[and]CNJ
karmu[heap]N
târu[turn]V
maddattu[payment]N
ša[of]DET
Balassu[leader-of-the-Bit-Dakkuri]RN
māru[son]N
Bit-Dakkuri[1]GN
Nadinu[ruler-of-Larak]RN
Larakaya[1]EN
kaspu[silver]N
hurāṣu[gold]N
nisiqtu[selection]N
abnu[stone]N
mahāru[face]V
Marduk-apla-iddina[Merodach-baladan-II-king-of-Babylon]RN
māru[son]N
Bit-Yakin[1]GN
šarru[king]N
tiāmtu[sea]N
ša[that]REL
ina[in]PRP
šarru[king]N
abu[father]N
ana[to]PRP
mahru[front]N
mamman[somebody]XP
lā[not]MOD
alāku[go]V
lā[not]MOD
našāqu[kiss]V
šēpu[foot]N
pulhu[fearsomeness]N
melammu[fearsome-radiance]N
ša[of]DET
Aššur[Aššur]DN
bēl[lord]N
sahāpu[envelop]V
ana[to]PRP
Sapia[1]SN
adi[until]PRP
mahru[front]N
alāku[go]V
našāqu[kiss]V
šēpu[foot]N
hurāṣu[gold]N
eperu[earth]N
šadû[mountain]N
ana[to]PRP
maʾdû[(large)-quantity]N
šukuttu[adornment]N
hurāṣu[gold]N
abnu[stone]N
kišādu[neck]N
hurāṣu[gold]N
nisiqtu[selection]N
abnu[stone]N
binûtu[creation]N
tiāmtu[sea]N
gušūru[tree-trunk]N
ušû[diorite]N
ellūtu[(a-type-of-tree)]N
ašqulālu[(a-weapon)]N
amīlānu[(a-medical-plant)]N
lubuštu[clothing]N
birmu[multicoloured-cloth]N
rīqu[aromatic-substance]N
kalāma[all-(of-it)]N
alpu[ox]N
u[and]CNJ
ṣēnu[flock]N
maddattu[payment]N
mahāru[face]V
Namri[1]GN
Bit-Sangibuti[1]GN
Bit-Hamban[1]GN
Sumurzu[1]SN
Bit-Barru[1]GN
Bit-Zualza[1]GN
Bit-Matti[1]GN
Niqqu[1]SN
ša[of]DET
Tubliyaš[1]WN
Bit-Taranzaya[1]GN
Parsua[1]GN
Bit-Zatti[1]GN
Bit-Abdadani[1]GN
Bit-Kapsi[1]GN
Bit-Sangi[1]GN
Bit-Urzakki[1]GN
Bit-Ištar[Temple-of-Ištar]TN
Zakrute[1]SN
Gizinkisi[1]GN
Niššaya[1]GN
Ṣibar[1]SN
Urimzan[1]SN
Raʾusan[1]GN
Uppuria[1]GN
Bustus[1]GN
Ariarma[Mount-Ariarma]GN
mātu[land]N
tarlugallu[hen]N
Saksukni[1]GN
Araquttu[1]GN
Karzibra[1]GN
Gukinnana[1]GN
Bit-Sagbat[1]GN
Silhazi[Mount-Silhazi]GN
ša[that]REL
dannūtu[strength]N
ša[of]DET
māru[son]N
Babilu[Babylon]SN
qabû[say]V
Rua[Mount-Rua]GN
adi[until]PRP
mātu[land]N
bītu[house]N
ṭabtu[salt]N
Ušqaqqana[1]GN
Šikrakki[Mount-Šikrakki]GN
ša[of]DET
hurāṣu[gold]N
nagû[region]N
ša[of]DET
Madaya[1]EN
dannu[strong]AJ
ana[to]PRP
pāṭu[edge]N
gimru[totality]N
huhāriš[as-with-a-bird-snare]AV
katāmu[cover]V
dīktu[fighting]N
mādu[many]AJ
dâku[kill]V
_
līmu[thousand]NU
_
meʾatu[hundred]NU
nišu[people]N
adi[until]PRP
maršītu[property]N
sisû[horse]N
kūdanu[mule]N
udru[Bactrian-camel]N
alpu[ox]N
ṣēnu[flock]N
ana[to]PRP
lā[not]MOD
mānu[counting]N
šalālu[carry-off]V
ālu[town]N
napālu[dig]V
naqāru[demolish]V
ina[in]PRP
išātu[fire]N
šarāpu[burn]V
ana[to]PRP
tīlu[(ruin)-mound]N
u[and]CNJ
karmu[heap]N
târu[turn]V
Namri[1]GN
Bit-Sangibuti[1]GN
Bit-Hamban[1]GN
Sumurzu[1]SN
Bit-Barru[1]GN
Bit-Zualza[1]GN
Bit-Matti[1]GN
Niqqu[1]SN
ša[of]DET
Tubliyaš[1]WN
Bit-Taranzaya[1]GN
Parsua[1]GN
Bit-Zatti[1]GN
Bit-Abdadani[1]GN
Bit-Kapsi[1]GN
Bit-Sangi[1]GN
Bit-Urzakki[1]GN
Bit-Ištar[Temple-of-Ištar]TN
Zakrute[1]SN
ša[of]DET
Madaya[1]EN
dannu[strong]AJ
ana[to]PRP
miṣru[border]N
mātu[land]N
Assur[Assyria]GN
târu[turn]V
ālu[town]N
ša[that]REL
qerbu[centre]N
ana[to]PRP
eššūtu[newness]N
epēšu[do]V
kakku[stick]N
Aššur[Aššur]DN
bēl[lord]N
ina[in]PRP
libbu[interior]N
ramû[set-in-place]V
nišu[people]N
mātu[land]N
kišittu[achievement]N
qātu[hand]N
ina[in]PRP
libbu[interior]N
erēbu[enter]V
_
šūt[who(m)]REL
rēšu[head]N
bēl[lord]N
pīhātu[post]N
eli[on]PRP
šakānu[put]V
ṣalmu[effigy]N
šarrūtu[kingship]N
ina[in]PRP
Tikrakki[1]SN
Bit-Ištar[Temple-of-Ištar]TN
Ṣibar[1]SN
Ariarma[Mount-Ariarma]GN
mātu[land]N
tarlugallu[hen]N
Silhazi[Mount-Silhazi]GN
ša[that]REL
dannūtu[strength]N
ša[of]DET
māru[son]N
Babilu[Babylon]SN
qabû[say]V
izuzzu[stand]V
maddattu[payment]N
ša[of]DET
Madaya[1]EN
Ellipaya[Ellipean]EN
u[and]CNJ
bēl[lord]N
ālu[town]N
ša[of]DET
šadû[mountain]N
kalû[totality]N
adi[until]PRP
Bikni[Mount-Bikni]GN
_
_
sisû[horse]N
kūdanu[mule]N
udru[Bactrian-camel]N
alpu[ox]N
u[and]CNJ
ṣēnu[flock]N
ana[to]PRP
lā[not]MOD
mānu[counting]N
mahāru[face]V
Iranzi[king-of-Mannea]RN
Mannaya[1]EN
qurdu[warriorhood]N
tanittu[(hymn-of)-praise]N
ša[of]DET
Aššur[Aššur]DN
bēl[lord]N
ša[that]REL
ina[in]PRP
šadû[mountain]N
kalû[totality]N
epēšu[do]V
šemû[hear]V
melammu[fearsome-radiance]N
Aššur[Aššur]DN
bēl[lord]N
sahāpu[envelop]V
ana[to]PRP
Dur-Tukulti-apil-Ešarra[1]SN
ša[that]REL
_
adi[until]PRP
mahru[front]N
alāku[go]V
našāqu[kiss]V
šēpu[foot]N
_
sisû[horse]N
kūdanu[mule]N
alpu[ox]N
u[and]CNJ
ṣēnu[flock]N
tillu[(military)-equipment]N
_
šūt[who(m)]REL
rēšu[head]N
Aššur-daʾʾinanni[eunuch-of-Tiglath-pileser-III]PN
ana[to]PRP
Madaya[1]EN
dannu[strong]AJ
ša[of]DET
niphu[(act-of)-lighting]N
šamšu[sun]N
šapāru[send]V
_
līmu[thousand]NU
sisû[horse]N
nišu[people]N
alpu[ox]N
u[and]CNJ
ṣēnu[flock]N
ana[to]PRP
lā[not]MOD
mānu[counting]N
leqû[take]V
Ulluba[2]GN
Habhu[3]GN
ana[to]PRP
gimirtu[totality]N
kašādu[reach]V
ana[to]PRP
miṣru[border]N
mātu[land]N
Assur[Assyria]GN
târu[turn]V
_
ina[in]PRP
qerbu[centre]N
Ulluba[2]GN
ālu[town]N
epēšu[do]V
Aššur-iqiša[1]SN
šumu[name]N
nabû[name]V
ēkallu[palace]N
mūšabu[dwelling]N
šarrūtu[kingship]N
ina[in]PRP
libbu[interior]N
nadû[throw-down]V
kakku[stick]N
Aššur[Aššur]DN
bēl[lord]N
ina[in]PRP
libbu[interior]N
ramû[set-in-place]V
nišu[people]N
mātu[land]N
kišittu[achievement]N
qātu[hand]N
ina[in]PRP
libbu[interior]N
wašābu[sit-(down)]V
_
Ištar-duri[Sarduri-II-king-of-Urarṭu]RN
Urarṭu[1]EN
Sulumal[king-of-Melid]RN
Melidaya[1]EN
Tarhu-lara[king-of-Gurgum]RN
Gurgumaya[1]EN
_
_
Kuštašpi[king-of-Kummuhu]RN
Kummuhaya[1]EN
ana[to]PRP
kašādu[reach]V
šalālu[carry-off]V
miṣru[border]N
mātu[land]N
Assur[Assyria]GN
_
_
ina[in]PRP
biri-[between]PRP
Kištan[1]GN
u[and]CNJ
Halpi[1]GN
nagû[region]N
ša[of]DET
Kummuhu[1]GN
dabdû[defeat]N
mahāṣu[beat]V
ana[to]PRP
lā[not]MOD
manû[count]V
_
dāmu[blood]N
qurādu[warrior]N
Sinzi[1]WN
nārtu[ditch]N
kīma[like]PRP
nabāsu[red(-dyed)-wool]N
ṣarāpu[burn]V
_
napharu[total]N
karāšu[military-camp]N
ekēmu[remove]V
ina[in]PRP
qablu[hips]N
tidūku[battle]N
_
_
_
eršu[bed]N
šarrūtu[kingship]N
_
_
ina[in]PRP
išātu[fire]N
šarāpu[burn]V
Samsi[queen-of-the-Arabs]RN
lapān[in-front-of]PRP
kakku[stick]N
dannu[strong]AJ
šahātu[be(come)-afraid]V
ibilu[camel]N
anāqutu[she-camel]N
adi[until]PRP
bakru[foal]N
ana[to]PRP
mātu[land]N
Assur[Assyria]GN
adi[until]PRP
mahru[front]N
našû[lift]V
qīpu[believable-one]N
ina[in]PRP
muhhu[skull]N
šakānu[put]V
_
līmu[thousand]NU
ṣābu[people]N
_
Masʾaya[1]EN
Temanaya[1]EN
Sabaʾ[1]EN
Hayappayu[of-Hayappa]EN
Badanayu[of-Badanu]EN
Hattaya[Hittite]EN
Idibaʾilu[1]EN
_
ša[that]REL
miṣru[border]N
mātu[land]N
ša[that]REL
šulmu[completeness]N
šamšu[sun]N
ša[that]REL
mamman[somebody]XP
lā[not]MOD
edû[know]V
ašru[place]N
rūqu[distant]AJ
tanittu[(hymn-of)-praise]N
bēlūtu[rule]N
alkakātu[ways-of-life]N
qurdu[warriorhood]N
šemû[hear]V
ṣullû[beseech]V
bēlūtu[rule]N
hurāṣu[gold]N
kaspu[silver]N
ibilu[camel]N
anāqutu[she-camel]N
rīqu[aromatic-substance]N
kalāma[all-(of-it)]N
maddattu[payment]N
kī[as-like]PRP
ištēn[one]NU
adi[until]PRP
mahru[front]N
wabālu[carry]V
našāqu[kiss]V
šēpu[foot]N
Idibiʾilu[Arab-leader]RN
ana[to]PRP
atûtu[function-of-doorkeeper]N
ina[in]PRP
muhhu[skull]N
Muṣur[Egypt]GN
šakānu[put]V
ina[in]PRP
mātu[land]N
kalû[totality]N
ša[that]REL
_
_
maddattu[payment]N
ša[of]DET
Kuštašpi[king-of-Kummuhu]RN
Kummuhaya[1]EN
Uriaikki[king-of-Que]RN
Que[1]EN
Sibitti-Biʾil[ruler-of-Byblos]RN
Gublaya[from-Byblos]EN
Hi-rumu[Hiram-king-of-Tyre]RN
Ṣurraya[from-Tyre]EN
Pisiris[king-of-Carchemish]RN
Gargamisaya[from-Carchemish]EN
Eni-il[ruler-of-Hamath]RN
Hamataya[from-Hamath]EN
Panammu[king-of-Samʾal]RN
Samʾallayu[of-Samʾal]EN
Tarhu-lara[king-of-Gurgum]RN
Gurgumaya[1]EN
Sulumal[king-of-Melid]RN
Melidaya[1]EN
Dadilu[chief-of-the-of-Kasku]RN
Kaskayu[of-Kaska]EN
Uassurme[ruler-of-Tabal]RN
Tabalaya[1]EN
Ušhitti[ruler-of-Atuna]RN
Atunayu[of-Atuna]EN
Urpalla[ruler-of-Tuhana]RN
Tuhanayu[of-Tuhana]EN
Tuhamme[ruler-of-Ištunda]RN
Ištundayu[of-Ištunda]EN
Urimmi[ruler-of-Que]RN
Hubušnayu[of-Hubušnu]EN
Mattan-Biʾil[Mattan-Baʾal-king-of-Arwad]RN
Arwadayu[of-Arwad]EN
Sanipu[ruler-of-Bit-Ammon]RN
Bit-Ammanaya[from-Bit-Ammon]EN
Salamanu[king-of-Moab]RN
Maʾabaya[1]EN
_
Mitinti[Mitinti-I-king-of-Ashkelon]RN
Isqalunayu[of-Ashkelon]EN
Yau-hazi[Jehoahaz-king-of-Israel]RN
Yaudayu[of-Judah]EN
Qaʾuš-malaka[king-of-Edom]RN
Udumaya[Edomite]EN
_
Hanunu[king-of-Gaza]RN
Hazzataya[from-Gaza]EN
hurāṣu[gold]N
kaspu[silver]N
annaku[tin]N
parzillu[iron]N
abāru[lead]N
lubuštu[clothing]N
birmu[multicoloured-cloth]N
kitû[flax]N
lubuštu[clothing]N
mātu[land]N
argamannu[purple]N
_
mimma[anything]XP
waqru[rare]AJ
binûtu[creation]N
tiāmtu[sea]N
nābalu[dry-land]N
ṣibûtu[wish]N
mātu[land]N
niṣirtu[treasure]N
šarrūtu[kingship]N
sisû[horse]N
kūdanu[mule]N
ṣimittu[binding]N
nīru[yoke]N
_
mahāru[face]V
Uassurme[ruler-of-Tabal]RN
Tabalaya[1]EN
ana[to]PRP
epištu[deed]N
mātu[land]N
Assur[Assyria]GN
mašālu[equal]V
adi[until]PRP
mahru[front]N
lā[not]MOD
alāku[go]V
šūt[who(m)]REL
rēšu[head]N
rabû[great-one]N
rēšu[head]N
ana[to]PRP
Tabalu[Tabal]GN
šapāru[send]V
_
Hulli[king-of-Tabal]RN
māru[son]N
lā[not]MOD
mamman[somebody]XP
ina[in]PRP
kussû[chair]N
šarrūtu[kingship]N
wašābu[sit-(down)]V
_
biltu[load]N
hurāṣu[gold]N
_
līmu[thousand]NU
biltu[load]N
kaspu[silver]N
_
līmu[thousand]NU
sisû[horse]N
_
kūdanu[mule]N
tāmartu[view(ing)]N
mahāru[face]V
šūt[who(m)]REL
rēšu[head]N
rabû[great-one]N
rēšu[head]N
ana[to]PRP
Ṣurru[Tyre]SN
šapāru[send]V
ša[of]DET
Metenna[1]RN
Ṣurraya[from-Tyre]EN
_
meʾatu[hundred]NU
_
biltu[load]N
hurāṣu[gold]N
_
līmu[thousand]NU
biltu[load]N
kaspu[silver]N
tāmartu[view(ing)]N
mahāru[face]V
ina[in]PRP
uznu[ear]N
nikiltu[skill]N
hasīsu[ear]N
palkû[wide]AJ
ša[that]REL
šarāku[present]V
apkallu[wise-man]N
ilu[god]N
rubû[prince]N
Nudimmud[1]DN
ēkallu[palace]N
erēnu[cedar]N
_
ana[to]PRP
mūšabu[dwelling]N
bēlūtu[rule]N
u[and]CNJ
bītu[house]N
hilāni[portico(ed-building)]N
tamšīlu[likeness]N
ēkallu[palace]N
Hatti[Syria-Palestine]GN
ana[to]PRP
muštaʾʾûtu[leisure]N
ina[in]PRP
qerbu[centre]N
Kalhu[1]SN
epēšu[do]V
_
ammatu[unit]N
rabû[great]AJ
šiddu[side]N
_
ammatu[unit]N
rabû[great]AJ
pūtu[forehead]N
mišihtu[measurement]N
qaqqaru[ground]N
eli[on]PRP
ēkallu[palace]N
abu[father]N
mahrû[first]AJ
ištu[from]PRP
libbu[interior]N
Diglat[Tigris]WN
watāru[be(come)-outsize]V
ṣabātu[seize]V
_
_
_
gimru[totality]N
māru[son]N
ummiānu[investor]N
hassu[clever]AJ
nakliš[artistically]AV
kaṣāpu[think]V
_
_
_
_
_
ammatu[unit]N
rabû[great]AJ
šuplu[depth]N
mû[water]N
ezzu[furious]AJ
pīlu[limestone]N
dannu[strong]AJ
kīma[like]PRP
šipku[heaping-up]N
šadû[mountain]N
šapāku[heap-up]V
_
mīlu[high-water]N
tamlīu[fill]N
šakānu[put]V
išdu[foundation]N
kânu[be(come)-permanent]V
šaqû[be(come)-high]V
rēšu[head]N
_
nindanu[rod]N
_
ammatu[unit]N
bītu[house]N
_
kaṣāru[tie]V
mehretu[opposite-side]N
ištānu[North]N
mahāru[face]V
bābu[gate]N
ina[in]PRP
šinnu[tooth]N
pīru[elephant]N
ušû[diorite]N
taskarinnu[box-tree]N
musukkannu[Magan-tree]N
erēnu[cedar]N
šurmēnu[cypress]N
burāšu[(species-of)-juniper]N
u[and]CNJ
daprānu[juniper]N
biltu[load]N
šarru[king]N
Hatti[Syria-Palestine]GN
malku[prince]N
Aramu[Aram]GN
u[and]CNJ
Kaldu[Chaldea]GN
ša[that]REL
ina[in]PRP
mētellu[lordship]N
qarrādūtu[heroism]N
kanāšu[bow-down]V
ana[to]PRP
šēpu[foot]N
_
šakānu[put]V
lalû[plenty]N
malû[be(come)-full]V
_
_
nindanu[rod]N
_
ammatu[unit]N
ištu[from]PRP
šuplu[depth]N
mû[water]N
adi[until]PRP
pasqu[coping-(of-a-wall)]N
šikittu[form]N
eṣēru[draw]V
eli[on]PRP
ēkallu[palace]N
mātu[land]N
šarāhu[take-pride-in]V
epištu[deed]N
gušūru[tree-trunk]N
erēnu[cedar]N
šīhu[grown-(tall)]AJ
ša[that]REL
kī[as-like]PRP
erīšu[scent]N
hašūru[(a-kind-of-cypress)]N
ana[to]PRP
eṣēnu[smell]V
ṭābu[good]AJ
tarbītu[child-rearing]N
Hamanu[Mount-Amanus]GN
Labnana[Lebanon]GN
u[and]CNJ
Ammanana[Mount-Ammanana]GN
ṣullulu[roof-over]V
ana[to]PRP
kanû[care-(for)]V
alāku[go]V
ana[to]PRP
šarāhu[take-pride-in]V
simtu[appropriate-symbol]N
ša[of]DET
šigaru[(wooden)-clamp]N
_
_
abnu[stone]N
šipru[sending]N
purkullūtu[craft-of-the-stonecutter]N
banû[create]V
wasāmu[be(come)-fitting]V
bābu[gate]N
daltu[door]N
erēnu[cedar]N
šurmēnu[cypress]N
tūʾamu[twin]N
munahhišu[one-who-grants-prosperity]N
ēribu[entering]N
erīšu[scent]N
ziāqu[blow]V
libbu[interior]N
ina[in]PRP
misarru[belt]N
zahalû[silver-alloy]N
u[and]CNJ
ešmarû[(a-silver-alloy)]N
ebbu[bright]AJ
rakāsu[tie]V
ēm[wherever]XP
bābu[gate]N
retû[drive-in]V
urmahhu[lion-colossus]N
šēdu[protective-deity]N
lamassu[(female)-tutelary-deity]N
ša[that]REL
binītu[creation]N
mādiš[greatly]AV
nukkulu[skilful]AJ
hitlupu[intertwined]AJ
kuzbu[attractiveness]N
nērebu[entrance]N
ṣabātu[seize]V
ana[to]PRP
tabrītu[appearance]N
izuzzu[stand]V
askuppu[(threshold)-slab]N
gaṣṣu[gypsum]N
parūtu[(a-type-of-alabaster)]N
ina[in]PRP
šaplu[underside]N
ṣalāʾu[throw]V
nawāru[be(come)-bright]V
mūṣû[exit]N
u[and]CNJ
ṣalmu[effigy]N
abnu[stone]N
maṣṣaru[guard]N
šūt[who(m)]REL
ilu[god]N
rabû[great]AJ
binûtu[creation]N
apsû[(cosmic)-underground-water]N
kisû[footing]N
sahāru[go-around]V
puluhtu[awesomeness]N
rašû[acquire]V
sikkatu[peg]N
karru[knob]N
hurāṣu[gold]N
kaspu[silver]N
u[and]CNJ
siparru[bronze]N
ana[to]PRP
šuklultu[completion]N
lawû[surround]V
nabāṭu[be(come)-bright]V
būnu[goodness]N
ana[to]PRP
šubtu[seat]N
šarrūtu[kingship]N
watmanu[cella]N
šamšu[sun]N
nisiqtu[selection]N
abnu[stone]N
šipru[sending]N
tamlīu[fill]N
ramû[set-in-place]V
qerbu[centre]N
ēkallu[palace]N
hidiātu[joy]N
nāšû[bearer]N
hengallu[plenty]N
kāribu[one-who-blesses]N
šarru[king]N
mulabbiru[one-who-makes-lasting]N
ēpišu[doer]N
ana[to]PRP
šumu[name]N
nabû[name]V
bābu[gate]N
mīšaru[justice]N
muštēširu[one-who-puts-in-order]N
dīnu[legal-decision]N
malku[prince]N
ša[of]DET
kibru[riverbank]N
erbe[four]NUU
mušamhiru[one-who-makes-receive]N
biltu[load]N
šadû[mountain]N
u[and]CNJ
tiāmtu[sea]N
mušēribu[one-who-brings-in]N
hiṣbu[luxuriance]N
adnātu[world]N
ana[to]PRP
mahru[front]N
šarru[king]N
bēl[lord]N
zakāru[speak]V
zikru[utterance]N
bābu[gate]N
#
_
_
_
_
ina[in]PRP
nābalu[dry-land]N
_
_
napištu[throat]N
tabāku[pour-(out)]V
ālu[town]N
šuāti[him]IP
adi[until]PRP
_
_
ina[in]PRP
qablu[hips]N
tiāmtu[sea]N
rahāṣu[trample]V
adi[until]PRP
lā[not]MOD
bāšû[existing]AJ
alāku[go]V
_
šū[he]IP
hurbāšu[frost]N
tāhāzu[battle]N
eli[on]PRP
maqātu[fall]V
tarāku[switch-a-whip]V
libbu[interior]N
saqqu[sack(cloth)]N
labāšu[clothe-oneself]V
_
_
_
šinnu[tooth]N
ušû[diorite]N
tamlītu[full-payment]N
abnu[stone]N
hurāṣu[gold]N
adi[until]PRP
_
_
_
šinnu[tooth]N
pīru[elephant]N
šamnu[oil]N
ṭābu[good]AJ
rīqu[aromatic-substance]N
kalāma[all-(of-it)]N
sisû[horse]N
Muṣur[Egypt]GN
_
šakānu[put]V
ištu[from]PRP
Kašpuna[1]SN
ša[that]REL
kišādu[neck]N
tiāmtu[sea]N
elû[upper]AJ
adi[until]PRP
_
ina[in]PRP
qātu[hand]N
šūt[who(m)]REL
rēšu[head]N
šaknu[appointee]N
mātu[land]N
Ṣimirra[1]SN
manû[count]V
_
kīma[like]PRP
urqītu[vegetation]N
pagru[body]N
mundahṣu[fighting-one]N
malû[be(come)-full]V
ṣēru[back]N
_
adi[until]PRP
maršītu[property]N
alpu[ox]N
ṣēnu[flock]N
imēru[donkey]N
_
_
ina[in]PRP
qerbu[centre]N
ēkallu[palace]N
_
_
mêšu[disregard]V
hīṭu[error]N
mahāru[face]V
mātu[land]N
balāṭu[live]V
_
Hanunu[king-of-Gaza]RN
Hazzataya[from-Gaza]EN
lapān[in-front-of]PRP
kakku[stick]N
dannu[strong]AJ
palāhu[be(come)-afraid]V
ana[to]PRP
Muṣur[Egypt]GN
abātu[run-away]V
Hazzat[Gaza]GN
ālu[town]N
šarrūtu[kingship]N
kašādu[reach]V
_
_
biltu[load]N
hurāṣu[gold]N
_
meʾatu[hundred]NU
biltu[load]N
kaspu[silver]N
nišu[people]N
adi[until]PRP
maršītu[property]N
aššatu[wife]N
māru[son]N
mārtu[daughter]N
_
būšu[goods]N
ilu[god]N
šalālu[carry-off]V
ṣalmu[effigy]N
ilu[god]N
rabû[great]AJ
bēl[lord]N
u[and]CNJ
ṣalmu[effigy]N
šarrūtu[kingship]N
ša[of]DET
hurāṣu[gold]N
epēšu[do]V
ina[in]PRP
qerbu[centre]N
ēkallu[palace]N
ša[of]DET
Hazzat[Gaza]GN
izuzzu[stand]V
ana[to]PRP
ilu[god]N
mātu[land]N
manû[count]V
sattukku[regular-delivery]N
kânu[be(come)-permanent]V
u[and]CNJ
šū[he]IP
ištu[from]PRP
Muṣur[Egypt]GN
kīma[like]PRP
iṣṣūru[bird]N
naprušu[fly]V
_
ana[to]PRP
ašru[place]N
târu[turn]V
_
ana[to]PRP
bītu[house]N
kāru[quay]N
ša[of]DET
mātu[land]N
Assur[Assyria]GN
manû[count]V
ṣalmu[effigy]N
šarrūtu[kingship]N
ina[in]PRP
ālu[town]N
nahallu[stream]N
Muṣur[Egypt]GN
nāru[river]N
ša[that]REL
_
_
_
izuzzu[stand]V
_
_
meʾatu[hundred]NU
biltu[load]N
kaspu[silver]N
nasāhu[tear-out]V
ana[to]PRP
mātu[land]N
Assur[Assyria]GN
warû[lead]V
_
ana[to]PRP
šarru[king]N
āliku[goer]N
pānu[front]N
lā[not]MOD
šapālu[be(come)-deep]V
lā[not]MOD
šapāru[send]V
šipru[sending]N
kišittu[achievement]N
Hatti[Syria-Palestine]GN
šemû[hear]V
namurratu[awe-inspiring-radiance]N
Aššur[Aššur]DN
bēl[lord]N
sahāpu[envelop]V
rašû[acquire]V
naquttu[critical-situation]N
ṣīru[exalted-one]N
ša[that]REL
epēšu[do]V
wardūtu[slavery]N
ana[to]PRP
Kalhu[1]SN
adi[until]PRP
mahru[front]N
šapāru[send]V
_
Siruatti[Meʾunite-chieftain]RN
Muʾunayu[Meʾunite]EN
ša[that]REL
šaplu[underside]N
Muṣur[Egypt]GN
_
_
zikru[utterance]N
šumu[name]N
ṣīru[exalted]AJ
kišittu[achievement]N
qātu[hand]N
šūturu[very-great]AJ
šemû[hear]V
_
_
ša[of]DET
Samsi[queen-of-the-Arabs]RN
šarratu[queen]N
Arubu[Arabia]GN
ina[in]PRP
Saqurri[Mount-Saqurri]GN
šadû[mountain]N
_
līmu[thousand]NU
_
meʾatu[hundred]NU
dīktu[fighting]N
dâku[kill]V
_
_
nēmettu[levy]N
ilu[god]N
tillu[(military)-equipment]N
haṭṭu[stick]N
ištaru[goddess]N
makkūru[property]N
ekēmu[remove]V
u[and]CNJ
šī[she]IP
ana[to]PRP
ezēbu[leave]V
napištu[throat]N
_
ana[to]PRP
madbaru[steppe]N
ašru[place]N
ṣumāmu[thirst]N
kīma[like]PRP
serremtu[female-onager]N
šakānu[put]V
pānu[front]N
šittu[remainder]N
makkūru[property]N
kuštāru[tent]N
hurādu[soldier]N
nišu[people]N
ina[in]PRP
qablu[hips]N
karāšu[military-camp]N
ina[in]PRP
išātu[fire]N
šarāpu[burn]V
Samsi[queen-of-the-Arabs]RN
lapān[in-front-of]PRP
kakku[stick]N
dannu[strong]AJ
šahātu[be(come)-afraid]V
ibilu[camel]N
anāqutu[she-camel]N
adi[until]PRP
bakru[foal]N
#
_
dabdû[defeat]N
mahāṣu[beat]V
ana[to]PRP
lā[not]MOD
manû[count]V
napharu[total]N
karāšu[military-camp]N
ekēmu[remove]V
namurratu[awe-inspiring-radiance]N
kakku[stick]N
palāhu[be(come)-afraid]V
ana[to]PRP
ezēbu[leave]V
napištu[throat]N
ina[in]PRP
urītu[mare]N
rakābu[ride]V
ana[to]PRP
Sizir[Mount-Sizir]GN
šadû[mountain]N
marṣu[sick]AJ
mušītiš[during-the-night-time]AV
halāqu[be(come)-lost]V
elû[go-up]V
Ištar-duri[Sarduri-II-king-of-Urarṭu]RN
Urarṭu[1]EN
ina[in]PRP
Ṭurušpa[1]SN
ālu[town]N
esēru[enclose]V
dīktu[fighting]N
mādu[many]AJ
ina[in]PRP
pānu[front]N
abullu[(city)-gate]N
dâku[kill]V
ṣalmu[effigy]N
šarrūtu[kingship]N
epēšu[do]V
ina[in]PRP
tarṣu[before]N
Ṭurušpa[1]SN
izuzzu[stand]V
_
bēru[double-hour]N
qaqqaru[ground]N
ina[in]PRP
Urarṭu[1]GN
rapšu[wide]AJ
ištu[from]PRP
eliš[above]AV
adi[until]PRP
šapliš[below]AV
etelliš[as-a-lord]AV
alāku[go]V
māhiru[opponent]N
ul[not]MOD
išû[have]V
Ulluba[2]GN
Habhu[3]GN
ša[that]REL
kutallu[back]N
Nal[Mount-Nal]GN
ana[to]PRP
gimirtu[totality]N
kašādu[reach]V
ana[to]PRP
miṣru[border]N
mātu[land]N
Assur[Assyria]GN
târu[turn]V
ṣalmu[effigy]N
šarrūtu[kingship]N
ina[in]PRP
Ilimmeru[Mount-Ilimmeru]GN
izuzzu[stand]V
ina[in]PRP
qerbu[centre]N
Ulluba[2]GN
ālu[town]N
epēšu[do]V
Aššur-iqiša[1]SN
šumu[name]N
nabû[name]V
nišu[people]N
mātu[land]N
kišittu[achievement]N
qātu[hand]N
ina[in]PRP
libbu[interior]N
erēbu[enter]V
šūt[who(m)]REL
rēšu[head]N
bēl[lord]N
pīhātu[post]N
ina[in]PRP
muhhu[skull]N
šakānu[put]V
_
ālu[town]N
ša[that]REL
šēpu[foot]N
karru[knob]N
šadû[mountain]N
kašādu[reach]V
_
_
Manṭun[1]SN
Sardurianu[1]SN
_
_
_
x-luppi[Mount-x-luppi]GN
šadû[mountain]N
kašādu[reach]V
ina[in]PRP
muhhu[skull]N
pīhātu[post]N
Aššur-iqiša[1]SN
redû[accompany]V
_
Nal[Mount-Nal]GN
danānu[be(come)-strong]V
epēšu[do]V
x-ti-Assur[Assur]SN
šumu[name]N
nabû[name]V
nišu[people]N
mātu[land]N
kišittu[achievement]N
qātu[hand]N
ina[in]PRP
libbu[interior]N
erēbu[enter]V
ištu[from]PRP
_
Sardurianu[1]SN
Lusia[1]GN
Tapsia[1]SN
Suba[1]GN
adi[until]PRP
Bitzua[1]GN
birtu[fort]N
dannu[strong]AJ
ša[of]DET
Urarṭu[1]GN
adi[until]PRP
ālu[town]N
ša[of]DET
liwītu[packaging]N
kašādu[reach]V
ana[to]PRP
miṣru[border]N
mātu[land]N
Assur[Assyria]GN
târu[turn]V
ina[in]PRP
muhhu[skull]N
pīhātu[post]N
mašennu[(an-administrator)]N
redû[accompany]V
_
Marhatianša[1]GN
Enu[1]SN
Sassu[1]SN
Lupsa[1]SN
Luqia[1]SN
Šimirra[1]GN
Ušurnu[1]SN
Uzurra[1]SN
Ubula[1]SN
adi[until]PRP
Birdanša[Mount-Birdanša]GN
šadû[mountain]N
Alinziranu[1]SN
Tašliana[1]SN
Tirhim[1]SN
adi[until]PRP
Sinia[Mount-Sinia]GN
šadû[mountain]N
kašādu[reach]V
ina[in]PRP
muhhu[skull]N
pīhātu[post]N
rab-šāqê[chief-cupbearer]N
redû[accompany]V
_
_
ištu[from]PRP
Ququsanšu[1]SN
Barzunna[1]SN
adi[until]PRP
Harbisinna[1]SN
Abbissa[1]SN
Tasa[1]SN
adi[until]PRP
Uluruš[1]GN
eli[on]PRP
piātu[edge]N
ša[of]DET
Diglat[Tigris]WN
Lusia[1]GN
mātu[land]N
abāru[lead]N
Amadinu[1]GN
_
_
_
_
Qilissa[1]SN
Ezzeda[1]SN
Diuyapli[1]SN
ša[of]DET
Ateia[1]GN
nagû[region]N
ša[that]REL
ina[in]PRP
muhhu[skull]N
piātu[edge]N
ša[of]DET
Diglat[Tigris]WN
ina[in]PRP
muhhu[skull]N
pīhātu[post]N
Naʾiri[Nairi]GN
redû[accompany]V
Aranu[1]SN
Uallia[1]SN
Tasu[1]SN
Ura[1]SN
ša[of]DET
Bazi[1]GN
nagû[region]N
_
Uilla[1]GN
Urbakka[1]GN
Ulina[1]GN
Arasilla[1]GN
_
_
nagû[region]N
ištu[from]PRP
Eribi[Mount-Eribi]GN
šadû[mountain]N
adi[until]PRP
muhhu[skull]N
Purattu[Euphrates]WN
miṣru[border]N
Kummuhu[1]GN
_
Enzi[1]GN
ana[to]PRP
gimirtu[totality]N
adi[until]PRP
Ṣuppa[1]GN
nagû[region]N
kašādu[reach]V
ana[to]PRP
miṣru[border]N
mātu[land]N
Assur[Assyria]GN
târu[turn]V
ina[in]PRP
muhhu[skull]N
pīhātu[post]N
tartānu[deputy]N
redû[accompany]V
Bit-Agusi[1]GN
hepû[break]V
_
biltu[load]N
hurāṣu[gold]N
_
līmu[thousand]NU
biltu[load]N
kaspu[silver]N
makkūru[property]N
ana[to]PRP
mātu[land]N
Assur[Assyria]GN
warû[lead]V
Bit-Agusi[1]GN
ana[to]PRP
miṣru[border]N
mātu[land]N
Assur[Assyria]GN
târu[turn]V
šūt[who(m)]REL
rēšu[head]N
bēl[lord]N
pīhātu[post]N
eli[on]PRP
šakānu[put]V
Unqi[1]GN
ana[to]PRP
pāṭu[edge]N
gimru[totality]N
kašādu[reach]V
_
biltu[load]N
hurāṣu[gold]N
_
makkūru[property]N
_
ana[to]PRP
mātu[land]N
Assur[Assyria]GN
warû[lead]V
Unqi[1]GN
ana[to]PRP
miṣru[border]N
mātu[land]N
Assur[Assyria]GN
târu[turn]V
šūt[who(m)]REL
rēšu[head]N
bēl[lord]N
pīhātu[post]N
eli[on]PRP
šakānu[put]V
Hatarikka[1]SN
adi[until]PRP
Saue[Mount-Saue]GN
šadû[mountain]N
Kašpuna[1]SN
ša[that]REL
ahu[arm]N
tiāmtu[sea]N
elû[upper]AJ
Ṣimirra[1]SN
Arqa[1]SN
ana[to]PRP
miṣru[border]N
mātu[land]N
Assur[Assyria]GN
târu[turn]V
_
šūt[who(m)]REL
rēšu[head]N
bēl[lord]N
pīhātu[post]N
eli[on]PRP
šakānu[put]V
Bit-Haza-il[Aram]GN
rapšu[wide]AJ
ana[to]PRP
sihirtu[circumference]N
ištu[from]PRP
Labnana[Lebanon]GN
adi[until]PRP
libbu[interior]N
Galʾadi[Gilead]SN
Abil-šiṭṭi[1]SN
ša[that]REL
pāṭu[edge]N
Bit-Humri[Israel]GN
ana[to]PRP
miṣru[border]N
mātu[land]N
Assur[Assyria]GN
târu[turn]V
šūt[who(m)]REL
rēšu[head]N
bēl[lord]N
pīhātu[post]N
eli[on]PRP
šakānu[put]V
Hi-rumu[Hiram-king-of-Tyre]RN
Ṣurraya[from-Tyre]EN
ša[that]REL
itti[with]PRP
Rahianu[Rezin-king-of-Damascus]RN
šakānu[put]V
pû[mouth]N
_
Mahalliba[1]SN
ālu[town]N
dannūtu[strength]N
adi[until]PRP
ālu[town]N
rabû[great]AJ
kašādu[reach]V
šallatu[booty]N
šalālu[carry-off]V
_
adi[until]PRP
mahru[front]N
alāku[go]V
našāqu[kiss]V
šēpu[foot]N
_
biltu[load]N
hurāṣu[gold]N
_
lubuštu[clothing]N
birmu[multicoloured-cloth]N
kitû[flax]N
šūt[who(m)]REL
rēšu[head]N
nāru[musician]N
nārtu[female-musician]N
_
_
sisû[horse]N
ša[of]DET
Muṣur[Egypt]GN
_
mahāru[face]V
Bit-Humri[Israel]GN
ana[to]PRP
gimirtu[totality]N
kašādu[reach]V
_
adi[until]PRP
maršītu[property]N
ana[to]PRP
mātu[land]N
Assur[Assyria]GN
warû[lead]V
_
Aweaʾ[Hoshea-king-of-Israel]RN
ana[to]PRP
šarrūtu[kingship]N
ina[in]PRP
muhhu[skull]N
šakānu[put]V
_
ana[to]PRP
Sarrabanu[1]SN
adi[until]PRP
mahru[front]N
wabālu[carry]V
_
_
meʾatu[hundred]NU
biltu[load]N
kaspu[silver]N
nasāhu[tear-out]V
ana[to]PRP
mātu[land]N
Assur[Assyria]GN
warû[lead]V
Hanunu[king-of-Gaza]RN
Hazzataya[from-Gaza]EN
lapān[in-front-of]PRP
kakku[stick]N
dannu[strong]AJ
palāhu[be(come)-afraid]V
ana[to]PRP
Muṣur[Egypt]GN
abātu[run-away]V
Hazzat[Gaza]GN
ālu[town]N
šarrūtu[kingship]N
kašādu[reach]V
_
ṣalmu[effigy]N
ilu[god]N
rabû[great]AJ
bēl[lord]N
u[and]CNJ
ṣalmu[effigy]N
šarrūtu[kingship]N
ša[of]DET
hurāṣu[gold]N
epēšu[do]V
ina[in]PRP
qerbu[centre]N
ēkallu[palace]N
ša[of]DET
Hazzat[Gaza]GN
izuzzu[stand]V
ana[to]PRP
ilu[god]N
mātu[land]N
manû[count]V
sattukku[regular-delivery]N
kânu[be(come)-permanent]V
u[and]CNJ
šū[he]IP
kīma[like]PRP
iṣṣūru[bird]N
ištu[from]PRP
Muṣur[Egypt]GN
naprušu[fly]V
_
ana[to]PRP
ašru[place]N
târu[turn]V
_
ana[to]PRP
bītu[house]N
kāru[quay]N
ša[of]DET
mātu[land]N
Assur[Assyria]GN
manû[count]V
ša[of]DET
Samsi[queen-of-the-Arabs]RN
šarratu[queen]N
Arubu[Arabia]GN
ina[in]PRP
Saqurri[Mount-Saqurri]GN
šadû[mountain]N
_
_
ina[in]PRP
kakku[stick]N
maqātu[fall]V
gimru[totality]N
karāšu[military-camp]N
_
_
rīqu[aromatic-substance]N
kalāma[all-(of-it)]N
ana[to]PRP
lā[not]MOD
mānu[counting]N
ilu[god]N
ekēmu[remove]V
u[and]CNJ
šī[she]IP
ana[to]PRP
ezēbu[leave]V
napištu[throat]N
ana[to]PRP
madbaru[steppe]N
ašru[place]N
ṣumāmu[thirst]N
kīma[like]PRP
serremtu[female-onager]N
šakānu[put]V
pānu[front]N
šittu[remainder]N
makkūru[property]N
kuštāru[tent]N
hurādu[soldier]N
nišu[people]N
ina[in]PRP
qablu[hips]N
karāšu[military-camp]N
ina[in]PRP
išātu[fire]N
šarāpu[burn]V
Samsi[queen-of-the-Arabs]RN
lapān[in-front-of]PRP
kakku[stick]N
dannu[strong]AJ
šahātu[be(come)-afraid]V
ibilu[camel]N
anāqutu[she-camel]N
adi[until]PRP
bakru[foal]N
ana[to]PRP
mātu[land]N
Assur[Assyria]GN
adi[until]PRP
mahru[front]N
našû[lift]V
qīpu[believable-one]N
ina[in]PRP
muhhu[skull]N
šakānu[put]V
_
līmu[thousand]NU
ṣābu[people]N
_
_
ša[that]REL
ana[to]PRP
šarru[king]N
āliku[goer]N
pānu[front]N
lā[not]MOD
šapālu[be(come)-deep]V
lā[not]MOD
šapāru[send]V
šipru[sending]N
_
kišittu[achievement]N
Hatti[Syria-Palestine]GN
šemû[hear]V
namurratu[awe-inspiring-radiance]N
Aššur[Aššur]DN
bēl[lord]N
sahāpu[envelop]V
rašû[acquire]V
naquttu[critical-situation]N
ṣīru[exalted-one]N
ša[that]REL
epēšu[do]V
wardūtu[slavery]N
ana[to]PRP
Kalhu[1]SN
adi[until]PRP
mahru[front]N
šapāru[send]V
šūt[who(m)]REL
rēšu[head]N
rabû[great-one]N
rēšu[head]N
ana[to]PRP
Ṣurru[Tyre]SN
šapāru[send]V
ša[of]DET
Metenna[1]RN
Ṣurraya[from-Tyre]EN
_
biltu[load]N
hurāṣu[gold]N
_
līmu[thousand]NU
biltu[load]N
kaspu[silver]N
tāmartu[view(ing)]N
mahāru[face]V
Uassurme[ruler-of-Tabal]RN
Tabalaya[1]EN
ana[to]PRP
epištu[deed]N
mātu[land]N
Assur[Assyria]GN
mašālu[equal]V
adi[until]PRP
mahru[front]N
lā[not]MOD
alāku[go]V
šūt[who(m)]REL
rēšu[head]N
rabû[great-one]N
rēšu[head]N
ana[to]PRP
Tabalu[Tabal]GN
šapāru[send]V
_
Hulli[king-of-Tabal]RN
māru[son]N
lā[not]MOD
mamman[somebody]XP
ina[in]PRP
kussû[chair]N
šarrūtu[kingship]N
wašābu[sit-(down)]V
_
biltu[load]N
hurāṣu[gold]N
_
līmu[thousand]NU
biltu[load]N
kaspu[silver]N
_
līmu[thousand]NU
sisû[horse]N
_
kūdanu[mule]N
tāmartu[view(ing)]N
mahāru[face]V
_
ša[that]REL
ina[in]PRP
šarru[king]N
abu[father]N
mamman[somebody]XP
lā[not]MOD
_
_
tāmartu[view(ing)]N
mahāru[face]V
#
Unqi[1]GN
ana[to]PRP
pāṭu[edge]N
gimru[totality]N
kašādu[reach]V
_
biltu[load]N
hurāṣu[gold]N
_
makkūru[property]N
_
ana[to]PRP
mātu[land]N
Assur[Assyria]GN
warû[lead]V
Unqi[1]GN
ana[to]PRP
miṣru[border]N
mātu[land]N
Assur[Assyria]GN
târu[turn]V
šūt[who(m)]REL
rēšu[head]N
bēl[lord]N
pīhātu[post]N
eli[on]PRP
šakānu[put]V
Hatarikka[1]SN
adi[until]PRP
Saue[Mount-Saue]GN
šadû[mountain]N
Kašpuna[1]SN
ša[of]DET
ahu[arm]N
tiāmtu[sea]N
elû[upper]AJ
Ṣimirra[1]SN
Arqa[1]SN
ana[to]PRP
miṣru[border]N
mātu[land]N
Assur[Assyria]GN
târu[turn]V
_
šūt[who(m)]REL
rēšu[head]N
bēl[lord]N
pīhātu[post]N
eli[on]PRP
šakānu[put]V
Bit-Haza-il[Aram]GN
rapšu[wide]AJ
ana[to]PRP
sihirtu[circumference]N
ištu[from]PRP
Labnana[Lebanon]GN
adi[until]PRP
libbu[interior]N
Galʾadi[Gilead]SN
Abil-šiṭṭi[1]SN
ša[of]DET
pāṭu[edge]N
Bit-Humri[Israel]GN
ana[to]PRP
miṣru[border]N
mātu[land]N
Assur[Assyria]GN
târu[turn]V
šūt[who(m)]REL
rēšu[head]N
bēl[lord]N
pīhātu[post]N
eli[on]PRP
šakānu[put]V
Hi-rumu[Hiram-king-of-Tyre]RN
Ṣurraya[from-Tyre]EN
ša[of]DET
itti[with]PRP
Rahianu[Rezin-king-of-Damascus]RN
šakānu[put]V
pû[mouth]N
_
#
ēkallu[palace]N
Tukulti-apil-Ešarra[Tiglath-pileser-III]RN
šarru[king]N
rabû[great]AJ
šarru[king]N
dannu[strong]AJ
šarru[king]N
kiššatu[totality]N
šarru[king]N
mātu[land]N
Assur[Assyria]GN
šarru[king]N
Babilu[Babylon]SN
šarru[king]N
mātu[land]N
Šumeru[Sumer]GN
u[and]CNJ
Akkad[1]SN
šarru[king]N
kibru[riverbank]N
erbe[four]NUU
eṭlu[young-man]N
qardu[valiant]AJ
ša[that]REL
ina[in]PRP
tukultu[trust]N
Aššur[Aššur]DN
bēl[lord]N
kullatu[totality]N
lā[not]MOD
māgiru[submissive-one]N
kīma[like]PRP
haṣbattu[(a-pottery-bowl)]N
daqāqu[be(come)-minute]V
abūbāniš[like-a-flood]AV
sapānu[flatten]V
zīqīqiš[into-(the)-wind]AV
manû[count]V
šarru[king]N
ša[that]REL
ina[in]PRP
zikru[utterance]N
Aššur[Aššur]DN
Šamaš[1]DN
u[and]CNJ
Marduk[1]DN
ilu[god]N
rabû[great]AJ
alāku[go]V
ištu[from]PRP
marratu[bitter-thing]N
ša[of]DET
Bit-Yakin[1]GN
adi[until]PRP
Bikni[Mount-Bikni]GN
ša[of]DET
niphu[(act-of)-lighting]N
šamšu[sun]N
u[and]CNJ
tiāmtu[sea]N
ša[of]DET
šulmu[completeness]N
šamšu[sun]N
adi[until]PRP
Muṣur[Egypt]GN
ištu[from]PRP
išdu[foundation]N
šamû[sky]N
adi[until]PRP
elītu[that-which-is-above]N
šamû[sky]N
mātu[land]N
bêlu[rule-(over)]V
epēšu[do]V
šarrūtu[kingship]N
ištu[from]PRP
rēšu[head]N
šarrūtu[kingship]N
adi[until]PRP
_
palû[reign]N
Ituʾaya[Ituʾean]EN
Rupuʾu[of-Rupuʾu]EN
Hamranaya[1]EN
Luhuʾatu[1]EN
Hatallaya[1]EN
Rubbu[1]EN
Rapiqu[of-Rapiqu]EN
Nabatu[1]EN
Gurumu[1]EN
Dunanu[1]EN
Ubulu[1]EN
Ruʾuaya[1]EN
Liʾtaʾu[1]EN
Marusu[1]EN
Dur-Kurigalzu[1]SN
Adinni[1]SN
birtu[fort]N
ša[of]DET
Sarragitu[1]SN
birtu[fort]N
ša[of]DET
Labbanat[1]GN
Aramu[Aramean]EN
kalû[totality]N
ša[that]REL
šiddu[side]N
Diglat[Tigris]WN
Purattu[Euphrates]WN
u[and]CNJ
Surappu[1]WN
Uqnu[1]WN
adi[until]PRP
tiāmtu[sea]N
šaplû[lower]AJ
ša[of]DET
niphu[(act-of)-lighting]N
šamšu[sun]N
kašādu[reach]V
ana[to]PRP
miṣru[border]N
mātu[land]N
Assur[Assyria]GN
târu[turn]V
šūt[who(m)]REL
rēšu[head]N
bēl[lord]N
pīhātu[post]N
eli[on]PRP
šakānu[put]V
ina[in]PRP
Sippar[1]SN
Nippur[1]SN
Babilu[Babylon]SN
Borsippa[1]SN
Kute[Cutha]SN
Kiš[Kish]SN
Dilbat[1]SN
Uruk[1]SN
māhāzu[shrine]N
lā[not]MOD
šanānu[equal]V
nīqu[offering]N
ellu[pure]AJ
ana[to]PRP
Bel[1]DN
Zarpanitu[1]DN
Nabu[1]DN
Tašmetu[1]DN
Nergal[1]DN
u[and]CNJ
Laṣ[1]DN
ilu[god]N
bēl[lord]N
naqû[pour-(a-libation)]V
qiāšu[give]V
qīštu[gift]N
Karduniaš[Babylonia]GN
rapšu[wide]AJ
bêlu[rule-(over)]V
epēšu[do]V
šarrūtu[kingship]N
Bit-Šilanu[1]GN
Bit-Saʾalli[1]GN
ana[to]PRP
pāṭu[edge]N
gimru[totality]N
nasāhu[tear-out]V
Nabu-ušabši[ruler-of-Bit-Šillani]RN
Zaqiru[ruler-of-Bit-Saʾalli]RN
šarru[king]N
qātu[hand]N
kašādu[reach]V
Sarrabanu[1]SN
Tarbiṣu[1]SN
Yaballu[1]SN
Dur-Balihaya[1]SN
Malilatu[1]SN
ālu[town]N
šarrūtu[kingship]N
rabû[great]AJ
ina[in]PRP
šipku[heaping-up]N
eperu[earth]N
u[and]CNJ
yašibu[battering-ram]N
kašādu[reach]V
_
meʾatu[hundred]NU
_
līmu[thousand]NU
_
līmu[thousand]NU
nišu[people]N
adi[until]PRP
maršītu[property]N
būšu[goods]N
makkūru[property]N
būlu[animals]N
ana[to]PRP
lā[not]MOD
mānu[counting]N
šalālu[carry-off]V
mātu[land]N
šuātina[those]IP
ana[to]PRP
miṣru[border]N
mātu[land]N
Assur[Assyria]GN
târu[turn]V
Bit-Amukani[1]GN
daqāqu[be(come)-minute]V
puhru[assembly]N
nišu[people]N
ana[to]PRP
mātu[land]N
Assur[Assyria]GN
warû[lead]V
Mukin-zeri[leader-of-Bit-Amukkani]RN
šarru[king]N
ina[in]PRP
Sapia[1]SN
ālu[town]N
esēru[enclose]V
Hilmu[1]SN
Pillatu[1]SN
ša[that]REL
pāṭu[edge]N
Elamtu[Elam]GN
ana[to]PRP
miṣru[border]N
mātu[land]N
Assur[Assyria]GN
târu[turn]V
ina[in]PRP
qātu[hand]N
šūt[who(m)]REL
rēšu[head]N
šaknu[appointee]N
mātu[land]N
Arrapha[1]SN
manû[count]V
maddattu[payment]N
ša[of]DET
raʾsu[sheikh]N
ša[of]DET
Kaldu[Chaldea]GN
ša[of]DET
Balassu[leader-of-the-Bit-Dakkuri]RN
māru[son]N
Bit-Dakkuri[1]GN
Nadinu[ruler-of-Larak]RN
Larakaya[1]EN
u[and]CNJ
Marduk-apla-iddina[Merodach-baladan-II-king-of-Babylon]RN
māru[son]N
Bit-Yakin[1]GN
šarru[king]N
mātu[land]N
tiāmtu[sea]N
hurāṣu[gold]N
eperu[earth]N
šadû[mountain]N
kaspu[silver]N
nisiqtu[selection]N
abnu[stone]N
ušû[diorite]N
ellūtu[(a-type-of-tree)]N
alpu[ox]N
ṣēnu[flock]N
mahāru[face]V
Namri[1]GN
Bit-Sangibuti[1]GN
Bit-Hamban[1]GN
Sumurzu[1]SN
Bit-Barru[1]GN
Bit-Zualza[1]GN
_
#
ēkallu[palace]N
Tukulti-apil-Ešarra[Tiglath-pileser-III]RN
šarru[king]N
rabû[great]AJ
šarru[king]N
dannu[strong]AJ
šarru[king]N
kiššatu[totality]N
šarru[king]N
mātu[land]N
Assur[Assyria]GN
šarru[king]N
Babilu[Babylon]SN
šarru[king]N
mātu[land]N
Šumeru[Sumer]GN
u[and]CNJ
Akkad[1]SN
šarru[king]N
kibru[riverbank]N
erbe[four]NUU
eṭlu[young-man]N
qardu[valiant]AJ
ša[that]REL
ina[in]PRP
tukultu[trust]N
Aššur[Aššur]DN
bēl[lord]N
kullatu[totality]N
lā[not]MOD
māgiru[submissive-one]N
kīma[like]PRP
haṣbattu[(a-pottery-bowl)]N
daqāqu[be(come)-minute]V
abūbāniš[like-a-flood]AV
sapānu[flatten]V
zīqīqiš[into-(the)-wind]AV
manû[count]V
šarru[king]N
ša[that]REL
ina[in]PRP
zikru[utterance]N
Aššur[Aššur]DN
Šamaš[1]DN
u[and]CNJ
Marduk[1]DN
ilu[god]N
rabû[great]AJ
alāku[go]V
ištu[from]PRP
marratu[bitter-thing]N
ša[of]DET
Bit-Yakin[1]GN
adi[until]PRP
Bikni[Mount-Bikni]GN
ša[of]DET
niphu[(act-of)-lighting]N
šamšu[sun]N
u[and]CNJ
tiāmtu[sea]N
ša[of]DET
šulmu[completeness]N
šamšu[sun]N
adi[until]PRP
Muṣur[Egypt]GN
ištu[from]PRP
išdu[foundation]N
šamû[sky]N
adi[until]PRP
elītu[that-which-is-above]N
šamû[sky]N
mātu[land]N
bêlu[rule-(over)]V
epēšu[do]V
šarrūtu[kingship]N
ištu[from]PRP
rēšu[head]N
šarrūtu[kingship]N
adi[until]PRP
_
palû[reign]N
Ituʾaya[Ituʾean]EN
Rupuʾu[of-Rupuʾu]EN
Hamranaya[1]EN
Luhuʾatu[1]EN
Hatallaya[1]EN
Rubbu[1]EN
Rapiqu[of-Rapiqu]EN
Nabatu[1]EN
Gurumu[1]EN
Dunanu[1]EN
Ubulu[1]EN
Ruʾuaya[1]EN
Liʾtaʾu[1]EN
Marusu[1]EN
Dur-Kurigalzu[1]SN
Adinni[1]SN
birtu[fort]N
ša[of]DET
Sarragitu[1]SN
birtu[fort]N
ša[of]DET
Labbanat[1]GN
Aramu[Aramean]EN
kalû[totality]N
ša[that]REL
šiddu[side]N
Diglat[Tigris]WN
Purattu[Euphrates]WN
u[and]CNJ
Surappu[1]WN
Uqnu[1]WN
adi[until]PRP
tiāmtu[sea]N
šaplû[lower]AJ
ša[of]DET
niphu[(act-of)-lighting]N
šamšu[sun]N
kašādu[reach]V
ana[to]PRP
miṣru[border]N
mātu[land]N
Assur[Assyria]GN
târu[turn]V
šūt[who(m)]REL
rēšu[head]N
bēl[lord]N
pīhātu[post]N
eli[on]PRP
šakānu[put]V
ina[in]PRP
Sippar[1]SN
Nippur[1]SN
Babilu[Babylon]SN
Borsippa[1]SN
Kute[Cutha]SN
Kiš[Kish]SN
Dilbat[1]SN
Uruk[1]SN
#
Tukulti-apil-Ešarra[Tiglath-pileser-III]RN
šarru[king]N
rabû[great]AJ
_
kāšidu[conqueror]N
_
kāšidu[conqueror]N
Ituʾaya[Ituʾean]EN
Rupuʾu[of-Rupuʾu]EN
_
_
dâku[kill]V
_
_
_
_
_
_
_
_
_
_
_
Hauranu[Mount-Hauranu]GN
šadû[mountain]N
malû[be(come)-full]V
_
_
līmu[thousand]NU
immeru[sheep]N
šallatu[booty]N
šalālu[carry-off]V
_
_
kašādu[reach]V
u[and]CNJ
šī[she]IP
namurratu[awe-inspiring-radiance]N
Aššur[Aššur]DN
bēl[lord]N
sahāpu[envelop]V
_
_
ana[to]PRP
dalīlu[praise]N
ezēbu[leave]V
_
šaknu[appointee]N
ina[in]PRP
ūmu[day]N
Ninurta-ilaya[provincial-governor]PN
šaknu[appointee]N
mātu[land]N
_
_
Hadattu[1]SN
ištu[from]PRP
uššu[foundation(s)]N
adi[until]PRP
gabadibbu[parapet]N
raṣāpu[build]V
šuklulu[complete]V
_
_
gušūru[tree-trunk]N
_
_
ṣullulu[roof-over]V
daltu[door]N
erēnu[cedar]N
ina[in]PRP
bābu[gate]N
retû[drive-in]V
_
šumu[name]N
nabû[name]V
ṣalmu[effigy]N
Ištar[1]DN
ina[in]PRP
qerbu[centre]N
kânu[be(come)-permanent]V
mazzāzu[position]N
_
_
_
_
_
_
_
_
_
ṣalmu[effigy]N
ṣulû[supplication]N
_
_
ina[in]PRP
qibītu[speech]N
Ištar[1]DN
rīmu[wild-bull]N
atbaru[basalt]N
kiṣru[knot]N
šadû[mountain]N
šiknu[setting]N
_
parzillu[iron]N
_
_
_
_
_
_
ina[in]PRP
bābu[gate]N
izuzzu[stand]V
šumu[name]N
rīmu[wild-bull]N
mahrû[first]AJ
ša[that]REL
ina[in]PRP
Amurru[Westland]GN
izuzzu[stand]V
ūmu[day]N
ezzu[furious]AJ
ṣābitu[recipient]N
ayyābu[enemy]N
mušamqitu[one-who-brings-to-fall]N
lemnu[evil]N
šarru[king]N
šumu[name]N
šumu[name]N
šanû[second]NU
rīmu[wild-bull]N
ša[that]REL
ina[in]PRP
šadû[mountain]N
izuzzu[stand]V
kāšidu[conqueror]N
ernittu[triumph]N
šarru[king]N
mušamṣû[one-who-allows-someone-to-attain-something]N
mala[as-much-as]REL
libbu[interior]N
mušēṣû[drain]N
lemnu[evil]N
mušēribu[one-who-brings-in]N
damqu[good]N
šumu[name]N
ana[to]PRP
balāṭu[life]N
šemû[hear]V
supû[prayer]N
labāru[be(come)-old]V
palû[reign]N
šalāmu[be(come)-healthy]V
zēru[seed]N
kânu[be(come)-permanent]V
išdu[foundation]N
kussû[chair]N
šangûtu[priesthood]N
lā[not]MOD
bāšû[existing]AJ
murṣu[illness]N
ana[to]PRP
ešēru[go-well]V
ebūru[harvest]N
mātu[land]N
Assur[Assyria]GN
šalāmu[be(come)-healthy]V
mātu[land]N
Assur[Assyria]GN
ina[in]PRP
qerbu[centre]N
Hadattu[1]SN
ana[to]PRP
tāmartu[view(ing)]N
šubtu[seat]N
ramû[set-in-place]V
#
_
_
_
_
_
_
_
_
_
_
qabû[say]V
bābu[gate]N
edlu[shut]AJ
petû[open]V
_
_
nišu[people]N
wāšibu[inhabitant]N
libbu[interior]N
šalālu[carry-off]V
_
_
_
šakānu[put]V
šarru[king]N
_
ištu[from]PRP
Nappigi[1]SN
_
_
_
târu[turn]V
_
_
šalālu[carry-off]V
_
_
šarru[king]N
ša[of]DET
Hatti[Syria-Palestine]GN
_
_
_
Rahianu[Rezin-king-of-Damascus]RN
_
_
_
narkabtu[chariot]N
ša[of]DET
Sulumal[king-of-Melid]RN
_
_
_
_
_
_
_
_
ana[to]PRP
_
_
_
x-ri[1]GN
šadû[mountain]N
_
_
_
_
_
_
_
_
šêtu[be(come)-remaining]V
_
_
_
_
_
_
itti[with]PRP
mātu[land]N
_
_
_
_
_
_
_
#
Upa[Mount-Upâ]GN
#
Astartu[Astarte]DN
#
Gazru[1]SN
#
ēkallu[palace]N
Tukulti-apil-Ešarra[Tiglath-pileser-III]RN
šarru[king]N
mātu[land]N
Assur[Assyria]GN
māru[son]N
Adad-narari_III[king-of-Assyria]RN
šarru[king]N
mātu[land]N
Assur[Assyria]GN
ša[of]DET
kigallu[socle]N
ša[of]DET
bītu[house]N
Aššur[Aššur]DN
#
Tukulti-apil-Ešarra[Tiglath-pileser-III]RN
šarru[king]N
rabû[great]AJ
šarru[king]N
dannu[strong]AJ
šarru[king]N
kiššatu[totality]N
šarru[king]N
mātu[land]N
Assur[Assyria]GN
ša[of]DET
kigallu[socle]N
alpu[ox]N
ša[of]DET
bābu[gate]N
bītu[house]N
Adad[storm-god]DN
#
ēkallu[palace]N
Tukulti-apil-Ešarra[Tiglath-pileser-III]RN
šarru[king]N
rabû[great]AJ
šarru[king]N
dannu[strong]AJ
šarru[king]N
kiššatu[totality]N
šarru[king]N
mātu[land]N
Assur[Assyria]GN
ša[of]DET
kigallu[socle]N
alpu[ox]N
ša[of]DET
bābu[gate]N
bītu[house]N
Adad[storm-god]DN
#
ēkallu[palace]N
Tukulti-apil-Ešarra[Tiglath-pileser-III]RN
šarru[king]N
kiššatu[totality]N
šarru[king]N
mātu[land]N
Assur[Assyria]GN
#
ēkallu[palace]N
Tukulti-apil-Ešarra[Tiglath-pileser-III]RN
šarru[king]N
rabû[great]AJ
šarru[king]N
dannu[strong]AJ
šarru[king]N
kiššatu[totality]N
šarru[king]N
mātu[land]N
Assur[Assyria]GN
_
manû[unit]N
#
ēkallu[palace]N
Tukulti-apil-Ešarra[Tiglath-pileser-III]RN
šarru[king]N
mātu[land]N
Assur[Assyria]GN
_
manû[unit]N
ša[of]DET
šarru[king]N
#
ēkallu[palace]N
Tukulti-apil-Ešarra[Tiglath-pileser-III]RN
_
#
ēkallu[palace]N
Tukulti-apil-Ešarra[Tiglath-pileser-III]RN
šarru[king]N
mātu[land]N
Assur[Assyria]GN
#
ēkallu[palace]N
Tukulti-apil-Ešarra[Tiglath-pileser-III]RN
šarru[king]N
kiššatu[totality]N
šarru[king]N
Assur[Assyria]GN
#
ana[to]PRP
Adad[storm-god]DN
gugallu[irrigation-controller]N
šamû[sky]N
erṣetu[earth]N
bēl[lord]N
rabû[great]AJ
bēl[lord]N
Aššur-remanni[high-official-of-Tiglath-pileser-III]PN
ana[to]PRP
balāṭu[life]N
Tukulti-apil-Ešarra[Tiglath-pileser-III]RN
šarru[king]N
mātu[land]N
Assur[Assyria]GN
bēl[lord]N
u[and]CNJ
ana[to]PRP
balāṭu[life]N
qiāšu[give]V
#
nīšu[(oath-on-the)-life]N
Šamaš[1]DN
Ereškigal[1]DN
Anunnaki[1]DN
ilu[god]N
rabû[great]AJ
ša[of]DET
erṣetu[earth]N
Yaba[queen-and-wife-of-Tiglath-pileser-III]RN
ša[of]DET
ēkallu[palace]N
ina[in]PRP
mūtu[death]N
šīmtu[what-is-fixed]N
napištu[throat]N
kašādu[reach]V
urhu[way]N
abu[father]N
alāku[go]V
mannu[who]QP
warkû[rear]AJ
lū[either]CNJ
ša[of]DET
ēkallu[palace]N
ša[that]REL
ina[in]PRP
kussû[chair]N
wašābu[sit-(down)]V
lū[either]CNJ
sekretu[enclosed-(woman)]N
ēkallu[palace]N
narāmtu[beloved-(woman)]N
šarru[king]N
ša[that]REL
ištu[from]PRP
kimahhu[grave]N
dekû[raise]V
lū[either]CNJ
mamman[somebody]XP
šanû[(an)other]AJ
itti[with]PRP
šakānu[put]V
u[and]CNJ
ana[to]PRP
šukuttu[adornment]N
qātu[hand]N
ina[in]PRP
lemuttu[evil]N
tarāṣu[stretch-out]V
ša[that]REL
kunukku[seal]N
ša[of]DET
kimahhu[grave]N
šuāti[him]IP
petû[open]V
elēnu[above]PRP
ina[in]PRP
šarūru[brilliance]N
šamšu[sun]N
eṭemmu[ghost]N
ina[in]PRP
ṣummû[thirst]N
kawû[outer-one]N
rapādu[roam]V
šaplānu[beneath]PRP
ina[in]PRP
erṣetu[earth]N
ina[in]PRP
naqû[pour-(a-libation)]V
mû[water]N
šikaru[beer]N
rēštû[first]NU
karānu[vine]N
upumtu[(a-type-of)-flour]N
itti[with]PRP
Anunnaki[1]DN
taklīmu[(a-food-offering)]N
lā[not]MOD
mahāru[face]V
Ningišzida[1]DN
Piṭuh-idugul[1]DN
ilu[god]N
rabû[great]AJ
ša[of]DET
erṣetu[earth]N
šalamtu[corpse]N
zīqīqu[wind]N
lā[not]MOD
ṣalālu[lie-(down)]V
emēdu[lean-on]V
ana[to]PRP
dūru[permanence]N
dāriš[forever]AV
#
ša[of]DET
Yaba[queen-and-wife-of-Tiglath-pileser-III]RN
ša[of]DET
ēkallu[palace]N
aššatu[wife]N
Tukulti-apil-Ešarra[Tiglath-pileser-III]RN
šarru[king]N
mātu[land]N
Assur[Assyria]GN
#
ša[of]DET
Yaba[queen-and-wife-of-Tiglath-pileser-III]RN
ša[of]DET
ēkallu[palace]N
ša[of]DET
Tukulti-apil-Ešarra[Tiglath-pileser-III]RN
šarru[king]N
mātu[land]N
Assur[Assyria]GN
#
ša[of]DET
Banitu[queen-and-wife-of-Shalmaneser-V]RN
ša[of]DET
ēkallu[palace]N
ša[of]DET
Salmanu-ašared_V[Shalmaneser-V-king-of-Assyria]RN
šarru[king]N
mātu[land]N
Assur[Assyria]GN
#
ēkallu[palace]N
Tukulti-apil-Ešarra[Tiglath-pileser-III]RN
šarru[king]N
rabû[great]AJ
šarru[king]N
dannu[strong]AJ
šarru[king]N
kiššatu[totality]N
šarru[king]N
mātu[land]N
Assur[Assyria]GN
#
ana[to]PRP
Tukulti-apil-Ešarra[Tiglath-pileser-III]RN
_
šarru[king]N
mātu[land]N
šarhu[proud]AJ
_
Kidite[provincial-governor]PN
šaknu[appointee]N
mātu[land]N
_
u[and]CNJ
Arraphaya[of-Arrapha]EN
_
terṣu[pointing]N
qātu[hand]N
Tukulti-apil-Ešarra[Tiglath-pileser-III]RN
šarru[king]N
mātu[land]N
Assur[Assyria]GN
_
ana[to]PRP
ēkallu[palace]N
hūdu[happiness]N
libbu[interior]N
_
_
_
_
#
perʾu[bud]N
Baltil[Aššur]QN
šūquru[very-valuable]AJ
narāmu[loved-one]N
_
Šerua[1]DN
_
_
_
_
pitqu[casting]N
Ninmena[1]DN
ša[that]REL
ana[to]PRP
bēlūtu[rule]N
mātu[land]N
_
_
_
_
_
_
rabû[be(come)-big]V
ana[to]PRP
šarrūtu[kingship]N
šakkanakku[(military)-governor]N
_
_
_
_
_
_
muṣṣibu[one-who-increases]N
šagigurrû[free-will-offering]N
ana[to]PRP
_
_
_
_
_
_
_
_
šurīnu[(divine)-emblem]N
zikaru[male]N
dannu[strong]AJ
nūru[light]N
kiššatu[totality]N
nišu[people]N
etellu[pre-eminent-one]N
_
kalû[totality]N
malku[prince]N
_
_
_
dāʾipu[one-who-pushes-away]N
gērû[opponent]N
eṭlu[young-man]N
qardu[valiant]AJ
sāpinu[flattener]N
_
nakru[enemy]N
ša[that]REL
huršānu[mountain(s)]N
etguru[crossed-over]AJ
kīma[like]PRP
qû[flax]N
salātu[slit]V
_
_
_
_
_
_
qurādu[warrior]N
_
kanāšu[bow-down]V
šēpu[foot]N
_
ina[in]PRP
kakku[stick]N
maqātu[fall]V
_
mumtalku[deliberate]AJ
_
_
_
_
ša[that]REL
_
_
našāqu[kiss]V
šēpu[foot]N
_
šadû[mountain]N
_
qablu[battle]N
_
eli[on]PRP
gimru[totality]N
šarru[king]N
wāšibu[inhabitant]N
parakku[dais]N
_
mumtalku[deliberate]AJ
_
ušumgallu[great-dragon]N
ṣīru[exalted]AJ
_
dadmū[villages]N
ina[in]PRP
rēšu[head]N
šarrūtu[kingship]N
ina[in]PRP
mahrû[first]AJ
palû[reign]N
ina[in]PRP
_
warhu[month]N
ša[that]REL
ina[in]PRP
kussû[chair]N
šarrūtu[kingship]N
rabîš[magnificently]AV
wašābu[sit-(down)]V
Aššur[Aššur]DN
bēl[lord]N
takālu[trust]V
ana[to]PRP
Hamranaya[1]EN
Luhuʾatu[1]EN
Hatallaya[1]EN
Rubbu[1]EN
Rapiqu[of-Rapiqu]EN
Hiranu[1]EN
Rabilaya[1]EN
Naṣiru[1]EN
Gulusu[1]EN
Nabatu[1]EN
Liʾtaʾu[1]EN
Rahiqaya[1]EN
Kapiri[1]EN
Rummulutu[1]EN
Adile[1]EN
Gibre[1]EN
Ubudu[1]EN
Gurumu[1]EN
_
šalālu[carry-off]V
ana[to]PRP
Hatti[Syria-Palestine]GN
adi[until]PRP
mahru[front]N
wabālu[carry]V
_
meʾatu[hundred]NU
šallatu[booty]N
Amlate[1]SN
ša[of]DET
Damunu[1]EN
_
līmu[thousand]NU
_
meʾatu[hundred]NU
šallatu[booty]N
Bit-Deraya[1]GN
ina[in]PRP
Kunalua[1]SN
_
Huzarra[1]SN
Taʾe[1]SN
Tarmanazi[1]SN
Kulmadara[1]SN
Hatatirra[1]SN
Irgillu[1]SN
ālu[town]N
ša[of]DET
Unqi[1]GN
wašābu[sit-(down)]V
_
šallatu[booty]N
Qutu[1]EN
Bit-Sangibuti[1]GN
_
līmu[thousand]NU
_
meʾatu[hundred]NU
Illilayu[of-Illila]EN
_
līmu[thousand]NU
_
meʾatu[hundred]NU
_
Nakkabayu[of-Nakkaba]EN
Budayu[of-Budu]EN
ina[in]PRP
_
Ṣimirra[1]SN
Arqa[1]SN
Usnu[1]SN
Siʾannu[1]SN
ša[that]REL
šiddu[side]N
tiāmtu[sea]N
wašābu[sit-(down)]V
_
meʾatu[hundred]NU
_
Budayu[of-Budu]EN
Dunu[1]EN
_
_
meʾatu[hundred]NU
_
Belayu[of-Bela]EN
_
meʾatu[hundred]NU
_
Banitayu[of-Banitu]EN
_
meʾatu[hundred]NU
_
Palil-andil-mati[1]EN
_
meʾatu[hundred]NU
_
Sangillu[1]EN
_
Illilayu[of-Illila]EN
_
meʾatu[hundred]NU
_
šallatu[booty]N
Qutu[1]EN
Bit-Sangibuti[1]GN
ina[in]PRP
pīhātu[post]N
Tuʾimmu[1]SN
wašābu[sit-(down)]V
_
meʾatu[hundred]NU
_
šallatu[booty]N
Qutu[1]EN
Bit-Sangibuti[1]GN
ina[in]PRP
Til-karme[1]SN
wašābu[sit-(down)]V
itti[with]PRP
nišu[people]N
mātu[land]N
Assur[Assyria]GN
manû[count]V
ilku[state-service]N
tupšikku[brick-carrying-frame]N
kī[as-like]PRP
ša[of]DET
Aššuru[Assyrian]EN
emēdu[lean-on]V
maddattu[payment]N
ša[of]DET
Kuštašpi[king-of-Kummuhu]RN
Kummuhaya[1]EN
Rahianu[Rezin-king-of-Damascus]RN
Ša-imerišayu[of-Damascus]EN
Menaheme[Menahem-king-of-Israel]RN
Samerinayu[of-Samaria]EN
Hi-rumu[Hiram-king-of-Tyre]RN
Ṣurraya[from-Tyre]EN
Sibitti-Biʾil[ruler-of-Byblos]RN
Gublaya[from-Byblos]EN
Uriaikki[king-of-Que]RN
Que[1]EN
Pisiris[king-of-Carchemish]RN
Gargamisaya[from-Carchemish]EN
Eni-il[ruler-of-Hamath]RN
Hamataya[from-Hamath]EN
Panammu[king-of-Samʾal]RN
Samʾallayu[of-Samʾal]EN
Tarhu-lara[king-of-Gurgum]RN
Gurgumaya[1]EN
Sulumal[king-of-Melid]RN
Melidaya[1]EN
Dadilu[chief-of-the-of-Kasku]RN
Kaskayu[of-Kaska]EN
Uassurme[ruler-of-Tabal]RN
Tabalaya[1]EN
Ušhitti[ruler-of-Atuna]RN
Atunayu[of-Atuna]EN
Urpalla[ruler-of-Tuhana]RN
Tuhanayu[of-Tuhana]EN
Tuhamme[ruler-of-Ištunda]RN
Ištundayu[of-Ištunda]EN
Urimmi[ruler-of-Que]RN
Hubušnayu[of-Hubušnu]EN
Zabibe[queen-of-the-Arabs]RN
šarratu[queen]N
Arubu[Arabia]GN
hurāṣu[gold]N
kaspu[silver]N
annaku[tin]N
parzillu[iron]N
mašku[skin]N
pīru[elephant]N
šinnu[tooth]N
pīru[elephant]N
lubuštu[clothing]N
birmu[multicoloured-cloth]N
kitû[flax]N
takiltu[purple-(wool)]N
argamannu[purple]N
ušû[diorite]N
taskarinnu[box-tree]N
mimma[anything]XP
waqru[rare]AJ
niṣirtu[treasure]N
šarrūtu[kingship]N
immeru[sheep]N
balṭu[living]AJ
ša[that]REL
šīpātu[wool]N
argamannu[purple]N
ṣarpu[burnt]AJ
iṣṣūru[bird]N
šamû[sky]N
muttaprišu[winged]AJ
ša[that]REL
agappu[wing]N
ana[to]PRP
takiltu[purple-(wool)]N
ṣarpu[burnt]AJ
sisû[horse]N
kūdanu[mule]N
alpu[ox]N
u[and]CNJ
ṣēnu[flock]N
ibilu[camel]N
anāqutu[she-camel]N
adi[until]PRP
bakru[foal]N
mahāru[face]V
ina[in]PRP
_
palû[reign]N
Aššur[Aššur]DN
bēl[lord]N
takālu[trust]V
ana[to]PRP
Bit-Kapsi[1]GN
Bit-Sangi[1]GN
Bit-Urzakki[1]GN
Madaya[1]EN
Bit-Zualza[1]GN
Bit-Matti[1]GN
Tubliyaš[1]WN
alāku[go]V
Bit-Ištar[Temple-of-Ištar]TN
Kinkangi[1]SN
Kindigiasu[1]SN
Kingialkasiš[1]SN
Kubušhatidiš[1]SN
Upušu[1]SN
Ahsipuna[1]SN
Girgira[1]SN
Kimbazhati[1]SN
adi[until]PRP
ālu[town]N
ša[of]DET
liwītu[packaging]N
kašādu[reach]V
šallatu[booty]N
šalālu[carry-off]V
napālu[dig]V
naqāru[demolish]V
ina[in]PRP
išātu[fire]N
šarāpu[burn]V
ina[in]PRP
ūmu[day]N
mulmullu[arrow]N
parzillu[iron]N
zaqtu[pointed]AJ
epēšu[do]V
lītu[victory]N
Aššur[Aššur]DN
bēl[lord]N
ina[in]PRP
muhhu[skull]N
šaṭāru[write]V
ina[in]PRP
muhhu[skull]N
nambaʾu[source]N
ša[of]DET
Bit-Ištar[Temple-of-Ištar]TN
kânu[be(come)-permanent]V
Upaš[ruler-of-Bit-Kapsi]RN
māru[son]N
Bit-Kapsi[1]GN
nišu[people]N
pahāru[gather]V
ana[to]PRP
Abirus[Mount-Abirus]GN
šadû[mountain]N
elû[go-up]V
warki[behind]PRP
redû[accompany]V
dīktu[fighting]N
dâku[kill]V
šallatu[booty]N
šalālu[carry-off]V
_
_
Hista[1]SN
Harbisinna[1]SN
Barbaz[1]SN
Tasa[1]SN
adi[until]PRP
Uluruš[2]WN
kašādu[reach]V
dīktu[fighting]N
dâku[kill]V
_
līmu[thousand]NU
_
meʾatu[hundred]NU
_
nišu[people]N
_
sisû[horse]N
_
meʾatu[hundred]NU
kūdanu[mule]N
_
meʾatu[hundred]NU
_
imēru[donkey]N
_
līmu[thousand]NU
_
meʾatu[hundred]NU
_
alpu[ox]N
_
līmu[thousand]NU
immeru[sheep]N
šalālu[carry-off]V
napālu[dig]V
naqāru[demolish]V
ina[in]PRP
išātu[fire]N
šarāpu[burn]V
_
ana[to]PRP
miṣru[border]N
mātu[land]N
Assur[Assyria]GN
târu[turn]V
ālu[town]N
šuātunu[those]IP
ana[to]PRP
eššūtu[newness]N
epēšu[do]V
nišu[people]N
mātu[land]N
kišittu[achievement]N
qātu[hand]N
ina[in]PRP
libbu[interior]N
wašābu[sit-(down)]V
_
kakku[stick]N
Aššur[Aššur]DN
bēl[lord]N
ina[in]PRP
libbu[interior]N
ramû[set-in-place]V
ina[in]PRP
muhhu[skull]N
pīhātu[post]N
Naʾiri[Nairi]GN
redû[accompany]V
Daiqanša[1]SN
Sakka[1]SN
Ippa[1]SN
Elizanšu[1]SN
_
Luqadanšu[1]SN
Quda[1]SN
Elugia[1]SN
Dania[1]SN
Danziun[1]SN
Ulay[1]WN
Luqia[2]SN
Abrania[1]SN
Eusa[1]SN
_
kašādu[reach]V
dīktu[fighting]N
dâku[kill]V
_
meʾatu[hundred]NU
nišu[people]N
_
meʾatu[hundred]NU
_
alpu[ox]N
_
līmu[thousand]NU
immeru[sheep]N
sisû[horse]N
kūdanu[mule]N
imēru[donkey]N
šalālu[carry-off]V
_
ālu[town]N
napālu[dig]V
naqāru[demolish]V
ina[in]PRP
išātu[fire]N
šarāpu[burn]V
nišu[people]N
Muqania[1]GN
akāmu[dust-cloud]N
gerru[way]N
amāru[see]V
Ura[2]SN
ša[that]REL
ina[in]PRP
qablu[hips]N
_
māru[son]N
mārtu[daughter]N
kimtu[family]N
_
batāqu[cut-off]V
ina[in]PRP
mātu[land]N
wašāru[sink-down]V
_
sisû[horse]N
kūdanu[mule]N
_
napālu[dig]V
naqāru[demolish]V
ina[in]PRP
išātu[fire]N
šarāpu[burn]V
_
kašādu[reach]V
napālu[dig]V
naqāru[demolish]V
ina[in]PRP
išātu[fire]N
šarāpu[burn]V
_
kašādu[reach]V
dīktu[fighting]N
dâku[kill]V
_
_
_
ša[that]REL
lā[not]MOD
nību[naming]N
_
_
_
_
_
Qabiʾi[1]EN
_
_
_
_
ša[that]REL
_
_
birtu[fort]N
ša[of]DET
Labbanat[1]GN
_
_
Aramu[Aramean]EN
ša[that]REL
šiddu[side]N
_
_
Budu[1]GN
_
ina[in]PRP
raksu[tied-one]N
ebēru[cross]V
ša[of]DET
Aramu[Aramean]EN
kalû[totality]N
_
_
_
līmu[thousand]NU
_
līmu[thousand]NU
nišu[people]N
_
_
līmu[thousand]NU
_
meʾatu[hundred]NU
alpu[ox]N
_
napālu[dig]V
naqāru[demolish]V
ina[in]PRP
išātu[fire]N
šarāpu[burn]V
raʾsu[sheikh]N
ša[of]DET
Kaldu[Chaldea]GN
_
namurratu[awe-inspiring-radiance]N
Aššur[Aššur]DN
bēl[lord]N
sahāpu[envelop]V
_
alāku[go]V
našāqu[kiss]V
šēpu[foot]N
_
ēribu[entering]N
bītu[house]N
ša[of]DET
Esagil[1]TN
Ezida[1]TN
Emeslam[1]TN
_
rēhtu[remainder]N
Bel[1]DN
Nabu[1]DN
Nergal[1]DN
adi[until]PRP
mahru[front]N
wabālu[carry]V
_
#
_
zaʾānu[be(come)-adorned]V
ana[to]PRP
mātu[land]N
alāku[go]V
ālu[town]N
šuātunu[those]IP
ana[to]PRP
eššūtu[newness]N
epēšu[do]V
ina[in]PRP
muhhu[skull]N
tīlu[(ruin)-mound]N
kamru[piled-up]AJ
ša[that]REL
Humut[1]SN
qabû[say]V
ālu[town]N
epēšu[do]V
ištu[from]PRP
uššu[foundation(s)]N
adi[until]PRP
gabadibbu[parapet]N
raṣāpu[build]V
šuklulu[complete]V
ēkallu[palace]N
mūšabu[dwelling]N
šarrūtu[kingship]N
ina[in]PRP
libbu[interior]N
nadû[throw-down]V
Kar-Assur[Assur]SN
šumu[name]N
nabû[name]V
kakku[stick]N
Aššur[Aššur]DN
bēl[lord]N
ina[in]PRP
libbu[interior]N
ramû[set-in-place]V
nišu[people]N
mātu[land]N
kišittu[achievement]N
qātu[hand]N
ina[in]PRP
libbu[interior]N
wašābu[sit-(down)]V
biltu[load]N
maddattu[payment]N
kânu[be(come)-permanent]V
itti[with]PRP
nišu[people]N
mātu[land]N
Assur[Assyria]GN
manû[count]V
Patti-Illil[1]WN
ša[that]REL
ištu[from]PRP
ūmu[day]N
rūqu[distant]AJ
nadû[placed]AJ
_
herû[dig]V
ina[in]PRP
qerbu[centre]N
habābu[murmur]V
mû[water]N
nuhšu[abundance]N
_
ištu[from]PRP
Dur-Kurigalzu[1]SN
Sippar[1]SN
ša[of]DET
Šamaš[1]DN
_
Nasikku[1]EN
Naqiru[1]EN
Tane[1]EN
Kalaʾin[1]SN
Sumandar[1]WN
Paṣitu[1]SN
ša[of]DET
Dunanu[1]EN
Qirbit[1]SN
_
Adile[1]EN
Budu[1]GN
Pahhaz[1]SN
Qin-Nippur[1]SN
ālu[town]N
ša[of]DET
Karduniaš[Babylonia]GN
adi[until]PRP
libbu[interior]N
Uqnu[1]WN
ša[that]REL
ahu[arm]N
tiāmtu[sea]N
šaplû[lower]AJ
bêlu[rule-(over)]V
ana[to]PRP
miṣru[border]N
mātu[land]N
Assur[Assyria]GN
târu[turn]V
šūt[who(m)]REL
rēšu[head]N
bēl[lord]N
pīhātu[post]N
eli[on]PRP
šakānu[put]V
ištu[from]PRP
libbu[interior]N
immeru[sheep]N
ṣibtu[interest]N
ša[that]REL
šattišam[year-by-year]AV
ṣabātu[seize]V
_
meʾatu[hundred]NU
_
immeru[sheep]N
kadrû[present]N
ana[to]PRP
Aššur[Aššur]DN
bēl[lord]N
rakāsu[tie]V
ištu[from]PRP
Aramu[Aramean]EN
šuātunu[those]IP
ša[that]REL
šalālu[carry-off]V
_
_
līmu[thousand]NU
pīhātu[post]N
tartānu[deputy]N
_
līmu[thousand]NU
pīhātu[post]N
nāgiru[herald]N
ēkallu[palace]N
_
_
līmu[thousand]NU
pīhātu[post]N
rab-šāqê[chief-cupbearer]N
_
_
līmu[thousand]NU
pīhātu[post]N
Barhalzu[1]GN
_
līmu[thousand]NU
pīhātu[post]N
Zamua[1]GN
parāsu[stop]V
wašābu[sit-(down)]V
pû[mouth]N
ištēn[one]NU
šakānu[put]V
itti[with]PRP
nišu[people]N
mātu[land]N
Assur[Assyria]GN
manû[count]V
nīru[yoke]N
Aššur[Aššur]DN
bēl[lord]N
kī[as-like]PRP
ša[of]DET
Aššuru[Assyrian]EN
emēdu[lean-on]V
dadmū[villages]N
nadû[placed]AJ
ša[of]DET
perku[transverse-line]N
mātu[land]N
ša[that]REL
ina[in]PRP
tarṣu[before]N
šarru[king]N
abu[father]N
arbūtu[desolation]N
alāku[go]V
ana[to]PRP
eššūtu[newness]N
kašāru[restore]V
mātu[land]N
Assur[Assyria]GN
ana[to]PRP
_
ālu[town]N
epēšu[do]V
ēkallu[palace]N
mūšabu[dwelling]N
šarrūtu[kingship]N
ina[in]PRP
libbu[interior]N
nadû[throw-down]V
_
šumu[name]N
nabû[name]V
kakku[stick]N
Aššur[Aššur]DN
bēl[lord]N
ina[in]PRP
libbu[interior]N
ramû[set-in-place]V
nišu[people]N
mātu[land]N
kišittu[achievement]N
qātu[hand]N
ina[in]PRP
libbu[interior]N
wašābu[sit-(down)]V
biltu[load]N
maddattu[payment]N
kânu[be(come)-permanent]V
itti[with]PRP
nišu[people]N
mātu[land]N
Assur[Assyria]GN
manû[count]V
ṣalmu[effigy]N
šarrūtu[kingship]N
u[and]CNJ
ṣalmu[effigy]N
ilu[god]N
rabû[great]AJ
bēl[lord]N
epēšu[do]V
lītu[victory]N
u[and]CNJ
danānu[power]N
ša[that]REL
ina[in]PRP
zikru[utterance]N
Aššur[Aššur]DN
bēl[lord]N
eli[on]PRP
mātu[land]N
šakānu[put]V
ina[in]PRP
muhhu[skull]N
šaṭāru[write]V
ina[in]PRP
_
izuzzu[stand]V
_
_
biltu[load]N
hurāṣu[gold]N
ina[in]PRP
dannu[strong-one]N
_
līmu[thousand]NU
biltu[load]N
kaspu[silver]N
_
maddattu[payment]N
mahāru[face]V
ina[in]PRP
_
palû[reign]N
Aššur[Aššur]DN
bēl[lord]N
takālu[trust]V
ana[to]PRP
Namri[1]GN
_
Bit-Zatti[1]GN
Bit-Abdadani[1]GN
Bit-Sangibuti[1]GN
_
alāku[go]V
_
akāmu[dust-cloud]N
gerru[way]N
amāru[see]V
Nikkur[1]SN
ālu[town]N
dannūtu[strength]N
wašāru[sink-down]V
_
zanānu[rain]V
Nikkurayu[of-Nikkur]EN
kakku[stick]N
_
sisû[horse]N
parû[mule]N
alpu[ox]N
_
Sassiašu[1]SN
Tutašdi[1]SN
_
_
Kušianaš[1]SN
Haršu[1]SN
Šanaštiku[1]SN
Kiškitara[1]SN
Haršaya[1]SN
Ayubak[1]SN
_
šadû[mountain]N
ša[of]DET
Halihadri[Mount-Halihadri]GN
ubānu[finger]N
šadû[mountain]N
šaqû[high]AJ
ṣabātu[seize]V
warki[behind]PRP
redû[accompany]V
dabdû[defeat]N
šakānu[put]V
_
hurru[hole]N
šadû[mountain]N
erēbu[enter]V
ina[in]PRP
gīru[fire(-god)]N
qamû[burn]V
Uzhari[1]SN
ša[of]DET
Bit-Zatti[1]GN
lawû[surround]V
kašādu[reach]V
Kaki[Iranian-ruler]RN
_
Kitpat[1]SN
ša[of]DET
Bit-Abdadani[1]GN
ša[that]REL
Tunaku[Iranian-ruler]RN
ekēmu[remove]V
lawû[surround]V
kašādu[reach]V
šallatu[booty]N
šalālu[carry-off]V
_
Nikkur[1]SN
adi[until]PRP
ālu[town]N
ša[of]DET
liwītu[packaging]N
ana[to]PRP
eššūtu[newness]N
epēšu[do]V
nišu[people]N
mātu[land]N
kišittu[achievement]N
qātu[hand]N
ina[in]PRP
libbu[interior]N
wašābu[sit-(down)]V
_
šūt[who(m)]REL
rēšu[head]N
bēl[lord]N
pīhātu[post]N
eli[on]PRP
šakānu[put]V
Bit-Kapsi[1]GN
Bit-Sangi[1]GN
Bit-Urzakki[1]GN
kīma[like]PRP
sapāru[(deity's)-net]N
sahāpu[envelop]V
dīktu[fighting]N
mādu[many]AJ
dâku[kill]V
_
ana[to]PRP
zaqīpu[stake]N
elû[go-up]V
šittu[remainder]N
mundahṣu[fighting-one]N
rittu[hand]N
nakāsu[cut]V
ina[in]PRP
qerbu[centre]N
mātu[land]N
wašāru[sink-down]V
_
udru[Bactrian-camel]N
alpu[ox]N
ṣēnu[flock]N
ummānu[military-force]N
ana[to]PRP
lā[not]MOD
mānu[counting]N
leqû[take]V
Mitaki[ruler-of-Uršanika-and-Kianpal]RN
_
Uršanika[1]SN
erēbu[enter]V
Uršanika[1]SN
Kianpal[1]SN
kašādu[reach]V
šâšu[him]IP
aššatu[wife]N
māru[son]N
mārtu[daughter]N
_
ālu[town]N
šuātunu[those]IP
adi[until]PRP
ālu[town]N
ša[of]DET
liwītu[packaging]N
napālu[dig]V
naqāru[demolish]V
ina[in]PRP
išātu[fire]N
šarāpu[burn]V
Batanu[ruler-of-Bit-Kaspi]RN
māru[son]N
Bit-Kapsi[1]GN
_
kanāšu[bow-down]V
našû[lift]V
tupšikku[brick-carrying-frame]N
ana[to]PRP
lā[not]MOD
sapāhu[scatter]V
nagû[region]N
Karkarihundir[1]SN
ezēbu[leave]V
_
eli[on]PRP
šakānu[put]V
Erinziašu[1]SN
ša[that]REL
itti[with]PRP
Bisihadir[ruler-of-Kišesim]RN
Kišesayu[of-Kišesim]EN
nabalkutu[cross-over]V
kašādu[reach]V
šallatu[booty]N
šalālu[carry-off]V
Ramateia[ruler-of-Araziaš]RN
ša[of]DET
Araziaš[1]GN
_
šū[he]IP
hallālāniš[like-a-centipede]AV
naparšudu[flee]V
mamman[somebody]XP
lā[not]MOD
amāru[see]V
ašru[place]N
_
sisû[horse]N
alpu[ox]N
ṣēnu[flock]N
uqnû[lapis-lazuli]N
hīpu[break(age)]N
šadû[mountain]N
_
ilu[god]N
rabû[great]AJ
bēl[lord]N
naqû[pour-(a-libation)]V
Tuni[ruler-of-Sumurzu]RN
Sumurzayu[of-Sumurzu]EN
_
_
kašādu[reach]V
mundahṣu[fighting-one]N
ana[to]PRP
zaqīpu[stake]N
elû[go-up]V
_
Sumurzu[1]SN
Bit-Hamban[1]GN
ana[to]PRP
miṣru[border]N
mātu[land]N
Assur[Assyria]GN
târu[turn]V
_
nišu[people]N
mātu[land]N
kišittu[achievement]N
qātu[hand]N
ina[in]PRP
libbu[interior]N
wašābu[sit-(down)]V
šūt[who(m)]REL
rēšu[head]N
bēl[lord]N
pīhātu[post]N
eli[on]PRP
šakānu[put]V
_
ana[to]PRP
Aššur[Aššur]DN
bēl[lord]N
rakāsu[tie]V
Kizauti[1]SN
ša[that]REL
ina[in]PRP
_
napālu[dig]V
naqāru[demolish]V
ina[in]PRP
išātu[fire]N
šarāpu[burn]V
ša[of]DET
bēl[lord]N
ālu[town]N
lā[not]MOD
kanšu[submissive]AJ
_
_
meʾatu[hundred]NU
biltu[load]N
uqnû[lapis-lazuli]N
_
meʾatu[hundred]NU
biltu[load]N
_
_
siparru[bronze]N
_
maddattu[payment]N
ša[of]DET
Mannu-ki-ṣabi[ruler-of-Bit-Abdadani]RN
māru[son]N
Bit-Abdadani[1]GN
_
Miki[ruler-of-Halpi-x-x]RN
ša[of]DET
Halpi-x-x[1]SN
_
Uzakku[city-ruler]RN
ša[of]DET
_
_
ana[to]PRP
Hatti[Syria-Palestine]GN
adi[until]PRP
mahru[front]N
wabālu[carry]V
šūt[who(m)]REL
rēšu[head]N
šaknu[appointee]N
mātu[land]N
Naʾiri[Nairi]GN
Supurgillu[1]SN
_
adi[until]PRP
ālu[town]N
ša[of]DET
liwītu[packaging]N
kašādu[reach]V
šallatu[booty]N
šalālu[carry-off]V
Šiqila[fortress-commander]PN
rabû[great-one]N
birtu[fort]N
_
šalālu[carry-off]V
ana[to]PRP
Hatti[Syria-Palestine]GN
adi[until]PRP
mahru[front]N
wabālu[carry]V
_
meʾatu[hundred]NU
šallatu[booty]N
Amlate[1]SN
ša[of]DET
Damunu[1]EN
_
līmu[thousand]NU
_
meʾatu[hundred]NU
šallatu[booty]N
Deru[Der]SN
ina[in]PRP
Kunalua[1]SN
_
Huzarra[1]SN
Taʾe[1]SN
Tarmanazi[1]SN
Kulmadara[1]SN
Hatatirra[1]SN
Irgillu[1]SN
ālu[town]N
ša[of]DET
Unqi[1]GN
wašābu[sit-(down)]V
_
šallatu[booty]N
Qutu[1]EN
Bit-Sangibuti[1]GN
_
līmu[thousand]NU
_
meʾatu[hundred]NU
Illilayu[of-Illila]EN
_
līmu[thousand]NU
_
meʾatu[hundred]NU
_
Nakkabayu[of-Nakkaba]EN
Budayu[of-Budu]EN
ina[in]PRP
_
Ṣimirra[1]SN
Arqa[1]SN
Usnu[1]SN
Siʾannu[1]SN
ša[that]REL
šiddu[side]N
tiāmtu[sea]N
wašābu[sit-(down)]V
_
meʾatu[hundred]NU
_
Budayu[of-Budu]EN
Dunu[1]EN
_
_
_
_
meʾatu[hundred]NU
_
Belayu[of-Bela]EN
_
meʾatu[hundred]NU
_
Banitayu[of-Banitu]EN
_
meʾatu[hundred]NU
_
Palil-andil-mati[1]EN
_
meʾatu[hundred]NU
_
Sangillu[1]EN
_
Illilayu[of-Illila]EN
_
meʾatu[hundred]NU
_
šallatu[booty]N
Qutu[1]EN
Bit-Sangibuti[1]GN
ina[in]PRP
pīhātu[post]N
Tuʾimmu[1]SN
wašābu[sit-(down)]V
_
meʾatu[hundred]NU
_
šallatu[booty]N
Qutu[1]EN
Bit-Sangibuti[1]GN
ina[in]PRP
Til-karme[1]SN
wašābu[sit-(down)]V
itti[with]PRP
nišu[people]N
mātu[land]N
Assur[Assyria]GN
manû[count]V
ilku[state-service]N
tupšikku[brick-carrying-frame]N
kī[as-like]PRP
ša[of]DET
Aššuru[Assyrian]EN
emēdu[lean-on]V
maddattu[payment]N
ša[of]DET
Kuštašpi[king-of-Kummuhu]RN
Kummuhaya[1]EN
Rahianu[Rezin-king-of-Damascus]RN
Ša-imerišayu[of-Damascus]EN
Menaheme[Menahem-king-of-Israel]RN
Samerinayu[of-Samaria]EN
Hi-rumu[Hiram-king-of-Tyre]RN
Ṣurraya[from-Tyre]EN
Sibitti-Biʾil[ruler-of-Byblos]RN
Gublaya[from-Byblos]EN
Uriaikki[king-of-Que]RN
Que[1]EN
Pisiris[king-of-Carchemish]RN
Gargamisaya[from-Carchemish]EN
Eni-il[ruler-of-Hamath]RN
Hamataya[from-Hamath]EN
Panammu[king-of-Samʾal]RN
Samʾallayu[of-Samʾal]EN
Tarhu-lara[king-of-Gurgum]RN
Gurgumaya[1]EN
Sulumal[king-of-Melid]RN
Melidaya[1]EN
Dadilu[chief-of-the-of-Kasku]RN
Kaskayu[of-Kaska]EN
Uassurme[ruler-of-Tabal]RN
Tabalaya[1]EN
Ušhitti[ruler-of-Atuna]RN
Atunayu[of-Atuna]EN
Urpalla[ruler-of-Tuhana]RN
Tuhanayu[of-Tuhana]EN
Tuhamme[ruler-of-Ištunda]RN
Ištundayu[of-Ištunda]EN
Urimmi[ruler-of-Que]RN
Hubušnayu[of-Hubušnu]EN
Zabibe[queen-of-the-Arabs]RN
šarratu[queen]N
Arubu[Arabia]GN
hurāṣu[gold]N
kaspu[silver]N
annaku[tin]N
parzillu[iron]N
mašku[skin]N
pīru[elephant]N
šinnu[tooth]N
pīru[elephant]N
lubuštu[clothing]N
birmu[multicoloured-cloth]N
kitû[flax]N
takiltu[purple-(wool)]N
argamannu[purple]N
ušû[diorite]N
taskarinnu[box-tree]N
mimma[anything]XP
waqru[rare]AJ
niṣirtu[treasure]N
šarrūtu[kingship]N
immeru[sheep]N
balṭu[living]AJ
ša[that]REL
šīpātu[wool]N
argamannu[purple]N
ṣarpu[burnt]AJ
iṣṣūru[bird]N
šamû[sky]N
muttaprišu[winged]AJ
ša[that]REL
agappu[wing]N
ana[to]PRP
takiltu[purple-(wool)]N
ṣarpu[burnt]AJ
sisû[horse]N
kūdanu[mule]N
alpu[ox]N
u[and]CNJ
ṣēnu[flock]N
ibilu[camel]N
anāqutu[she-camel]N
adi[until]PRP
bakru[foal]N
mahāru[face]V
ina[in]PRP
_
palû[reign]N
Aššur[Aššur]DN
bēl[lord]N
takālu[trust]V
ana[to]PRP
Bit-Kapsi[1]GN
Bit-Sangi[1]GN
Bit-Urzakki[1]GN
Madaya[1]EN
Bit-Zualza[1]GN
Bit-Matti[1]GN
Tubliyaš[1]WN
alāku[go]V
Bit-Ištar[Temple-of-Ištar]TN
Kinkangi[1]SN
Kindigiasu[1]SN
Kingialkasiš[1]SN
Kubušhatidiš[1]SN
Upušu[1]SN
Ahsipuna[1]SN
Girgira[1]SN
Kimbazhati[1]SN
adi[until]PRP
ālu[town]N
ša[of]DET
liwītu[packaging]N
kašādu[reach]V
šallatu[booty]N
šalālu[carry-off]V
napālu[dig]V
naqāru[demolish]V
ina[in]PRP
išātu[fire]N
šarāpu[burn]V
ina[in]PRP
ūmu[day]N
mulmullu[arrow]N
parzillu[iron]N
zaqtu[pointed]AJ
epēšu[do]V
lītu[victory]N
Aššur[Aššur]DN
bēl[lord]N
ina[in]PRP
muhhu[skull]N
šaṭāru[write]V
ina[in]PRP
muhhu[skull]N
nambaʾu[source]N
ša[of]DET
Bit-Ištar[Temple-of-Ištar]TN
kânu[be(come)-permanent]V
Upaš[ruler-of-Bit-Kapsi]RN
māru[son]N
Bit-Kapsi[1]GN
nišu[people]N
pahāru[gather]V
ana[to]PRP
Abirus[Mount-Abirus]GN
šadû[mountain]N
elû[go-up]V
warki[behind]PRP
redû[accompany]V
dīktu[fighting]N
dâku[kill]V
šallatu[booty]N
šalālu[carry-off]V
ālu[town]N
napālu[dig]V
naqāru[demolish]V
ina[in]PRP
išātu[fire]N
šarāpu[burn]V
Ušra[ruler-of-Kanzabkani]RN
x-x-x-ruta[1]SN
Bardada[ruler-of-Ṣibar]RN
ša[of]DET
Nirutakta[1]SN
palāhu[be(come)-afraid]V
šadû[mountain]N
ṣabātu[seize]V
warki[behind]PRP
elû[go-up]V
dīktu[fighting]N
dâku[kill]V
šallatu[booty]N
šalālu[carry-off]V
Bardada[ruler-of-Ṣibar]RN
ina[in]PRP
qātu[hand]N
ṣabātu[seize]V
ālu[town]N
napālu[dig]V
naqāru[demolish]V
ina[in]PRP
išātu[fire]N
šarāpu[burn]V
Ṣibar[1]SN
adi[until]PRP
ālu[town]N
ša[of]DET
liwītu[packaging]N
kašādu[reach]V
šallatu[booty]N
šalālu[carry-off]V
Tanus[Iranian-ruler]RN
_
_
_
šallatu[booty]N
šalālu[carry-off]V
_
_
pahāru[gather]V
ana[to]PRP
x[Mount-x]GN
_
_
_
_
_
_
_
_
_
warki[behind]PRP
elû[go-up]V
dīktu[fighting]N
dâku[kill]V
šallatu[booty]N
šalālu[carry-off]V
Yabittarru[ruler-of-Amate]RN
_
_
_
_
_
sittūtu[those-remaining]N
ša[that]REL
naparšudu[flee]V
ana[to]PRP
Amate[1]GN
nagû[region]N
ša[that]REL
pūtu[forehead]N
Rua[Mount-Rua]GN
šadû[mountain]N
ša[that]REL
_
_
warki[behind]PRP
alāku[go]V
dīktu[fighting]N
dâku[kill]V
kīma[like]PRP
ištēn[one]NU
leqû[take]V
Karzibrayu[of-Karzibra]EN
_
wašāru[sink-down]V
warki[behind]PRP
redû[accompany]V
ina[in]PRP
qablu[hips]N
gerru[way]N
kīma[like]PRP
rihiṣtu[flooding]N
Adad[storm-god]DN
rahāṣu[trample]V
_
ana[to]PRP
lā[not]MOD
mānu[counting]N
leqû[take]V
ištēn[one]NU
ina[in]PRP
libbu[interior]N
ul[not]MOD
naparšudu[flee]V
ana[to]PRP
šadû[mountain]N
ul[not]MOD
elû[go-up]V
nišu[people]N
_
dannūtu[strength]N
ša[of]DET
māru[son]N
Babilu[Babylon]SN
ṣabātu[seize]V
warki[behind]PRP
elû[go-up]V
dīktu[fighting]N
dâku[kill]V
šallatu[booty]N
šalālu[carry-off]V
_
ina[in]PRP
gīru[fire(-god)]N
qamû[burn]V
ina[in]PRP
muhhu[skull]N
Silhazi[Mount-Silhazi]GN
ša[that]REL
dannūtu[strength]N
ša[of]DET
māru[son]N
Babilu[Babylon]SN
qabû[say]V
ṣalmu[effigy]N
šarrūtu[kingship]N
_
ša[of]DET
Til-Aššuri[1]GN
waṣû[go-out]V
nīqu[offering]N
ellu[pure]AJ
ana[to]PRP
Marduk[1]DN
wāšibu[inhabitant]N
Til-Aššuri[1]GN
naqû[pour-(a-libation)]V
Niqqu[1]SN
ša[of]DET
Tubliyaš[1]WN
_
Uppuria[1]GN
Bustus[1]GN
Ariarma[Mount-Ariarma]GN
mātu[land]N
tarlugallu[hen]N
Saksukni[1]GN
Araquttu[1]GN
Karzibra[1]GN
Gukinnana[1]GN
Bit-Sagbat[1]GN
Silhazi[Mount-Silhazi]GN
ša[that]REL
dannūtu[strength]N
ša[of]DET
māru[son]N
Babilu[Babylon]SN
qabû[say]V
_
_
kašādu[reach]V
dīktu[fighting]N
dâku[kill]V
šallatu[booty]N
šalālu[carry-off]V
_
sisû[horse]N
kūdanu[mule]N
udru[Bactrian-camel]N
alpu[ox]N
ṣēnu[flock]N
ana[to]PRP
lā[not]MOD
mānu[counting]N
šalālu[carry-off]V
ālu[town]N
napālu[dig]V
naqāru[demolish]V
ina[in]PRP
išātu[fire]N
šarāpu[burn]V
ana[to]PRP
tīlu[(ruin)-mound]N
u[and]CNJ
karmu[heap]N
târu[turn]V
Namri[1]GN
Bit-Sangibuti[1]GN
Bit-Hamban[1]GN
Sumurzu[1]SN
Bit-Barru[1]GN
Bit-Zualza[1]GN
Bit-Matti[1]GN
Niqqu[1]SN
ša[of]DET
Tubliyaš[1]WN
Bit-Taranzaya[1]GN
Parsua[1]GN
Bit-Zatti[1]GN
Bit-Abdadani[1]GN
Bit-Kapsi[1]GN
Bit-Sangi[1]GN
Bit-Urzakki[1]GN
Bit-Ištar[Temple-of-Ištar]TN
Zakrute[1]SN
ša[of]DET
Madaya[1]EN
dannu[strong]AJ
ana[to]PRP
miṣru[border]N
mātu[land]N
Assur[Assyria]GN
târu[turn]V
ālu[town]N
ša[of]DET
qerbu[centre]N
ana[to]PRP
eššūtu[newness]N
epēšu[do]V
kakku[stick]N
Aššur[Aššur]DN
bēl[lord]N
ina[in]PRP
libbu[interior]N
ramû[set-in-place]V
nišu[people]N
mātu[land]N
kišittu[achievement]N
qātu[hand]N
ina[in]PRP
libbu[interior]N
wašābu[sit-(down)]V
_
šūt[who(m)]REL
rēšu[head]N
bēl[lord]N
pīhātu[post]N
eli[on]PRP
šakānu[put]V
ṣalmu[effigy]N
šarrūtu[kingship]N
ina[in]PRP
Tikrakki[1]SN
Bit-Ištar[Temple-of-Ištar]TN
Ṣibar[1]SN
Ariarma[Mount-Ariarma]GN
mātu[land]N
tarlugallu[hen]N
Silhazi[Mount-Silhazi]GN
ša[that]REL
dannūtu[strength]N
ša[of]DET
māru[son]N
Babilu[Babylon]SN
qabû[say]V
izuzzu[stand]V
maddattu[payment]N
ša[of]DET
Madaya[1]EN
Ellipaya[Ellipean]EN
u[and]CNJ
bēl[lord]N
ālu[town]N
ša[of]DET
šadû[mountain]N
kalû[totality]N
adi[until]PRP
Bikni[Mount-Bikni]GN
_
sisû[horse]N
kūdanu[mule]N
udru[Bactrian-camel]N
alpu[ox]N
u[and]CNJ
ṣēnu[flock]N
ana[to]PRP
lā[not]MOD
mānu[counting]N
mahāru[face]V
Iranzi[king-of-Mannea]RN
Mannaya[1]EN
qurdu[warriorhood]N
tanittu[(hymn-of)-praise]N
ša[of]DET
Aššur[Aššur]DN
bēl[lord]N
ša[that]REL
ina[in]PRP
šadû[mountain]N
kalû[totality]N
epēšu[do]V
šemû[hear]V
namurratu[awe-inspiring-radiance]N
Aššur[Aššur]DN
bēl[lord]N
sahāpu[envelop]V
_
_
adi[until]PRP
mahru[front]N
alāku[go]V
našāqu[kiss]V
šēpu[foot]N
sisû[horse]N
kūdanu[mule]N
alpu[ox]N
u[and]CNJ
ṣēnu[flock]N
_
#
_
nišu[people]N
ana[to]PRP
mātu[land]N
Assur[Assyria]GN
warû[lead]V
_
_
ina[in]PRP
_
palû[reign]N
Aššur[Aššur]DN
bēl[lord]N
takālu[trust]V
_
_
_
_
_
_
_
_
_
_
_
_
Sulumal[king-of-Melid]RN
Melidaya[1]EN
Tarhu-lara[king-of-Gurgum]RN
Gurgumaya[1]EN
_
_
_
mātitān[all-countries]N
ana[to]PRP
emūqu[strength]N
ahāmiš[one-another]PRP
takālu[trust]V
_
_
ina[in]PRP
lītu[victory]N
u[and]CNJ
danānu[power]N
ša[of]DET
Aššur[Aššur]DN
bēl[lord]N
itti[with]PRP
mahāṣu[beat]V
dīktu[fighting]N
dâku[kill]V
_
_
qurādu[warrior]N
dâku[kill]V
hurru[hole]N
natbāku[pouring]N
šadû[mountain]N
malû[be(come)-full]V
narkabtu[chariot]N
_
_
ana[to]PRP
lā[not]MOD
mānu[counting]N
leqû[take]V
ina[in]PRP
qablu[hips]N
tidūku[battle]N
ša[of]DET
Ištar-duri[Sarduri-II-king-of-Urarṭu]RN
_
_
_
_
ina[in]PRP
qātu[hand]N
ṣabātu[seize]V
_
līmu[thousand]NU
_
līmu[thousand]NU
_
meʾatu[hundred]NU
_
_
_
_
ištu[from]PRP
_
_
Ištar-duri[Sarduri-II-king-of-Urarṭu]RN
ana[to]PRP
ezēbu[leave]V
napištu[throat]N
mūšiš[at-night]AV
halāqu[be(come)-lost]V
lāma[before-(in-time)]PRP
šamšu[sun]N
urruhiš[very-quickly]AV
naprušu[fly]V
_
_
itti[with]PRP
šiltāhu[arrow]N
pāriʾu[one-who-cuts-through]N
napištu[throat]N
adi[until]PRP
titūru[bridge]N
Purattu[Euphrates]WN
miṣru[border]N
mātu[land]N
ṭarādu[send]V
eršu[bed]N
_
_
ša[that]REL
šadādu[drag]V
šarrūtu[kingship]N
kunukku[seal]N
kišādu[neck]N
adi[until]PRP
abnu[stone]N
kišādu[neck]N
narkabtu[chariot]N
šarrūtu[kingship]N
_
_
mimma[anything]XP
šumu[name]N
mādu[many]AJ
ša[that]REL
nību[naming]N
lā[not]MOD
išû[have]V
ekēmu[remove]V
sisû[horse]N
_
_
ummiānu[investor]N
ana[to]PRP
lā[not]MOD
mānu[counting]N
leqû[take]V
bītu[house]N
ṣēru[back]N
kuštāru[tent]N
šarrūtu[kingship]N
_
_
unūtu[tools]N
tāhāzu[battle]N
mādu[many]AJ
ina[in]PRP
qerbu[centre]N
ušmannu[(military)-camp]N
ina[in]PRP
išātu[fire]N
šarāpu[burn]V
_
_
_
eršu[bed]N
ana[to]PRP
Ištar[1]DN
šarratu[queen]N
Ninua[Nineveh]SN
qiāšu[give]V
_
_
Alinziranu[1]SN
Tašliana[1]SN
Tirhim[1]SN
adi[until]PRP
Sinia[Mount-Sinia]GN
šadû[mountain]N
kašādu[reach]V
ina[in]PRP
muhhu[skull]N
pīhātu[post]N
rab-šāqê[chief-cupbearer]N
_
_
_
_
ištu[from]PRP
Ququsanšu[1]SN
Barzunna[1]SN
adi[until]PRP
Harbisinna[1]SN
Abbissa[1]SN
Tasa[1]SN
adi[until]PRP
Uluruš[1]GN
eli[on]PRP
piātu[edge]N
ša[of]DET
Diglat[Tigris]WN
Lusia[1]GN
mātu[land]N
abāru[lead]N
Amadinu[1]GN
_
Qilissa[1]SN
Ezzeda[1]SN
Bit-Agusi[1]GN
_
ina[in]PRP
libbu[interior]N
_
_
ša[of]DET
Matiʾ-il[king-of-Arpad]RN
_
ina[in]PRP
muhhu[skull]N
šakānu[put]V
ša[of]DET
Rahianu[Rezin-king-of-Damascus]RN
_
_
_
_
biltu[load]N
hurāṣu[gold]N
_
meʾatu[hundred]NU
biltu[load]N
kaspu[silver]N
_
meʾatu[hundred]NU
biltu[load]N
_
_
_
biltu[load]N
ladinnu[(an-aromatic)]N
_
meʾatu[hundred]NU
_
_
_
_
Kuštašpi[king-of-Kummuhu]RN
Kummuhaya[1]EN
_
Ṣurraya[from-Tyre]EN
Uriaikki[king-of-Que]RN
Que[1]EN
_
Pisiris[king-of-Carchemish]RN
Gargamisaya[from-Carchemish]EN
Tarhu-lara[king-of-Gurgum]RN
Gurgumaya[1]EN
_
parzillu[iron]N
mašku[skin]N
pīru[elephant]N
šinnu[tooth]N
pīru[elephant]N
argamannu[purple]N
takiltu[purple-(wool)]N
lubuštu[clothing]N
birmu[multicoloured-cloth]N
kitû[flax]N
lubuštu[clothing]N
mātu[land]N
mādu[many]AJ
_
_
_
_
_
_
tillu[(military)-equipment]N
pilaqqu[spindle]N
_
_
_
_
ina[in]PRP
qerbu[centre]N
Arpadda[Arpad]SN
mahāru[face]V
Tutammu[king-of-Unqi]RN
šarru[king]N
Unqi[1]GN
ina[in]PRP
adû[(treaty-)oath]N
ilu[god]N
rabû[great]AJ
haṭû[do-wrong]V
šiāṭu[be(come)-neglectful]V
napištu[throat]N
gerru[way]N
_
lā[not]MOD
malāku[discuss]V
itti[with]PRP
ina[in]PRP
uzzu[anger]N
libbu[interior]N
_
ša[of]DET
Tutammu[king-of-Unqi]RN
adi[until]PRP
rabû[great-one]N
_
Kunalua[1]SN
ālu[town]N
šarrūtu[kingship]N
kašādu[reach]V
nišu[people]N
adi[until]PRP
maršītu[property]N
_
kūdanu[mule]N
ina[in]PRP
qerbu[centre]N
ummānu[military-force]N
kīma[like]PRP
ṣēnu[flock]N
manû[count]V
_
ina[in]PRP
qabaltu[middle]N
ēkallu[palace]N
ša[of]DET
Tutammu[king-of-Unqi]RN
kussû[chair]N
nadû[throw-down]V
_
_
_
_
_
meʾatu[hundred]NU
biltu[load]N
kaspu[silver]N
ina[in]PRP
dannu[strong-one]N
_
meʾatu[hundred]NU
biltu[load]N
_
_
unūtu[tools]N
tāhāzu[battle]N
lubuštu[clothing]N
birmu[multicoloured-cloth]N
kitû[flax]N
rīqu[aromatic-substance]N
kalāma[all-(of-it)]N
būšu[goods]N
ēkallu[palace]N
_
Kunalua[1]SN
ana[to]PRP
eššūtu[newness]N
ṣabātu[seize]V
Unqi[1]GN
ana[to]PRP
pāṭu[edge]N
gimru[totality]N
kanāšu[bow-down]V
_
šūt[who(m)]REL
rēšu[head]N
bēl[lord]N
pīhātu[post]N
eli[on]PRP
šakānu[put]V
_
_
_
_
_
_
_
_
_
_
_
_
_
Azriyau[king-of-a-Levantine-realm]RN
_
ṣabātu[seize]V
_
_
_
_
_
maddattu[payment]N
kī[as-like]PRP
ša[of]DET
Aššuru[Assyrian]EN
emēdu[lean-on]V
_
_
_
_
_
kitru[help]N
_
_
Usnu[1]SN
Siʾannu[1]SN
Ma-x[1]SN
Kašpuna[1]SN
ša[that]REL
ahu[arm]N
tiāmtu[sea]N
adi[until]PRP
ālu[town]N
_
adi[until]PRP
Saue[Mount-Saue]GN
šadû[mountain]N
ša[that]REL
ina[in]PRP
Labnana[Lebanon]GN
nakāpu[push]V
Baʾali-ṣapuna[Mount-Baʾali-ṣapuna]GN
adi[until]PRP
Ammanana[Mount-Ammanana]GN
šadû[mountain]N
taskarinnu[box-tree]N
Saue[Mount-Saue]GN
šadû[mountain]N
ana[to]PRP
gimirtu[totality]N
pīhātu[post]N
Kar-Adad[1]SN
Hatarikka[1]SN
pīhātu[post]N
Nuqudina[1]SN
Hasuatti[1]GN
adi[until]PRP
ālu[town]N
ša[of]DET
sihirtu[circumference]N
Ara[1]SN
_
kilallān[both]IP
ālu[town]N
ša[of]DET
sihirtu[circumference]N
Sarbua[Mount-Sarbua]GN
šadû[mountain]N
ana[to]PRP
gimirtu[totality]N
Ašhani[1]SN
Yaṭabi[1]SN
Iaraqu[1]GN
šadû[mountain]N
ana[to]PRP
gimirtu[totality]N
_
Ellitarbi[1]SN
Zitanu[1]SN
adi[until]PRP
libbu[interior]N
Atinnu[1]SN
_
_
Bumame[1]SN
_
nagû[region]N
ša[of]DET
Hamat[Hamath]GN
adi[until]PRP
ālu[town]N
ša[of]DET
sihirtu[circumference]N
ša[that]REL
ahu[arm]N
tiāmtu[sea]N
ša[of]DET
šulmu[completeness]N
šamšu[sun]N
ša[that]REL
ina[in]PRP
hīṭu[error]N
u[and]CNJ
gullultu[sin]N
ana[to]PRP
Azriyau[king-of-a-Levantine-realm]RN
ekēmu[remove]V
ana[to]PRP
miṣru[border]N
mātu[land]N
Assur[Assyria]GN
târu[turn]V
_
šūt[who(m)]REL
rēšu[head]N
bēl[lord]N
pīhātu[post]N
eli[on]PRP
šakānu[put]V
_
_
līmu[thousand]NU
_
līmu[thousand]NU
_
_
ina[in]PRP
ālu[town]N
šunu[they]IP
pīhātu[post]N
Tušhan[1]SN
ṣabātu[seize]V
_
līmu[thousand]NU
_
meʾatu[hundred]NU
_
nišu[people]N
ina[in]PRP
pīhātu[post]N
Ulluba[2]GN
wašābu[sit-(down)]V
_
_
_
_
_
ṣabātu[seize]V
urhu[way]N
qurādu[warrior]N
ištu[from]PRP
nēberu[crossing]N
Zaba-elu[Upper-Zab]WN
ana[to]PRP
kašādu[reach]V
Ahlamu[(desig.-for-Aramaeans)]EN
dekû[raise]V
Gurumu[1]EN
_
_
_
_
_
Aramu[Aramean]EN
ša[that]REL
šiddu[side]N
Zaba-elu[Upper-Zab]WN
_
dīktu[fighting]N
dâku[kill]V
ālu[town]N
kašādu[reach]V
šallatu[booty]N
šalālu[carry-off]V
_
_
Aramu[Aramean]EN
ana[to]PRP
maʾdû[(large)-quantity]N
tebû[arise]V
ana[to]PRP
irtu[breast]N
šakānu[put]V
sidirtu[row]N
Aramu[Aramean]EN
tukultu[trust]N
dâku[kill]V
_
_
ana[to]PRP
ezēbu[leave]V
napištu[throat]N
ēdēnû[single]AJ
naparšudu[flee]V
elû[go-up]V
birtu[fort]N
ša[of]DET
Kiniya[1]PN
Sarragitu[1]SN
_
_
adi[until]PRP
ālu[town]N
ša[of]DET
liwītu[packaging]N
kašādu[reach]V
_
līmu[thousand]NU
nišu[people]N
adi[until]PRP
maršītu[property]N
alpu[ox]N
ṣēnu[flock]N
adi[until]PRP
_
_
ana[to]PRP
Hatti[Syria-Palestine]GN
adi[until]PRP
mahru[front]N
wabālu[carry]V
šūt[who(m)]REL
rēšu[head]N
šaknu[appointee]N
mātu[land]N
Lullumu[1]GN
Mulugani[1]SN
_
_
ša[of]DET
kutallu[back]N
dannūtu[strength]N
ša[of]DET
māru[son]N
Babilu[Babylon]SN
adi[until]PRP
ālu[town]N
ša[of]DET
liwītu[packaging]N
kašādu[reach]V
dīktu[fighting]N
dâku[kill]V
_
_
ana[to]PRP
Hatti[Syria-Palestine]GN
adi[until]PRP
mahru[front]N
wabālu[carry]V
šūt[who(m)]REL
rēšu[head]N
šaknu[appointee]N
mātu[land]N
Naʾiri[Nairi]GN
Supurgillu[1]SN
_
maddattu[payment]N
ša[of]DET
Kuštašpi[king-of-Kummuhu]RN
Kummuhaya[1]EN
Rahianu[Rezin-king-of-Damascus]RN
Ša-imerišayu[of-Damascus]EN
Menaheme[Menahem-king-of-Israel]RN
Samerinayu[of-Samaria]EN
Hi-rumu[Hiram-king-of-Tyre]RN
Ṣurraya[from-Tyre]EN
Sibitti-Biʾil[ruler-of-Byblos]RN
Gublaya[from-Byblos]EN
Uriaikki[king-of-Que]RN
Que[1]EN
Pisiris[king-of-Carchemish]RN
Gargamisaya[from-Carchemish]EN
Eni-il[ruler-of-Hamath]RN
Hamataya[from-Hamath]EN
Panammu[king-of-Samʾal]RN
Samʾallayu[of-Samʾal]EN
Tarhu-lara[king-of-Gurgum]RN
Gurgumaya[1]EN
Sulumal[king-of-Melid]RN
Melidaya[1]EN
Dadilu[chief-of-the-of-Kasku]RN
Kaskayu[of-Kaska]EN
Uassurme[ruler-of-Tabal]RN
Tabalaya[1]EN
Ušhitti[ruler-of-Atuna]RN
Atunayu[of-Atuna]EN
Urpalla[ruler-of-Tuhana]RN
Tuhanayu[of-Tuhana]EN
Tuhamme[ruler-of-Ištunda]RN
Ištundayu[of-Ištunda]EN
Urimmi[ruler-of-Que]RN
Hubušnayu[of-Hubušnu]EN
Zabibe[queen-of-the-Arabs]RN
šarratu[queen]N
Arubu[Arabia]GN
hurāṣu[gold]N
kaspu[silver]N
annaku[tin]N
parzillu[iron]N
mašku[skin]N
pīru[elephant]N
šinnu[tooth]N
pīru[elephant]N
lubuštu[clothing]N
birmu[multicoloured-cloth]N
kitû[flax]N
takiltu[purple-(wool)]N
argamannu[purple]N
ušû[diorite]N
taskarinnu[box-tree]N
mimma[anything]XP
waqru[rare]AJ
niṣirtu[treasure]N
šarrūtu[kingship]N
immeru[sheep]N
balṭu[living]AJ
ša[that]REL
šīpātu[wool]N
argamannu[purple]N
ṣarpu[burnt]AJ
iṣṣūru[bird]N
šamû[sky]N
muttaprišu[winged]AJ
ša[that]REL
agappu[wing]N
ana[to]PRP
takiltu[purple-(wool)]N
ṣarpu[burnt]AJ
sisû[horse]N
kūdanu[mule]N
alpu[ox]N
u[and]CNJ
ṣēnu[flock]N
ibilu[camel]N
anāqutu[she-camel]N
adi[until]PRP
bakru[foal]N
mahāru[face]V
_
_
Rahianu[Rezin-king-of-Damascus]RN
_
ša[of]DET
Rahianu[Rezin-king-of-Damascus]RN
_
šallatu[booty]N
kabtu[heavy]AJ
šalālu[carry-off]V
_
māliku[adviser]N
_
dāmu[blood]N
qurādu[warrior]N
_
_
_
_
šamru[furious]AJ
ṣarāpu[burn]V
illūriš[like-a-(red)-flower]AV
_
āliku[goer]N
pānu[front]N
bēl[lord]N
narkabtu[chariot]N
u[and]CNJ
_
kakku[stick]N
šebēru[break]V
_
_
sisû[horse]N
kūdanu[mule]N
mundahṣu[fighting-one]N
nāšû[bearer]N
qaštu[bow]N
nāšû[bearer]N
kabābu[shield]N
azmarû[lance]N
ina[in]PRP
qātu[hand]N
ṣabātu[seize]V
tāhāzu[battle]N
paṭāru[loosen]V
šū[he]IP
ana[to]PRP
ezēbu[leave]V
napištu[throat]N
ēdēnû[single]AJ
naparšudu[flee]V
kīma[like]PRP
šikkû[mongoose]N
abullu[(city)-gate]N
ālu[town]N
erēbu[enter]V
ašarēdu[first-and-foremost-one]N
balṭūtu[state-of-being-alive]N
ana[to]PRP
zaqīpu[stake]N
elû[go-up]V
dagālu[see]V
mātu[land]N
_
_
ūmu[day]N
ušmannu[(military)-camp]N
ina[in]PRP
itû[boundary]N
ālu[town]N
kaṣāru[tie]V
kīma[like]PRP
iṣṣūru[bird]N
quppu[box]N
esēru[enclose]V
kirû[(fruit)-plantation]N
_
ṣippatu[fruit-orchard]N
ša[that]REL
nību[naming]N
lā[not]MOD
išû[have]V
nakāsu[cut]V
ištēn[one]NU
ul[not]MOD
ezēbu[leave]V
_
_
bītu[house]N
abu[father]N
ša[of]DET
Rahianu[Rezin-king-of-Damascus]RN
Ša-imerišayu[of-Damascus]EN
ašru[place]N
walādu[give-birth-(to)]V
lawû[surround]V
kašādu[reach]V
_
meʾatu[hundred]NU
nišu[people]N
adi[until]PRP
maršītu[property]N
alpu[ox]N
ṣēnu[flock]N
šalālu[carry-off]V
_
meʾatu[hundred]NU
_
šallatu[booty]N
Kuruṣṣa[1]SN
Samaya[1]SN
_
meʾatu[hundred]NU
_
šallatu[booty]N
Metuna[1]SN
šalālu[carry-off]V
_
meʾatu[hundred]NU
_
ālu[town]N
ša[of]DET
_
nagû[region]N
ša[of]DET
Ša-imerišu[Damascus]GN
kīma[like]PRP
tīlu[(ruin)-mound]N
abūbu[flood]N
abātu[destroy]V
Samsi[queen-of-the-Arabs]RN
šarratu[queen]N
Arubu[Arabia]GN
ša[that]REL
māmītu[oath]N
Šamaš[1]DN
etēqu[go-past]V
ša[of]DET
_
_
ša[of]DET
lā[not]MOD
_
_
ša[of]DET
_
nagû[region]N
ša[of]DET
Bit-Humri[Israel]GN
_
šallatu[booty]N
_
_
meʾatu[hundred]NU
_
_
šallatu[booty]N
_
_
meʾatu[hundred]NU
_
_
meʾatu[hundred]NU
_
šallatu[booty]N
_
_
līmu[thousand]NU
_
meʾatu[hundred]NU
_
_
adi[until]PRP
maršītu[property]N
_
ša[that]REL
ina[in]PRP
šadû[mountain]N
marṣu[sick]AJ
šitkunu[situated]AJ
šubtu[seat]N
_
Mitinti[Mitinti-I-king-of-Ashkelon]RN
Isqalunayu[of-Ashkelon]EN
ina[in]PRP
adû[(treaty-)oath]N
ilu[god]N
rabû[great]AJ
haṭû[do-wrong]V
_
itti[with]PRP
nabalkutu[cross-over]V
_
Rahianu[Rezin-king-of-Damascus]RN
amāru[see]V
u[and]CNJ
palāhu[be(come)-afraid]V
libbu[interior]N
_
hātu[terror]N
ramānu[self]N
maqātu[fall]V
_
Rukibtu[king-of-Ashkelon]RN
māru[son]N
_
ina[in]PRP
kussû[chair]N
wašābu[sit-(down)]V
ana[to]PRP
_
_
dâlu[move]V
ṣullû[beseech]V
_
meʾatu[hundred]NU
_
_
ana[to]PRP
ālu[town]N
erēbu[enter]V
_
ālu[town]N
_
_
Idibiʾilu[Arab-leader]RN
Arubu[Arabia]GN
_
ēkallu[palace]N
erēnu[cedar]N
_
ana[to]PRP
mūšabu[dwelling]N
bēlūtu[rule]N
u[and]CNJ
bītu[house]N
hilāni[portico(ed-building)]N
tamšīlu[likeness]N
ēkallu[palace]N
Hatti[Syria-Palestine]GN
ana[to]PRP
muštaʾʾûtu[leisure]N
ina[in]PRP
qerbu[centre]N
Kalhu[1]SN
epēšu[do]V
_
ammatu[unit]N
rabû[great]AJ
šiddu[side]N
_
ammatu[unit]N
rabû[great]AJ
pūtu[forehead]N
mišihtu[measurement]N
qaqqaru[ground]N
eli[on]PRP
ēkallu[palace]N
abu[father]N
mahrû[first]AJ
ištu[from]PRP
libbu[interior]N
Diglat[Tigris]WN
watāru[be(come)-outsize]V
ṣabātu[seize]V
_
#
perʾu[bud]N
Baltil[Aššur]QN
šūquru[very-valuable]AJ
narāmu[loved-one]N
_
Šerua[1]DN
_
_
_
_
pitqu[casting]N
Ninmena[1]DN
ša[that]REL
ana[to]PRP
bēlūtu[rule]N
mātu[land]N
_
_
_
_
_
_
rabû[be(come)-big]V
ana[to]PRP
šarrūtu[kingship]N
šakkanakku[(military)-governor]N
_
_
_
_
_
_
muṣṣibu[one-who-increases]N
šagigurrû[free-will-offering]N
ana[to]PRP
_
_
_
_
_
_
_
_
šurīnu[(divine)-emblem]N
zikaru[male]N
dannu[strong]AJ
nūru[light]N
kiššatu[totality]N
nišu[people]N
etellu[pre-eminent-one]N
_
kalû[totality]N
malku[prince]N
_
_
_
dāʾipu[one-who-pushes-away]N
gērû[opponent]N
eṭlu[young-man]N
qardu[valiant]AJ
sāpinu[flattener]N
_
nakru[enemy]N
ša[that]REL
huršānu[mountain(s)]N
etguru[crossed-over]AJ
kīma[like]PRP
qû[flax]N
salātu[slit]V
_
_
_
_
_
_
qurādu[warrior]N
_
kanāšu[bow-down]V
šēpu[foot]N
_
ina[in]PRP
kakku[stick]N
maqātu[fall]V
_
mumtalku[deliberate]AJ
_
_
_
_
ša[that]REL
_
_
našāqu[kiss]V
šēpu[foot]N
_
šadû[mountain]N
_
qablu[battle]N
_
eli[on]PRP
gimru[totality]N
šarru[king]N
wāšibu[inhabitant]N
parakku[dais]N
_
mumtalku[deliberate]AJ
_
ušumgallu[great-dragon]N
ṣīru[exalted]AJ
_
dadmū[villages]N
ina[in]PRP
rēšu[head]N
šarrūtu[kingship]N
ina[in]PRP
mahrû[first]AJ
palû[reign]N
ina[in]PRP
_
warhu[month]N
ša[that]REL
ina[in]PRP
kussû[chair]N
šarrūtu[kingship]N
rabîš[magnificently]AV
wašābu[sit-(down)]V
Aššur[Aššur]DN
bēl[lord]N
takālu[trust]V
ana[to]PRP
Hamranaya[1]EN
Luhuʾatu[1]EN
Hatallaya[1]EN
Rubbu[1]EN
Rapiqu[of-Rapiqu]EN
Hiranu[1]EN
Rabilaya[1]EN
Naṣiru[1]EN
Gulusu[1]EN
Nabatu[1]EN
Liʾtaʾu[1]EN
Rahiqaya[1]EN
Kapiri[1]EN
Rummulutu[1]EN
Adile[1]EN
Gibre[1]EN
Ubudu[1]EN
Gurumu[1]EN
_
zaʾānu[be(come)-adorned]V
ana[to]PRP
mātu[land]N
alāku[go]V
ālu[town]N
šuātunu[those]IP
ana[to]PRP
eššūtu[newness]N
epēšu[do]V
ina[in]PRP
muhhu[skull]N
tīlu[(ruin)-mound]N
kamru[piled-up]AJ
ša[that]REL
Humut[1]SN
qabû[say]V
ālu[town]N
epēšu[do]V
ištu[from]PRP
uššu[foundation(s)]N
adi[until]PRP
gabadibbu[parapet]N
raṣāpu[build]V
šuklulu[complete]V
ēkallu[palace]N
mūšabu[dwelling]N
šarrūtu[kingship]N
ina[in]PRP
libbu[interior]N
nadû[throw-down]V
Kar-Assur[Assur]SN
šumu[name]N
nabû[name]V
kakku[stick]N
Aššur[Aššur]DN
bēl[lord]N
ina[in]PRP
libbu[interior]N
ramû[set-in-place]V
nišu[people]N
mātu[land]N
kišittu[achievement]N
qātu[hand]N
ina[in]PRP
libbu[interior]N
wašābu[sit-(down)]V
biltu[load]N
maddattu[payment]N
kânu[be(come)-permanent]V
itti[with]PRP
nišu[people]N
mātu[land]N
Assur[Assyria]GN
manû[count]V
Patti-Illil[1]WN
ša[that]REL
ištu[from]PRP
ūmu[day]N
rūqu[distant]AJ
nadû[placed]AJ
_
herû[dig]V
ina[in]PRP
qerbu[centre]N
habābu[murmur]V
mû[water]N
nuhšu[abundance]N
_
ištu[from]PRP
Dur-Kurigalzu[1]SN
Sippar[1]SN
ša[of]DET
Šamaš[1]DN
_
Nasikku[1]EN
Naqiru[1]EN
Tane[1]EN
Kalaʾin[1]SN
Sumandar[1]WN
Paṣitu[1]SN
ša[of]DET
Dunanu[1]EN
Qirbit[1]SN
_
Adile[1]EN
Budu[1]GN
Pahhaz[1]SN
Qin-Nippur[1]SN
ālu[town]N
ša[of]DET
Karduniaš[Babylonia]GN
adi[until]PRP
libbu[interior]N
Uqnu[1]WN
ša[that]REL
ahu[arm]N
tiāmtu[sea]N
šaplû[lower]AJ
bêlu[rule-(over)]V
ana[to]PRP
miṣru[border]N
mātu[land]N
Assur[Assyria]GN
târu[turn]V
šūt[who(m)]REL
rēšu[head]N
bēl[lord]N
pīhātu[post]N
eli[on]PRP
šakānu[put]V
ištu[from]PRP
libbu[interior]N
immeru[sheep]N
ṣibtu[interest]N
ša[that]REL
šattišam[year-by-year]AV
ṣabātu[seize]V
_
meʾatu[hundred]NU
_
immeru[sheep]N
kadrû[present]N
ana[to]PRP
Aššur[Aššur]DN
bēl[lord]N
rakāsu[tie]V
ištu[from]PRP
Aramu[Aramean]EN
šuātunu[those]IP
ša[that]REL
šalālu[carry-off]V
_
_
līmu[thousand]NU
pīhātu[post]N
tartānu[deputy]N
_
līmu[thousand]NU
pīhātu[post]N
nāgiru[herald]N
ēkallu[palace]N
_
_
līmu[thousand]NU
pīhātu[post]N
rab-šāqê[chief-cupbearer]N
_
_
līmu[thousand]NU
pīhātu[post]N
Barhalzu[1]GN
_
līmu[thousand]NU
pīhātu[post]N
Zamua[1]GN
parāsu[stop]V
wašābu[sit-(down)]V
pû[mouth]N
ištēn[one]NU
šakānu[put]V
itti[with]PRP
nišu[people]N
mātu[land]N
Assur[Assyria]GN
manû[count]V
nīru[yoke]N
Aššur[Aššur]DN
bēl[lord]N
kī[as-like]PRP
ša[of]DET
Aššuru[Assyrian]EN
emēdu[lean-on]V
dadmū[villages]N
nadû[placed]AJ
ša[of]DET
perku[transverse-line]N
mātu[land]N
ša[that]REL
ina[in]PRP
tarṣu[before]N
šarru[king]N
abu[father]N
arbūtu[desolation]N
alāku[go]V
ana[to]PRP
eššūtu[newness]N
kašāru[restore]V
mātu[land]N
Assur[Assyria]GN
ana[to]PRP
_
ālu[town]N
epēšu[do]V
ēkallu[palace]N
mūšabu[dwelling]N
šarrūtu[kingship]N
ina[in]PRP
libbu[interior]N
nadû[throw-down]V
_
šumu[name]N
nabû[name]V
kakku[stick]N
Aššur[Aššur]DN
bēl[lord]N
ina[in]PRP
libbu[interior]N
ramû[set-in-place]V
nišu[people]N
mātu[land]N
kišittu[achievement]N
qātu[hand]N
ina[in]PRP
libbu[interior]N
wašābu[sit-(down)]V
biltu[load]N
maddattu[payment]N
kânu[be(come)-permanent]V
itti[with]PRP
nišu[people]N
mātu[land]N
Assur[Assyria]GN
manû[count]V
ṣalmu[effigy]N
šarrūtu[kingship]N
u[and]CNJ
ṣalmu[effigy]N
ilu[god]N
rabû[great]AJ
bēl[lord]N
epēšu[do]V
lītu[victory]N
u[and]CNJ
danānu[power]N
ša[that]REL
ina[in]PRP
zikru[utterance]N
Aššur[Aššur]DN
bēl[lord]N
eli[on]PRP
mātu[land]N
šakānu[put]V
ina[in]PRP
muhhu[skull]N
šaṭāru[write]V
ina[in]PRP
_
izuzzu[stand]V
_
_
biltu[load]N
hurāṣu[gold]N
ina[in]PRP
dannu[strong-one]N
_
līmu[thousand]NU
biltu[load]N
kaspu[silver]N
_
maddattu[payment]N
mahāru[face]V
ina[in]PRP
_
palû[reign]N
Aššur[Aššur]DN
bēl[lord]N
takālu[trust]V
ana[to]PRP
Namri[1]GN
_
Bit-Zatti[1]GN
Bit-Abdadani[1]GN
Bit-Sangibuti[1]GN
_
alāku[go]V
_
akāmu[dust-cloud]N
gerru[way]N
amāru[see]V
Nikkur[1]SN
ālu[town]N
dannūtu[strength]N
wašāru[sink-down]V
_
zanānu[rain]V
Nikkurayu[of-Nikkur]EN
kakku[stick]N
_
sisû[horse]N
parû[mule]N
alpu[ox]N
_
Sassiašu[1]SN
Tutašdi[1]SN
_
_
Kušianaš[1]SN
Haršu[1]SN
Šanaštiku[1]SN
Kiškitara[1]SN
Haršaya[1]SN
Ayubak[1]SN
_
šadû[mountain]N
ša[of]DET
Halihadri[Mount-Halihadri]GN
ubānu[finger]N
šadû[mountain]N
šaqû[high]AJ
ṣabātu[seize]V
warki[behind]PRP
redû[accompany]V
dabdû[defeat]N
šakānu[put]V
_
hurru[hole]N
šadû[mountain]N
erēbu[enter]V
ina[in]PRP
gīru[fire(-god)]N
qamû[burn]V
Uzhari[1]SN
ša[of]DET
Bit-Zatti[1]GN
lawû[surround]V
kašādu[reach]V
Kaki[Iranian-ruler]RN
_
Kitpat[1]SN
ša[of]DET
Bit-Abdadani[1]GN
ša[that]REL
Tunaku[Iranian-ruler]RN
ekēmu[remove]V
lawû[surround]V
kašādu[reach]V
šallatu[booty]N
šalālu[carry-off]V
_
Nikkur[1]SN
adi[until]PRP
ālu[town]N
ša[of]DET
liwītu[packaging]N
ana[to]PRP
eššūtu[newness]N
epēšu[do]V
nišu[people]N
mātu[land]N
kišittu[achievement]N
qātu[hand]N
ina[in]PRP
libbu[interior]N
wašābu[sit-(down)]V
_
šūt[who(m)]REL
rēšu[head]N
bēl[lord]N
pīhātu[post]N
eli[on]PRP
šakānu[put]V
Bit-Kapsi[1]GN
Bit-Sangi[1]GN
Bit-Urzakki[1]GN
kīma[like]PRP
sapāru[(deity's)-net]N
sahāpu[envelop]V
dīktu[fighting]N
mādu[many]AJ
dâku[kill]V
_
ana[to]PRP
zaqīpu[stake]N
elû[go-up]V
šittu[remainder]N
mundahṣu[fighting-one]N
rittu[hand]N
nakāsu[cut]V
ina[in]PRP
qerbu[centre]N
mātu[land]N
wašāru[sink-down]V
_
udru[Bactrian-camel]N
alpu[ox]N
ṣēnu[flock]N
ummānu[military-force]N
ana[to]PRP
lā[not]MOD
mānu[counting]N
leqû[take]V
Mitaki[ruler-of-Uršanika-and-Kianpal]RN
_
Uršanika[1]SN
erēbu[enter]V
Uršanika[1]SN
Kianpal[1]SN
kašādu[reach]V
šâšu[him]IP
aššatu[wife]N
māru[son]N
mārtu[daughter]N
_
ālu[town]N
šuātunu[those]IP
adi[until]PRP
ālu[town]N
ša[of]DET
liwītu[packaging]N
napālu[dig]V
naqāru[demolish]V
ina[in]PRP
išātu[fire]N
šarāpu[burn]V
Batanu[ruler-of-Bit-Kaspi]RN
māru[son]N
Bit-Kapsi[1]GN
_
kanāšu[bow-down]V
našû[lift]V
tupšikku[brick-carrying-frame]N
ana[to]PRP
lā[not]MOD
sapāhu[scatter]V
nagû[region]N
Karkarihundir[1]SN
ezēbu[leave]V
_
eli[on]PRP
šakānu[put]V
Erinziašu[1]SN
ša[that]REL
itti[with]PRP
Bisihadir[ruler-of-Kišesim]RN
Kišesayu[of-Kišesim]EN
nabalkutu[cross-over]V
kašādu[reach]V
šallatu[booty]N
šalālu[carry-off]V
Ramateia[ruler-of-Araziaš]RN
ša[of]DET
Araziaš[1]GN
_
šū[he]IP
hallālāniš[like-a-centipede]AV
naparšudu[flee]V
mamman[somebody]XP
lā[not]MOD
amāru[see]V
ašru[place]N
_
sisû[horse]N
alpu[ox]N
ṣēnu[flock]N
uqnû[lapis-lazuli]N
hīpu[break(age)]N
šadû[mountain]N
_
ilu[god]N
rabû[great]AJ
bēl[lord]N
naqû[pour-(a-libation)]V
Tuni[ruler-of-Sumurzu]RN
Sumurzayu[of-Sumurzu]EN
_
_
kašādu[reach]V
mundahṣu[fighting-one]N
ana[to]PRP
zaqīpu[stake]N
elû[go-up]V
_
Sumurzu[1]SN
Bit-Hamban[1]GN
ana[to]PRP
miṣru[border]N
mātu[land]N
Assur[Assyria]GN
târu[turn]V
_
nišu[people]N
mātu[land]N
kišittu[achievement]N
qātu[hand]N
ina[in]PRP
libbu[interior]N
wašābu[sit-(down)]V
šūt[who(m)]REL
rēšu[head]N
bēl[lord]N
pīhātu[post]N
eli[on]PRP
šakānu[put]V
_
ana[to]PRP
Aššur[Aššur]DN
bēl[lord]N
rakāsu[tie]V
Kizauti[1]SN
ša[that]REL
ina[in]PRP
_
napālu[dig]V
naqāru[demolish]V
ina[in]PRP
išātu[fire]N
šarāpu[burn]V
ša[of]DET
bēl[lord]N
ālu[town]N
lā[not]MOD
kanšu[submissive]AJ
_
_
meʾatu[hundred]NU
biltu[load]N
uqnû[lapis-lazuli]N
_
meʾatu[hundred]NU
biltu[load]N
_
_
siparru[bronze]N
_
maddattu[payment]N
ša[of]DET
Mannu-ki-ṣabi[ruler-of-Bit-Abdadani]RN
māru[son]N
Bit-Abdadani[1]GN
_
Miki[ruler-of-Halpi-x-x]RN
ša[of]DET
Halpi-x-x[1]SN
_
Uzakku[city-ruler]RN
ša[of]DET
_
_
nišu[people]N
ana[to]PRP
mātu[land]N
Assur[Assyria]GN
warû[lead]V
_
_
ina[in]PRP
_
palû[reign]N
Aššur[Aššur]DN
bēl[lord]N
takālu[trust]V
_
_
_
_
_
_
_
_
_
_
_
_
Sulumal[king-of-Melid]RN
Melidaya[1]EN
Tarhu-lara[king-of-Gurgum]RN
Gurgumaya[1]EN
_
_
_
mātitān[all-countries]N
ana[to]PRP
emūqu[strength]N
ahāmiš[one-another]PRP
takālu[trust]V
_
_
ina[in]PRP
lītu[victory]N
u[and]CNJ
danānu[power]N
ša[of]DET
Aššur[Aššur]DN
bēl[lord]N
itti[with]PRP
mahāṣu[beat]V
dīktu[fighting]N
dâku[kill]V
_
_
qurādu[warrior]N
dâku[kill]V
hurru[hole]N
natbāku[pouring]N
šadû[mountain]N
malû[be(come)-full]V
narkabtu[chariot]N
_
_
ana[to]PRP
lā[not]MOD
mānu[counting]N
leqû[take]V
ina[in]PRP
qablu[hips]N
tidūku[battle]N
ša[of]DET
Ištar-duri[Sarduri-II-king-of-Urarṭu]RN
_
_
_
_
ina[in]PRP
qātu[hand]N
ṣabātu[seize]V
_
līmu[thousand]NU
_
līmu[thousand]NU
_
meʾatu[hundred]NU
_
_
_
_
ištu[from]PRP
_
_
Ištar-duri[Sarduri-II-king-of-Urarṭu]RN
ana[to]PRP
ezēbu[leave]V
napištu[throat]N
mūšiš[at-night]AV
halāqu[be(come)-lost]V
lāma[before-(in-time)]PRP
šamšu[sun]N
urruhiš[very-quickly]AV
naprušu[fly]V
_
_
itti[with]PRP
šiltāhu[arrow]N
pāriʾu[one-who-cuts-through]N
napištu[throat]N
adi[until]PRP
titūru[bridge]N
Purattu[Euphrates]WN
miṣru[border]N
mātu[land]N
ṭarādu[send]V
eršu[bed]N
_
_
ša[that]REL
šadādu[drag]V
šarrūtu[kingship]N
kunukku[seal]N
kišādu[neck]N
adi[until]PRP
abnu[stone]N
kišādu[neck]N
narkabtu[chariot]N
šarrūtu[kingship]N
_
_
mimma[anything]XP
šumu[name]N
mādu[many]AJ
ša[that]REL
nību[naming]N
lā[not]MOD
išû[have]V
ekēmu[remove]V
sisû[horse]N
_
_
ummiānu[investor]N
ana[to]PRP
lā[not]MOD
mānu[counting]N
leqû[take]V
bītu[house]N
ṣēru[back]N
kuštāru[tent]N
šarrūtu[kingship]N
_
_
unūtu[tools]N
tāhāzu[battle]N
mādu[many]AJ
ina[in]PRP
qerbu[centre]N
ušmannu[(military)-camp]N
ina[in]PRP
išātu[fire]N
šarāpu[burn]V
_
_
_
eršu[bed]N
ana[to]PRP
Ištar[1]DN
šarratu[queen]N
Ninua[Nineveh]SN
qiāšu[give]V
_
_
Alinziranu[1]SN
Tašliana[1]SN
Tirhim[1]SN
adi[until]PRP
Sinia[Mount-Sinia]GN
šadû[mountain]N
kašādu[reach]V
ina[in]PRP
muhhu[skull]N
pīhātu[post]N
rab-šāqê[chief-cupbearer]N
_
_
_
_
ištu[from]PRP
Ququsanšu[1]SN
Barzunna[1]SN
adi[until]PRP
Harbisinna[1]SN
Abbissa[1]SN
Tasa[1]SN
adi[until]PRP
Uluruš[1]GN
eli[on]PRP
piātu[edge]N
ša[of]DET
Diglat[Tigris]WN
Lusia[1]GN
mātu[land]N
abāru[lead]N
Amadinu[1]GN
_
Qilissa[1]SN
Ezzeda[1]SN
Bit-Agusi[1]GN
_
ina[in]PRP
libbu[interior]N
_
_
ša[of]DET
Matiʾ-il[king-of-Arpad]RN
_
ina[in]PRP
muhhu[skull]N
šakānu[put]V
ša[of]DET
Rahianu[Rezin-king-of-Damascus]RN
_
_
_
_
biltu[load]N
hurāṣu[gold]N
_
meʾatu[hundred]NU
biltu[load]N
kaspu[silver]N
_
meʾatu[hundred]NU
biltu[load]N
_
_
_
biltu[load]N
ladinnu[(an-aromatic)]N
_
meʾatu[hundred]NU
_
_
_
_
Kuštašpi[king-of-Kummuhu]RN
Kummuhaya[1]EN
_
Ṣurraya[from-Tyre]EN
Uriaikki[king-of-Que]RN
Que[1]EN
_
Pisiris[king-of-Carchemish]RN
Gargamisaya[from-Carchemish]EN
Tarhu-lara[king-of-Gurgum]RN
Gurgumaya[1]EN
_
parzillu[iron]N
mašku[skin]N
pīru[elephant]N
šinnu[tooth]N
pīru[elephant]N
argamannu[purple]N
takiltu[purple-(wool)]N
lubuštu[clothing]N
birmu[multicoloured-cloth]N
kitû[flax]N
lubuštu[clothing]N
mātu[land]N
mādu[many]AJ
_
_
_
_
_
_
tillu[(military)-equipment]N
pilaqqu[spindle]N
_
_
_
_
ina[in]PRP
qerbu[centre]N
Arpadda[Arpad]SN
mahāru[face]V
Tutammu[king-of-Unqi]RN
šarru[king]N
Unqi[1]GN
ina[in]PRP
adû[(treaty-)oath]N
ilu[god]N
rabû[great]AJ
haṭû[do-wrong]V
šiāṭu[be(come)-neglectful]V
napištu[throat]N
gerru[way]N
_
lā[not]MOD
malāku[discuss]V
itti[with]PRP
ina[in]PRP
uzzu[anger]N
libbu[interior]N
_
ša[of]DET
Tutammu[king-of-Unqi]RN
adi[until]PRP
rabû[great-one]N
_
Kunalua[1]SN
ālu[town]N
šarrūtu[kingship]N
kašādu[reach]V
nišu[people]N
adi[until]PRP
maršītu[property]N
_
kūdanu[mule]N
ina[in]PRP
qerbu[centre]N
ummānu[military-force]N
kīma[like]PRP
ṣēnu[flock]N
manû[count]V
_
ina[in]PRP
qabaltu[middle]N
ēkallu[palace]N
ša[of]DET
Tutammu[king-of-Unqi]RN
kussû[chair]N
nadû[throw-down]V
_
_
_
_
_
meʾatu[hundred]NU
biltu[load]N
kaspu[silver]N
ina[in]PRP
dannu[strong-one]N
_
meʾatu[hundred]NU
biltu[load]N
_
_
unūtu[tools]N
tāhāzu[battle]N
lubuštu[clothing]N
birmu[multicoloured-cloth]N
kitû[flax]N
rīqu[aromatic-substance]N
kalāma[all-(of-it)]N
būšu[goods]N
ēkallu[palace]N
_
Kunalua[1]SN
ana[to]PRP
eššūtu[newness]N
ṣabātu[seize]V
Unqi[1]GN
ana[to]PRP
pāṭu[edge]N
gimru[totality]N
kanāšu[bow-down]V
_
šūt[who(m)]REL
rēšu[head]N
bēl[lord]N
pīhātu[post]N
eli[on]PRP
šakānu[put]V
_
_
_
_
_
_
_
_
_
_
_
_
_
Azriyau[king-of-a-Levantine-realm]RN
_
ṣabātu[seize]V
_
_
_
_
_
maddattu[payment]N
kī[as-like]PRP
ša[of]DET
Aššuru[Assyrian]EN
emēdu[lean-on]V
_
_
_
_
_
kitru[help]N
_
_
Usnu[1]SN
Siʾannu[1]SN
Ma-x[1]SN
Kašpuna[1]SN
ša[that]REL
ahu[arm]N
tiāmtu[sea]N
adi[until]PRP
ālu[town]N
_
adi[until]PRP
Saue[Mount-Saue]GN
šadû[mountain]N
ša[that]REL
ina[in]PRP
Labnana[Lebanon]GN
nakāpu[push]V
Baʾali-ṣapuna[Mount-Baʾali-ṣapuna]GN
adi[until]PRP
Ammanana[Mount-Ammanana]GN
šadû[mountain]N
taskarinnu[box-tree]N
Saue[Mount-Saue]GN
šadû[mountain]N
ana[to]PRP
gimirtu[totality]N
pīhātu[post]N
Kar-Adad[1]SN
Hatarikka[1]SN
pīhātu[post]N
Nuqudina[1]SN
Hasuatti[1]GN
adi[until]PRP
ālu[town]N
ša[of]DET
sihirtu[circumference]N
Ara[1]SN
_
kilallān[both]IP
ālu[town]N
ša[of]DET
sihirtu[circumference]N
Sarbua[Mount-Sarbua]GN
šadû[mountain]N
ana[to]PRP
gimirtu[totality]N
Ašhani[1]SN
Yaṭabi[1]SN
Iaraqu[1]GN
šadû[mountain]N
ana[to]PRP
gimirtu[totality]N
_
Ellitarbi[1]SN
Zitanu[1]SN
adi[until]PRP
libbu[interior]N
Atinnu[1]SN
_
_
Bumame[1]SN
_
nagû[region]N
ša[of]DET
Hamat[Hamath]GN
adi[until]PRP
ālu[town]N
ša[of]DET
sihirtu[circumference]N
ša[that]REL
ahu[arm]N
tiāmtu[sea]N
ša[of]DET
šulmu[completeness]N
šamšu[sun]N
ša[that]REL
ina[in]PRP
hīṭu[error]N
u[and]CNJ
gullultu[sin]N
ana[to]PRP
Azriyau[king-of-a-Levantine-realm]RN
ekēmu[remove]V
ana[to]PRP
miṣru[border]N
mātu[land]N
Assur[Assyria]GN
târu[turn]V
_
šūt[who(m)]REL
rēšu[head]N
bēl[lord]N
pīhātu[post]N
eli[on]PRP
šakānu[put]V
_
_
līmu[thousand]NU
_
līmu[thousand]NU
_
_
ina[in]PRP
ālu[town]N
šunu[they]IP
pīhātu[post]N
Tušhan[1]SN
ṣabātu[seize]V
_
līmu[thousand]NU
_
meʾatu[hundred]NU
_
nišu[people]N
ina[in]PRP
pīhātu[post]N
Ulluba[2]GN
wašābu[sit-(down)]V
_
_
_
_
_
ṣabātu[seize]V
urhu[way]N
qurādu[warrior]N
ištu[from]PRP
nēberu[crossing]N
Zaba-elu[Upper-Zab]WN
ana[to]PRP
kašādu[reach]V
Ahlamu[(desig.-for-Aramaeans)]EN
dekû[raise]V
Gurumu[1]EN
_
_
_
_
_
Aramu[Aramean]EN
ša[that]REL
šiddu[side]N
Zaba-elu[Upper-Zab]WN
_
dīktu[fighting]N
dâku[kill]V
ālu[town]N
kašādu[reach]V
šallatu[booty]N
šalālu[carry-off]V
_
_
Aramu[Aramean]EN
ana[to]PRP
maʾdû[(large)-quantity]N
tebû[arise]V
ana[to]PRP
irtu[breast]N
šakānu[put]V
sidirtu[row]N
Aramu[Aramean]EN
tukultu[trust]N
dâku[kill]V
_
_
ana[to]PRP
ezēbu[leave]V
napištu[throat]N
ēdēnû[single]AJ
naparšudu[flee]V
elû[go-up]V
birtu[fort]N
ša[of]DET
Kiniya[1]PN
Sarragitu[1]SN
_
_
adi[until]PRP
ālu[town]N
ša[of]DET
liwītu[packaging]N
kašādu[reach]V
_
līmu[thousand]NU
nišu[people]N
adi[until]PRP
maršītu[property]N
alpu[ox]N
ṣēnu[flock]N
adi[until]PRP
_
_
ana[to]PRP
Hatti[Syria-Palestine]GN
adi[until]PRP
mahru[front]N
wabālu[carry]V
šūt[who(m)]REL
rēšu[head]N
šaknu[appointee]N
mātu[land]N
Lullumu[1]GN
Mulugani[1]SN
_
_
ša[of]DET
kutallu[back]N
dannūtu[strength]N
ša[of]DET
māru[son]N
Babilu[Babylon]SN
adi[until]PRP
ālu[town]N
ša[of]DET
liwītu[packaging]N
kašādu[reach]V
dīktu[fighting]N
dâku[kill]V
_
_
ana[to]PRP
Hatti[Syria-Palestine]GN
adi[until]PRP
mahru[front]N
wabālu[carry]V
šūt[who(m)]REL
rēšu[head]N
šaknu[appointee]N
mātu[land]N
Naʾiri[Nairi]GN
Supurgillu[1]SN
_
_
adi[until]PRP
ālu[town]N
ša[of]DET
liwītu[packaging]N
kašādu[reach]V
šallatu[booty]N
šalālu[carry-off]V
Šiqila[fortress-commander]PN
rabû[great-one]N
birtu[fort]N
_
šalālu[carry-off]V
ana[to]PRP
Hatti[Syria-Palestine]GN
adi[until]PRP
mahru[front]N
wabālu[carry]V
_
meʾatu[hundred]NU
šallatu[booty]N
Amlate[1]SN
ša[of]DET
Damunu[1]EN
_
līmu[thousand]NU
_
meʾatu[hundred]NU
šallatu[booty]N
Deru[Der]SN
ina[in]PRP
Kunalua[1]SN
_
Huzarra[1]SN
Taʾe[1]SN
Tarmanazi[1]SN
Kulmadara[1]SN
Hatatirra[1]SN
Irgillu[1]SN
ālu[town]N
ša[of]DET
Unqi[1]GN
wašābu[sit-(down)]V
_
šallatu[booty]N
Qutu[1]EN
Bit-Sangibuti[1]GN
_
līmu[thousand]NU
_
meʾatu[hundred]NU
Illilayu[of-Illila]EN
_
līmu[thousand]NU
_
meʾatu[hundred]NU
_
Nakkabayu[of-Nakkaba]EN
Budayu[of-Budu]EN
ina[in]PRP
_
Ṣimirra[1]SN
Arqa[1]SN
Usnu[1]SN
Siʾannu[1]SN
ša[that]REL
šiddu[side]N
tiāmtu[sea]N
wašābu[sit-(down)]V
_
meʾatu[hundred]NU
_
Budayu[of-Budu]EN
Dunu[1]EN
_
_
_
_
meʾatu[hundred]NU
_
Belayu[of-Bela]EN
_
meʾatu[hundred]NU
_
Banitayu[of-Banitu]EN
_
meʾatu[hundred]NU
_
Palil-andil-mati[1]EN
_
meʾatu[hundred]NU
_
Sangillu[1]EN
_
Illilayu[of-Illila]EN
_
meʾatu[hundred]NU
_
šallatu[booty]N
Qutu[1]EN
Bit-Sangibuti[1]GN
ina[in]PRP
pīhātu[post]N
Tuʾimmu[1]SN
wašābu[sit-(down)]V
_
meʾatu[hundred]NU
_
šallatu[booty]N
Qutu[1]EN
Bit-Sangibuti[1]GN
ina[in]PRP
Til-karme[1]SN
wašābu[sit-(down)]V
itti[with]PRP
nišu[people]N
mātu[land]N
Assur[Assyria]GN
manû[count]V
ilku[state-service]N
tupšikku[brick-carrying-frame]N
kī[as-like]PRP
ša[of]DET
Aššuru[Assyrian]EN
emēdu[lean-on]V
maddattu[payment]N
ša[of]DET
Kuštašpi[king-of-Kummuhu]RN
Kummuhaya[1]EN
Rahianu[Rezin-king-of-Damascus]RN
Ša-imerišayu[of-Damascus]EN
Menaheme[Menahem-king-of-Israel]RN
Samerinayu[of-Samaria]EN
Hi-rumu[Hiram-king-of-Tyre]RN
Ṣurraya[from-Tyre]EN
Sibitti-Biʾil[ruler-of-Byblos]RN
Gublaya[from-Byblos]EN
Uriaikki[king-of-Que]RN
Que[1]EN
Pisiris[king-of-Carchemish]RN
Gargamisaya[from-Carchemish]EN
Eni-il[ruler-of-Hamath]RN
Hamataya[from-Hamath]EN
Panammu[king-of-Samʾal]RN
Samʾallayu[of-Samʾal]EN
Tarhu-lara[king-of-Gurgum]RN
Gurgumaya[1]EN
Sulumal[king-of-Melid]RN
Melidaya[1]EN
Dadilu[chief-of-the-of-Kasku]RN
Kaskayu[of-Kaska]EN
Uassurme[ruler-of-Tabal]RN
Tabalaya[1]EN
Ušhitti[ruler-of-Atuna]RN
Atunayu[of-Atuna]EN
Urpalla[ruler-of-Tuhana]RN
Tuhanayu[of-Tuhana]EN
Tuhamme[ruler-of-Ištunda]RN
Ištundayu[of-Ištunda]EN
Urimmi[ruler-of-Que]RN
Hubušnayu[of-Hubušnu]EN
Zabibe[queen-of-the-Arabs]RN
šarratu[queen]N
Arubu[Arabia]GN
hurāṣu[gold]N
kaspu[silver]N
annaku[tin]N
parzillu[iron]N
mašku[skin]N
pīru[elephant]N
šinnu[tooth]N
pīru[elephant]N
lubuštu[clothing]N
birmu[multicoloured-cloth]N
kitû[flax]N
takiltu[purple-(wool)]N
argamannu[purple]N
ušû[diorite]N
taskarinnu[box-tree]N
mimma[anything]XP
waqru[rare]AJ
niṣirtu[treasure]N
šarrūtu[kingship]N
immeru[sheep]N
balṭu[living]AJ
ša[that]REL
šīpātu[wool]N
argamannu[purple]N
ṣarpu[burnt]AJ
iṣṣūru[bird]N
šamû[sky]N
muttaprišu[winged]AJ
ša[that]REL
agappu[wing]N
ana[to]PRP
takiltu[purple-(wool)]N
ṣarpu[burnt]AJ
sisû[horse]N
kūdanu[mule]N
alpu[ox]N
u[and]CNJ
ṣēnu[flock]N
ibilu[camel]N
anāqutu[she-camel]N
adi[until]PRP
bakru[foal]N
mahāru[face]V
ina[in]PRP
_
palû[reign]N
Aššur[Aššur]DN
bēl[lord]N
takālu[trust]V
ana[to]PRP
Bit-Kapsi[1]GN
Bit-Sangi[1]GN
Bit-Urzakki[1]GN
Madaya[1]EN
Bit-Zualza[1]GN
Bit-Matti[1]GN
Tubliyaš[1]WN
alāku[go]V
Bit-Ištar[Temple-of-Ištar]TN
Kinkangi[1]SN
Kindigiasu[1]SN
Kingialkasiš[1]SN
Kubušhatidiš[1]SN
Upušu[1]SN
Ahsipuna[1]SN
Girgira[1]SN
Kimbazhati[1]SN
adi[until]PRP
ālu[town]N
ša[of]DET
liwītu[packaging]N
kašādu[reach]V
šallatu[booty]N
šalālu[carry-off]V
napālu[dig]V
naqāru[demolish]V
ina[in]PRP
išātu[fire]N
šarāpu[burn]V
ina[in]PRP
ūmu[day]N
mulmullu[arrow]N
parzillu[iron]N
zaqtu[pointed]AJ
epēšu[do]V
lītu[victory]N
Aššur[Aššur]DN
bēl[lord]N
ina[in]PRP
muhhu[skull]N
šaṭāru[write]V
ina[in]PRP
muhhu[skull]N
nambaʾu[source]N
ša[of]DET
Bit-Ištar[Temple-of-Ištar]TN
kânu[be(come)-permanent]V
Upaš[ruler-of-Bit-Kapsi]RN
māru[son]N
Bit-Kapsi[1]GN
nišu[people]N
pahāru[gather]V
ana[to]PRP
Abirus[Mount-Abirus]GN
šadû[mountain]N
elû[go-up]V
warki[behind]PRP
redû[accompany]V
dīktu[fighting]N
dâku[kill]V
šallatu[booty]N
šalālu[carry-off]V
ālu[town]N
napālu[dig]V
naqāru[demolish]V
ina[in]PRP
išātu[fire]N
šarāpu[burn]V
Ušra[ruler-of-Kanzabkani]RN
x-x-x-ruta[1]SN
Bardada[ruler-of-Ṣibar]RN
ša[of]DET
Nirutakta[1]SN
palāhu[be(come)-afraid]V
šadû[mountain]N
ṣabātu[seize]V
warki[behind]PRP
elû[go-up]V
dīktu[fighting]N
dâku[kill]V
šallatu[booty]N
šalālu[carry-off]V
Bardada[ruler-of-Ṣibar]RN
ina[in]PRP
qātu[hand]N
ṣabātu[seize]V
ālu[town]N
napālu[dig]V
naqāru[demolish]V
ina[in]PRP
išātu[fire]N
šarāpu[burn]V
Ṣibar[1]SN
adi[until]PRP
ālu[town]N
ša[of]DET
liwītu[packaging]N
kašādu[reach]V
šallatu[booty]N
šalālu[carry-off]V
Tanus[Iranian-ruler]RN
_
_
_
šallatu[booty]N
šalālu[carry-off]V
_
_
pahāru[gather]V
ana[to]PRP
x[Mount-x]GN
_
_
_
_
_
_
_
_
_
warki[behind]PRP
elû[go-up]V
dīktu[fighting]N
dâku[kill]V
šallatu[booty]N
šalālu[carry-off]V
Yabittarru[ruler-of-Amate]RN
_
_
_
_
_
sittūtu[those-remaining]N
ša[that]REL
naparšudu[flee]V
ana[to]PRP
Amate[1]GN
nagû[region]N
ša[that]REL
pūtu[forehead]N
Rua[Mount-Rua]GN
šadû[mountain]N
ša[that]REL
_
_
warki[behind]PRP
alāku[go]V
dīktu[fighting]N
dâku[kill]V
kīma[like]PRP
ištēn[one]NU
leqû[take]V
Karzibrayu[of-Karzibra]EN
_
wašāru[sink-down]V
warki[behind]PRP
redû[accompany]V
ina[in]PRP
qablu[hips]N
gerru[way]N
kīma[like]PRP
rihiṣtu[flooding]N
Adad[storm-god]DN
rahāṣu[trample]V
_
ana[to]PRP
lā[not]MOD
mānu[counting]N
leqû[take]V
ištēn[one]NU
ina[in]PRP
libbu[interior]N
ul[not]MOD
naparšudu[flee]V
ana[to]PRP
šadû[mountain]N
ul[not]MOD
elû[go-up]V
nišu[people]N
_
dannūtu[strength]N
ša[of]DET
māru[son]N
Babilu[Babylon]SN
ṣabātu[seize]V
warki[behind]PRP
elû[go-up]V
dīktu[fighting]N
dâku[kill]V
šallatu[booty]N
šalālu[carry-off]V
_
ina[in]PRP
gīru[fire(-god)]N
qamû[burn]V
ina[in]PRP
muhhu[skull]N
Silhazi[Mount-Silhazi]GN
ša[that]REL
dannūtu[strength]N
ša[of]DET
māru[son]N
Babilu[Babylon]SN
qabû[say]V
ṣalmu[effigy]N
šarrūtu[kingship]N
_
ša[of]DET
Til-Aššuri[1]GN
waṣû[go-out]V
nīqu[offering]N
ellu[pure]AJ
ana[to]PRP
Marduk[1]DN
wāšibu[inhabitant]N
Til-Aššuri[1]GN
naqû[pour-(a-libation)]V
Niqqu[1]SN
ša[of]DET
Tubliyaš[1]WN
_
Uppuria[1]GN
Bustus[1]GN
Ariarma[Mount-Ariarma]GN
mātu[land]N
tarlugallu[hen]N
Saksukni[1]GN
Araquttu[1]GN
Karzibra[1]GN
Gukinnana[1]GN
Bit-Sagbat[1]GN
Silhazi[Mount-Silhazi]GN
ša[that]REL
dannūtu[strength]N
ša[of]DET
māru[son]N
Babilu[Babylon]SN
qabû[say]V
_
_
kašādu[reach]V
dīktu[fighting]N
dâku[kill]V
šallatu[booty]N
šalālu[carry-off]V
_
sisû[horse]N
kūdanu[mule]N
udru[Bactrian-camel]N
alpu[ox]N
ṣēnu[flock]N
ana[to]PRP
lā[not]MOD
mānu[counting]N
šalālu[carry-off]V
ālu[town]N
napālu[dig]V
naqāru[demolish]V
ina[in]PRP
išātu[fire]N
šarāpu[burn]V
ana[to]PRP
tīlu[(ruin)-mound]N
u[and]CNJ
karmu[heap]N
târu[turn]V
Namri[1]GN
Bit-Sangibuti[1]GN
Bit-Hamban[1]GN
Sumurzu[1]SN
Bit-Barru[1]GN
Bit-Zualza[1]GN
Bit-Matti[1]GN
Niqqu[1]SN
ša[of]DET
Tubliyaš[1]WN
Bit-Taranzaya[1]GN
Parsua[1]GN
Bit-Zatti[1]GN
Bit-Abdadani[1]GN
Bit-Kapsi[1]GN
Bit-Sangi[1]GN
Bit-Urzakki[1]GN
Bit-Ištar[Temple-of-Ištar]TN
Zakrute[1]SN
ša[of]DET
Madaya[1]EN
dannu[strong]AJ
ana[to]PRP
miṣru[border]N
mātu[land]N
Assur[Assyria]GN
târu[turn]V
ālu[town]N
ša[of]DET
qerbu[centre]N
ana[to]PRP
eššūtu[newness]N
epēšu[do]V
kakku[stick]N
Aššur[Aššur]DN
bēl[lord]N
ina[in]PRP
libbu[interior]N
ramû[set-in-place]V
nišu[people]N
mātu[land]N
kišittu[achievement]N
qātu[hand]N
ina[in]PRP
libbu[interior]N
wašābu[sit-(down)]V
_
šūt[who(m)]REL
rēšu[head]N
bēl[lord]N
pīhātu[post]N
eli[on]PRP
šakānu[put]V
ṣalmu[effigy]N
šarrūtu[kingship]N
ina[in]PRP
Tikrakki[1]SN
Bit-Ištar[Temple-of-Ištar]TN
Ṣibar[1]SN
Ariarma[Mount-Ariarma]GN
mātu[land]N
tarlugallu[hen]N
Silhazi[Mount-Silhazi]GN
ša[that]REL
dannūtu[strength]N
ša[of]DET
māru[son]N
Babilu[Babylon]SN
qabû[say]V
izuzzu[stand]V
maddattu[payment]N
ša[of]DET
Madaya[1]EN
Ellipaya[Ellipean]EN
u[and]CNJ
bēl[lord]N
ālu[town]N
ša[of]DET
šadû[mountain]N
kalû[totality]N
adi[until]PRP
Bikni[Mount-Bikni]GN
_
sisû[horse]N
kūdanu[mule]N
udru[Bactrian-camel]N
alpu[ox]N
u[and]CNJ
ṣēnu[flock]N
ana[to]PRP
lā[not]MOD
mānu[counting]N
mahāru[face]V
Iranzi[king-of-Mannea]RN
Mannaya[1]EN
qurdu[warriorhood]N
tanittu[(hymn-of)-praise]N
ša[of]DET
Aššur[Aššur]DN
bēl[lord]N
ša[that]REL
ina[in]PRP
šadû[mountain]N
kalû[totality]N
epēšu[do]V
šemû[hear]V
namurratu[awe-inspiring-radiance]N
Aššur[Aššur]DN
bēl[lord]N
sahāpu[envelop]V
_
_
adi[until]PRP
mahru[front]N
alāku[go]V
našāqu[kiss]V
šēpu[foot]N
sisû[horse]N
kūdanu[mule]N
alpu[ox]N
u[and]CNJ
ṣēnu[flock]N
_
_
Hista[1]SN
Harbisinna[1]SN
Barbaz[1]SN
Tasa[1]SN
adi[until]PRP
Uluruš[2]WN
kašādu[reach]V
dīktu[fighting]N
dâku[kill]V
_
līmu[thousand]NU
_
meʾatu[hundred]NU
_
nišu[people]N
_
sisû[horse]N
_
meʾatu[hundred]NU
kūdanu[mule]N
_
meʾatu[hundred]NU
_
imēru[donkey]N
_
līmu[thousand]NU
_
meʾatu[hundred]NU
_
alpu[ox]N
_
līmu[thousand]NU
immeru[sheep]N
šalālu[carry-off]V
napālu[dig]V
naqāru[demolish]V
ina[in]PRP
išātu[fire]N
šarāpu[burn]V
_
ana[to]PRP
miṣru[border]N
mātu[land]N
Assur[Assyria]GN
târu[turn]V
ālu[town]N
šuātunu[those]IP
ana[to]PRP
eššūtu[newness]N
epēšu[do]V
nišu[people]N
mātu[land]N
kišittu[achievement]N
qātu[hand]N
ina[in]PRP
libbu[interior]N
wašābu[sit-(down)]V
_
kakku[stick]N
Aššur[Aššur]DN
bēl[lord]N
ina[in]PRP
libbu[interior]N
ramû[set-in-place]V
ina[in]PRP
muhhu[skull]N
pīhātu[post]N
Naʾiri[Nairi]GN
redû[accompany]V
Daiqanša[1]SN
Sakka[1]SN
Ippa[1]SN
Elizanšu[1]SN
_
Luqadanšu[1]SN
Quda[1]SN
Elugia[1]SN
Dania[1]SN
Danziun[1]SN
Ulay[1]WN
Luqia[2]SN
Abrania[1]SN
Eusa[1]SN
_
kašādu[reach]V
dīktu[fighting]N
dâku[kill]V
_
meʾatu[hundred]NU
nišu[people]N
_
meʾatu[hundred]NU
_
alpu[ox]N
_
līmu[thousand]NU
immeru[sheep]N
sisû[horse]N
kūdanu[mule]N
imēru[donkey]N
šalālu[carry-off]V
_
ālu[town]N
napālu[dig]V
naqāru[demolish]V
ina[in]PRP
išātu[fire]N
šarāpu[burn]V
nišu[people]N
Muqania[1]GN
akāmu[dust-cloud]N
gerru[way]N
amāru[see]V
Ura[2]SN
ša[that]REL
ina[in]PRP
qablu[hips]N
_
māru[son]N
mārtu[daughter]N
kimtu[family]N
_
batāqu[cut-off]V
ina[in]PRP
mātu[land]N
wašāru[sink-down]V
_
sisû[horse]N
kūdanu[mule]N
_
napālu[dig]V
naqāru[demolish]V
ina[in]PRP
išātu[fire]N
šarāpu[burn]V
_
kašādu[reach]V
napālu[dig]V
naqāru[demolish]V
ina[in]PRP
išātu[fire]N
šarāpu[burn]V
_
kašādu[reach]V
dīktu[fighting]N
dâku[kill]V
_
_
ša[of]DET
Rahianu[Rezin-king-of-Damascus]RN
_
šallatu[booty]N
kabtu[heavy]AJ
šalālu[carry-off]V
_
māliku[adviser]N
_
dāmu[blood]N
qurādu[warrior]N
_
_
_
_
šamru[furious]AJ
ṣarāpu[burn]V
illūriš[like-a-(red)-flower]AV
_
āliku[goer]N
pānu[front]N
bēl[lord]N
narkabtu[chariot]N
u[and]CNJ
_
kakku[stick]N
šebēru[break]V
_
_
sisû[horse]N
kūdanu[mule]N
mundahṣu[fighting-one]N
nāšû[bearer]N
qaštu[bow]N
nāšû[bearer]N
kabābu[shield]N
azmarû[lance]N
ina[in]PRP
qātu[hand]N
ṣabātu[seize]V
tāhāzu[battle]N
paṭāru[loosen]V
šū[he]IP
ana[to]PRP
ezēbu[leave]V
napištu[throat]N
ēdēnû[single]AJ
naparšudu[flee]V
kīma[like]PRP
šikkû[mongoose]N
abullu[(city)-gate]N
ālu[town]N
erēbu[enter]V
ašarēdu[first-and-foremost-one]N
balṭūtu[state-of-being-alive]N
ana[to]PRP
zaqīpu[stake]N
elû[go-up]V
dagālu[see]V
mātu[land]N
_
_
ūmu[day]N
ušmannu[(military)-camp]N
ina[in]PRP
itû[boundary]N
ālu[town]N
kaṣāru[tie]V
kīma[like]PRP
iṣṣūru[bird]N
quppu[box]N
esēru[enclose]V
kirû[(fruit)-plantation]N
_
ṣippatu[fruit-orchard]N
ša[that]REL
nību[naming]N
lā[not]MOD
išû[have]V
nakāsu[cut]V
ištēn[one]NU
ul[not]MOD
ezēbu[leave]V
_
_
bītu[house]N
abu[father]N
ša[of]DET
Rahianu[Rezin-king-of-Damascus]RN
Ša-imerišayu[of-Damascus]EN
ašru[place]N
walādu[give-birth-(to)]V
lawû[surround]V
kašādu[reach]V
_
meʾatu[hundred]NU
nišu[people]N
adi[until]PRP
maršītu[property]N
alpu[ox]N
ṣēnu[flock]N
šalālu[carry-off]V
_
meʾatu[hundred]NU
_
šallatu[booty]N
Kuruṣṣa[1]SN
Samaya[1]SN
_
meʾatu[hundred]NU
_
šallatu[booty]N
Metuna[1]SN
šalālu[carry-off]V
_
meʾatu[hundred]NU
_
ālu[town]N
ša[of]DET
_
nagû[region]N
ša[of]DET
Ša-imerišu[Damascus]GN
kīma[like]PRP
tīlu[(ruin)-mound]N
abūbu[flood]N
abātu[destroy]V
Samsi[queen-of-the-Arabs]RN
šarratu[queen]N
Arubu[Arabia]GN
ša[that]REL
māmītu[oath]N
Šamaš[1]DN
etēqu[go-past]V
ša[of]DET
_
_
ša[of]DET
lā[not]MOD
_
_
ša[of]DET
_
nagû[region]N
ša[of]DET
Bit-Humri[Israel]GN
_
šallatu[booty]N
_
_
meʾatu[hundred]NU
_
_
šallatu[booty]N
_
_
meʾatu[hundred]NU
_
_
meʾatu[hundred]NU
_
šallatu[booty]N
_
_
līmu[thousand]NU
_
meʾatu[hundred]NU
_
_
adi[until]PRP
maršītu[property]N
_
ša[that]REL
ina[in]PRP
šadû[mountain]N
marṣu[sick]AJ
šitkunu[situated]AJ
šubtu[seat]N
_
Mitinti[Mitinti-I-king-of-Ashkelon]RN
Isqalunayu[of-Ashkelon]EN
ina[in]PRP
adû[(treaty-)oath]N
ilu[god]N
rabû[great]AJ
haṭû[do-wrong]V
_
itti[with]PRP
nabalkutu[cross-over]V
_
Rahianu[Rezin-king-of-Damascus]RN
amāru[see]V
u[and]CNJ
palāhu[be(come)-afraid]V
libbu[interior]N
_
hātu[terror]N
ramānu[self]N
maqātu[fall]V
_
Rukibtu[king-of-Ashkelon]RN
māru[son]N
_
ina[in]PRP
kussû[chair]N
wašābu[sit-(down)]V
ana[to]PRP
_
_
dâlu[move]V
ṣullû[beseech]V
_
meʾatu[hundred]NU
_
_
ana[to]PRP
ālu[town]N
erēbu[enter]V
_
ālu[town]N
_
_
Idibiʾilu[Arab-leader]RN
Arubu[Arabia]GN
_
_
ša[that]REL
lā[not]MOD
nību[naming]N
_
_
_
_
_
Qabiʾi[1]EN
_
_
_
_
ša[that]REL
_
_
birtu[fort]N
ša[of]DET
Labbanat[1]GN
_
_
Aramu[Aramean]EN
ša[that]REL
šiddu[side]N
_
_
Budu[1]GN
_
ina[in]PRP
raksu[tied-one]N
ebēru[cross]V
ša[of]DET
Aramu[Aramean]EN
kalû[totality]N
_
_
_
līmu[thousand]NU
_
līmu[thousand]NU
nišu[people]N
_
_
līmu[thousand]NU
_
meʾatu[hundred]NU
alpu[ox]N
_
napālu[dig]V
naqāru[demolish]V
ina[in]PRP
išātu[fire]N
šarāpu[burn]V
raʾsu[sheikh]N
ša[of]DET
Kaldu[Chaldea]GN
_
namurratu[awe-inspiring-radiance]N
Aššur[Aššur]DN
bēl[lord]N
sahāpu[envelop]V
_
alāku[go]V
našāqu[kiss]V
šēpu[foot]N
_
ēribu[entering]N
bītu[house]N
ša[of]DET
Esagil[1]TN
Ezida[1]TN
Emeslam[1]TN
_
rēhtu[remainder]N
Bel[1]DN
Nabu[1]DN
Nergal[1]DN
adi[until]PRP
mahru[front]N
wabālu[carry]V
_
ēkallu[palace]N
erēnu[cedar]N
_
ana[to]PRP
mūšabu[dwelling]N
bēlūtu[rule]N
u[and]CNJ
bītu[house]N
hilāni[portico(ed-building)]N
tamšīlu[likeness]N
ēkallu[palace]N
Hatti[Syria-Palestine]GN
ana[to]PRP
muštaʾʾûtu[leisure]N
ina[in]PRP
qerbu[centre]N
Kalhu[1]SN
epēšu[do]V
_
ammatu[unit]N
rabû[great]AJ
šiddu[side]N
_
ammatu[unit]N
rabû[great]AJ
pūtu[forehead]N
mišihtu[measurement]N
qaqqaru[ground]N
eli[on]PRP
ēkallu[palace]N
abu[father]N
mahrû[first]AJ
ištu[from]PRP
libbu[interior]N
Diglat[Tigris]WN
watāru[be(come)-outsize]V
ṣabātu[seize]V
_
#

#
